# Supplementary material for: Essential gene acquisition destabilizes plasmid inheritance
Source: PLoS Genet. 2021 Jul 12;17(7):e1009656. doi: 10.1371/journal.pgen.1009656 (PMC8297927; doi:10.1371/journal.pgen.1009656)
Supplement: S1 Table — A total of 13 contigs were excluded from the analysis either because they better matched phage genomes, or were suspected as mis-assembly artifacts (i.e., suspected as chromosome sequences rather than plasmid sequences. Accession number are listed in the table). (XLSX) [file pgen.1009656.s023.xlsx]

## Sheet: S1 Table
List of 599 Escherichia strains used in the comparative genomic analysis.
Note: Excluded plasmids lack plasmid replication protein, contain large amount of chromosome gene, are judged to be misassembled or were deleted from NCBI.
Serial number	Organism		Strain	Genbank_Assembly	Genbank_Accession of excluded contigs
1	Escherichia	fergusonii	ATCC 35469T	GCA_000026225.1
2	Escherichia	coli	IAI39	GCA_000026345.1
3	Escherichia	albertii	KF1	GCA_000512125.1
4	Escherichia	marmotae	HT073016	GCA_002900365.1
5	Escherichia	albertii	EC06-170	GCA_001549955.1
6	Escherichia	coli	K-12 substr. MG1655	GCA_000005845.2
7	Escherichia	coli	NRG 857C	GCA_000183345.1
8	Escherichia	albertii	NIAH_Bird_3	GCA_002285455.1
9	Escherichia	albertii	CB9786	GCA_002285475.1
10	Escherichia	coli	2011C-3493	GCA_000299455.1
11	Escherichia	albertii	2014C-4356	GCA_002741375.1
12	Escherichia	albertii	ChinaSP140150	GCA_002872455.1
13	Escherichia	coli	CFT073	GCA_000007445.1
14	Escherichia	coli	Sakai substr. RIMD 0509952	GCA_000008865.1
15	Escherichia	albertii	1551-2	GCA_002895205.1
16	Escherichia	coli	BL21(DE3)	GCA_000009565.2
17	Escherichia	coli	K-12 substr. W3110	GCA_000010245.1
18	Escherichia	coli	SE11	GCA_000010385.1
19	Escherichia	coli	SE15	GCA_000010485.1
20	Escherichia	coli	12009	GCA_000010745.1
21	Escherichia	coli	11128	GCA_000010765.1
22	Escherichia	coli	UTI89	GCA_000013265.1
23	Escherichia	coli	536	GCA_000013305.1
24	Escherichia	coli	APEC O1	GCA_000014845.1
25	Escherichia	coli	E24377A	GCA_000017745.1
26	Escherichia	coli	HS	GCA_000017765.1
27	Escherichia	coli	REL606	GCA_000017985.1
28	Escherichia	coli	ATCC 8739	GCA_000019385.1
29	Escherichia	coli	K-12 substr. DH10B	GCA_000019425.1
30	Escherichia	coli	SMS-3-5	GCA_000019645.1
31	Escherichia	coli	EC4115	GCA_000021125.1
32	Escherichia	coli	TW14359	GCA_000022225.1
33	Escherichia	coli	K-12 substr. BW2952	GCA_000022345.1
34	Escherichia	coli	BL21(DE3)	GCA_000022665.2
35	Escherichia	coli	DH1	GCA_000023365.1
36	Escherichia	coli	BL21-Gold(DE3)pLysS AG	GCA_000023665.1
37	Escherichia	coli	CB9615	GCA_000025165.1
38	Escherichia	coli	IHE3034	GCA_000025745.1
39	Escherichia	coli	55989	GCA_000026245.1
40	Escherichia	coli	IAI1	GCA_000026265.1
41	Escherichia	coli	S88	GCA_000026285.2
42	Escherichia	coli	E2348/69	GCA_000026545.1
43	Escherichia	coli	42	GCA_000027125.1
44	Escherichia	coli	11368	GCA_000091005.1
45	Escherichia	coli	KO11	GCA_000147855.3
46	Escherichia	coli	ABU 83972	GCA_000148365.1
47	Escherichia	coli	UM146	GCA_000148605.1
48	Escherichia	coli	W	GCA_000184185.1
49	Escherichia	coli	ETEC H10407	GCA_000210475.1
50	Escherichia	coli	UMNK88	GCA_000212715.2
51	Escherichia	coli	PCN033	GCA_000219515.3
52	Escherichia	coli	CE10	GCA_000227625.1
53	Escherichia	coli	clone D i2	GCA_000233875.1
54	Escherichia	coli	clone D i14	GCA_000233895.1
55	Escherichia	coli	RM12579	GCA_000245515.1
56	Escherichia	coli	KO11FL	GCA_000258025.1
57	Escherichia	coli	W	GCA_000258145.1
58	Escherichia	coli	Xuzhou21	GCA_000262125.1
59	Escherichia	coli	DH1	GCA_000270105.1
60	Escherichia	coli	LF82	GCA_000284495.1
61	Escherichia	coli	EC958	GCA_000285655.3
62	Escherichia	coli	2009EL-2050	GCA_000299255.1
63	Escherichia	coli	2009EL-2071	GCA_000299475.1
64	Escherichia	coli	APEC O78	GCA_000332755.1
65	Escherichia	coli	K-12 substr. MDS42	GCA_000350185.1
66	Escherichia	coli	CFSAN002236	GCA_000464955.2
67	Escherichia	coli	LY180	GCA_000468515.1
68	Escherichia	coli	JJ1886	GCA_000493755.1
69	Escherichia	coli	K-12 substr. MC4100	GCA_000499485.1
70	Escherichia	coli	RM13514	GCA_000520035.1
71	Escherichia	coli	RM13516	GCA_000520055.1
72	Escherichia	coli	ST540	GCA_000597845.1
73	Escherichia	coli	ST540	GCA_000599625.1
74	Escherichia	coli	ST540	GCA_000599645.1
75	Escherichia	coli	ST2747	GCA_000599665.1
76	Escherichia	coli	ST2747	GCA_000599685.1
77	Escherichia	coli	ST2747	GCA_000599705.1
78	Escherichia	coli	RM12761	GCA_000662395.1
79	Escherichia	coli	RM12581	GCA_000671295.1
80	Escherichia	coli	Nissle 1917	GCA_000714595.1
81	Escherichia	coli	KLY	GCA_000725305.1
82	Escherichia	coli	SS17	GCA_000730345.1
83	Escherichia	coli	EDL933	GCA_000732965.1
84	Escherichia	coli	ATCC 25922	GCA_000743255.1
85	Escherichia	coli	K-12 substr. BW25113	GCA_000750555.1
86	Escherichia	coli	ECONIH1	GCA_000784925.1
87	Escherichia	coli	ER2796	GCA_000800215.1
88	Escherichia	coli	ER3413	GCA_000800765.1
89	Escherichia	coli	RM9387	GCA_000801165.1
90	Escherichia	coli	94-3024	GCA_000801185.2
91	Escherichia	coli	K-12 substr. MG1655	GCA_000801205.1
92	Escherichia	coli	SS52	GCA_000803705.1
93	Escherichia	coli	APEC IMT5155	GCA_000813165.1
94	Escherichia	coli	6409	GCA_000814145.2
95	Escherichia	coli	789	GCA_000819645.1
96	Escherichia	coli	Santai	GCA_000827105.1
97	Escherichia	coli	1303	GCA_000829985.1
98	Escherichia	coli	C41(DE3)	GCA_000830035.1
99	Escherichia	coli	ECC-1470	GCA_000831565.1
100	Escherichia	coli	BL21 (TaKaRa)	GCA_000833145.1
101	Escherichia	coli	USML2	GCA_000833635.2
102	Escherichia	coli	MNCRE44	GCA_000931565.1
103	Escherichia	coli	K-12 substr. RV308	GCA_000952955.1
104	Escherichia	coli	K-12 substr. HMS174	GCA_000953515.1
105	Escherichia	coli	HUSEC2011	GCA_000967155.1
106	Escherichia	coli	VR50	GCA_000968515.1
107	Escherichia	coli	CI5	GCA_000971615.1
108	Escherichia	coli	ER3454	GCA_000974405.1
109	Escherichia	coli	ER3440	GCA_000974465.1
110	Escherichia	coli	ER3476	GCA_000974505.1
111	Escherichia	coli	ER3445	GCA_000974535.1
112	Escherichia	coli	ER3466	GCA_000974575.1
113	Escherichia	coli	ER3446	GCA_000974825.1
114	Escherichia	coli	ER3475	GCA_000974865.1
115	Escherichia	coli	ER3435	GCA_000974885.1
116	Escherichia	coli	K-12 substr. AG100	GCA_000981485.1
117	Escherichia	coli	C227-11	GCA_000986765.1
118	Escherichia	coli	SEC470	GCA_000987875.1
119	Escherichia	coli	SQ37	GCA_000988355.1
120	Escherichia	coli	SQ88	GCA_000988385.1
121	Escherichia	coli	SQ2203	GCA_000988465.1
122	Escherichia	coli	CFSAN029787	GCA_001007915.1
123	Escherichia	coli	K-12 substr. GM4792	GCA_001020945.2
124	Escherichia	coli	K-12 substr. GM4792	GCA_001021005.2
125	Escherichia	coli	NMEC O18	GCA_001021595.1
126	Escherichia	coli	APEC O18	GCA_001021615.1
127	Escherichia	coli	APEC O2-211	GCA_001021635.1
128	Escherichia	coli	PCN061	GCA_001029125.1
129	Escherichia	coli	C43(DE3)	GCA_001039415.1
130	Escherichia	coli	NCM3722	GCA_001043215.1
131	Escherichia	coli	ACN001	GCA_001051135.1
132	Escherichia	coli	DH1Ec095	GCA_001183645.1
133	Escherichia	coli	DH1Ec104	GCA_001183665.1
134	Escherichia	coli	DH1Ec169	GCA_001183685.1
135	Escherichia	coli	RR1	GCA_001276585.2
136	Escherichia	coli	SF-088	GCA_001280325.1
137	Escherichia	coli	SF-468	GCA_001280345.1
138	Escherichia	coli	SF-166	GCA_001280385.1
139	Escherichia	coli	SF-173	GCA_001280405.1
140	Escherichia	coli	WS4202	GCA_001307215.1
141	Escherichia	coli	K-12 substr. MG1655	GCA_001308065.1
142	Escherichia	coli	K-12 substr. MG1655_TMP32XR1	GCA_001308125.1
143	Escherichia	coli	K-12 substr. MG1655_TMP32XR2	GCA_001308165.1
144	Escherichia	coli	2012C-4227	GCA_001420935.1
145	Escherichia	coli	2009C-3133	GCA_001420955.1
146	Escherichia	coli	YD786	GCA_001442495.1
147	Escherichia	coli	CQSW20	GCA_001455385.1
148	Escherichia	coli	uk_P46212	GCA_001469815.1
149	Escherichia	coli	ST648	GCA_001485455.1
150	Escherichia	coli	CD306	GCA_001513615.1
151	Escherichia	coli	JJ2434	GCA_001513635.1
152	Escherichia	coli	ACN002	GCA_001515725.1
153	Escherichia	coli	K-12 substr. MG1655	GCA_001544635.1
154	Escherichia	coli	JEONG-1266	GCA_001558995.2
155	Escherichia	coli	C2566	GCA_001559615.2
156	Escherichia	coli	C3029	GCA_001559635.1
157	Escherichia	coli	DHB4	GCA_001559655.1
158	Escherichia	coli	C3026	GCA_001559675.1
159	Escherichia	coli	JW5437-1 substr. MG1655	GCA_001566335.1
160	Escherichia	coli	SaT040	GCA_001566615.1
161	Escherichia	coli	G749	GCA_001566635.1
162	Escherichia	coli	ZH193	GCA_001566675.1
163	Escherichia	coli	ZH063	GCA_001577325.1
164	Escherichia	coli	JJ1887	GCA_001593565.1
165	Escherichia	coli	Sanji	GCA_001610755.1
166	Escherichia	coli	28RC1	GCA_001612475.1
167	Escherichia	coli	SRCC 1675	GCA_001612495.1
168	Escherichia	coli	Ecol_732	GCA_001617565.1
169	Escherichia	coli	Ecol_743	GCA_001618325.1
170	Escherichia	coli	Ecol_745	GCA_001618345.2
171	Escherichia	coli	Ecol_448	GCA_001618365.1
172	Escherichia	coli	2011C-3911	GCA_001644725.1
173	Escherichia	coli	2013C-4465	GCA_001644745.1
174	Escherichia	coli	180-PT54	GCA_001650275.1
175	Escherichia	coli	644-PT8	GCA_001650295.1
176	Escherichia	coli	FRIK2069	GCA_001651925.2
177	Escherichia	coli	FRIK2533	GCA_001651945.2
178	Escherichia	coli	FRIK2455	GCA_001651965.2
179	Escherichia	coli	S51	GCA_001660565.1
180	Escherichia	coli	NGF1	GCA_001660585.1
181	Escherichia	coli	ER1821R	GCA_001663075.1
182	Escherichia	coli	Eco889	GCA_001663475.1
183	Escherichia	coli	ECONIH2	GCA_001675145.1
184	Escherichia	coli	06-00048	GCA_001677475.1
185	Escherichia	coli	09-00049	GCA_001677495.1
186	Escherichia	coli	08-00022	GCA_001677515.1
187	Escherichia	coli	H1827/12	GCA_001678925.1
188	Escherichia	coli	GB089	GCA_001678965.1
189	Escherichia	coli	210205630	GCA_001679985.1
190	Escherichia	coli	EC590	GCA_001682305.2
191	Escherichia	coli	K-15KW01	GCA_001683435.1
192	Escherichia	coli	UPEC 26-1	GCA_001693315.1
193	Escherichia	coli	O177:H21	GCA_001693635.1
194	Escherichia	coli	FRIK944	GCA_001695515.1
195	Escherichia	coli	FORC_028	GCA_001721125.1
196	Escherichia	coli	CFSAN004176	GCA_001721225.1
197	Escherichia	coli	MS6198	GCA_001721525.1
198	Escherichia	coli	K-12 NEB 5-alpha	GCA_001723505.1
199	Escherichia	coli	210221272	GCA_001735705.1
200	Escherichia	coli	FORC_031	GCA_001750845.1
201	Escherichia	coli	1130	GCA_001753445.1
202	Escherichia	coli	2149	GCA_001753465.1
203	Escherichia	coli	8368	GCA_001753485.1
204	Escherichia	coli	2159	GCA_001753505.1
205	Escherichia	coli	9234	GCA_001753525.1
206	Escherichia	coli	3384	GCA_001753545.1
207	Escherichia	coli	4276	GCA_001753565.1
208	Escherichia	coli	NADC 5570/86-24/6565	GCA_001806265.1
209	Escherichia	coli	NADC 5570/86-24/6564	GCA_001806285.1
210	Escherichia	coli	Y5	GCA_001860505.1
211	Escherichia	coli	PA20	GCA_001865295.1
212	Escherichia	coli	O25b:H4	GCA_001874485.1	CP015088.1, CP015087.1
213	Escherichia	coli	MRSN352231	GCA_001886535.1
214	Escherichia	coli	MRSN346638	GCA_001886555.1
215	Escherichia	coli	MRSN346355	GCA_001886575.1
216	Escherichia	coli	MRSN346595	GCA_001886755.1
217	Escherichia	coli	FORC_029	GCA_001886895.1
218	Escherichia	coli	FORC_041	GCA_001886935.1
219	Escherichia	coli	FMU073332	GCA_001888075.1
220	Escherichia	coli	155	GCA_001890205.1
221	Escherichia	coli	272	GCA_001890225.1
222	Escherichia	coli	472	GCA_001890245.1
223	Escherichia	coli	350	GCA_001890265.1
224	Escherichia	coli	9000	GCA_001890285.1
225	Escherichia	coli	7784	GCA_001890305.1
226	Escherichia	coli	319	GCA_001890325.1
227	Escherichia	coli	10671	GCA_001890345.1
228	Escherichia	coli	MRSN346647	GCA_001890365.1
229	Escherichia	coli	C1	GCA_001900295.1
230	Escherichia	coli	C4	GCA_001900315.1
231	Escherichia	coli	C10	GCA_001900335.1
232	Escherichia	coli	C11	GCA_001900355.1
233	Escherichia	coli	D7	GCA_001900375.1
234	Escherichia	coli	D8	GCA_001900395.1
235	Escherichia	coli	H5	GCA_001900415.1
236	Escherichia	coli	H6	GCA_001900435.1
237	Escherichia	coli	H7	GCA_001900455.1
238	Escherichia	coli	H10	GCA_001900475.1
239	Escherichia	coli	C2	GCA_001900495.1
240	Escherichia	coli	C3	GCA_001900515.1
241	Escherichia	coli	C5	GCA_001900535.1
242	Escherichia	coli	C8	GCA_001900555.1
243	Escherichia	coli	C9	GCA_001900575.1
244	Escherichia	coli	D1	GCA_001900595.1	CP010135.1
245	Escherichia	coli	D2	GCA_001900615.1
246	Escherichia	coli	D3	GCA_001900635.1
247	Escherichia	coli	D4	GCA_001900655.1
248	Escherichia	coli	D5	GCA_001900675.1
249	Escherichia	coli	D6	GCA_001900695.1
250	Escherichia	coli	D9	GCA_001900715.1
251	Escherichia	coli	D10	GCA_001900735.1
252	Escherichia	coli	H1	GCA_001900775.1
253	Escherichia	coli	H2	GCA_001900795.1
254	Escherichia	coli	H3	GCA_001900815.1
255	Escherichia	coli	H8	GCA_001900835.1
256	Escherichia	coli	H14	GCA_001900885.1
257	Escherichia	coli	S3	GCA_001900905.1
258	Escherichia	coli	S21	GCA_001900925.1
259	Escherichia	coli	S40	GCA_001900945.1
260	Escherichia	coli	S42	GCA_001900965.1
261	Escherichia	coli	S43	GCA_001900985.1
262	Escherichia	coli	H15	GCA_001901005.1
263	Escherichia	coli	M1	GCA_001901025.1
264	Escherichia	coli	M3	GCA_001901045.1
265	Escherichia	coli	M6	GCA_001901065.1
266	Escherichia	coli	M8	GCA_001901085.1
267	Escherichia	coli	M9	GCA_001901105.1
268	Escherichia	coli	M10	GCA_001901125.1
269	Escherichia	coli	M11	GCA_001901145.1	CP010208.1
270	Escherichia	coli	M15	GCA_001901165.1
271	Escherichia	coli	M18	GCA_001901185.1
272	Escherichia	coli	M19	GCA_001901215.1
273	Escherichia	coli	S1	GCA_001901315.1
274	Escherichia	coli	S30	GCA_001901365.1
275	Escherichia	coli	S50	GCA_001901405.1
276	Escherichia	coli	C7	GCA_001901425.1
277	Escherichia	coli	S56	GCA_001901445.1
278	Escherichia	coli	S10	GCA_001901465.1
279	Escherichia	coli	tolC-	GCA_001932515.1
280	Escherichia	coli	SLK172	GCA_001936315.1
281	Escherichia	coli	WCHEC050613	GCA_001969285.3
282	Escherichia	coli	MGY	GCA_001999185.1
283	Escherichia	coli	NCTC86	GCA_002007705.1
284	Escherichia	coli	MDR_56	GCA_002009315.1	CP019906.1
285	Escherichia	coli	Ecol_224	GCA_002011945.1
286	Escherichia	coli	Ecol_276	GCA_002011965.1
287	Escherichia	coli	Ecol_316	GCA_002011985.1
288	Escherichia	coli	Ecol_517	GCA_002012005.1
289	Escherichia	coli	Ecol_542	GCA_002012025.1
290	Escherichia	coli	Ecol_545	GCA_002012045.1
291	Escherichia	coli	Ecol_656	GCA_002012065.1
292	Escherichia	coli	Ecol_AZ146	GCA_002012085.1
293	Escherichia	coli	Ecol_AZ147	GCA_002012105.1
294	Escherichia	coli	Ecol_AZ155	GCA_002012125.1
295	Escherichia	coli	Ecol_AZ159	GCA_002012145.1
296	Escherichia	coli	Ecol_AZ162	GCA_002012165.1
297	Escherichia	coli	Ecol_422	GCA_002012185.1
298	Escherichia	coli	Ecol_867	GCA_002012205.1
299	Escherichia	coli	Ecol_881	GCA_002012225.1
300	Escherichia	coli	Ecol_AZ153	GCA_002012245.1
301	Escherichia	coli	Ecol_AZ161	GCA_002012265.1
302	Escherichia	coli	Ecol_244	GCA_002012305.1
303	Escherichia	coli	NU14	GCA_002024865.1
304	Escherichia	coli	13E0725	GCA_002055605.1
305	Escherichia	coli	AR_0118	GCA_002055635.1
306	Escherichia	coli	AR_0061	GCA_002056065.1
307	Escherichia	coli	AR_0069	GCA_002056145.1
308	Escherichia	coli	AR_0104	GCA_002056635.1
309	Escherichia	coli	13E0780	GCA_002057245.1
310	Escherichia	coli	13E0767	GCA_002057355.1
311	Escherichia	coli	DSM 103246	GCA_002058765.1
312	Escherichia	coli	FAM21845	GCA_002077195.1
313	Escherichia	coli	BLK9	GCA_002078275.1
314	Escherichia	coli	BLK16	GCA_002078295.1
315	Escherichia	coli	C	GCA_002079225.1
316	Escherichia	coli	BLR(DE3)	GCA_002090355.1
317	Escherichia	coli	CFSAN051542	GCA_002105735.1
318	Escherichia	coli	HB-Coli0	GCA_002116715.1
319	Escherichia	coli	HST04	GCA_002118095.1
320	Escherichia	coli	Z1002	GCA_002142675.1
321	Escherichia	coli	5CRE51	GCA_002142695.1
322	Escherichia	coli	strain Z247	GCA_002142715.1
323	Escherichia	coli	95JB1	GCA_002156825.1
324	Escherichia	coli	95NR1	GCA_002156845.1
325	Escherichia	coli	81009	GCA_002157245.1
326	Escherichia	coli	KSC9	GCA_002163655.1
327	Escherichia	coli	KSC64	GCA_002163695.1
328	Escherichia	coli	KSC1031	GCA_002163935.1
329	Escherichia	coli	KSC207	GCA_002163955.1
330	Escherichia	coli	WCHEC96200	GCA_002164635.2
331	Escherichia	coli	WCHEC4533	GCA_002164645.2
332	Escherichia	coli	AR_0149	GCA_002180055.1
333	Escherichia	coli	AR_0149	GCA_002180095.1
334	Escherichia	coli	AR_0162	GCA_002180135.1
335	Escherichia	coli	AR_0058	GCA_002180195.1
336	Escherichia	coli	AR_0151	GCA_002180215.1
337	Escherichia	coli	AR_0128	GCA_002180275.1
338	Escherichia	coli	AR_0114	GCA_002192275.1
339	Escherichia	coli	AR_0150	GCA_002192295.1
340	Escherichia	coli	H105	GCA_002193095.1
341	Escherichia	coli	EC974	GCA_002196475.1
342	Escherichia	coli	EC1515	GCA_002196495.1
343	Escherichia	coli	AR_0137	GCA_002201835.1
344	Escherichia	coli	AR_0055	GCA_002202175.1
345	Escherichia	coli	FDAARGOS_293	GCA_002208865.2
346	Escherichia	coli	FDAARGOS_348	GCA_002209105.2
347	Escherichia	coli	ABWA45	GCA_002211725.1
348	Escherichia	coli	M160133	GCA_002214205.1
349	Escherichia	coli	FORC_043	GCA_002214745.2
350	Escherichia	coli	PSUO2	GCA_002215095.1
351	Escherichia	coli	E62	GCA_002220215.1
352	Escherichia	coli	FORC_044	GCA_002220265.1
353	Escherichia	coli	PAR	GCA_002237305.1
354	Escherichia	coli	WAT	GCA_002237325.1
355	Escherichia	coli	CDC#03-98	GCA_002249955.1
356	Escherichia	coli	2011EL-1370-2	GCA_002269325.1
357	Escherichia	coli	CFSAN061770	GCA_002278115.2
358	Escherichia	coli	PA45B	GCA_002285755.1
359	Escherichia	coli	ETEC-2265	GCA_002302315.1
360	Escherichia	coli	ETEC-2264	GCA_002302335.1
361	Escherichia	coli	1943	GCA_002310555.1
362	Escherichia	coli	317	GCA_002310575.1
363	Escherichia	coli	144	GCA_002310595.1
364	Escherichia	coli	1190	GCA_002310615.1
365	Escherichia	coli	1105	GCA_002310635.1
366	Escherichia	coli	746	GCA_002310655.1
367	Escherichia	coli	127	GCA_002310675.1
368	Escherichia	coli	1428	GCA_002310695.1
369	Escherichia	coli	1223	GCA_002310715.1
370	Escherichia	coli	1283	GCA_002310735.1
371	Escherichia	coli	MRY15-131	GCA_002357875.1
372	Escherichia	coli	MRY15-117	GCA_002357895.1
373	Escherichia	coli	20Ec-P-124	GCA_002357915.1
374	Escherichia	coli	FDAARGOS_403	GCA_002393365.1
375	Escherichia	coli	FDAARGOS_401	GCA_002393465.1
376	Escherichia	coli	IMT16316	GCA_002587005.1
377	Escherichia	coli	FDAARGOS_433	GCA_002589795.1
378	Escherichia	coli	FDAARGOS_448	GCA_002591135.1
379	Escherichia	coli	RM7190	GCA_002716885.1
380	Escherichia	coli	2014EL-1343-2	GCA_002741175.1
381	Escherichia	coli	2014EL-1346-6	GCA_002741195.1
382	Escherichia	coli	90-9272	GCA_002741215.1
383	Escherichia	coli	90-9280	GCA_002741255.1
384	Escherichia	coli	ATCC 43886	GCA_002741295.1
385	Escherichia	coli	F5505-C1	GCA_002741315.1
386	Escherichia	coli	F5656C1	GCA_002741335.1
387	Escherichia	coli	ATCC 43896	GCA_002741355.1
388	Escherichia	coli	2014EL-1345-2	GCA_002741435.1
389	Escherichia	coli	90-9281	GCA_002741455.1
390	Escherichia	coli	B4103-1	GCA_002741475.1
391	Escherichia	coli	F6326-C1	GCA_002741495.1
392	Escherichia	coli	F8111-1SC3	GCA_002741535.1
393	Escherichia	coli	F9792	GCA_002741555.1
394	Escherichia	coli	M9682-C1	GCA_002741575.1
395	Escherichia	coli	2012C-4431	GCA_002741595.1
396	Escherichia	coli	WG5	GCA_002761835.1
397	Escherichia	coli	BH100 substr. MG2014	GCA_002763515.3
398	Escherichia	coli	NQ3	GCA_002763995.1
399	Escherichia	coli	LS4	GCA_002764015.1
400	Escherichia	coli	CREC-532	GCA_002786655.1
401	Escherichia	coli	AR_0006	GCA_002787215.1
402	Escherichia	coli	AR_0014	GCA_002787315.1
403	Escherichia	coli	CREC-629	GCA_002787545.1
404	Escherichia	coli	CREC-544	GCA_002787645.1
405	Escherichia	coli	CREC-591	GCA_002787935.1
406	Escherichia	coli	AR_0015	GCA_002788115.1
407	Escherichia	coli	AR_0011	GCA_002788295.1
408	Escherichia	coli	AR_0019	GCA_002796445.1
409	Escherichia	coli	AR_0017	GCA_002796585.1
410	Escherichia	coli	CV839-15	GCA_002803805.2
411	Escherichia	coli	AMA1167	GCA_002803905.1
412	Escherichia	coli	S17-13	GCA_002804345.1
413	Escherichia	coli	WCHEC025943	GCA_002811555.2
414	Escherichia	coli	SC516	GCA_002812545.1
415	Escherichia	coli	S17-20	GCA_002812685.1
416	Escherichia	coli	K-12 substr. MG1655	GCA_002843685.1
417	Escherichia	coli	16-9255	GCA_002844165.1
418	Escherichia	coli	ExPEC XM	GCA_002844685.1
419	Escherichia	coli	MS8345	GCA_002846135.1
420	Escherichia	coli	DH5alpha	GCA_002848225.1
421	Escherichia	coli	SCEC020023	GCA_002850675.2
422	Escherichia	coli	14EC017	GCA_002853655.1
423	Escherichia	coli	14EC020	GCA_002853715.1
424	Escherichia	coli	14EC029	GCA_002853805.1
425	Escherichia	coli	14EC033	GCA_002854065.1
426	Escherichia	coli	14EC001	GCA_002855325.1
427	Escherichia	coli	14EC007	GCA_002855415.1
428	Escherichia	coli	BH100 substr. MG2017	GCA_002859105.1
429	Escherichia	coli	CRE1540	GCA_002860085.1
430	Escherichia	coli	CRE1493	GCA_002860105.1
431	Escherichia	coli	SMN197SH3	GCA_002863665.1
432	Escherichia	coli	SMN152SH1	GCA_002863685.1
433	Escherichia	coli	STEC299	GCA_002863845.1
434	Escherichia	coli	SMN013SH2	GCA_002863885.1
435	Escherichia	coli	SCEC020007	GCA_002870165.1
436	Escherichia	coli	ML35	GCA_002879975.1
437	Escherichia	coli	BH100L substr. MG2017	GCA_002887715.1
438	Escherichia	coli	CV839-06	GCA_002893905.2
439	Escherichia	coli	DH5alpha	GCA_002899475.1
440	Escherichia	coli	CAR	GCA_002899495.1
441	Escherichia	coli	LIM	GCA_002899515.1
442	Escherichia	coli	CIT	GCA_002899535.1
443	Escherichia	coli	BH100N substr. MG2017	GCA_002900305.1
444	Escherichia	coli	ECONIH5	GCA_002903105.1
445	Escherichia	coli	ECONIH6	GCA_002903125.1
446	Escherichia	coli	DTU-1	GCA_002934025.1
447	Escherichia	coli	ECONIH4	GCA_002934895.1
448	Escherichia	coli	FDAARGOS_144	GCA_002944935.1
449	Escherichia	coli	266917_2	GCA_002946715.1
450	Escherichia	coli	AR_0077	GCA_002948655.1
451	Escherichia	coli	FHI_NMBU_03	GCA_002951855.1
452	Escherichia	coli	FORC_042	GCA_002952695.1
453	Escherichia	coli	7FA	GCA_002952855.1
454	Escherichia	coli	6FA	GCA_002952875.1
455	Escherichia	coli	6A	GCA_002952895.1
456	Escherichia	coli	3FA	GCA_002952915.1
457	Escherichia	coli	3A	GCA_002952935.1
458	Escherichia	coli	2_0	GCA_002952955.1
459	Escherichia	coli	9A	GCA_002952995.1
460	Escherichia	coli	9FA	GCA_002953015.1
461	Escherichia	coli	8A	GCA_002953035.1
462	Escherichia	coli	5A	GCA_002953055.1
463	Escherichia	coli	2FA	GCA_002953075.1
464	Escherichia	coli	1FA	GCA_002953095.1
465	Escherichia	coli	HS13-1	GCA_002953435.1
466	Escherichia	coli	KBN10P04869	GCA_002953455.1
467	Escherichia	coli	8FA	GCA_002953755.1
468	Escherichia	coli	7A	GCA_002953775.1
469	Escherichia	coli	5FA	GCA_002953795.1
470	Escherichia	coli	4FA	GCA_002953815.1
471	Escherichia	coli	4A	GCA_002953835.1
472	Escherichia	coli	2F_0	GCA_002953855.1
473	Escherichia	coli	2A	GCA_002953875.1
474	Escherichia	coli	1A	GCA_002953895.1
475	Escherichia	coli	WB61	GCA_002966755.1
476	Escherichia	coli	AR_0369	GCA_002968715.1
477	Escherichia	coli	AR_0372	GCA_002968735.1
478	Escherichia	coli	FDAARGOS_349	GCA_002983645.1
479	Escherichia	coli	AS19-RrmA-	GCA_002993265.1
480	Escherichia	coli	EC11	GCA_002996665.1
481	Escherichia	coli	AR_0081	GCA_002996945.1
482	Escherichia	coli	AR_0374	GCA_002999075.1
483	Escherichia	coli	RM14721	GCA_003013205.1
484	Escherichia	coli	2015C-3163	GCA_003017375.1
485	Escherichia	coli	2015C-3101	GCA_003017455.1
486	Escherichia	coli	2015C-3108	GCA_003017555.1
487	Escherichia	coli	2014C-4135	GCA_003017615.1
488	Escherichia	coli	2014C-3084	GCA_003017675.1	CP027320.1, CP027322.1, CP027314.1, CP027316.1
489	Escherichia	coli	2013C-3033	GCA_003017765.1
490	Escherichia	coli	2013C-4830	GCA_003017805.1
491	Escherichia	coli	2014C-3051	GCA_003017915.1
492	Escherichia	coli	2015C-3121	GCA_003017935.1
493	Escherichia	coli	2013C-4361	GCA_003017975.1
494	Escherichia	coli	2014C-3307	GCA_003017995.1
495	Escherichia	coli	2015C-4944	GCA_003018035.1
496	Escherichia	coli	2013C-3252	GCA_003018055.1
497	Escherichia	coli	2013C-3492	GCA_003018075.1
498	Escherichia	coli	2014C-3338	GCA_003018095.1
499	Escherichia	coli	88-3493	GCA_003018115.1
500	Escherichia	coli	2014C-3050	GCA_003018135.1
501	Escherichia	coli	2014C-3061	GCA_003018155.1
502	Escherichia	coli	89-3156	GCA_003018195.1
503	Escherichia	coli	2015C-3905	GCA_003018215.1
504	Escherichia	coli	2012C-4221	GCA_003018235.1
505	Escherichia	coli	2012C-4502	GCA_003018255.1
506	Escherichia	coli	2014C-3097	GCA_003018275.1
507	Escherichia	coli	2013C-3513	GCA_003018315.1
508	Escherichia	coli	2013C-4282	GCA_003018335.1
509	Escherichia	coli	00-3076	GCA_003018355.1
510	Escherichia	coli	2013C-4974	GCA_003018375.1
511	Escherichia	coli	2014C-3011	GCA_003018395.1
512	Escherichia	coli	97-3250	GCA_003018455.1
513	Escherichia	coli	2015C-4136CT1	GCA_003018475.1
514	Escherichia	coli	2015C-4498	GCA_003018495.1
515	Escherichia	coli	2013C-4081	GCA_003018535.1
516	Escherichia	coli	2013C-4225	GCA_003018555.1
517	Escherichia	coli	2013C-4538	GCA_003018575.1
518	Escherichia	coli	2012EL-2448	GCA_003018615.1
519	Escherichia	coli	2013C-3181	GCA_003018655.1
520	Escherichia	coli	2014C-3550	GCA_003018675.1
521	Escherichia	coli	2015C-3107	GCA_003018695.1
522	Escherichia	coli	2013C-3277	GCA_003018715.1
523	Escherichia	coli	2014C-4587	GCA_003018755.1
524	Escherichia	coli	2014C-3655	GCA_003018775.1
525	Escherichia	coli	2012C-4606	GCA_003018795.1
526	Escherichia	coli	2013C-4991	GCA_003018815.1
527	Escherichia	coli	2014C-4639	GCA_003018835.1	CP027360.1
528	Escherichia	coli	631627	GCA_003018855.1
529	Escherichia	coli	2013C-3250	GCA_003018875.1
530	Escherichia	coli	2014C-3057	GCA_003018895.1
531	Escherichia	coli	2011C-4251	GCA_003018915.1
532	Escherichia	coli	2014C-3599	GCA_003018935.1
533	Escherichia	coli	95-3192	GCA_003018995.1
534	Escherichia	coli	2014C-3075	GCA_003019035.1
535	Escherichia	coli	2014C-4423	GCA_003019055.1
536	Escherichia	coli	90-3040	GCA_003019075.1
537	Escherichia	coli	95-3322	GCA_003019095.1
538	Escherichia	coli	876400	GCA_003019115.1
539	Escherichia	coli	2013C-4248	GCA_003019135.1	CP027465.1, CP027468.1, CP027469.1, CP027471.1
540	Escherichia	coli	2013C-3264	GCA_003019155.1
541	Escherichia	coli	2013C-4187	GCA_003019175.1
542	Escherichia	coli	2013C-3342	GCA_003019215.1
543	Escherichia	coli	MS7163	GCA_003020885.1
544	Escherichia	coli	CFSAN064036	GCA_003030025.1
545	Escherichia	coli	CFSAN018748	GCA_003030245.1
546	Escherichia	coli	675SK2	GCA_003030365.1
547	Escherichia	coli	HKUOPY1	GCA_003031225.1
548	Escherichia	coli	26561	GCA_003033905.1
549	Escherichia	coli	RM14723	GCA_003043915.1
550	Escherichia	coli	J53	GCA_003052645.1
551	Escherichia	coli	ME8067	GCA_003052665.1
552	Escherichia	coli	AR437	GCA_003073815.1
553	Escherichia	coli	AR435	GCA_003073835.1
554	Escherichia	coli	AR436	GCA_003073875.1
555	Escherichia	coli	AR434	GCA_003073955.1
556	Escherichia	coli	104	GCA_003095635.1
557	Escherichia	coli	H9Ecoli	GCA_003111785.1
558	Escherichia	coli	RM8352	GCA_003112145.1
559	Escherichia	coli	RM8385	GCA_003112165.1
560	Escherichia	coli	RM8426	GCA_003112185.1
561	Escherichia	coli	RM10042	GCA_003112205.1
562	Escherichia	coli	RM10386	GCA_003112225.1
563	Escherichia	coli	RM9322	GCA_003112245.1
564	Escherichia	coli	ECCRA-119	GCA_003122105.1
565	Escherichia	coli	RM10466	GCA_003176855.1
566	Escherichia	coli	DA33133	GCA_003180975.1
567	Escherichia	coli	DA33137	GCA_003180995.1
568	Escherichia	coli	DA33135	GCA_003181035.1
569	Escherichia	coli	E41-1	GCA_003194345.1
570	Escherichia	coli	SD134209	GCA_003203755.1
571	Escherichia	coli	AR_0085	GCA_003204155.1
572	Escherichia	coli	2016C-3878	GCA_003204955.1
573	Escherichia	coli	HS30-1	GCA_003231115.1
574	Escherichia	coli	51008369SK1	GCA_003254065.1
575	Escherichia	coli	WCHEC035148	GCA_003268695.1
576	Escherichia	coli	C	GCA_003287245.1
577	Escherichia	coli	RM9975	GCA_003288275.1
578	Escherichia	coli	RM9131	GCA_003288295.1
579	Escherichia	coli	AR_452	GCA_003288415.1
580	Escherichia	coli	AR_451	GCA_003288455.1
581	Escherichia	coli	NCTC86EC	GCA_900092615.1
582	Escherichia	coli	103	GCA_900096795.1
583	Escherichia	coli	106	GCA_900096845.1
584	Escherichia	coli	EPEC1	GCA_900149875.1
585	Escherichia	coli	EPEC E2348/69 variety 2	GCA_900149915.1
586	Escherichia	coli	WI1 isolate	GCA_900174625.1
587	Escherichia	coli	WI2 isolate	GCA_900174635.1
588	Escherichia	coli	6666666.257727.embl	GCA_900184875.1
589	Escherichia	coli	NCTC122	GCA_900186905.1
590	Escherichia	coli	NCTC9966	GCA_900474445.1
591	Escherichia	coli	NCTC11023	GCA_900474495.1
592	Escherichia	coli	NCTC9967	GCA_900474625.1
593	Escherichia	coli	P12b	GCA_000257275.1
594	Escherichia	coli	B7A	GCA_000725265.1
595	Escherichia	coli	RS218	GCA_000800845.2
596	Escherichia	coli	MRE600	GCA_001542675.2
597	Escherichia	coli	MVAST0167	GCA_001566655.1
598	Escherichia	coli	CFSAN004177	GCA_001721205.1
599	Escherichia	coli	PSUO78	GCA_002215115.1
Comment: excluded plasmids lack plasmid replication protein, contain large amount of chromosome gene, are judged to be misassembled or were deleted from NCBI.
