# Supplementary material for: Essential gene acquisition destabilizes plasmid inheritance
Source: PLoS Genet. 2021 Jul 12;17(7):e1009656. doi: 10.1371/journal.pgen.1009656 (PMC8297927; doi:10.1371/journal.pgen.1009656)
Supplement: S2 Table — (XLSX) [file pgen.1009656.s024.xlsx]

## Sheet: S2 Table
List of 504 essential protein-coding genes in Escherichia coli used in this study.
Gene	RefSeqID	locus_tag.in.MG1655	Annotation	Source	Media.tested
accA	WP_000055741.1	b0185	acetyl-CoA carboxylase, carboxytransferase, alpha subunit	TraDIS,Keio,PEC	LB
accB	WP_000354622.1	b3255	acetyl CoA carboxylase, BCCP subunit	TraDIS,Keio,PEC	LB
accC	WP_000884639.1	b3256	acetyl-CoA carboxylase, biotin carboxylase subunit	TraDIS,Keio,PEC	LB
accD	WP_000118404.1	b2316	acetyl-CoA carboxylase, beta (carboxyltransferase) subunit	TraDIS,Keio,PEC	LB
acpP	WP_000103754.1	b1094	acyl carrier protein (ACP)	TraDIS,Keio,PEC	LB
acpS	WP_000986023.1	b2563	holo-[acyl-carrier-protein] synthase 1	TraDIS,Keio,PEC	LB
adk	WP_001220233.1	b0474	adenylate kinase	TraDIS,Keio,PEC	LB
argS	WP_001025322.1	b1876	arginyl-tRNA synthetase	TraDIS,Keio,PEC	LB
asd	WP_000799956.1	b3433	aspartate-semialdehyde dehydrogenase, NAD(P)-binding	TraDIS,Keio,PEC	LB
asnS	WP_000117881.1	b0930	asparaginyl tRNA synthetase	TraDIS,Keio,PEC	LB
aspS	WP_001258678.1	b1866	aspartyl-tRNA synthetase	TraDIS,Keio,PEC	LB
bamA	WP_001240896.1	b0177	BamABCDE complex OM biogenesis outer membrane pore-forming assembly factor	TraDIS,Keio,PEC	LB
bamD	WP_000197686.1	b2595	BamABCDE complex OM biogenesis lipoprotein	TraDIS,Keio,PEC	LB
birA	WP_000654630.1	b3973	bifunctional biotin-[acetylCoA carboxylase] holoenzyme synthetase/ DNA-binding transcriptional repressor, bio-5'-AMP-binding	TraDIS,Keio,PEC	LB
can	WP_000651599.1	b0126	carbonic anhydrase	TraDIS,Keio,PEC	LB
cca	WP_000708487.1	b3056	fused tRNA nucleotidyl transferase/2'3'-cyclic phosphodiesterase/2'nucleotidase and phosphatase	TraDIS,Keio,PEC	LB
cdsA	WP_000922446.1	b0175	CDP-diglyceride synthase	TraDIS,Keio,PEC	LB
coaD	WP_001171866.1	b3634	pantetheine-phosphate adenylyltransferase	TraDIS,Keio,PEC	LB
csrA	WP_000906486.1	b2696	pleiotropic regulatory protein for carbon source metabolism	TraDIS,Keio,PEC	LB
cysS	WP_000912385.1	b0526	cysteinyl-tRNA synthetase	TraDIS,Keio,PEC	LB
dapA	WP_001311023.1	b2478	dihydrodipicolinate synthase	TraDIS,Keio,PEC	LB
dapB	WP_000543604.1	b0031	dihydrodipicolinate reductase	TraDIS,Keio,PEC	LB
dapD	WP_001186650.1	b0166	2,3,4,5-tetrahydropyridine-2-carboxylate N-succinyltransferase	TraDIS,Keio,PEC	LB
dapE	WP_001277801.1	b2472	N-succinyl-diaminopimelate deacylase	TraDIS,Keio,PEC	LB
def	WP_000114984.1	b3287	peptide deformylase	TraDIS,Keio,PEC	LB
der	WP_000249410.1	b2511	GTPase; multicopy suppressor of ftsJ	TraDIS,Keio,PEC	LB
dfp	WP_000050139.1	b3639	fused 4'-phosphopantothenoylcysteine decarboxylase/phosphopantothenoylcysteine synthetase, FMN-binding	TraDIS,Keio,PEC	LB
dnaA	WP_000059111.1	b3702	chromosomal replication initiator protein DnaA, DNA-binding transcriptional dual regulator	TraDIS,Keio,PEC	LB
dnaB	WP_000918363.1	b4052	replicative DNA helicase	TraDIS,Keio,PEC	LB
dnaE	WP_001294757.1	b0184	DNA polymerase III alpha subunit	TraDIS,Keio,PEC	LB
dnaN	WP_000673464.1	b3701	DNA polymerase III, beta subunit	TraDIS,Keio,PEC	LB
dnaX	WP_000122013.1	b0470	DNA polymerase III/DNA elongation factor III, tau and gamma subunits	TraDIS,Keio,PEC	LB
dut	WP_001393518.1	b3640	deoxyuridinetriphosphatase	TraDIS,Keio,PEC	LB
dxr	WP_000811923.1	b0173	1-deoxy-D-xylulose 5-phosphate reductoisomerase	TraDIS,Keio,PEC	LB
dxs	WP_000006797.1	b0420	1-deoxyxylulose-5-phosphate synthase, thiamine triphosphate-binding, FAD-requiring	TraDIS,Keio,PEC	LB
eno	WP_000036723.1	b2779	enolase	TraDIS,Keio,PEC	LB
era	WP_000020749.1	b2566	membrane-associated, 16S rRNA-binding GTPase	TraDIS,Keio,PEC	LB
erpA	WP_001295564.1	b0156	iron-sulfur cluster insertion protein	TraDIS,Keio,PEC	LB
fabA	WP_000227927.1	b0954	beta-hydroxydecanoyl thioester dehydrase	TraDIS,Keio,PEC	LB
fabB	WP_000817178.1	b2323	3-oxoacyl-[acyl-carrier-protein] synthase I	TraDIS,Keio,PEC	LB
fabD	WP_000191372.1	b1092	malonyl-CoA-[acyl-carrier-protein] transacylase	TraDIS,Keio,PEC	LB
fabG	WP_001008535.1	b1093	3-oxoacyl-[acyl-carrier-protein] reductase	TraDIS,Keio,PEC	LB
fabI	WP_000506490.1	b1288	enoyl-[acyl-carrier-protein] reductase, NADH-dependent	TraDIS,Keio,PEC	LB
fabZ	WP_000210739.1	b0180	(3R)-hydroxymyristol acyl carrier protein dehydratase	TraDIS,Keio,PEC	LB
fbaA	WP_000034372.1	b2925	fructose-bisphosphate aldolase, class II	TraDIS,Keio,PEC	LB
ffh	WP_000460035.1	b2610	Signal Recognition Particle (SRP) component with 4.5S RNA (ffs)	TraDIS,Keio,PEC	LB
fldA	WP_001018618.1	b0684	flavodoxin 1	TraDIS,Keio,PEC	LB
fmt	WP_000004473.1	b3288	10-formyltetrahydrofolate:L-methionyl-tRNA(fMet) N-formyltransferase	TraDIS,Keio,PEC	LB
folA	WP_000624375.1	b0048	dihydrofolate reductase	TraDIS,Keio,PEC	LB
folC	WP_000584546.1	b2315	bifunctional folylpolyglutamate synthase/ dihydrofolate synthase	TraDIS,Keio,PEC	LB
folD	WP_000729160.1	b0529	bifunctional 5,10-methylene-tetrahydrofolate dehydrogenase/ 5,10-methylene-tetrahydrofolate cyclohydrolase	TraDIS,Keio,PEC	LB
folE	WP_001139613.1	b2153	GTP cyclohydrolase I	TraDIS,Keio,PEC	LB
frr	WP_000622418.1	b0172	ribosome recycling factor	TraDIS,Keio,PEC	LB
ftsA	WP_000588474.1	b0094	ATP-binding cell division FtsK recruitment protein	TraDIS,Keio,PEC	LB
ftsB	WP_000517476.1	b2748	cell division protein	TraDIS,Keio,PEC	LB
ftsH	WP_001107467.1	b3178	protease, ATP-dependent zinc-metallo	TraDIS,Keio,PEC	LB
ftsI	WP_000642196.1	b0084	transpeptidase involved in septal peptidoglycan synthesis; penicillin-binding protein 3	TraDIS,Keio,PEC	LB
ftsL	WP_000625658.1	b0083	membrane bound cell division leucine zipper septum protein	TraDIS,Keio,PEC	LB
ftsQ	WP_000075748.1	b0093	divisome assembly protein, membrane anchored protein involved in growth of wall at septum	TraDIS,Keio,PEC	LB
ftsW	WP_001295532.1	b0089	putative lipid II flippase; integral membrane protein; FtsZ ring stabilizer	TraDIS,Keio,PEC	LB
ftsY	WP_001040654.1	b3464	Signal Recognition Particle (SRP) receptor	TraDIS,Keio,PEC	LB
ftsZ	WP_000462776.1	b0095	GTP-binding tubulin-like cell division protein	TraDIS,Keio,PEC	LB
fusA	WP_000124700.1	b3340	protein chain elongation factor EF-G, GTP-binding	TraDIS,Keio,PEC	LB
gapA	WP_000153502.1	b1779	glyceraldehyde-3-phosphate dehydrogenase A	TraDIS,Keio,PEC	LB
glmS	WP_000334099.1	b3729	L-glutamine:D-fructose-6-phosphate aminotransferase	TraDIS,Keio,PEC	LB
glmU	WP_000933736.1	b3730	fused N-acetyl glucosamine-1-phosphate uridyltransferase/glucosamine-1-phosphate acetyl transferase	TraDIS,Keio,PEC	LB
glnS	WP_001287154.1	b0680	glutamyl-tRNA synthetase	TraDIS,Keio,PEC	LB
gltX	WP_000695655.1	b2400	glutamyl-tRNA synthetase	TraDIS,Keio,PEC	LB
glyQ	WP_001168560.1	b3560	glycine tRNA synthetase, alpha subunit	TraDIS,Keio,PEC	LB
gmk	WP_001295237.1	b3648	guanylate kinase	TraDIS,Keio,PEC	LB
gpsA	WP_001076194.1	b3608	glycerol-3-phosphate dehydrogenase (NAD+)	TraDIS,Keio,PEC	LB
groS	WP_001026276.1	b4142	Cpn10 chaperonin GroES, small subunit of GroESL	TraDIS,Keio,PEC	LB
grpE	WP_001393454.1	b2614	heat shock protein	TraDIS,Keio,PEC	LB
gyrA	WP_001281242.1	b2231	DNA gyrase (type II topoisomerase), subunit A	TraDIS,Keio,PEC	LB
gyrB	WP_000072067.1	b3699	DNA gyrase, subunit B	TraDIS,Keio,PEC	LB
hemA	WP_001299679.1	b1210	glutamyl tRNA reductase	TraDIS,Keio,PEC	LB
hemB	WP_001295337.1	b0369	5-aminolevulinate dehydratase (porphobilinogen synthase)	TraDIS,Keio,PEC	LB
hemC	WP_001338644.1	b3805	hydroxymethylbilane synthase	TraDIS,Keio,PEC	LB
hemD	WP_000026046.1	b3804	uroporphyrinogen III synthase	TraDIS,Keio,PEC	LB
hemG	WP_000853959.1	b3850	protoporphyrin oxidase, flavoprotein	TraDIS,Keio,PEC	LB
hemH	WP_001250103.1	b0475	ferrochelatase	TraDIS,Keio,PEC	LB
hemL	WP_000045315.1	b0154	glutamate-1-semialdehyde aminotransferase (aminomutase)	TraDIS,Keio,PEC	LB
hisS	WP_001107167.1	b2514	histidyl tRNA synthetase	TraDIS,Keio,PEC	LB
holA	WP_000620535.1	b0640	DNA polymerase III, delta subunit	TraDIS,Keio,PEC	LB
holB	WP_001267956.1	b1099	DNA polymerase III, delta prime subunit	TraDIS,Keio,PEC	LB
infA	WP_001040187.1	b0884	translation initiation factor IF-1	TraDIS,Keio,PEC	LB
infB	WP_000133044.1	b3168	translation initiation factor IF-2	TraDIS,Keio,PEC	LB
infC	WP_001700733.1	b1718	translation initiation factor IF-3	TraDIS,Keio,PEC	LB
ispA	WP_000347217.1	b0421	geranyltranstransferase	TraDIS,Keio,PEC	LB
ispB	WP_001047336.1	b3187	octaprenyl diphosphate synthase	TraDIS,Keio,PEC	LB
ispD	WP_000246138.1	b2747	4-diphosphocytidyl-2C-methyl-D-erythritol synthase	TraDIS,Keio,PEC	LB
ispE	WP_001260332.1	b1208	4-diphosphocytidyl-2-C-methylerythritol kinase	TraDIS,Keio,PEC	LB
ispF	WP_001219242.1	b2746	2C-methyl-D-erythritol 2,4-cyclodiphosphate synthase	TraDIS,Keio,PEC	LB
ispG	WP_000551807.1	b2515	1-hydroxy-2-methyl-2-(E)-butenyl 4-diphosphate synthase	TraDIS,Keio,PEC	LB
ispH	WP_001166395.1	b0029	4-hydroxy-3-methylbut-2-enyl diphosphate reductase, 4Fe-4S protein	TraDIS,Keio,PEC	LB
ispU	WP_000979579.1	b0174	undecaprenyl pyrophosphate synthase	TraDIS,Keio,PEC	LB
kdsA	WP_000811065.1	b1215	3-deoxy-D-manno-octulosonate 8-phosphate synthase	TraDIS,Keio,PEC	LB
kdsB	WP_000011603.1	b0918	3-deoxy-manno-octulosonate cytidylyltransferase	TraDIS,Keio,PEC	LB
lepB	WP_000002541.1	b2568	leader peptidase (signal peptidase I)	TraDIS,Keio,PEC	LB
leuS	WP_001340834.1	b0642	leucyl-tRNA synthetase	TraDIS,Keio,PEC	LB
lexA	WP_000646078.1	b4043	transcriptional repressor of SOS regulon	TraDIS,Keio,PEC	LB
lgt	WP_000204658.1	b2828	phosphatidylglycerol-prolipoprotein diacylglyceryl transferase	TraDIS,Keio,PEC	LB
ligA	WP_000443661.1	b2411	DNA ligase, NAD(+)-dependent	TraDIS,Keio,PEC	LB
lnt	WP_000853021.1	b0657	apolipoprotein N-acyltransferase	TraDIS,Keio,PEC	LB
lolA	WP_001295343.1	b0891	lipoprotein chaperone	TraDIS,Keio,PEC	LB
lolB	WP_001130692.1	b1209	lipoprotein localization factor	TraDIS,Keio,PEC	LB
lolC	WP_000284714.1	b1116	lipoprotein-releasing system transmembrane protein	TraDIS,Keio,PEC	LB
lolD	WP_001033694.1	b1117	outer membrane-specific lipoprotein transporter subunit	TraDIS,Keio,PEC	LB
lolE	WP_001251348.1	b1118	lipoprotein-releasing system transmembrane protein	TraDIS,Keio,PEC	LB
lptA	WP_000669785.1	b3200	lipopolysaccharide export ABC transporter periplasmic binding protein; Lipid A binding protein; LPS export and assembly protein	TraDIS,Keio,PEC	LB
lptD	WP_000746151.1	b0054	LPS assembly OM complex LptDE, beta-barrel component	TraDIS,Keio,PEC	LB
lptE	WP_001269673.1	b0641	LPS assembly OM complex LptDE, lipoprotein component	TraDIS,Keio,PEC	LB
lptF	WP_000584114.1	b4261	lipopolysaccharide export ABC permease	TraDIS,Keio,PEC	LB
lptG	WP_001295681.1	b4262	lipopolysaccharide export ABC permease	TraDIS,Keio,PEC	LB
lpxA	WP_000565966.1	b0181	UDP-N-acetylglucosamine acetyltransferase	TraDIS,Keio,PEC	LB
lpxB	WP_000139654.1	b0182	tetraacyldisaccharide-1-P synthase	TraDIS,Keio,PEC	LB
lpxC	WP_000595482.1	b0096	UDP-3-O-acyl N-acetylglucosamine deacetylase	TraDIS,Keio,PEC	LB
lpxD	WP_001139279.1	b0179	UDP-3-O-(3-hydroxymyristoyl)-glucosamine N-acyltransferase	TraDIS,Keio,PEC	LB
lpxH	WP_000212247.1	b0524	UDP-2,3-diacylglucosamine pyrophosphohydrolase	TraDIS,Keio,PEC	LB
lpxK	WP_000570539.1	b0915	lipid A 4'kinase	TraDIS,Keio,PEC	LB
lspA	WP_000083372.1	b0027	prolipoprotein signal peptidase (signal peptidase II)	TraDIS,Keio,PEC	LB
map	WP_001018194.1	b0168	methionine aminopeptidase	TraDIS,Keio,PEC	LB
metG	WP_001350533.1	b2114	methionyl-tRNA synthetase	TraDIS,Keio,PEC	LB
metK	WP_001062128.1	b2942	S-adenosylmethionine synthetase	TraDIS,Keio,PEC	LB
mraY	WP_000964131.1	b0087	phospho-N-acetylmuramoyl-pentapeptide transferase	TraDIS,Keio,PEC	LB
mrdA	WP_000776191.1	b0635	penicillin-binding protein 2, transpeptidase involved in peptidoglycan synthesis	TraDIS,Keio,PEC	LB
mrdB	WP_000131719.1	b0634	cell wall shape-determining protein	TraDIS,Keio,PEC	LB
mreB	WP_000913396.1	b3251	cell wall structural complex MreBCD, actin-like component MreB	TraDIS,Keio,PEC	LB
mreC	WP_000802511.1	b3250	cell wall structural complex MreBCD transmembrane component MreC	TraDIS,Keio,PEC	LB
mreD	WP_000179409.1	b3249	cell wall structural complex MreBCD transmembrane component MreD	TraDIS,Keio,PEC	LB
msbA	WP_000551270.1	b0914	lipid ABC transporter permease/ATPase	TraDIS,Keio,PEC	LB
mukB	WP_000572698.1	b0924	chromosome condensin MukBEF, ATPase and DNA-binding subunit	TraDIS,Keio,PEC	LB
mukE	WP_001295347.1	b0923	chromosome condensin MukBEF, MukE localization factor	TraDIS,Keio,PEC	LB
mukF	WP_001288850.1	b0922	chromosome condensin MukBEF, kleisin-like subunit, binds calcium	TraDIS,Keio,PEC	LB
murA	WP_000357259.1	b3189	UDP-N-acetylglucosamine 1-carboxyvinyltransferase	TraDIS,Keio,PEC	LB
murB	WP_001016699.1	b3972	UDP-N-acetylenolpyruvoylglucosamine reductase, FAD-binding	TraDIS,Keio,PEC	LB
murC	WP_001096049.1	b0091	UDP-N-acetylmuramate:L-alanine ligase	TraDIS,Keio,PEC	LB
murD	WP_000796481.1	b0088	UDP-N-acetylmuramoyl-L-alanine:D-glutamate ligase	TraDIS,Keio,PEC	LB
murE	WP_000775093.1	b0085	UDP-N-acetylmuramoyl-L-alanyl-D-glutamate:meso-diaminopimelate ligase	TraDIS,Keio,PEC	LB
murF	WP_000626685.1	b0086	UDP-N-acetylmuramoyl-tripeptide:D-alanyl-D-alanine ligase	TraDIS,Keio,PEC	LB
murG	WP_000016560.1	b0090	N-acetylglucosaminyl transferase	TraDIS,Keio,PEC	LB
murI	WP_000201820.1	b3967	glutamate racemase	TraDIS,Keio,PEC	LB
murJ	WP_001050683.1	b1069	putative lipid II flippase	TraDIS,Keio,PEC	LB
nadD	WP_000838889.1	b0639	nicotinic acid mononucleotide adenylyltransferase, NAD(P)-dependent	TraDIS,Keio,PEC	LB
nadE	WP_000175026.1	b1740	NAD synthetase, NH3/glutamine-dependent	TraDIS,Keio,PEC	LB
nadK	WP_001059169.1	b2615	NAD kinase	TraDIS,Keio,PEC	LB
nrdA	WP_001075164.1	b2234	ribonucleoside-diphosphate reductase 1, alpha subunit	TraDIS,Keio,PEC	LB
nrdB	WP_000332037.1	b2235	ribonucleoside-diphosphate reductase 1, beta subunit, ferritin-like protein	TraDIS,Keio,PEC	LB
nusA	WP_001031057.1	b3169	transcription termination/antitermination L factor	TraDIS,Keio,PEC	LB
nusG	WP_001287516.1	b3982	transcription termination factor	TraDIS,Keio,PEC	LB
obgE	WP_000673575.1	b3183	GTPase involved in cell partioning and DNA repair	TraDIS,Keio,PEC	LB
orn	WP_001295188.1	b4162	oligoribonuclease	TraDIS,Keio,PEC	LB
parE	WP_000195296.1	b3030	DNA topoisomerase IV, subunit B	TraDIS,Keio,PEC	LB
pgk	WP_000111269.1	b2926	phosphoglycerate kinase	TraDIS,Keio,PEC	LB
pgsA	WP_001160187.1	b1912	phosphatidylglycerophosphate synthetase	TraDIS,Keio,PEC	LB
pheS	WP_000018596.1	b1714	phenylalanine tRNA synthetase, alpha subunit	TraDIS,Keio,PEC	LB
pheT	WP_000672380.1	b1713	phenylalanine tRNA synthetase, beta subunit	TraDIS,Keio,PEC	LB
plsB	WP_000017354.1	b4041	glycerol-3-phosphate O-acyltransferase	TraDIS,Keio,PEC	LB
plsC	WP_000965722.1	b3018	1-acyl-sn-glycerol-3-phosphate acyltransferase	TraDIS,Keio,PEC	LB
ppa	WP_000055075.1	b4226	inorganic pyrophosphatase	TraDIS,Keio,PEC	LB
prfA	WP_000804726.1	b1211	peptide chain release factor RF-1	TraDIS,Keio,PEC	LB
prmC	WP_000456467.1	b1212	RF-1 and RF-2 N5-glutamine methyltransferase	TraDIS,Keio,PEC	LB
proS	WP_001260717.1	b0194	prolyl-tRNA synthetase	TraDIS,Keio,PEC	LB
prs	WP_001298109.1	b1207	phosphoribosylpyrophosphate synthase	TraDIS,Keio,PEC	LB
psd	WP_000934920.1	b4160	phosphatidylserine decarboxylase	TraDIS,Keio,PEC	LB
pssA	WP_000949265.1	b2585	phosphatidylserine synthase; CDP-diacylglycerol-serine O-phosphatidyltransferase	TraDIS,Keio,PEC	LB
pth	WP_000152933.1	b1204	peptidyl-tRNA hydrolase	TraDIS,Keio,PEC	LB
pyrG	WP_000210878.1	b2780	CTP synthetase	TraDIS,Keio,PEC	LB
pyrH	WP_000224573.1	b0171	uridylate kinase	TraDIS,Keio,PEC	LB
ribA	WP_001176295.1	b1277	GTP cyclohydrolase II	TraDIS,Keio,PEC	LB
ribC	WP_000493947.1	b1662	riboflavin synthase, alpha subunit	TraDIS,Keio,PEC	LB
ribD	WP_001150457.1	b0414	fused diaminohydroxyphosphoribosylaminopyrimidine deaminase and 5-amino-6-(5-phosphoribosylamino) uracil reductase	TraDIS,Keio,PEC	LB
ribE	WP_001021161.1	b0415	riboflavin synthase beta chain	TraDIS,Keio,PEC	LB
ribF	WP_000767329.1	b0025	bifunctional riboflavin kinase/FAD synthetase	TraDIS,Keio,PEC	LB
rnpA	WP_000239730.1	b3704	protein C5 component of RNase P	TraDIS,Keio,PEC	LB
rplB	WP_000301864.1	b3317	50S ribosomal subunit protein L2	TraDIS,Keio,PEC	LB
rplC	WP_000579833.1	b3320	50S ribosomal subunit protein L3	TraDIS,Keio,PEC	LB
rplD	WP_000424395.1	b3319	50S ribosomal subunit protein L4	TraDIS,Keio,PEC	LB
rplE	WP_001096200.1	b3308	50S ribosomal subunit protein L5	TraDIS,Keio,PEC	LB
rplF	WP_000091945.1	b3305	50S ribosomal subunit protein L6	TraDIS,Keio,PEC	LB
rplJ	WP_001207201.1	b3985	50S ribosomal subunit protein L10	TraDIS,Keio,PEC	LB
rplL	WP_000028878.1	b3986	50S ribosomal subunit protein L7/L12	TraDIS,Keio,PEC	LB
rplM	WP_000847559.1	b3231	50S ribosomal subunit protein L13	TraDIS,Keio,PEC	LB
rplN	WP_000613955.1	b3310	50S ribosomal subunit protein L14	TraDIS,Keio,PEC	LB
rplO	WP_001238914.1	b3301	50S ribosomal subunit protein L15	TraDIS,Keio,PEC	LB
rplP	WP_000941212.1	b3313	50S ribosomal subunit protein L16	TraDIS,Keio,PEC	LB
rplQ	WP_001216368.1	b3294	50S ribosomal subunit protein L17	TraDIS,Keio,PEC	LB
rplR	WP_000358960.1	b3304	50S ribosomal subunit protein L18	TraDIS,Keio,PEC	LB
rplS	WP_000065253.1	b2606	50S ribosomal subunit protein L19	TraDIS,Keio,PEC	LB
rplT	WP_000124850.1	b1716	50S ribosomal subunit protein L20	TraDIS,Keio,PEC	LB
rplU	WP_000271401.1	b3186	50S ribosomal subunit protein L21	TraDIS,Keio,PEC	LB
rplV	WP_000447529.1	b3315	50S ribosomal subunit protein L22	TraDIS,Keio,PEC	LB
rplW	WP_000617544.1	b3318	50S ribosomal subunit protein L23	TraDIS,Keio,PEC	LB
rplX	WP_000729185.1	b3309	50S ribosomal subunit protein L24	TraDIS,Keio,PEC	LB
rpmA	WP_000940595.1	b3185	50S ribosomal subunit protein L27	TraDIS,Keio,PEC	LB
rpmB	WP_000091955.1	b3637	50S ribosomal subunit protein L28	TraDIS,Keio,PEC	LB
rpmC	WP_000644741.1	b3312	50S ribosomal subunit protein L29	TraDIS,Keio,PEC	LB
rpmD	WP_001140433.1	b3302	50S ribosomal subunit protein L30	TraDIS,Keio,PEC	LB
rpmH	WP_000831330.1	b3703	50S ribosomal subunit protein L34	TraDIS,Keio,PEC	LB
rpoA	WP_001162094.1	b3295	RNA polymerase, alpha subunit	TraDIS,Keio,PEC	LB
rpoB	WP_000263098.1	b3987	RNA polymerase, beta subunit	TraDIS,Keio,PEC	LB
rpoC	WP_000653944.1	b3988	RNA polymerase, beta prime subunit	TraDIS,Keio,PEC	LB
rpoH	WP_000130217.1	b3461	RNA polymerase, sigma 32 (sigma H) factor	TraDIS,Keio,PEC	LB
rpsA	WP_000140327.1	b0911	30S ribosomal subunit protein S1	TraDIS,Keio,PEC	LB
rpsB	WP_000246882.1	b0169	30S ribosomal subunit protein S2	TraDIS,Keio,PEC	LB
rpsC	WP_000529945.1	b3314	30S ribosomal subunit protein S3	TraDIS,Keio,PEC	LB
rpsD	WP_000135224.1	b3296	30S ribosomal subunit protein S4	TraDIS,Keio,PEC	LB
rpsE	WP_000940121.1	b3303	30S ribosomal subunit protein S5	TraDIS,Keio,PEC	LB
rpsG	WP_001138045.1	b3341	30S ribosomal subunit protein S7	TraDIS,Keio,PEC	LB
rpsH	WP_000062611.1	b3306	30S ribosomal subunit protein S8	TraDIS,Keio,PEC	LB
rpsI	WP_000829818.1	b3230	30S ribosomal subunit protein S9	TraDIS,Keio,PEC	LB
rpsJ	WP_001181004.1	b3321	30S ribosomal subunit protein S10	TraDIS,Keio,PEC	LB
rpsK	WP_001029684.1	b3297	30S ribosomal subunit protein S11	TraDIS,Keio,PEC	LB
rpsL	WP_000246815.1	b3342	30S ribosomal subunit protein S12	TraDIS,Keio,PEC	LB
rpsM	WP_000090775.1	b3298	30S ribosomal subunit protein S13	TraDIS,Keio,PEC	LB
rpsN	WP_001118930.1	b3307	30S ribosomal subunit protein S14	TraDIS,Keio,PEC	LB
rpsP	WP_000256450.1	b2609	30S ribosomal subunit protein S16	TraDIS,Keio,PEC	LB
rpsQ	WP_000130100.1	b3311	30S ribosomal subunit protein S17	TraDIS,Keio,PEC	LB
rpsR	WP_000135199.1	b4202	30S ribosomal subunit protein S18	TraDIS,Keio,PEC	LB
rpsS	WP_001138117.1	b3316	30S ribosomal subunit protein S19	TraDIS,Keio,PEC	LB
secA	WP_000905789.1	b0098	preprotein translocase subunit, ATPase	TraDIS,Keio,PEC	LB
secE	WP_001275702.1	b3981	preprotein translocase membrane subunit	TraDIS,Keio,PEC	LB
secY	WP_001118861.1	b3300	preprotein translocase membrane subunit	TraDIS,Keio,PEC	LB
serS	WP_000886683.1	b0893	seryl-tRNA synthetase	TraDIS,Keio,PEC	LB
ssb	WP_000168305.1	b4059	single-stranded DNA-binding protein	TraDIS,Keio,PEC	LB
suhB	WP_000553451.1	b2533	inositol monophosphatase	TraDIS,Keio,PEC	LB
thiL	WP_000742109.1	b0417	thiamine monophosphate kinase	TraDIS,Keio,PEC	LB
thrS	WP_001144202.1	b1719	threonyl-tRNA synthetase	TraDIS,Keio,PEC	LB
tilS	WP_000176549.1	b0188	tRNA(Ile)-lysidine synthetase	TraDIS,Keio,PEC	LB
tmk	WP_001257000.1	b1098	thymidylate kinase	TraDIS,Keio,PEC	LB
topA	WP_001297122.1	b1274	DNA topoisomerase I, omega subunit	TraDIS,Keio,PEC	LB
trmD	WP_000264777.1	b2607	tRNA m(1)G37 methyltransferase, SAM-dependent	TraDIS,Keio,PEC	LB
trpS	WP_000165552.1	b3384	tryptophanyl-tRNA synthetase	TraDIS,Keio,PEC	LB
tsaB	WP_001220966.1	b1807	tRNA(ANN) t(6)A37 threonylcarbamoyladenosine modification protein; binding partner and protease for TsaD	TraDIS,Keio,PEC	LB
tsaC	WP_001301412.1	b3282	tRNA(ANN) t(6)A37 threonylcarbamoyladenosine modification protein, threonine-dependent ADP-forming ATPase	TraDIS,Keio,PEC	LB
tsaD	WP_001264352.1	b3064	tRNA(ANN) t(6)A37 threonylcarbamoyladenosine modification protein; glycation binding protein	TraDIS,Keio,PEC	LB
tsaE	WP_000981977.1	b4168	tRNA(ANN) t(6)A37 threonylcarbamoyladenosine modification protein; ADP binding protein	TraDIS,Keio,PEC	LB
tsf	WP_000818114.1	b0170	translation elongation factor EF-Ts	TraDIS,Keio,PEC	LB
tyrS	WP_001295400.1	b1637	tyrosyl-tRNA synthetase	TraDIS,Keio,PEC	LB
ubiA	WP_000455227.1	b4040	p-hydroxybenzoate octaprenyltransferase	TraDIS,Keio,PEC	LB
valS	WP_000416392.1	b4258	valyl-tRNA synthetase	TraDIS,Keio,PEC	LB
waaA	WP_000891564.1	b3633	3-deoxy-D-manno-octulosonic-acid transferase (KDO transferase)	TraDIS,Keio,PEC	LB
yidC	WP_000378250.1	b3705	membrane protein insertase	TraDIS,Keio,PEC	LB
yihA	WP_000183349.1	b3865	cell division GTP-binding protein	TraDIS,Keio,PEC	LB
yqgF	WP_000017106.1	b2949	putative Holliday junction resolvase	TraDIS,Keio,PEC	LB
yrfF	WP_000104533.1	b3398	putative RcsCDB-response attenuator, inner membrane protein	TraDIS,Keio,PEC	LB
zipA	WP_001300494.1	b2412	FtsZ stabilizer	TraDIS,Keio,PEC	LB
degS	WP_000497723.1	b3235	serine endoprotease, periplasmic	Keio,PEC	LB
dnaC	WP_000799911.1	b4361	DNA biosynthesis protein	Keio,PEC	LB
folK	WP_000215139.1	b0142	2-amino-4-hydroxy-6-hydroxymethyldihyropteridine pyrophosphokinase	Keio,PEC	LB
ftsE	WP_000617723.1	b3463	cell division ATP-binding protein	Keio,PEC	LB
ftsK	WP_000076967.1	b0890	DNA translocase at septal ring sorting daughter chromsomes	Keio,PEC	LB
ftsN	WP_000068828.1	b3933	essential cell division protein	Keio,PEC	LB
ftsX	WP_001042003.1	b3462	putative ABC transporter permease	Keio,PEC	LB
ribB	WP_001076997.1	b3041	3,4-dihydroxy-2-butanone-4-phosphate synthase	Keio,PEC	LB
rne	WP_000827360.1	b1084	endoribonuclease; RNA-binding protein;RNA degradosome binding protein	Keio,PEC	LB
rseP	WP_001295561.1	b0176	inner membrane zinc RIP metalloprotease; RpoE activator, by degrading RseA; cleaved signal peptide endoprotease	Keio,PEC	LB
secD	WP_000934822.1	b0408	SecYEG protein translocase auxillary subunit	Keio,PEC	LB
secF	WP_000046637.1	b0409	SecYEG protein translocase auxillary subunit	Keio,PEC	LB
secM	WP_000014321.1	b0097	regulator of secA translation	Keio,PEC	LB
spoT	WP_000280488.1	b3650	bifunctional (p)ppGpp synthetase II/ guanosine-3',5'-bis pyrophosphate 3'-pyrophosphohydrolase	Keio,PEC	LB
yceQ	WP_001295962.1	b1085	uncharacterized protein	Keio,PEC	LB
yejM	WP_000256203.1	b2188	essential inner membrane DUF3413 domain-containing protein; lipid A production and membrane permeability factor	Keio,PEC	LB
cydA	WP_000884361.1	b0733	cytochrome d terminal oxidase, subunit I	TraDIS,Keio	LB
cydC	WP_001202177.1	b0886	glutathione/cysteine ABC transporter export permease/ATPase	TraDIS,Keio	LB
dicA	WP_000448564.1	b1570	Qin prophage; putative regulator for DicB	TraDIS,Keio	LB
lptC	WP_000030537.1	b3199	periplasmic membrane-anchored LPS-binding protein; LPS export protein	TraDIS,Keio	LB
purB	WP_000423742.1	b1131	adenylosuccinate lyase	TraDIS,Keio	LB
racR	WP_000948459.1	b1356	Rac prophage; putative DNA-binding transcriptional regulator	TraDIS,Keio	LB
rpoE	WP_001295364.1	b2573	RNA polymerase sigma E factor	TraDIS,Keio	LB
tadA	WP_001297409.1	b2559	tRNA-specific adenosine deaminase	TraDIS,Keio	LB
ubiB	WP_000187530.1	b3835	regulator of octaprenylphenol hydroxylation, ubiquinone synthesis; regulator of 2'-N-acetyltransferase; putative ABC1 family protein kinase	TraDIS,Keio	LB
ubiD	WP_000339804.1	b3843	3-octaprenyl-4-hydroxybenzoate decarboxylase	TraDIS,Keio	LB
wzyE	WP_000055129.1	b3793	putative ECA polysaccharide chain elongation protein	TraDIS,Keio	LB
alaS	WP_000047184.1	b2697	alanyl-tRNA synthetase	TraDIS,PEC	LB
coaA	WP_000023081.1	b3974	pantothenate kinase	TraDIS,PEC	LB
coaE	WP_001269520.1	b0103	dephospho-CoA kinase	TraDIS,PEC	LB
cohE	WP_000848748.1	b1145	e14 prophage; repressor protein phage e14	TraDIS,PEC	LB
dnaG	WP_000918827.1	b3066	DNA primase	TraDIS,PEC	LB
dnaT	WP_000098818.1	b4362	DNA biosynthesis protein (primosomal protein I)	TraDIS,PEC	LB
folB	WP_001295541.1	b3058	dihydroneopterin aldolase and dihydroneopterin triphosphate 2'-epimerase	TraDIS,PEC	LB
glmM	WP_000071134.1	b3176	phosphoglucosamine mutase	TraDIS,PEC	LB
glyS	WP_001291772.1	b3559	glycine tRNA synthetase, beta subunit	TraDIS,PEC	LB
groL	WP_000729117.1	b4143	Cpn60 chaperonin GroEL, large subunit of GroESL	TraDIS,PEC	LB
hda	WP_001307333.1	b2496	ATPase regulatory factor involved in DnaA inactivation	TraDIS,PEC	LB
ileS	WP_001286857.1	b0026	isoleucyl-tRNA synthetase	TraDIS,PEC	LB
nusB	WP_000801125.1	b0416	transcription antitermination protein	TraDIS,PEC	LB
parC	WP_001281881.1	b3019	DNA topoisomerase IV, subunit A	TraDIS,PEC	LB
prfB	WP_010723217.1	b2891	peptide chain release factor RF-2	TraDIS,PEC	LB
rho	WP_001054527.1	b3783	transcription termination factor	TraDIS,PEC	LB
rpoD	WP_000437376.1	b3067	RNA polymerase, sigma 70 (sigma D) factor	TraDIS,PEC	LB
rsgA	WP_000041964.1	b4161	ribosome small subunit-dependent GTPase A	TraDIS,PEC	LB
aceF	WP_000963518.1	b0115	pyruvate dehydrogenase, dihydrolipoyltransacetylase component E2	TraDIS	LB
cydB	WP_000568275.1	b0734	cytochrome d terminal oxidase, subunit II	TraDIS	LB
cydD	WP_001043598.1	b0887	glutathione/cysteine ABC transporter export permease/ATPase	TraDIS	LB
cydX	WP_000270282.1	b4515	cytochrome d (bd-I) ubiquinol oxidase subunit X	TraDIS	LB
dapF	WP_001160654.1	b3809	diaminopimelate epimerase	TraDIS	LB
dcd	WP_001234768.1	b2065	deoxycytidine triphosphate deaminase; dCTP deaminase	TraDIS	LB
fabH	WP_000288132.1	b1091	3-oxoacyl-[acyl-carrier-protein] synthase III	TraDIS	LB
fdx	WP_001124469.1	b2525	[2Fe-2S] ferredoxin	TraDIS	LB
folP	WP_000764731.1	b3177	7,8-dihydropteroate synthase	TraDIS	LB
glyA	WP_000919159.1	b2551	serine hydroxymethyltransferase	TraDIS	LB
guaA	WP_000138270.1	b2507	GMP synthetase (glutamine aminotransferase)	TraDIS	LB
hemE	WP_000137657.1	b3997	uroporphyrinogen decarboxylase	TraDIS	LB
higA	WP_000560266.1	b3082	antitoxinof the HigB-HigA toxin-antitoxin system	TraDIS	LB
hipB	WP_001301023.1	b1508	antitoxin of HipAB toxin-antitoxin system	TraDIS	LB
holD	WP_000204012.1	b4372	DNA polymerase III, psi subunit	TraDIS	LB
hscA	WP_001196613.1	b2526	DnaK-like molecular chaperone specific for IscU	TraDIS	LB
ihfA	WP_001229265.1	b1712	integration host factor (IHF), DNA-binding protein, alpha subunit	TraDIS	LB
iraM	WP_001295666.1	b1160	RpoS stabilzer during Mg starvation, anti-RssB factor	TraDIS	LB
iscS	WP_001295373.1	b2530	cysteine desulfurase (tRNA sulfurtransferase), PLP-dependent	TraDIS	LB
iscU	WP_000331707.1	b2529	iron-sulfur cluster assembly scaffold protein	TraDIS	LB
lipA	WP_000042632.1	b0628	lipoate synthase	TraDIS	LB
lpd	WP_000102485.1	b0116	dihydrolipoyl dehydrogenase; E3 component of pyruvate and 2-oxoglutarate dehydrogenases complexes; glycine cleavage system L protein; dihydrolipoamide dehydrogenase	TraDIS	LB
lptB	WP_000224099.1	b3201	lipopolysaccharide export ABC transporter ATPase	TraDIS	LB
lpxL	WP_000183364.1	b1054	lauryl-acyl carrier protein (ACP)-dependent acyltransferase	TraDIS	LB
lysS	WP_000003071.1	b2890	lysine tRNA synthetase, constitutive	TraDIS	LB
mnmA	WP_001297484.1	b1133	tRNA(Gln,Lys,Glu) U34 2-thiouridylase	TraDIS	LB
pdxH	WP_001282319.1	b1638	pyridoxine 5'-phosphate oxidase	TraDIS	LB
pheM	WP_001386830.1	b1715	phenylalanyl-tRNA synthetase operon leader peptide	TraDIS	LB
priB	WP_001315977.1	b4201	primosomal protein N	TraDIS	LB
ptsI	WP_000623140.1	b2416	PEP-protein phosphotransferase of PTS system (enzyme I)	TraDIS	LB
rbfA	WP_001040205.1	b3167	30s ribosome binding factor	TraDIS	LB
relB	WP_000534858.1	b1564	antitoxin of the RelE-RelB toxin-antitoxin syste; transcriptional repressor	TraDIS	LB
rimM	WP_000043335.1	b2608	ribosome maturation factor	TraDIS	LB
rluD	WP_000079100.1	b2594	23S rRNA pseudouridine(1911,1915,1917) synthase	TraDIS	LB
rnt	WP_001282283.1	b1652	RNase T; exoribonuclease T; structured DNA 3' exonuclease; RNA processing; DNA repair	TraDIS	LB
rpe	WP_000816280.1	b3386	D-ribulose-5-phosphate 3-epimerase	TraDIS	LB
rplA	WP_001096684.1	b3984	50S ribosomal subunit protein L1	TraDIS	LB
rplK	WP_001085926.1	b3983	50S ribosomal subunit protein L11	TraDIS	LB
rplY	WP_000494183.1	b2185	50S ribosomal subunit protein L25	TraDIS	LB
rpmF	WP_000290727.1	b1089	50S ribosomal subunit protein L32	TraDIS	LB
rpmI	WP_001124225.1	b1717	50S ribosomal subunit protein L35	TraDIS	LB
rpsF	WP_001216676.1	b4200	30S ribosomal subunit protein S6	TraDIS	LB
rpsO	WP_000059466.1	b3165	30S ribosomal subunit protein S15	TraDIS	LB
rpsT	WP_001274021.1	b0023	30S ribosomal subunit protein S20	TraDIS	LB
rpsU	WP_001144069.1	b3065	30S ribosomal subunit protein S21	TraDIS	LB
safA	WP_000543384.1	b1500	two-component system connector membrane protein, EvgSA to PhoQP	TraDIS	LB
sucA	WP_001181473.1	b0726	2-oxoglutarate decarboxylase, thiamine triphosphate-binding	TraDIS	LB
sucB	WP_000099823.1	b0727	dihydrolipoyltranssuccinase	TraDIS	LB
thyA	WP_000816232.1	b2827	thymidylate synthetase	TraDIS	LB
tktA	WP_000098614.1	b2935	transketolase 1, thiamine triphosphate-binding	TraDIS	LB
tonB	WP_001360141.1	b1252	membrane spanning protein in TonB-ExbB-ExbD transport complex	TraDIS	LB
trpL	WP_001700591.1	b1265	trp operon leader peptide	TraDIS	LB
tusE	WP_000904442.1	b0969	mnm(5)-s(2)U34-tRNA 2-thiolation sulfurtransferase	TraDIS	LB
ubiE	WP_000227958.1	b3833	bifunctional 2-octaprenyl-6-methoxy-1,4-benzoquinone methylase/ S-adenosylmethionine:2-DMK methyltransferase	TraDIS	LB
ubiG	WP_000990765.1	b2232	bifunctional 3-demethylubiquinone-9 3-methyltransferase/ 2-octaprenyl-6-hydroxy phenol methylase	TraDIS	LB
ubiH	WP_000111195.1	b2907	2-octaprenyl-6-methoxyphenol hydroxylase, FAD/NAD(P)-binding	TraDIS	LB
ubiX	WP_000825700.1	b2311	3-octaprenyl-4-hydroxybenzoate carboxy-lyase	TraDIS	LB
ybeY	WP_000084469.1	b0659	ssRNA-specific endoribonuclease; 16S rRNA 3' end maturation and quality control co-endoribonuclease working with RNase R; rRNA transcription antitermination factor	TraDIS	LB
ycaR	WP_000350058.1	b0917	peroxide and acid resistance protein, UPF0434 family	TraDIS	LB
yciS	WP_000876286.1	b1279	DUF1049 family inner membrane protein, function unknown	TraDIS	LB
ydaE	WP_001352098.1	b4526	conserved protein, Rac prophage	TraDIS	LB
ydaS	WP_000712069.1	b1357	Rac prophage; putative DNA-binding transcriptional regulator	TraDIS	LB
ydcD	WP_000939263.1	b1457	putative immunity protein for RhsE	TraDIS	LB
ydfO	WP_000373090.1	b1549	Qin prophage; uncharacterized protein	TraDIS	LB
ydhL	WP_000840481.1	b1648	DUF1289 family protein	TraDIS	LB
yffS	WP_010723125.1	b2450	CPZ-55 prophage; uncharacterized protein	TraDIS	LB
ygeG	WP_000102780.1	b2851	SycD-like chaperone family TPR-repeat-containing protein	TraDIS	LB
ygfZ	WP_000886062.1	b2898	iron-sulfur cluster repair protein, plumbagin resistance	TraDIS	LB
yjbS	WP_001321562.1	b4621	uncharacterized protein	TraDIS	LB
ykfM	WP_001236645.1	b4586	lethality reduction protein, putative inner membrane protein	TraDIS	LB
ymfE	WP_010723094.1	b1138	e14 prophage; putative inner membrane protein	TraDIS	LB
ymiB	WP_000221855.1	b4672	uncharacterized protein	TraDIS	LB
ynbG	WP_010723099.1	b4674	uncharacterized protein	TraDIS	LB
yncH	WP_000226995.1	b1455	IPR020099 family protein	TraDIS	LB
yobI	WP_010723105.1	b4677	uncharacterized protein	TraDIS	LB
yqcG	WP_001288228.1	b4682	membrane stress resistance protein	TraDIS	LB
yqeL	WP_000655820.1	b4683	uncharacterized protein	TraDIS	LB
alsK	WP_001171687.1	b4084	D-allose kinase	Keio	LB
bcsB	WP_001407405.1	b3532	regulator of cellulose synthase, cyclic di-GMP binding	Keio	LB
chpS	WP_001223208.1	b4224	antitoxin of the ChpBS toxin-antitoxin system	Keio	LB
entD	WP_001749708.1	b0583	phosphopantetheinyltransferase component of enterobactin synthase multienzyme complex	Keio	LB
mazE	WP_000581937.1	b2783	antitoxin of the ChpA-ChpR toxin-antitoxin system	Keio	LB
minD	WP_000101055.1	b1175	inhibitor of FtsZ ring polymerization; chromosome-membrane tethering protein; membrane ATPase of the MinCDEE system	Keio	LB
minE	WP_001185665.1	b1174	cell division topological specificity factor	Keio	LB
mlaB	WP_000004488.1	b3191	ABC transporter maintaining OM lipid asymmetry, cytoplasmic STAS component	Keio	LB
mqsA	WP_000650107.1	b3021	antitoxin for MqsR toxin; transcriptional repressor	Keio	LB
rnc	WP_001068343.1	b2567	RNase III	Keio	LB
rsmI	WP_000809262.1	b3146	16S rRNA C1402 2'-O-ribose methyltransferase, SAM-dependent	Keio	LB
tdcF	WP_000719990.1	b3113	putative reactive intermediate deaminase	Keio	LB
tnaB	WP_000131925.1	b3709	tryptophan transporter of low affinity	Keio	LB
ubiJ	WP_001295259.1	b3834	aerobic ubiquinone synthesis protein, SCP2 family protein	Keio	LB
waaU	WP_001236433.1	b3623	lipopolysaccharide core biosynthesis	Keio	LB
yagG	WP_000192863.1	b0270	CP4-6 prophage; putative sugar transporter	Keio	LB
ydfB	WP_000344964.1	b1572	Qin prophage; uncharacterized protein	Keio	LB
ydiL	WP_001310864.1	b1689	putative HTH domain DNA-binding protein	Keio	LB
yefM	WP_001259255.1	b2017	antitoxin of the YoeB-YefM toxin-antitoxin system	Keio	LB
yhbV	WP_001301318.1	b3159	U32 peptidase family protein	Keio	LB
yhhQ	WP_001100469.1	b3471	DUF165 family inner membrane protein	Keio	LB
efp	WP_000257278.1	b4147	polyproline-specific translation elongation factor EF-P	PEC	LB
kdsC	WP_000030005.1	b3198	3-deoxy-D-manno-octulosonate 8-phosphate phosphatase	PEC	LB
polA	WP_000250006.1	b3863	5' to 3' DNA polymerase and 3' to 5'/5' to 3' exonuclease	PEC	LB
priA	WP_001301269.1	b3935	Primosome factor n' (replication factor Y)	PEC	LB
adhE	WP_000301651.1	b1241	fused acetaldehyde-CoA dehydrogenase/iron-dependent alcohol dehydrogenase/pyruvate-formate lyase deactivase	CRISPRi	GMM
alr	WP_001147328.1	b4053	alanine racemase, biosynthetic, PLP-binding	CRISPRi	GMM
atpA	WP_001176745.1	b3734	F1 sector of membrane-bound ATP synthase, alpha subunit	CRISPRi	GMM
atpC	WP_001251965.1	b3731	F1 sector of membrane-bound ATP synthase, epsilon subunit	CRISPRi	GMM
atpD	WP_000190506.1	b3732	F1 sector of membrane-bound ATP synthase, beta subunit	CRISPRi	GMM
atpE	WP_000429386.1	b3737	F0 sector of membrane-bound ATP synthase, subunit c	CRISPRi	GMM
atpF	WP_001052219.1	b3736	F0 sector of membrane-bound ATP synthase, subunit b	CRISPRi	GMM
atpH	WP_001288587.1	b3735	F1 sector of membrane-bound ATP synthase, delta subunit	CRISPRi	GMM
dnaK	WP_000516135.1	b0014	chaperone Hsp70, with co-chaperone DnaJ	CRISPRi	GMM
galU	WP_000718995.1	b1236	glucose-1-phosphate uridylyltransferase	CRISPRi	GMM
lepA	WP_000790168.1	b2569	back-translocating elongation factor EF4, GTPase	CRISPRi	GMM
waaC	WP_001264584.1	b3621	ADP-heptose:LPS heptosyl transferase I	CRISPRi	GMM
cmk	WP_000125016.1	b0910	cytidylate kinase	CRISPRi	LB
icd	WP_000444484.1	b1136	isocitrate dehydrogenase; e14 prophage attachment site; tellurite reductase	CRISPRi	LB
rlmE	WP_000145975.1	b3179	23S rRNA U2552 2'-O-ribose methyltransferase, SAM-dependent	CRISPRi	LB
rpmE	WP_000710769.1	b3936	50S ribosomal subunit protein L31	CRISPRi	LB
tusC	WP_000820714.1	b3344	mnm(5)-s(2)U34-tRNA synthesis 2-thiolation protein	CRISPRi	LB
xseB	WP_001124935.1	b0422	exonuclease VII small subunit	CRISPRi	LB
yheO	WP_000091466.1	b3346	putative PAS domain-containing DNA-binding transcriptional regulator	CRISPRi	LB
hldE	WP_000869178.1	b3052	heptose 7-phosphate kinase and heptose 1-phosphate adenyltransferase	CRISPRi	LB,GMM
kdsD	WP_001295557.1	b3197	D-arabinose 5-phosphate isomerase	CRISPRi	LB,GMM
rlmH	WP_000776104.1	b0636	23S rRNA m(3)Psi1915 pseudouridine methyltransferase, SAM-dependent	CRISPRi	LB,GMM
rnhB	WP_000569430.1	b0183	ribonuclease HII, degrades RNA of DNA-RNA hybrids	CRISPRi	LB,GMM
rplI	WP_001196062.1	b4203	50S ribosomal subunit protein L9	CRISPRi	LB,GMM
rsfS	WP_001161664.1	b0637	ribosomal silencing factor	CRISPRi	LB,GMM
secG	WP_001295556.1	b3175	preprotein translocase membrane subunit	CRISPRi	LB,GMM
yajC	WP_000007629.1	b0407	SecYEG protein translocase auxillary subunit	CRISPRi	LB,GMM
yqgE	WP_001053178.1	b2948	uncharacterized protein	CRISPRi	LB,GMM
fkpB	WP_000004655.1	b0028	FKBP-type peptidyl-prolyl cis-trans isomerase (rotamase)	CRISPRi	LB,M9
nrdR	WP_000543535.1	b0413	Nrd regulon repressor	CRISPRi	LB,M9
pdxJ	WP_001297412.1	b2564	pyridoxine 5'-phosphate synthase	CRISPRi	LB,M9
rpoZ	WP_000135058.1	b3649	RNA polymerase, omega subunit	CRISPRi	LB,M9
ddlB	WP_000130056.1	b0092	D-alanine:D-alanine ligase	CRISPRi	LB,M9,GMM
gph	WP_001031729.1	b3385	phosphoglycolate phosphatase	CRISPRi	LB,M9,GMM
hflD	WP_001297479.1	b1132	putative lysogenization regulator	CRISPRi	LB,M9,GMM
ibaG	WP_000429656.1	b3190	acid stress protein; putative BolA family transcriptional regulator	CRISPRi	LB,M9,GMM
mraZ	WP_001295533.1	b0081	RsmH methytransferase inhibitor	CRISPRi	LB,M9,GMM
plsX	WP_000197597.1	b1090	putative phosphate acyltransferase	CRISPRi	LB,M9,GMM
ppiB	WP_000255997.1	b0525	peptidyl-prolyl cis-trans isomerase B (rotamase B)	CRISPRi	LB,M9,GMM
rsmH	WP_000970479.1	b0082	16S rRNA m(4)C1402 methyltransferase, SAM-dependent	CRISPRi	LB,M9,GMM
skp	WP_000758956.1	b0178	periplasmic chaperone	CRISPRi	LB,M9,GMM
yejL	WP_001135667.1	b2187	UPF0352 family protein	CRISPRi	LB,M9,GMM
yqiA	WP_000105733.1	b3031	acyl CoA esterase	CRISPRi	LB,M9,GMM
argB	WP_001302318.1	b3959	acetylglutamate kinase	CRISPRi	M9
argC	WP_000935370.1	b3958	N-acetyl-gamma-glutamylphosphate reductase, NAD(P)-binding	CRISPRi	M9
argG	WP_000207680.1	b3172	argininosuccinate synthetase	CRISPRi	M9
argH	WP_001230087.1	b3960	argininosuccinate lyase	CRISPRi	M9
aroA	WP_000445231.1	b0908	5-enolpyruvylshikimate-3-phosphate synthetase	CRISPRi	M9
aroB	WP_000439848.1	b3389	3-dehydroquinate synthase	CRISPRi	M9
aroC	WP_001333535.1	b2329	chorismate synthase	CRISPRi	M9
aroD	WP_000860201.1	b1693	3-dehydroquinate dehydratase	CRISPRi	M9
aroE	WP_000451243.1	b3281	dehydroshikimate reductase, NAD(P)-binding	CRISPRi	M9
aroK	WP_000818618.1	b3390	shikimate kinase I	CRISPRi	M9
carA	WP_000597260.1	b0032	carbamoyl phosphate synthetase small subunit, glutamine amidotransferase	CRISPRi	M9
carB	WP_001126348.1	b0033	carbamoyl-phosphate synthase large subunit	CRISPRi	M9
clpP	WP_000122253.1	b0437	proteolytic subunit of ClpA-ClpP and ClpX-ClpP ATP-dependent serine proteases	CRISPRi	M9
cvpA	WP_000262111.1	b2313	colicin V production protein	CRISPRi	M9
cysC	WP_001173673.1	b2750	adenosine 5'-phosphosulfate kinase	CRISPRi	M9
cysD	WP_000372108.1	b2752	sulfate adenylyltransferase, subunit 2	CRISPRi	M9
cysE	WP_001277561.1	b3607	serine acetyltransferase	CRISPRi	M9
cysG	WP_000349855.1	b3368	fused siroheme synthase 1,3-dimethyluroporphyriongen III dehydrogenase and siroheme ferrochelatase/uroporphyrinogen methyltransferase	CRISPRi	M9
cysH	WP_000039850.1	b2762	phosphoadenosine phosphosulfate reductase; PAPS reductase, thioredoxin dependent	CRISPRi	M9
cysI	WP_001290679.1	b2763	sulfite reductase, beta subunit, NAD(P)-binding, heme-binding	CRISPRi	M9
cysJ	WP_000211913.1	b2764	sulfite reductase, alpha subunit, flavoprotein	CRISPRi	M9
cysN	WP_001090361.1	b2751	sulfate adenylyltransferase, subunit 1	CRISPRi	M9
guaB	WP_001299507.1	b2508	IMP dehydrogenase	CRISPRi	M9
hisB	WP_000080105.1	b2022	histidinol-phosphatase and imidazoleglycerol-phosphate dehydratase	CRISPRi	M9
hisC	WP_000108941.1	b2021	histidinol-phosphate aminotransferase	CRISPRi	M9
hisD	WP_000009594.1	b2020	bifunctional histidinal dehydrogenase/ histidinol dehydrogenase	CRISPRi	M9
ilvC	WP_000024939.1	b3774	ketol-acid reductoisomerase, NAD(P)-binding	CRISPRi	M9
ilvD	WP_001127399.1	b3771	dihydroxyacid dehydratase	CRISPRi	M9
ilvE	WP_000208520.1	b3770	branched-chain amino acid aminotransferase	CRISPRi	M9
leuA	WP_000082850.1	b0074	2-isopropylmalate synthase	CRISPRi	M9
leuB	WP_000042353.1	b0073	3-isopropylmalate dehydrogenase, NAD(+)-dependent	CRISPRi	M9
leuC	WP_001140652.1	b0072	3-isopropylmalate dehydratase large subunit	CRISPRi	M9
metE	WP_000153907.1	b3829	5-methyltetrahydropteroyltriglutamate-homocysteine S-methyltransferase	CRISPRi	M9
metF	WP_000007523.1	b3941	5,10-methylenetetrahydrofolate reductase	CRISPRi	M9
nadA	WP_000115290.1	b0750	quinolinate synthase, subunit A	CRISPRi	M9
nadC	WP_001135174.1	b0109	quinolinate phosphoribosyltransferase	CRISPRi	M9
ndh	WP_000211045.1	b1109	respiratory NADH dehydrogenase 2/cupric reductase	CRISPRi	M9
pcnB	WP_010723084.1	b0143	poly(A) polymerase	CRISPRi	M9
pdxA	WP_000241277.1	b0052	4-hydroxy-L-threonine phosphate dehydrogenase, NAD-dependent	CRISPRi	M9
ppc	WP_001005586.1	b3956	phosphoenolpyruvate carboxylase	CRISPRi	M9
prmB	WP_001300582.1	b2330	N5-glutamine methyltransferase	CRISPRi	M9
proA	WP_000893278.1	b0243	gamma-glutamylphosphate reductase	CRISPRi	M9
proB	WP_001285288.1	b0242	gamma-glutamate kinase	CRISPRi	M9
ptsN	WP_000183676.1	b3204	sugar-specific enzyme IIA component of PTS	CRISPRi	M9
purA	WP_000527955.1	b4177	adenylosuccinate synthetase	CRISPRi	M9
purC	WP_001295467.1	b2476	phosphoribosylaminoimidazole-succinocarboxamide synthetase	CRISPRi	M9
purD	WP_000866800.1	b4005	phosphoribosylglycinamide synthetase phosphoribosylamine-glycine ligase	CRISPRi	M9
purE	WP_001295318.1	b0523	N5-carboxyaminoimidazole ribonucleotide mutase	CRISPRi	M9
purF	WP_000334220.1	b2312	amidophosphoribosyltransferase	CRISPRi	M9
purH	WP_001187559.1	b4006	IMP cyclohydrolase and phosphoribosylaminoimidazolecarboxamide formyltransferase	CRISPRi	M9
purK	WP_000815571.1	b0522	N5-carboxyaminoimidazole ribonucleotide synthase	CRISPRi	M9
purL	WP_000970102.1	b2557	phosphoribosylformyl-glycineamide synthetase	CRISPRi	M9
purM	WP_001336050.1	b2499	phosphoribosylaminoimidazole synthetase	CRISPRi	M9
pyrC	WP_000126534.1	b1062	dihydro-orotase	CRISPRi	M9
pyrF	WP_000176270.1	b1281	orotidine-5'-phosphate decarboxylase	CRISPRi	M9
serA	WP_001151604.1	b2913	D-3-phosphoglycerate dehydrogenase	CRISPRi	M9
serB	WP_001132955.1	b4388	3-phosphoserine phosphatase	CRISPRi	M9
serC	WP_000057138.1	b0907	3-phosphoserine/phosphohydroxythreonine aminotransferase	CRISPRi	M9
surA	WP_000800457.1	b0053	peptidyl-prolyl cis-trans isomerase (PPIase)	CRISPRi	M9
thrB	WP_000241662.1	b0003	homoserine kinase	CRISPRi	M9
thrC	WP_000781074.1	b0004	L-threonine synthase	CRISPRi	M9
trpB	WP_000209520.1	b1261	tryptophan synthase, beta subunit	CRISPRi	M9
yciM	WP_000891353.1	b1280	LPS regulatory protein; putative modulator of LpxC proteolysis	CRISPRi	M9
pfkA	WP_000591795.1	b3916	6-phosphofructokinase I	CRISPRi	M9,GMM
ptsH	WP_000487600.1	b2415	phosphohistidinoprotein-hexose phosphotransferase component of PTS system (Hpr)	CRISPRi	M9,GMM
rimP	WP_001300397.1	b3170	ribosome maturation factor for 30S subunits	CRISPRi	M9,GMM
rseA	WP_001168459.1	b2572	anti-sigma factor	CRISPRi	M9,GMM
