# Supplementary material for: Essential gene acquisition destabilizes plasmid inheritance
Source: PLoS Genet. 2021 Jul 12;17(7):e1009656. doi: 10.1371/journal.pgen.1009656 (PMC8297927; doi:10.1371/journal.pgen.1009656)
Supplement: S3 Table — The conserved genomic neighborhood comprises five genes including: ssb encoding single-strand DNA binding protein, parB encoding for a type II partitioning system as well as psiA and psiB that are known as inhibitors of the SOS response. (XLSX) [file pgen.1009656.s025.xlsx]

## Sheet: S3 Table
Conserved neighborhood of the single-strand DNA binding protein (Ssb) encoded on plasmids.
No	Organism	Assembly	Replicon	Accession	Prontein	RefSeq	Strand
1	Escherichia coli O104:H4 str. 2011C-3493	GCA_000299455.1	Plasmid	NC_018659.1	single-stranded DNA-binding protein	WP_001276120.1	+
					hypothetical protein	WP_000006020.1	+
					Type II plasmid partioning protein	WP_001145488.1	+
					plasmid SOS inhibition protein B	WP_001387500.1	+
					plasmid SOS inhibition protein A	WP_001276270.1	+
2	Escherichia albertii	GCA_002741375.1	Plasmid	NZ_CP024284.1	single-stranded DNA-binding protein	WP_009426937.1	+
					DUF905 domain-containing protein	WP_000006030.1	+
					hypothetical protein	WP_099588204.1	+
					conjugation system SOS inhibitor PsiB	WP_032217500.1	+
					plasmid SOS inhibition protein A	WP_001276234.1	+
			Plasmid	NZ_CP024285.1	plasmid SOS inhibition protein A	WP_001276261.1	-
					conjugation system SOS inhibitor PsiB	WP_000845897.1	-
					hypothetical protein	WP_015059346.1	-
					DUF905 domain-containing protein	WP_000006014.1	-
					plasmid-derived single-stranded DNA-binding protein	WP_001276110.1	-
3	Escherichia coli O157:H7 str. Sakai	GCA_000008865.1	Plasmid	NC_002128.1	hypothetical protein	WP_001358896.1	-
					single-stranded DNA-binding protein	WP_000290823.1	+
					hypothetical protein	WP_000005995.1	+
					hypothetical protein	WP_000117168.1	+
					plasmid SOS inhibition protein B	WP_000845908.1	+
4	Escherichia coli SE11	GCA_000010385.1	Plasmid	NC_011413.1	single-stranded DNA-binding protein	WP_000261477.1	+
					DUF905 domain-containing protein	WP_000006017.1	+
					hypothetical protein	WP_000117101.1	+
					conjugation system SOS inhibitor PsiB	WP_000845959.1	+
					plasmid SOS inhibition protein A	WP_001276247.1	+
5	Escherichia coli O111:H- str. 11128	GCA_000010765.1	Plasmid	NC_013366.1	single-stranded DNA-binding protein	WP_000290792.1	+
					DUF905 domain-containing protein	WP_000006004.1	+
					ParB/RepB/Spo0J family partition protein	WP_001145472.1	+
					conjugation system SOS inhibitor PsiB	WP_000845949.1	+
					plasmid SOS inhibition protein A	WP_001276234.1	+
6	Escherichia coli UTI89	GCA_000013265.1	Plasmid	NC_007941.1	single-stranded DNA-binding protein	WP_001338037.1	+
					DUF905 domain-containing protein	WP_000006018.1	+
					hypothetical protein	WP_011478092.1	+
					conjugation system SOS inhibitor PsiB	WP_000845910.1	+
					plasmid SOS inhibition protein A	WP_001276230.1	+
7	Escherichia coli APEC O1	GCA_000014845.1	Plasmid	NC_009837.1	single-stranded DNA-binding protein	WP_000290793.1	+
					DUF905 domain-containing protein	WP_000006004.1	+
					hypothetical protein	WP_001145470.1	+
					conjugation system SOS inhibitor PsiB	WP_000845949.1	+
					plasmid SOS inhibition protein A	WP_001276228.1	+
8	Escherichia coli SMS-3-5	GCA_000019645.1	Plasmid	NC_010488.1	plasmid SOS inhibition protein A	WP_001276228.1	-
					conjugation system SOS inhibitor PsiB	WP_000845895.1	-
					ParB/RepB/Spo0J family partition protein	WP_001145469.1	-
					DUF905 domain-containing protein	WP_000006004.1	-
					single-stranded DNA-binding protein	WP_000290793.1	-
9	Escherichia coli O157:H7 str. EC4115	GCA_000021125.1	Plasmid	NC_011350.1	single-stranded DNA-binding protein	WP_000290823.1	+
					DUF905 domain-containing protein	WP_000005995.1	+
					hypothetical protein	WP_000117168.1	+
					conjugation system SOS inhibitor PsiB	WP_000845908.1	+
					plasmid SOS inhibition protein A	WP_001276250.1	+
10	Escherichia coli O157:H7 str. TW14359	GCA_000022225.1	Plasmid	NC_013010.1	single-stranded DNA-binding protein	WP_000290823.1	+
					DUF905 domain-containing protein	WP_000005995.1	+
					hypothetical protein	WP_000117168.1	+
					conjugation system SOS inhibitor PsiB	WP_000845908.1	+
					plasmid SOS inhibition protein A	WP_001276250.1	+
11	Escherichia coli 042	GCA_000027125.1	Plasmid	NC_017627.1	Hok/Gef family protein	WP_000775234.1	-
					hypothetical protein	WP_000872086.1	-
					plasmid SOS inhibition protein A	WP_001276253.1	-
					conjugation system SOS inhibitor PsiB	WP_000845946.1	-
					hypothetical protein	WP_077626180.1	-
12	Escherichia coli O26:H11 str. 11368	GCA_000091005.1	Plasmid	NC_013362.1	single-stranded DNA-binding protein	WP_000290809.1	+
					DUF905 domain-containing protein	WP_000006011.1	+
					hypothetical protein	WP_000117214.1	+
					conjugation system SOS inhibitor PsiB	WP_000845930.1	+
					plasmid SOS inhibition protein A	WP_001271532.1	+
13	Escherichia coli KO11FL	GCA_000147855.3	Plasmid	NC_016904.1	single-stranded DNA-binding protein	WP_001276121.1	+
					DUF905 domain-containing protein	WP_001042947.1	+
					hypothetical protein	WP_000117798.1	+
					conjugation system SOS inhibitor PsiB	WP_000845898.1	+
					plasmid SOS inhibition protein A	WP_001276261.1	+
14	Escherichia coli UM146	GCA_000148605.1	Plasmid	NC_017630.1	plasmid SOS inhibition protein A	WP_001276243.1	-
					conjugation system SOS inhibitor PsiB	WP_000845910.1	-
					hypothetical protein	WP_077613624.1	-
					DUF905 domain-containing protein	WP_000006018.1	-
					single-stranded DNA-binding protein	WP_001338037.1	-
15	Escherichia coli W	GCA_000184185.1	Plasmid	NC_017637.1	single-stranded DNA-binding protein	WP_001276121.1	+
					DUF905 domain-containing protein	WP_001042947.1	+
					hypothetical protein	WP_000117798.1	+
					conjugation system SOS inhibitor PsiB	WP_000845898.1	+
					plasmid SOS inhibition protein A	WP_001276261.1	+
16	Escherichia coli ETEC H10407	GCA_000210475.1	Plasmid	NC_017722.1	plasmid SOS inhibition protein A	WP_000994093.1	-
					conjugation system SOS inhibitor PsiB	WP_000845950.1	-
					hypothetical protein	WP_071607836.1	+
					hypothetical protein	WP_000117196.1	-
					DUF905 domain-containing protein	WP_000005978.1	-
					single-stranded DNA-binding protein	WP_012846861.1	-
17	Escherichia coli UMNK88	GCA_000212715.2	Plasmid	NC_017642.1	single-stranded DNA-binding protein	WP_001276127.1	+
					DUF905 domain-containing protein	WP_000006012.1	+
					ParB/RepB/Spo0J family partition protein	WP_001360299.1	+
					conjugation system SOS inhibitor PsiB	WP_000845897.1	+
					plasmid SOS inhibition protein A	WP_001276260.1	+
18	Escherichia coli W	GCA_000258145.1	Plasmid	NC_017665.1	single-stranded DNA-binding protein	WP_001276121.1	+
					DUF905 domain-containing protein	WP_001042947.1	+
					hypothetical protein	WP_000117798.1	+
					conjugation system SOS inhibitor PsiB	WP_000845898.1	+
					plasmid SOS inhibition protein A	WP_001276261.1	+
19	Escherichia coli Xuzhou21	GCA_000262125.1	Plasmid	NC_017907.1	single-stranded DNA-binding protein	WP_000290823.1	+
					DUF905 domain-containing protein	WP_000005995.1	+
					ParB/RepB/Spo0J family partition protein	WP_000117168.1	+
					conjugation system SOS inhibitor PsiB	WP_000845908.1	+
					plasmid SOS inhibition protein A	WP_001276250.1	+
20	Escherichia coli O25b:H4-ST131	GCA_000285655.3	Plasmid	NZ_HG941719.1	single-stranded DNA-binding protein	WP_042029316.1	+
					DUF905 domain-containing protein	WP_000006004.1	+
					hypothetical protein	WP_001145469.1	+
					conjugation system SOS inhibitor PsiB	WP_000845901.1	+
					plasmid SOS inhibition protein A	WP_001276234.1	+
21	Escherichia coli JJ1886	GCA_000493755.1	Plasmid	NC_022651.1	single-stranded DNA-binding protein	WP_000290793.1	+
					DUF905 domain-containing protein	WP_000006004.1	+
					hypothetical protein	WP_001145469.1	+
					conjugation system SOS inhibitor PsiB	WP_000845901.1	+
					plasmid SOS inhibition protein A	WP_001276234.1	+
22	Escherichia coli O157:H7 str. SS17	GCA_000730345.1	Plasmid	NZ_CP008806.1	single-stranded DNA-binding protein	WP_000290823.1	+
					DUF905 domain-containing protein	WP_000005995.1	+
					hypothetical protein	WP_000117168.1	+
					conjugation system SOS inhibitor PsiB	WP_000845908.1	+
					plasmid SOS inhibition protein A	WP_001276250.1	+
23	Escherichia coli O157:H7 str. EDL933	GCA_000732965.1	Plasmid	NZ_CP008958.1	single-stranded DNA-binding protein	WP_000290823.1	+
					DUF905 domain-containing protein	WP_000005995.1	+
					hypothetical protein	WP_000117168.1	+
					conjugation system SOS inhibitor PsiB	WP_000845908.1	+
					plasmid SOS inhibition protein A	WP_001276250.1	+
24	Escherichia coli	GCA_000784925.1	Plasmid	NZ_CP009860.1	plasmid SOS inhibition protein A	WP_001276232.1	-
					conjugation system SOS inhibitor PsiB	WP_000845940.1	-
					hypothetical protein	WP_000117179.1	-
					DUF905 domain-containing protein	WP_000005990.1	-
					single-stranded DNA-binding protein	WP_000290841.1	-
25	Escherichia coli	GCA_000801165.1	Plasmid	NZ_CP009105.1	antirestriction protein	WP_000117616.1	-
					hypothetical protein	WP_040116989.1	-
					plasmid SOS inhibition protein A	WP_001276261.1	-
					conjugation system SOS inhibitor PsiB	WP_000845897.1	-
					hypothetical protein	WP_040116990.1	-
26	Escherichia coli O157:H7 str. SS52	GCA_000803705.1	Plasmid	NZ_CP010305.1	single-stranded DNA-binding protein	WP_000290823.1	+
					DUF905 domain-containing protein	WP_000005995.1	+
					hypothetical protein	WP_000117168.1	+
					conjugation system SOS inhibitor PsiB	WP_000845908.1	+
					plasmid SOS inhibition protein A	WP_001276250.1	+
27	Escherichia coli APEC IMT5155	GCA_000813165.1	Plasmid	NZ_CP005931.1	single-stranded DNA-binding protein	WP_050575774.1	+
					DUF905 domain-containing protein	WP_001209608.1	+
					hypothetical protein	WP_001145494.1	+
					hypothetical protein	WP_072101573.1	-
					conjugation system SOS inhibitor PsiB	WP_000845935.1	+
					plasmid SOS inhibition protein A	WP_001276275.1	+
28	Escherichia coli	GCA_000819645.1	Plasmid	NZ_CP010317.1	plasmid SOS inhibition protein A	WP_001276260.1	-
					conjugation system SOS inhibitor PsiB	WP_000845897.1	-
					hypothetical protein	WP_001360299.1	-
					DUF905 domain-containing protein	WP_000006012.1	-
					single-stranded DNA-binding protein	WP_001276127.1	-
			Plasmid	NZ_CP010316.1	single-stranded DNA-binding protein	WP_000290818.1	+
					DUF905 domain-containing protein	WP_000005988.1	+
					hypothetical protein	WP_000117202.1	+
					conjugation system SOS inhibitor PsiB	WP_044502442.1	+
					plasmid SOS inhibition protein A	WP_000994098.1	+
29	Escherichia coli ECC-1470	GCA_000831565.1	Plasmid	NZ_CP010345.1	hypothetical protein	WP_000290062.1	+
					plasmid-derived single-stranded DNA-binding protein	WP_000290801.1	+
					DUF905 domain-containing protein	WP_000005990.1	+
					hypothetical protein	WP_000117172.1	+
					conjugation system SOS inhibitor PsiB	WP_023566816.1	+
30	Escherichia coli	GCA_000931565.1	Plasmid	NZ_CP010882.1	single-stranded DNA-binding protein	WP_000290841.1	+
					DUF905 domain-containing protein	WP_000005990.1	+
					hypothetical protein	WP_000117179.1	+
					conjugation system SOS inhibitor PsiB	WP_000845940.1	+
					plasmid SOS inhibition protein A	WP_001276232.1	+
31	Escherichia coli	GCA_000967155.1	Plasmid	NC_022742.1	single-stranded DNA-binding protein	WP_001276120.1	+
					DUF905 domain-containing protein	WP_013307865.1	+
					hypothetical protein	WP_001145488.1	+
					conjugation system SOS inhibitor PsiB	WP_000982202.1	+
					plasmid SOS inhibition protein A	WP_001276270.1	+
32	Escherichia coli VR50	GCA_000968515.1	Plasmid	NZ_CP011135.1	plasmid SOS inhibition protein A	WP_001387922.1	-
					conjugation system SOS inhibitor PsiB	WP_000845949.1	-
					chromosome partitioning protein ParB	WP_001696680.1	-
					DUF905 domain-containing protein	WP_000005971.1	-
					single-stranded DNA-binding protein	WP_000290816.1	-
33	Escherichia coli	GCA_000971615.1	Plasmid	NZ_CP011019.1	plasmid SOS inhibition protein A	WP_046201788.1	-
					conjugation system SOS inhibitor PsiB	WP_046201789.1	-
					hypothetical protein	WP_046201790.1	-
					DUF905 domain-containing protein	WP_046201791.1	-
					single-stranded DNA-binding protein	WP_046201792.1	-
34	Escherichia coli PCN061	GCA_001029125.1	Plasmid	NZ_CP006641.1	plasmid-derived single-stranded DNA-binding protein	WP_001276110.1	+
					DUF905 domain-containing protein	WP_000006014.1	+
					chromosome partitioning protein ParB	WP_021537348.1	+
					conjugation system SOS inhibitor PsiB	WP_000845897.1	+
					plasmid SOS inhibition protein A	WP_001276261.1	+
35	Escherichia coli	GCA_001043215.1	Plasmid	NZ_CP011496.1	plasmid-derived single-stranded DNA-binding protein	WP_000290801.1	+
					DUF905 domain-containing protein	WP_000005990.1	+
					hypothetical protein	WP_000117173.1	+
					conjugation system SOS inhibitor PsiB	WP_000845928.1	+
					protein PsiA	WP_000116348.1	+
36	Escherichia coli	GCA_001280325.1	Plasmid	NZ_CP012636.1	plasmid SOS inhibition protein A	WP_000994098.1	-
					conjugation system SOS inhibitor PsiB	WP_000845922.1	-
					hypothetical protein	WP_000117202.1	-
					DUF905 domain-containing protein	WP_000005988.1	-
					single-stranded DNA-binding protein	WP_000290818.1	-
37	Escherichia coli	GCA_001280345.1	Plasmid	NZ_CP012626.1	single-stranded DNA-binding protein	WP_009426937.1	+
					DUF905 domain-containing protein	WP_001553739.1	+
					hypothetical protein	WP_025670724.1	+
					conjugation system SOS inhibitor PsiB	WP_000845922.1	+
					plasmid SOS inhibition protein A	WP_025670723.1	+
38	Escherichia coli	GCA_001280385.1	Plasmid	NZ_CP012634.1	plasmid SOS inhibition protein A	WP_001276230.1	-
					conjugation system SOS inhibitor PsiB	WP_000845910.1	-
					hypothetical protein	WP_011478092.1	-
					DUF905 domain-containing protein	WP_000006018.1	-
					single-stranded DNA-binding protein	WP_001338037.1	-
39	Escherichia coli	GCA_001280405.1	Plasmid	NZ_CP012632.1	plasmid SOS inhibition protein A	WP_001276234.1	-
					conjugation system SOS inhibitor PsiB	WP_000845923.1	-
					hypothetical protein	WP_053811577.1	-
					DUF905 domain-containing protein	WP_000006030.1	-
					single-stranded DNA-binding protein	WP_001530505.1	-
40	Escherichia coli O157:H7	GCA_001307215.1	Plasmid	NZ_CP012803.1	single-stranded DNA-binding protein	WP_000290823.1	+
					DUF905 domain-containing protein	WP_000005995.1	+
					hypothetical protein	WP_000117168.1	+
					conjugation system SOS inhibitor PsiB	WP_000845908.1	+
					plasmid SOS inhibition protein A	WP_001276250.1	+
41	Escherichia coli	GCA_001420955.1	Plasmid	NZ_CP013024.1	single-stranded DNA-binding protein	WP_001276120.1	+
					DUF905 domain-containing protein	WP_000006024.1	+
					hypothetical protein	WP_001145479.1	+
					conjugation system SOS inhibitor PsiB	WP_000845897.1	+
					plasmid SOS inhibition protein A	WP_001276263.1	+
			Plasmid	NZ_CP013026.1	plasmid SOS inhibition protein A	WP_058820195.1	-
					conjugation system SOS inhibitor PsiB	WP_000845930.1	-
					hypothetical protein	WP_060565196.1	-
					DUF905 domain-containing protein	WP_000006030.1	-
					single-stranded DNA-binding protein	WP_060565198.1	-
			Plasmid	NZ_CP013027.1	single-stranded DNA-binding protein	WP_000290818.1	+
					DUF905 domain-containing protein	WP_000005988.1	+
					hypothetical protein	WP_000117202.1	+
					conjugation system SOS inhibitor PsiB	WP_000845922.1	+
					plasmid SOS inhibition protein A	WP_000994098.1	+
42	Escherichia coli	GCA_001469815.1	Plasmid	NZ_CP013657.1	single-stranded DNA-binding protein	WP_042029316.1	+
					DUF905 domain-containing protein	WP_000006004.1	+
					hypothetical protein	WP_001145469.1	+
					conjugation system SOS inhibitor PsiB	WP_000845901.1	+
					plasmid SOS inhibition protein A	WP_001276234.1	+
43	Escherichia coli	GCA_001513615.1	Plasmid	NZ_CP013832.1	plasmid SOS inhibition protein A	WP_001276234.1	-
					conjugation system SOS inhibitor PsiB	WP_000845901.1	-
					hypothetical protein	WP_001145469.1	-
					DUF905 domain-containing protein	WP_000006004.1	-
					single-stranded DNA-binding protein	WP_000290793.1	-
44	Escherichia coli	GCA_001513635.1	Plasmid	NZ_CP013833.1	single-stranded DNA-binding protein	WP_000290793.1	+
					DUF905 domain-containing protein	WP_000006004.1	+
					hypothetical protein	WP_001145469.1	+
					conjugation system SOS inhibitor PsiB	WP_000845901.1	+
					plasmid SOS inhibition protein A	WP_001276234.1	+
45	Escherichia coli K-12	GCA_001559655.1	Plasmid	NZ_CP014271.1	hypothetical protein	WP_010892538.1	+
					hypothetical protein	WP_000290062.1	+
					plasmid-derived single-stranded DNA-binding protein	WP_000290801.1	+
					DUF905 domain-containing protein	WP_000005990.1	+
					hypothetical protein	WP_000117173.1	+
46	Escherichia coli K-12	GCA_001559675.1	Plasmid	NZ_CP014273.1	hypothetical protein	WP_000290062.1	+
					plasmid-derived single-stranded DNA-binding protein	WP_000290801.1	+
					DUF905 domain-containing protein	WP_000005990.1	+
					hypothetical protein	WP_000117173.1	+
					conjugation system SOS inhibitor PsiB	WP_000845928.1	+
47	Escherichia coli	GCA_001566615.1	Plasmid	NZ_CP014496.1	plasmid SOS inhibition protein A	WP_001276230.1	-
					conjugation system SOS inhibitor PsiB	WP_000845910.1	-
					hypothetical protein	WP_011478092.1	-
					DUF905 domain-containing protein	WP_000006018.1	-
					single-stranded DNA-binding protein	WP_001338037.1	-
48	Escherichia coli	GCA_001566635.1	Plasmid	NZ_CP014489.1	Hok/Gef family protein	WP_001332444.1	-
					plasmid SOS inhibition protein A	WP_000994098.1	-
					conjugation system SOS inhibitor PsiB	WP_000845922.1	-
					hypothetical protein	WP_000117202.1	-
					DUF905 domain-containing protein	WP_000005988.1	-
49	Escherichia coli	GCA_001577325.1	Plasmid	NZ_CP014523.1	plasmid SOS inhibition protein A	WP_001276230.1	-
					conjugation system SOS inhibitor PsiB	WP_000845910.1	-
					hypothetical protein	WP_011478092.1	-
					DUF905 domain-containing protein	WP_000006018.1	-
					single-stranded DNA-binding protein	WP_001338037.1	-
50	Escherichia coli JJ1887	GCA_001593565.1	Plasmid	NZ_CP014321.1	single-stranded DNA-binding protein	WP_000290793.1	+
					DUF905 domain-containing protein	WP_000006004.1	+
					hypothetical protein	WP_001145469.1	+
					conjugation system SOS inhibitor PsiB	WP_000845901.1	+
					plasmid SOS inhibition protein A	WP_001276234.1	+
51	Escherichia coli	GCA_001612475.1	Plasmid	NZ_CP015021.1	single-stranded DNA-binding protein	WP_000290823.1	+
					DUF905 domain-containing protein	WP_000005995.1	+
					hypothetical protein	WP_000117168.1	+
					conjugation system SOS inhibitor PsiB	WP_000845908.1	+
					plasmid SOS inhibition protein A	WP_001276250.1	+
52	Escherichia coli	GCA_001612495.1	Plasmid	NZ_CP015022.1	single-stranded DNA-binding protein	WP_000290823.1	+
					DUF905 domain-containing protein	WP_000005995.1	+
					hypothetical protein	WP_000117168.1	+
					conjugation system SOS inhibitor PsiB	WP_000845908.1	+
					plasmid SOS inhibition protein A	WP_001276250.1	+
53	Escherichia coli	GCA_001617565.1	Plasmid	NZ_CP015140.1	single-stranded DNA-binding protein	WP_000290841.1	+
					DUF905 domain-containing protein	WP_000005990.1	+
					hypothetical protein	WP_000117179.1	+
					conjugation system SOS inhibitor PsiB	WP_000845940.1	+
					plasmid SOS inhibition protein A	WP_001276232.1	+
			Plasmid	NZ_CP015141.1	single-stranded DNA-binding protein	WP_072184117.1	+
					DUF905 domain-containing protein	WP_077625430.1	+
					chromosome partitioning protein ParB	WP_021532392.1	+
					conjugation system SOS inhibitor PsiB	WP_000982199.1	+
					plasmid SOS inhibition protein A	WP_021532393.1	+
54	Escherichia coli	GCA_001618325.1	Plasmid	NZ_CP015070.1	plasmid SOS inhibition protein A	WP_001276232.1	-
					conjugation system SOS inhibitor PsiB	WP_000845940.1	-
					hypothetical protein	WP_000117179.1	-
					DUF905 domain-containing protein	WP_000005990.1	-
					single-stranded DNA-binding protein	WP_042045560.1	-
			Plasmid	NZ_CP015072.1	plasmid SOS inhibition protein A	WP_001276217.1	-
					protein PsiB	WP_000845953.1	-
					hypothetical protein	WP_063131970.1	-
					DUF905 domain-containing protein	WP_000006003.1	-
					single-stranded DNA-binding protein	WP_031311812.1	-
55	Escherichia coli	GCA_001618365.1	Plasmid	NZ_CP015077.1	plasmid SOS inhibition protein A	WP_001276232.1	-
					conjugation system SOS inhibitor PsiB	WP_000845940.1	-
					hypothetical protein	WP_000117179.1	-
					DUF905 domain-containing protein	WP_000005990.1	-
					single-stranded DNA-binding protein	WP_000290841.1	-
56	Escherichia coli	GCA_001644725.1	Plasmid	NZ_CP015239.1	plasmid SOS inhibition protein A	WP_032327045.1	-
					protein PsiB	WP_032327046.1	-
					hypothetical protein	WP_064055974.1	-
					DUF905 domain-containing protein	WP_000005990.1	-
					single-stranded DNA-binding protein	WP_032326923.1	-
57	Escherichia coli O157:H7	GCA_001651925.2	Plasmid	NZ_CP015847.2	plasmid SOS inhibition protein A	WP_001276250.1	-
					conjugation system SOS inhibitor PsiB	WP_000845908.1	-
					hypothetical protein	WP_000117168.1	-
					DUF905 domain-containing protein	WP_000005995.1	-
					single-stranded DNA-binding protein	WP_000290823.1	-
58	Escherichia coli O157:H7	GCA_001651965.2	Plasmid	NZ_CP015844.2	plasmid SOS inhibition protein A	WP_001276250.1	-
					conjugation system SOS inhibitor PsiB	WP_000845908.1	-
					hypothetical protein	WP_000117168.1	-
					DUF905 domain-containing protein	WP_000005995.1	-
					single-stranded DNA-binding protein	WP_000290823.1	-
59	Escherichia coli	GCA_001663475.1	Plasmid	NZ_CP015161.1	plasmid SOS inhibition protein A	WP_001276261.1	-
					conjugation system SOS inhibitor PsiB	WP_000845898.1	-
					hypothetical protein	WP_064847768.1	-
					DUF905 domain-containing protein	WP_001042947.1	-
					single-stranded DNA-binding protein	WP_001276121.1	-
			Plasmid	NZ_CP015160.1	plasmid SOS inhibition protein A	WP_001276217.1	-
					protein PsiB	WP_000845953.1	-
					hypothetical protein	WP_000117316.1	-
					DUF905 domain-containing protein	WP_000006003.1	-
					single-stranded DNA-binding protein	WP_010891337.1	-
			Plasmid	NZ_CP015160.1	plasmid SOS inhibition protein A	WP_001276230.1	-
					conjugation system SOS inhibitor PsiB	WP_000845910.1	-
					hypothetical protein	WP_011478092.1	-
					DUF905 domain-containing protein	WP_000006018.1	-
					single-stranded DNA-binding protein	WP_001338037.1	-
60	Escherichia coli	GCA_001675145.1	Plasmid	NZ_CP014668.1	single-stranded DNA-binding protein	WP_001338037.1	+
					DUF905 domain-containing protein	WP_000006018.1	+
					hypothetical protein	WP_077613624.1	+
					conjugation system SOS inhibitor PsiB	WP_000845910.1	+
					plasmid SOS inhibition protein A	WP_001276230.1	+
61	Escherichia coli	GCA_001677495.1	Plasmid	NZ_CP012500.1	protein hok	WP_001312861.1	-
					plasmid SOS inhibition protein A	WP_000116353.1	-
					conjugation system SOS inhibitor PsiB	WP_000845944.1	-
					hypothetical protein	WP_000117198.1	-
					DUF905 domain-containing protein	WP_000005990.1	-
62	Escherichia coli	GCA_001678965.1	Plasmid	NZ_CP012499.1	plasmid SOS inhibition protein A	WP_000116353.1	-
					conjugation system SOS inhibitor PsiB	WP_000845944.1	-
					hypothetical protein	WP_000117198.1	-
					DUF905 domain-containing protein	WP_000005990.1	-
					single-stranded DNA-binding protein	WP_000290856.1	-
63	Escherichia coli	GCA_001679985.1	Plasmid	NZ_CP015914.1	plasmid SOS inhibition protein A	WP_001276232.1	-
					conjugation system SOS inhibitor PsiB	WP_000845901.1	-
					hypothetical protein	WP_065304460.1	-
					DUF905 domain-containing protein	WP_065304461.1	-
					single-stranded DNA-binding protein	WP_065304462.1	-
			Plasmid	NZ_CP015916.1	hypothetical protein	WP_001367801.1	+
					single-stranded DNA-binding protein	WP_001276120.1	+
					DUF905 domain-containing protein	WP_052895272.1	+
					hypothetical protein	WP_065304511.1	+
					conjugation system SOS inhibitor PsiB	WP_000845897.1	+
64	Escherichia coli	GCA_001693315.1	Plasmid	NZ_CP016498.1	plasmid SOS inhibition protein A	WP_001276217.1	-
					protein PsiB	WP_000845953.1	-
					chromosome partitioning protein ParB	WP_001537566.1	-
					DUF905 domain-containing protein	WP_000006003.1	-
					single-stranded DNA-binding protein	WP_010891337.1	-
65	Escherichia coli	GCA_001693635.1	Plasmid	NZ_CP016548.1	hypothetical protein	WP_001027500.1	+
					single-stranded DNA-binding protein	WP_029391983.1	+
					hypothetical protein	WP_077885648.1	+
					IS66 family transposase	WP_000381395.1	-
					IS66 family insertion sequence hypothetical protein	WP_000624622.1	-
					IS66 family insertion sequence hypothetical protein	WP_001682408.1	-
					hypothetical protein	WP_029391984.1	+
					conjugation system SOS inhibitor PsiB	WP_029391985.1	+
66	Escherichia coli O157:H7	GCA_001695515.1	Plasmid	NZ_CP016626.1	single-stranded DNA-binding protein	WP_000290823.1	+
					DUF905 domain-containing protein	WP_000005995.1	+
					hypothetical protein	WP_000117168.1	+
					conjugation system SOS inhibitor PsiB	WP_000845908.1	+
					plasmid SOS inhibition protein A	WP_001276250.1	+
67	Escherichia coli O157:H7	GCA_001753445.1	Plasmid	NZ_CP017435.1	single-stranded DNA-binding protein	WP_000290823.1	+
					DUF905 domain-containing protein	WP_000005995.1	+
					hypothetical protein	WP_000117168.1	+
					conjugation system SOS inhibitor PsiB	WP_000845908.1	+
					plasmid SOS inhibition protein A	WP_001276250.1	+
68	Escherichia coli O157:H7	GCA_001753465.1	Plasmid	NZ_CP017437.1	single-stranded DNA-binding protein	WP_000290823.1	+
					DUF905 domain-containing protein	WP_000005995.1	+
					hypothetical protein	WP_000117168.1	+
					conjugation system SOS inhibitor PsiB	WP_000845908.1	+
					plasmid SOS inhibition protein A	WP_001276250.1	+
69	Escherichia coli O157:H7	GCA_001753485.1	Plasmid	NZ_CP017445.1	single-stranded DNA-binding protein	WP_000290823.1	+
					DUF905 domain-containing protein	WP_000005995.1	+
					hypothetical protein	WP_000117168.1	+
					conjugation system SOS inhibitor PsiB	WP_000845908.1	+
					plasmid SOS inhibition protein A	WP_001276250.1	+
70	Escherichia coli O157:H7	GCA_001753505.1	Plasmid	NZ_CP017439.1	single-stranded DNA-binding protein	WP_000290823.1	+
					DUF905 domain-containing protein	WP_000005995.1	+
					hypothetical protein	WP_000117168.1	+
					conjugation system SOS inhibitor PsiB	WP_000845908.1	+
					plasmid SOS inhibition protein A	WP_001276250.1	+
71	Escherichia coli O157:H7	GCA_001753525.1	Plasmid	NZ_CP017447.1	single-stranded DNA-binding protein	WP_000290823.1	+
					DUF905 domain-containing protein	WP_000005995.1	+
					hypothetical protein	WP_000117168.1	+
					conjugation system SOS inhibitor PsiB	WP_000845908.1	+
					plasmid SOS inhibition protein A	WP_001276250.1	+
72	Escherichia coli O157:H7	GCA_001753545.1	Plasmid	NZ_CP017441.1	single-stranded DNA-binding protein	WP_000290823.1	+
					DUF905 domain-containing protein	WP_000005995.1	+
					hypothetical protein	WP_000117168.1	+
					conjugation system SOS inhibitor PsiB	WP_000845908.1	+
					plasmid SOS inhibition protein A	WP_001276250.1	+
73	Escherichia coli O157:H7	GCA_001753565.1	Plasmid	NZ_CP017443.1	single-stranded DNA-binding protein	WP_000290823.1	+
					DUF905 domain-containing protein	WP_000005995.1	+
					hypothetical protein	WP_000117168.1	+
					conjugation system SOS inhibitor PsiB	WP_000845908.1	+
					plasmid SOS inhibition protein A	WP_001276250.1	+
74	Escherichia coli	GCA_001806265.1	Plasmid	NZ_CP017250.1	plasmid SOS inhibition protein A	WP_001276250.1	-
					conjugation system SOS inhibitor PsiB	WP_000845908.1	-
					hypothetical protein	WP_000117168.1	-
					DUF905 domain-containing protein	WP_000005995.1	-
					single-stranded DNA-binding protein	WP_000290823.1	-
75	Escherichia coli	GCA_001806285.1	Plasmid	NZ_CP017252.1	plasmid SOS inhibition protein A	WP_001276250.1	-
					conjugation system SOS inhibitor PsiB	WP_000845908.1	-
					hypothetical protein	WP_000117168.1	-
					DUF905 domain-containing protein	WP_000005995.1	-
					single-stranded DNA-binding protein	WP_000290823.1	-
76	Escherichia coli	GCA_001865295.1	Plasmid	NZ_CP017670.1	single-stranded DNA-binding protein	WP_000290823.1	+
					DUF905 domain-containing protein	WP_000005995.1	+
					hypothetical protein	WP_000117168.1	+
					conjugation system SOS inhibitor PsiB	WP_000845908.1	+
					plasmid SOS inhibition protein A	WP_001276250.1	+
77	Escherichia coli O25b:H4	GCA_001874485.1	Plasmid	NZ_CP015086.1	single-stranded DNA-binding protein	WP_042045560.1	+
					DUF905 domain-containing protein	WP_000005990.1	+
					hypothetical protein	WP_042045562.1	+
					conjugation system SOS inhibitor PsiB	WP_000845949.1	+
					plasmid SOS inhibition protein A	WP_033550421.1	+
78	Escherichia coli	GCA_001886535.1	Plasmid	NZ_CP018107.1	single-stranded DNA-binding protein	WP_071940837.1	+
					DUF905 domain-containing protein	WP_053913425.1	+
					hypothetical protein	WP_053913423.1	+
					conjugation system SOS inhibitor PsiB	WP_000845930.1	+
					plasmid SOS inhibition protein A	WP_053913421.1	+
			Plasmid	NZ_CP018104.1	single-stranded DNA-binding protein	WP_001276116.1	+
					DUF905 domain-containing protein	WP_000006012.1	+
					hypothetical protein	WP_001360299.1	+
					conjugation system SOS inhibitor PsiB	WP_000845897.1	+
					plasmid SOS inhibition protein A	WP_001276260.1	+
79	Escherichia coli	GCA_001886555.1	Plasmid	NZ_CP018116.1	single-stranded DNA-binding protein	WP_001276116.1	+
					DUF905 domain-containing protein	WP_000006012.1	+
					hypothetical protein	WP_001360299.1	+
					conjugation system SOS inhibitor PsiB	WP_000845897.1	+
					plasmid SOS inhibition protein A	WP_001276260.1	+
			Plasmid	NZ_CP018119.1	single-stranded DNA-binding protein	WP_071940837.1	+
					DUF905 domain-containing protein	WP_053913425.1	+
					hypothetical protein	WP_053913423.1	+
					conjugation system SOS inhibitor PsiB	WP_000845930.1	+
					plasmid SOS inhibition protein A	WP_053913421.1	+
80	Escherichia coli	GCA_001886575.1	Plasmid	NZ_CP018122.1	single-stranded DNA-binding protein	WP_001276116.1	+
					DUF905 domain-containing protein	WP_000006012.1	+
					hypothetical protein	WP_001360299.1	+
					conjugation system SOS inhibitor PsiB	WP_000845897.1	+
					plasmid SOS inhibition protein A	WP_001276260.1	+
			Plasmid	NZ_CP018125.1	single-stranded DNA-binding protein	WP_071940837.1	+
					DUF905 domain-containing protein	WP_053913425.1	+
					hypothetical protein	WP_053913423.1	+
					conjugation system SOS inhibitor PsiB	WP_000845930.1	+
					plasmid SOS inhibition protein A	WP_053913421.1	+
81	Escherichia coli	GCA_001886755.1	Plasmid	NZ_CP018110.1	single-stranded DNA-binding protein	WP_001276116.1	+
					DUF905 domain-containing protein	WP_000006012.1	+
					hypothetical protein	WP_001360299.1	+
					conjugation system SOS inhibitor PsiB	WP_000845897.1	+
					plasmid SOS inhibition protein A	WP_001276260.1	+
			Plasmid	NZ_CP018113.1	single-stranded DNA-binding protein	WP_071940837.1	+
					DUF905 domain-containing protein	WP_053913425.1	+
					hypothetical protein	WP_053913423.1	+
					conjugation system SOS inhibitor PsiB	WP_000845930.1	+
					plasmid SOS inhibition protein A	WP_053913421.1	+
82	Escherichia coli	GCA_001890205.1	Plasmid	NZ_CP018238.1	single-stranded DNA-binding protein	WP_000290823.1	+
					DUF905 domain-containing protein	WP_000005995.1	+
					hypothetical protein	WP_000117168.1	+
					conjugation system SOS inhibitor PsiB	WP_000845908.1	+
					plasmid SOS inhibition protein A	WP_001276250.1	+
83	Escherichia coli	GCA_001890225.1	Plasmid	NZ_CP018240.1	single-stranded DNA-binding protein	WP_000290823.1	+
					DUF905 domain-containing protein	WP_000005995.1	+
					hypothetical protein	WP_000117168.1	+
					conjugation system SOS inhibitor PsiB	WP_000845908.1	+
					plasmid SOS inhibition protein A	WP_001276250.1	+
84	Escherichia coli	GCA_001890245.1	Plasmid	NZ_CP018246.1	single-stranded DNA-binding protein	WP_000290823.1	+
					DUF905 domain-containing protein	WP_000005995.1	+
					hypothetical protein	WP_000117168.1	+
					conjugation system SOS inhibitor PsiB	WP_000845909.1	+
					plasmid SOS inhibition protein A	WP_001276250.1	+
85	Escherichia coli	GCA_001890265.1	Plasmid	NZ_CP018244.1	single-stranded DNA-binding protein	WP_000290823.1	+
					DUF905 domain-containing protein	WP_000005995.1	+
					hypothetical protein	WP_000117168.1	+
					conjugation system SOS inhibitor PsiB	WP_000845908.1	+
					plasmid SOS inhibition protein A	WP_001276250.1	+
86	Escherichia coli	GCA_001890285.1	Plasmid	NZ_CP018253.1	single-stranded DNA-binding protein	WP_000290823.1	+
					DUF905 domain-containing protein	WP_000005995.1	+
					hypothetical protein	WP_000117168.1	+
					conjugation system SOS inhibitor PsiB	WP_000845908.1	+
					plasmid SOS inhibition protein A	WP_001276250.1	+
87	Escherichia coli	GCA_001890305.1	Plasmid	NZ_CP018248.1	single-stranded DNA-binding protein	WP_000290823.1	+
					DUF905 domain-containing protein	WP_000005995.1	+
					hypothetical protein	WP_000117168.1	+
					conjugation system SOS inhibitor PsiB	WP_000845908.1	+
					plasmid SOS inhibition protein A	WP_001276250.1	+
88	Escherichia coli	GCA_001890325.1	Plasmid	NZ_CP018242.1	single-stranded DNA-binding protein	WP_000290823.1	+
					DUF905 domain-containing protein	WP_000005995.1	+
					hypothetical protein	WP_000117168.1	+
					conjugation system SOS inhibitor PsiB	WP_000845908.1	+
					plasmid SOS inhibition protein A	WP_001276250.1	+
89	Escherichia coli	GCA_001890345.1	Plasmid	NZ_CP018251.1	single-stranded DNA-binding protein	WP_000290823.1	+
					DUF905 domain-containing protein	WP_000005995.1	+
					hypothetical protein	WP_000117168.1	+
					conjugation system SOS inhibitor PsiB	WP_000845908.1	+
					plasmid SOS inhibition protein A	WP_001276250.1	+
90	Escherichia coli	GCA_001900515.1	Plasmid	NZ_CP010120.1	single-stranded DNA-binding protein	WP_000290802.1	+
					DUF905 domain-containing protein	WP_000005990.1	+
					hypothetical protein	WP_000117173.1	+
					conjugation system SOS inhibitor PsiB	WP_000845928.1	+
					protein PsiA	WP_000116348.1	+
91	Escherichia coli	GCA_001900535.1	Plasmid	NZ_CP010123.1	hypothetical protein	WP_000547959.1	-
					type I toxin-antitoxin system hok family toxin	WP_073521290.1	-
					hypothetical protein	WP_073521356.1	-
					plasmid SOS inhibition protein A	WP_073521291.1	-
					conjugation system SOS inhibitor PsiB	WP_050940544.1	-
92	Escherichia coli	GCA_001900555.1	Plasmid	NZ_CP010126.1	hypothetical protein	WP_073534306.1	+
					hypothetical protein	WP_042023363.1	-
					cytotoxin	WP_001297810.1	+
					protein SopA	WP_001519994.1	+
					protein sopB	WP_001519995.1	+
93	Escherichia coli	GCA_001900575.1	Plasmid	NZ_CP010130.1	plasmid SOS inhibition protein A	WP_001276270.1	-
					conjugation system SOS inhibitor PsiB	WP_000982202.1	-
					hypothetical protein	WP_001145485.1	-
					DUF905 domain-containing protein	WP_013307865.1	-
					single-stranded DNA-binding protein	WP_001276107.1	-
94	Escherichia coli	GCA_001900615.1	Plasmid	NZ_CP010138.1	single-stranded DNA-binding protein	WP_000290793.1	+
					DUF905 domain-containing protein	WP_012006558.1	+
					hypothetical protein	WP_001145469.1	+
					conjugation system SOS inhibitor PsiB	WP_000845901.1	+
					plasmid SOS inhibition protein A	WP_001276234.1	+
95	Escherichia coli	GCA_001900635.1	Plasmid	NZ_CP010142.1	single-stranded DNA-binding protein	WP_012783926.1	+
					DUF905 domain-containing protein	WP_012783923.1	+
					hypothetical protein	WP_073545354.1	+
					conjugation system SOS inhibitor PsiB	WP_001402001.1	+
					plasmid SOS inhibition protein A	WP_012783927.1	+
96	Escherichia coli	GCA_001900735.1	Plasmid	NZ_CP010158.1	plasmid SOS inhibition protein A	WP_001276228.1	-
					conjugation system SOS inhibitor PsiB	WP_000845895.1	-
					hypothetical protein	WP_073507090.1	-
					DUF905 domain-containing protein	WP_000006004.1	-
					single-stranded DNA-binding protein	WP_000290793.1	-
97	Escherichia coli	GCA_001901025.1	Plasmid	NZ_CP010181.1	plasmid SOS inhibition protein A	WP_046201788.1	-
					conjugation system SOS inhibitor PsiB	WP_046201789.1	-
					hypothetical protein	WP_046201790.1	-
					DUF905 domain-containing protein	WP_046201791.1	-
					single-stranded DNA-binding protein	WP_046201792.1	-
98	Escherichia coli	GCA_001901045.1	Plasmid	NZ_CP010184.1	plasmid SOS inhibition protein A	WP_046201788.1	-
					conjugation system SOS inhibitor PsiB	WP_046201789.1	-
					hypothetical protein	WP_046201790.1	-
					DUF905 domain-containing protein	WP_046201791.1	-
					single-stranded DNA-binding protein	WP_046201792.1	-
99	Escherichia coli	GCA_001901125.1	Plasmid	NZ_CP010201.1	single-stranded DNA-binding protein	WP_073553860.1	+
					DUF905 domain-containing protein	WP_000005971.1	+
					hypothetical protein	WP_077898579.1	+
					conjugation system SOS inhibitor PsiB	WP_000845959.1	+
					plasmid SOS inhibition protein A	WP_001276247.1	+
100	Escherichia coli	GCA_001901145.1	Plasmid	NZ_CP010209.1	plasmid SOS inhibition protein A	WP_001276234.1	-
					conjugation system SOS inhibitor PsiB	WP_000845949.1	-
					hypothetical protein	WP_073520020.1	-
					DUF905 domain-containing protein	WP_001519997.1	-
					single-stranded DNA-binding protein	WP_009426937.1	-
101	Escherichia coli	GCA_001901165.1	Plasmid	NZ_CP010215.1	plasmid SOS inhibition protein A	WP_001276234.1	-
					conjugation system SOS inhibitor PsiB	WP_000845949.1	-
					hypothetical protein	WP_073520020.1	-
					DUF905 domain-containing protein	WP_001519997.1	-
					single-stranded DNA-binding protein	WP_009426937.1	-
102	Escherichia coli	GCA_001901215.1	Plasmid	NZ_CP010223.1	single-stranded DNA-binding protein	WP_009426937.1	+
					DUF905 domain-containing protein	WP_001519997.1	+
					hypothetical protein	WP_073520020.1	+
					conjugation system SOS inhibitor PsiB	WP_000845949.1	+
					plasmid SOS inhibition protein A	WP_001276234.1	+
103	Escherichia coli	GCA_001901365.1	Plasmid	NZ_CP010232.1	plasmid SOS inhibition protein A	WP_001276228.1	-
					conjugation system SOS inhibitor PsiB	WP_000845895.1	-
					hypothetical protein	WP_001145469.1	-
					DUF905 domain-containing protein	WP_000006004.1	-
					single-stranded DNA-binding protein	WP_000290793.1	-
			Plasmid	NZ_CP010233.1	plasmid SOS inhibition protein A	WP_001276261.1	-
					conjugation system SOS inhibitor PsiB	WP_000845897.1	-
					hypothetical protein	WP_077898784.1	-
					DUF905 domain-containing protein	WP_000006014.1	-
					plasmid-derived single-stranded DNA-binding protein	WP_001276110.1	-
104	Escherichia coli	GCA_001901425.1	Plasmid	NZ_CP010241.1	protein PsiA	WP_000116348.1	-
					conjugation system SOS inhibitor PsiB	WP_000845928.1	-
					hypothetical protein	WP_000117173.1	-
					DUF905 domain-containing protein	WP_000005990.1	-
					single-stranded DNA-binding protein	WP_000290802.1	-
105	Escherichia coli	GCA_001969285.3	Plasmid	NZ_CP019215.2	single-stranded DNA-binding protein	WP_001276125.1	+
					DUF905 domain-containing protein	WP_000006024.1	+
					ParB/RepB/Spo0J family partition protein	WP_001145471.1	+
					conjugation system SOS inhibitor PsiB	WP_000845898.1	+
					plasmid SOS inhibition protein A	WP_001276261.1	+
106	Escherichia coli	GCA_002009315.1	Plasmid	NZ_CP019909.1	plasmid SOS inhibition protein A	WP_001276275.1	-
					conjugation system SOS inhibitor PsiB	WP_000845935.1	-
					hypothetical protein	WP_072101573.1	+
					hypothetical protein	WP_001145494.1	-
					DUF905 domain-containing protein	WP_001209608.1	-
					single-stranded DNA-binding protein	WP_050427786.1	-
			Plasmid	NZ_CP019910.1	plasmid SOS inhibition protein A	WP_064578944.1	-
					conjugation system SOS inhibitor PsiB	WP_000845930.1	-
					hypothetical protein	WP_078081143.1	-
					DUF905 domain-containing protein	WP_000005998.1	-
					single-stranded DNA-binding protein	WP_000290806.1	-
			Plasmid	NZ_CP019905.1	plasmid SOS inhibition protein A	WP_001276260.1	-
					conjugation system SOS inhibitor PsiB	WP_000845897.1	-
					hypothetical protein	WP_001360299.1	-
					DUF905 domain-containing protein	WP_000006012.1	-
					single-stranded DNA-binding protein	WP_001276127.1	-
107	Escherichia coli	GCA_002011945.1	Plasmid	NZ_CP018946.1	plasmid SOS inhibition protein A	WP_001276270.1	-
					conjugation system SOS inhibitor PsiB	WP_078207120.1	-
					hypothetical protein	WP_078207109.1	-
					DUF905 domain-containing protein	WP_013307865.1	-
					single-stranded DNA-binding protein	WP_031222835.1	-
108	Escherichia coli	GCA_002011965.1	Plasmid	NZ_CP018952.1	single-stranded DNA-binding protein	WP_042045560.1	+
					DUF905 domain-containing protein	WP_000005990.1	+
					hypothetical protein	WP_000117179.1	+
					conjugation system SOS inhibitor PsiB	WP_000845940.1	+
					plasmid SOS inhibition protein A	WP_001276232.1	+
109	Escherichia coli	GCA_002012025.1	Plasmid	NZ_CP018969.1	plasmid SOS inhibition protein A	WP_001276232.1	-
					conjugation system SOS inhibitor PsiB	WP_000845940.1	-
					hypothetical protein	WP_000117179.1	-
					DUF905 domain-containing protein	WP_000005990.1	-
					single-stranded DNA-binding protein	WP_000290841.1	-
110	Escherichia coli	GCA_002012045.1	Plasmid	NZ_CP018975.1	plasmid SOS inhibition protein A	WP_012783927.1	-
					conjugation system SOS inhibitor PsiB	WP_001579792.1	-
					hypothetical protein	WP_015508349.1	-
					DUF905 domain-containing protein	WP_012783923.1	-
					single-stranded DNA-binding protein	WP_071182148.1	-
111	Escherichia coli	GCA_002012065.1	Plasmid	NZ_CP018978.1	single-stranded DNA-binding protein	WP_000290793.1	+
					DUF905 domain-containing protein	WP_000006004.1	+
					hypothetical protein	WP_001145469.1	+
					conjugation system SOS inhibitor PsiB	WP_000845901.1	+
					plasmid SOS inhibition protein A	WP_001276234.1	+
112	Escherichia coli	GCA_002012105.1	Plasmid	NZ_CP018994.1	plasmid SOS inhibition protein A	WP_000994098.1	-
					conjugation system SOS inhibitor PsiB	WP_078232640.1	-
					hypothetical protein	WP_000117202.1	-
					DUF905 domain-containing protein	WP_000005988.1	-
					single-stranded DNA-binding protein	WP_000290818.1	-
			Plasmid	NZ_CP018993.1	hypothetical protein	WP_000978005.1	-
					plasmid SOS inhibition protein A	WP_001276261.1	-
					conjugation system SOS inhibitor PsiB	WP_000845898.1	-
					hypothetical protein	WP_001145471.1	-
					DUF905 domain-containing protein	WP_000006024.1	-
113	Escherichia coli	GCA_002012145.1	Plasmid	NZ_CP019007.1	single-stranded DNA-binding protein	WP_000290793.1	+
					DUF905 domain-containing protein	WP_000006004.1	+
					hypothetical protein	WP_001145469.1	+
					conjugation system SOS inhibitor PsiB	WP_000845895.1	+
					plasmid SOS inhibition protein A	WP_001276228.1	+
114	Escherichia coli	GCA_002012165.1	Plasmid	NZ_CP019014.1	single-stranded DNA-binding protein	WP_000290793.1	+
					DUF905 domain-containing protein	WP_000006004.1	+
					hypothetical protein	WP_001145469.1	+
					conjugation system SOS inhibitor PsiB	WP_000845901.1	+
					plasmid SOS inhibition protein A	WP_001276234.1	+
115	Escherichia coli	GCA_002012205.1	Plasmid	NZ_CP018982.1	single-stranded DNA-binding protein	WP_000290841.1	+
					DUF905 domain-containing protein	WP_000005990.1	+
					hypothetical protein	WP_000117179.1	+
					conjugation system SOS inhibitor PsiB	WP_000845940.1	+
					plasmid SOS inhibition protein A	WP_001276232.1	+
116	Escherichia coli	GCA_002012245.1	Plasmid	NZ_CP018998.1	plasmid SOS inhibition protein A	WP_001276232.1	-
					conjugation system SOS inhibitor PsiB	WP_000845940.1	-
					hypothetical protein	WP_000117179.1	-
					DUF905 domain-containing protein	WP_000005990.1	-
					single-stranded DNA-binding protein	WP_000290841.1	-
117	Escherichia coli	GCA_002012265.1	Plasmid	NZ_CP019009.1	plasmid SOS inhibition protein A	WP_001276232.1	-
					conjugation system SOS inhibitor PsiB	WP_000845940.1	-
					hypothetical protein	WP_000117179.1	-
					DUF905 domain-containing protein	WP_000005990.1	-
					single-stranded DNA-binding protein	WP_000290841.1	-
118	Escherichia coli	GCA_002012305.1	Plasmid	NZ_CP019018.1	plasmid SOS inhibition protein A	WP_001276236.1	-
					protein PsiB	WP_000845962.1	-
					chromosome partitioning protein ParB	WP_021526196.1	-
					DUF905 domain-containing protein	WP_000005985.1	-
					single-stranded DNA-binding protein	WP_001593051.1	-
119	Escherichia coli	GCA_002077195.1	Plasmid	NZ_CP017221.1	plasmid SOS inhibition protein A	WP_081178411.1	-
					conjugation system SOS inhibitor PsiB	WP_000845932.1	-
					hypothetical protein	WP_072135332.1	+
					ParB/RepB/Spo0J family partition protein	WP_000117182.1	-
					DUF905 domain-containing protein	WP_000005990.1	-
					single-stranded DNA-binding protein	WP_000290843.1	-
120	Escherichia coli	GCA_002142715.1	Plasmid	NZ_CP021208.1	single-stranded DNA-binding protein	WP_012783926.1	+
					DUF905 domain-containing protein	WP_012783923.1	+
					hypothetical protein	WP_063267868.1	+
					conjugation system SOS inhibitor PsiB	WP_001402001.1	+
					plasmid SOS inhibition protein A	WP_012783927.1	+
121	Escherichia coli	GCA_002156825.1	Plasmid	NZ_CP021337.1	plasmid SOS inhibition protein A	WP_001276234.1	-
					conjugation system SOS inhibitor PsiB	WP_000845949.1	-
					hypothetical protein	WP_001145473.1	-
					DUF905 domain-containing protein	WP_000006004.1	-
					single-stranded DNA-binding protein	WP_000290793.1	-
122	Escherichia coli	GCA_002156845.1	Plasmid	NZ_CP021341.1	plasmid SOS inhibition protein A	WP_001276234.1	-
					conjugation system SOS inhibitor PsiB	WP_000845949.1	-
					hypothetical protein	WP_001145473.1	-
					DUF905 domain-containing protein	WP_000006004.1	-
					single-stranded DNA-binding protein	WP_000290793.1	-
123	Escherichia coli	GCA_002157245.1	Plasmid	NZ_CP021180.1	single-stranded DNA-binding protein	WP_000290841.1	+
					DUF905 domain-containing protein	WP_000005990.1	+
					hypothetical protein	WP_000117179.1	+
					conjugation system SOS inhibitor PsiB	WP_000845940.1	+
					plasmid SOS inhibition protein A	WP_001276232.1	+
124	Escherichia coli	GCA_002163935.1	Plasmid	NZ_CP019561.1	hypothetical protein	WP_000275853.1	+
					single-stranded DNA-binding protein	WP_000290838.1	+
					DUF905 domain-containing protein	WP_000005990.1	+
					hypothetical protein	WP_047402320.1	+
					protein PsiB	WP_000845953.1	+
125	Escherichia coli	GCA_002180195.1	Plasmid	NZ_CP021690.1	plasmid SOS inhibition protein A	WP_001276232.1	-
					conjugation system SOS inhibitor PsiB	WP_000845940.1	-
					hypothetical protein	WP_000117179.1	-
					DUF905 domain-containing protein	WP_000005990.1	-
					single-stranded DNA-binding protein	WP_000290841.1	-
126	Escherichia coli	GCA_002180215.1	Plasmid	NZ_CP021693.1	single-stranded DNA-binding protein	WP_001276120.1	+
					DUF905 domain-containing protein	WP_013307865.1	+
					hypothetical protein	WP_001145488.1	+
					conjugation system SOS inhibitor PsiB	WP_000982202.1	+
					plasmid SOS inhibition protein A	WP_001276270.1	+
127	Escherichia coli	GCA_002192295.1	Plasmid	NZ_CP021739.1	plasmid SOS inhibition protein A	WP_001276270.1	-
					conjugation system SOS inhibitor PsiB	WP_000982202.1	-
					hypothetical protein	WP_001145488.1	-
					DUF905 domain-containing protein	WP_013307865.1	-
					single-stranded DNA-binding protein	WP_001276120.1	-
128	Escherichia coli	GCA_002193095.1	Plasmid	NZ_CP021871.1	plasmid SOS inhibition protein A	WP_001276232.1	-
					conjugation system SOS inhibitor PsiB	WP_000845940.1	-
					hypothetical protein	WP_000117179.1	-
					DUF905 domain-containing protein	WP_000005990.1	-
					single-stranded DNA-binding protein	WP_000290841.1	-
129	Escherichia coli	GCA_002196475.1	Plasmid	NZ_CP021841.1	single-stranded DNA-binding protein	WP_001276107.1	+
					DUF905 domain-containing protein	WP_013307865.1	+
					hypothetical protein	WP_001145485.1	+
					conjugation system SOS inhibitor PsiB	WP_000982202.1	+
					plasmid SOS inhibition protein A	WP_001276270.1	+
			Plasmid	NZ_CP021843.1	single-stranded DNA-binding protein	WP_088172508.1	+
					DUF905 domain-containing protein	WP_000006004.1	+
					hypothetical protein	WP_079976098.1	+
					conjugation system SOS inhibitor PsiB	WP_000845894.1	+
					plasmid SOS inhibition protein A	WP_000116352.1	+
130	Escherichia coli	GCA_002196495.1	Plasmid	NZ_CP021845.1	plasmid SOS inhibition protein A	WP_001276270.1	-
					conjugation system SOS inhibitor PsiB	WP_000982202.1	-
					hypothetical protein	WP_001145485.1	-
					DUF905 domain-containing protein	WP_013307865.1	-
					single-stranded DNA-binding protein	WP_001276107.1	-
			Plasmid	NZ_CP021847.1	single-stranded DNA-binding protein	WP_000290793.1	+
					DUF905 domain-containing protein	WP_000006004.1	+
					hypothetical protein	WP_079976098.1	+
					conjugation system SOS inhibitor PsiB	WP_000845894.1	+
					plasmid SOS inhibition protein A	WP_000116352.1	+
			Plasmid	NZ_CP021847.1	single-stranded DNA-binding protein	WP_000290793.1	+
					DUF905 domain-containing protein	WP_000006004.1	+
					hypothetical protein	WP_079976098.1	+
					conjugation system SOS inhibitor PsiB	WP_000845894.1	+
					plasmid SOS inhibition protein A	WP_000116352.1	+
131	Escherichia coli	GCA_002202175.1	Plasmid	NZ_CP021938.1	plasmid SOS inhibition protein A	WP_001276217.1	-
					conjugation system SOS inhibitor PsiB	WP_052983109.1	-
					chromosome partitioning protein ParB	WP_001537566.1	-
					DUF905 domain-containing protein	WP_033551487.1	-
					single-stranded DNA-binding protein	WP_010891337.1	-
132	Escherichia coli O157	GCA_002208865.2	Plasmid	NZ_CP022052.2	plasmid SOS inhibition protein A	WP_001276250.1	-
					conjugation system SOS inhibitor PsiB	WP_000845908.1	-
					ParB/RepB/Spo0J family partition protein	WP_000117168.1	-
					DUF905 domain-containing protein	WP_000005995.1	-
					single-stranded DNA-binding protein	WP_000290823.1	-
133	Escherichia coli	GCA_002211725.1	Plasmid	NZ_CP022156.1	hypothetical protein	WP_001667047.1	-
					single-stranded DNA-binding protein	WP_000218312.1	+
					DUF905 domain-containing protein	WP_015062663.1	+
					hypothetical protein	WP_000117155.1	+
					conjugation system SOS inhibitor PsiB	WP_015059789.1	+
134	Escherichia coli	GCA_002214205.1	Plasmid	NZ_CP022166.1	plasmid-derived single-stranded DNA-binding protein	WP_000290801.1	+
					DUF905 domain-containing protein	WP_000005990.1	+
					hypothetical protein	WP_029487628.1	+
					conjugation system SOS inhibitor PsiB	WP_000845928.1	+
					protein PsiA	WP_000116348.1	+
135	Escherichia coli	GCA_002215095.1	Plasmid	NZ_CP011916.1	protein PsiA	WP_000116348.1	-
					conjugation system SOS inhibitor PsiB	WP_000845873.1	-
					hypothetical protein	WP_000117210.1	-
					DUF905 domain-containing protein	WP_000006030.1	-
					single-stranded DNA-binding protein	WP_000290812.1	-
136	Escherichia coli	GCA_002220265.1	Plasmid	NZ_CP018625.1	single-stranded DNA-binding protein	WP_001276120.1	+
					DUF905 domain-containing protein	WP_000006020.1	+
					hypothetical protein	WP_001145485.1	+
					conjugation system SOS inhibitor PsiB	WP_000982202.1	+
					plasmid SOS inhibition protein A	WP_001276270.1	+
			Plasmid	NZ_CP018626.1	single-stranded DNA-binding protein	WP_000290823.1	+
					DUF905 domain-containing protein	WP_000005995.1	+
					hypothetical protein	WP_000117168.1	+
					conjugation system SOS inhibitor PsiB	WP_000845908.1	+
					plasmid SOS inhibition protein A	WP_001276250.1	+
137	Escherichia coli	GCA_002249955.1	Plasmid	NZ_CP022688.1	plasmid SOS inhibition protein A	WP_001276250.1	-
					conjugation system SOS inhibitor PsiB	WP_000845908.1	-
					hypothetical protein	WP_000117168.1	-
					DUF905 domain-containing protein	WP_000005995.1	-
					single-stranded DNA-binding protein	WP_000290823.1	-
138	Escherichia coli	GCA_002278115.2	Plasmid	NZ_CP023144.1	hypothetical protein	WP_015056416.1	+
					single-stranded DNA-binding protein	WP_029391983.1	+
					DUF905 domain-containing protein	WP_021534894.1	+
					chromosome partitioning protein ParB	WP_021532676.1	+
					conjugation system SOS inhibitor PsiB	WP_058100856.1	+
139	Escherichia coli	GCA_002285755.1	Plasmid	NZ_CP021289.1	plasmid SOS inhibition protein A	WP_001276217.1	-
					protein PsiB	WP_021529837.1	-
					chromosome partitioning protein ParB	WP_001537566.1	-
					DUF905 domain-containing protein	WP_000006003.1	-
					single-stranded DNA-binding protein	WP_010891337.1	-
140	Escherichia coli	GCA_002302315.1	Plasmid	NZ_CP023347.1	plasmid SOS inhibition protein A	WP_000994094.1	-
					conjugation system SOS inhibitor PsiB	WP_000845950.1	-
					hypothetical protein	WP_071607836.1	+
					hypothetical protein	WP_023607118.1	-
					DUF905 domain-containing protein	WP_000005971.1	-
					single-stranded DNA-binding protein	WP_077627227.1	-
			Plasmid	NZ_CP023348.1	plasmid SOS inhibition protein A	WP_001404319.1	-
					conjugation system SOS inhibitor PsiB	WP_000845967.1	-
					hypothetical protein	WP_016607469.1	-
					DUF905 domain-containing protein	WP_077636336.1	-
					single-stranded DNA-binding protein	WP_077631595.1	-
141	Escherichia coli	GCA_002302335.1	Plasmid	NZ_CP023351.1	plasmid SOS inhibition protein A	WP_000994097.1	-
					conjugation system SOS inhibitor PsiB	WP_000845966.1	-
					hypothetical protein	WP_001145496.1	-
					DUF905 domain-containing protein	WP_077629168.1	-
					single-stranded DNA-binding protein	WP_000290816.1	-
142	Escherichia coli	GCA_002310555.1	Plasmid	NZ_CP023362.1	single-stranded DNA-binding protein	WP_001276120.1	+
					DUF905 domain-containing protein	WP_013307865.1	+
					hypothetical protein	WP_011264061.1	+
					conjugation system SOS inhibitor PsiB	WP_001402001.1	+
					plasmid SOS inhibition protein A	WP_001276270.1	+
143	Escherichia coli	GCA_002310575.1	Plasmid	NZ_CP023358.1	single-stranded DNA-binding protein	WP_096037670.1	+
					DUF905 domain-containing protein	WP_000005990.1	+
					hypothetical protein	WP_096037671.1	+
					conjugation system SOS inhibitor PsiB	WP_000845914.1	+
					plasmid SOS inhibition protein A	WP_042021717.1	+
144	Escherichia coli	GCA_002310595.1	Plasmid	NZ_CP023363.1	single-stranded DNA-binding protein	WP_000290818.1	+
					DUF905 domain-containing protein	WP_000005988.1	+
					hypothetical protein	WP_000117202.1	+
					conjugation system SOS inhibitor PsiB	WP_000845922.1	+
					plasmid SOS inhibition protein A	WP_000994098.1	+
			Plasmid	NZ_CP023365.1	plasmid SOS inhibition protein A	WP_001276261.1	-
					conjugation system SOS inhibitor PsiB	WP_000845904.1	-
					hypothetical protein	WP_040072102.1	-
					DUF905 domain-containing protein	WP_013307865.1	-
					single-stranded DNA-binding protein	WP_096040683.1	-
145	Escherichia coli	GCA_002310615.1	Plasmid	NZ_CP023387.1	single-stranded DNA-binding protein	WP_052974665.1	+
					DUF905 domain-containing protein	WP_000005981.1	+
					hypothetical protein	WP_077794070.1	+
					conjugation system SOS inhibitor PsiB	WP_000845903.1	+
					plasmid SOS inhibition protein A	WP_001276270.1	+
146	Escherichia coli	GCA_002310635.1	Plasmid	NZ_CP023389.1	single-stranded DNA-binding protein	WP_000290838.1	+
					DUF905 domain-containing protein	WP_000005990.1	+
					hypothetical protein	WP_096058005.1	+
					conjugation system SOS inhibitor PsiB	WP_096058006.1	+
					plasmid SOS inhibition protein A	WP_001276234.1	+
147	Escherichia coli	GCA_002310655.1	Plasmid	NZ_CP023356.1	single-stranded DNA-binding protein	WP_001276107.1	+
					DUF905 domain-containing protein	WP_013307865.1	+
					hypothetical protein	WP_040072102.1	+
					conjugation system SOS inhibitor PsiB	WP_000845904.1	+
					plasmid SOS inhibition protein A	WP_001276261.1	+
148	Escherichia coli	GCA_002310675.1	Plasmid	NZ_CP023382.1	single-stranded DNA-binding protein	WP_001276107.1	+
					DUF905 domain-containing protein	WP_013307865.1	+
					hypothetical protein	WP_040072102.1	+
					conjugation system SOS inhibitor PsiB	WP_000845904.1	+
					plasmid SOS inhibition protein A	WP_001276261.1	+
149	Escherichia coli	GCA_002310695.1	Plasmid	NZ_CP023369.1	single-stranded DNA-binding protein	WP_000290816.1	+
					DUF905 domain-containing protein	WP_077629168.1	+
					hypothetical protein	WP_096040789.1	+
					conjugation system SOS inhibitor PsiB	WP_000845966.1	+
					plasmid SOS inhibition protein A	WP_000994097.1	+
150	Escherichia coli	GCA_002310715.1	Plasmid	NZ_CP023384.1	plasmid SOS inhibition protein A	WP_032163754.1	-
					conjugation system SOS inhibitor PsiB	WP_000845930.1	-
					hypothetical protein	WP_072149491.1	+
					hypothetical protein	WP_001145494.1	-
					DUF905 domain-containing protein	WP_001209608.1	-
					single-stranded DNA-binding protein	WP_050427786.1	-
			Plasmid	NZ_CP023385.1	single-stranded DNA-binding protein	WP_001276114.1	+
					DUF905 domain-containing protein	WP_000005985.1	+
					hypothetical protein	WP_077779832.1	+
					conjugation system SOS inhibitor PsiB	WP_000845904.1	+
					plasmid SOS inhibition protein A	WP_001276261.1	+
151	Escherichia coli	GCA_002310735.1	Plasmid	NZ_CP023376.1	single-stranded DNA-binding protein	WP_001276107.1	+
					DUF905 domain-containing protein	WP_013307865.1	+
					hypothetical protein	WP_040072102.1	+
					conjugation system SOS inhibitor PsiB	WP_000845904.1	+
					plasmid SOS inhibition protein A	WP_001276261.1	+
152	Escherichia coli	GCA_002357875.1	Plasmid	NZ_AP017621.1	plasmid SOS inhibition protein A	WP_001276228.1	-
					conjugation system SOS inhibitor PsiB	WP_000845895.1	-
					hypothetical protein	WP_001145469.1	-
					DUF905 domain-containing protein	WP_000006004.1	-
					single-stranded DNA-binding protein	WP_000290793.1	-
153	Escherichia coli	GCA_002357895.1	Plasmid	NZ_AP017618.1	plasmid SOS inhibition protein A	WP_001276228.1	-
					conjugation system SOS inhibitor PsiB	WP_000845895.1	-
					hypothetical protein	WP_001145469.1	-
					DUF905 domain-containing protein	WP_000006004.1	-
					single-stranded DNA-binding protein	WP_000290793.1	-
154	Escherichia coli	GCA_002357915.1	Plasmid	NZ_AP017613.1	single-stranded DNA-binding protein	WP_001276120.1	+
					DUF905 domain-containing protein	WP_000006024.1	+
					hypothetical protein	WP_096488312.1	+
					conjugation system SOS inhibitor PsiB	WP_000845897.1	+
					plasmid SOS inhibition protein A	WP_096488314.1	+
155	Escherichia coli	GCA_002393365.1	Plasmid	NZ_CP023534.1	plasmid SOS inhibition protein A	WP_001276270.1	-
					conjugation system SOS inhibitor PsiB	WP_000982202.1	-
					hypothetical protein	WP_001145488.1	-
					DUF905 domain-containing protein	WP_013307865.1	-
					single-stranded DNA-binding protein	WP_001276120.1	-
156	Escherichia coli	GCA_002587005.1	Plasmid	NZ_CP023816.1	plasmid SOS inhibition protein A	WP_001276232.1	-
					conjugation system SOS inhibitor PsiB	WP_000845940.1	-
					hypothetical protein	WP_000117179.1	-
					DUF905 domain-containing protein	WP_000005990.1	-
					single-stranded DNA-binding protein	WP_042045560.1	-
157	Escherichia coli O91 str. RM7190	GCA_002716885.1	Plasmid	NZ_CP015246.1	single-stranded DNA-binding protein	WP_001276105.1	+
					DUF905 domain-containing protein	WP_047084099.1	+
					hypothetical protein	WP_000117309.1	+
					conjugation system SOS inhibitor PsiB	WP_000845900.1	+
					plasmid SOS inhibition protein A	WP_001276262.1	+
158	Escherichia coli O6:H16	GCA_002741195.1	Plasmid	NZ_CP024233.1	single-stranded DNA-binding protein	WP_001276120.1	+
					DUF905 domain-containing protein	WP_000006024.1	+
					hypothetical protein	WP_044864726.1	+
					conjugation system SOS inhibitor PsiB	WP_077789094.1	+
					plasmid SOS inhibition protein A	WP_001276270.1	+
			Plasmid	NZ_CP024235.1	single-stranded DNA-binding protein	WP_077635563.1	+
					DUF905 domain-containing protein	WP_077629168.1	+
					hypothetical protein	WP_000117111.1	+
					conjugation system SOS inhibitor PsiB	WP_000845954.1	+
					plasmid SOS inhibition protein A	WP_001276226.1	+
			Plasmid	NZ_CP024237.1	plasmid SOS inhibition protein A	WP_000127018.1	-
					conjugation system SOS inhibitor PsiB	WP_000845967.1	-
					chromosome partitioning protein ParB	WP_099548472.1	-
					chromosome partitioning protein ParB	WP_099548474.1	-
					DUF905 domain-containing protein	WP_000005971.1	-
					single-stranded DNA-binding protein	WP_077757693.1	-
159	Escherichia coli O15:H11	GCA_002741215.1	Plasmid	NZ_CP024238.1	plasmid SOS inhibition protein A	WP_001276270.1	-
					conjugation system SOS inhibitor PsiB	WP_001582586.1	-
					hypothetical protein	WP_099550601.1	-
					DUF905 domain-containing protein	WP_000005985.1	-
					single-stranded DNA-binding protein	WP_019842788.1	-
			Plasmid	NZ_CP024238.1	plasmid SOS inhibition protein A	WP_001276221.1	-
					conjugation system SOS inhibitor PsiB	WP_000845950.1	-
					chromosome partitioning protein ParB	WP_001759171.1	-
					DUF905 domain-containing protein	WP_000005971.1	-
					single-stranded DNA-binding protein	WP_077877185.1	-
160	Escherichia coli O114:H49	GCA_002741255.1	Plasmid	NZ_CP024242.1	plasmid SOS inhibition protein A	WP_099483688.1	-
					conjugation system SOS inhibitor PsiB	WP_032251633.1	-
					hypothetical protein	WP_099483690.1	-
					DUF905 domain-containing protein	WP_000006004.1	-
					single-stranded DNA-binding protein	WP_086219057.1	-
161	Escherichia coli O25:H16	GCA_002741315.1	Plasmid	NZ_CP024258.1	plasmid SOS inhibition protein A	WP_001276220.1	-
					conjugation system SOS inhibitor PsiB	WP_000845955.1	-
					hypothetical protein	WP_074481283.1	-
					DUF905 domain-containing protein	WP_077636336.1	-
					single-stranded DNA-binding protein	WP_077899050.1	-
162	Escherichia coli	GCA_002741355.1	Plasmid	NZ_CP024281.1	single-stranded DNA-binding protein	WP_000290793.1	+
					DUF905 domain-containing protein	WP_000006004.1	+
					hypothetical protein	WP_001145469.1	+
					conjugation system SOS inhibitor PsiB	WP_000845901.1	+
					plasmid SOS inhibition protein A	WP_001276234.1	+
163	Escherichia coli O169:H41	GCA_002741435.1	Plasmid	NZ_CP024227.1	plasmid SOS inhibition protein A	WP_001719371.1	-
					conjugation system SOS inhibitor PsiB	WP_001719370.1	-
					hypothetical protein	WP_099490942.1	-
					DUF905 domain-containing protein	WP_001297827.1	-
					single-stranded DNA-binding protein	WP_077841600.1	-
164	Escherichia coli O128:H27	GCA_002741455.1	Plasmid	NZ_CP024244.1	single-stranded DNA-binding protein	WP_077635050.1	+
					DUF905 domain-containing protein	WP_000005971.1	+
					chromosome partitioning protein ParB	WP_001759171.1	+
					conjugation system SOS inhibitor PsiB	WP_000845950.1	+
					plasmid SOS inhibition protein A	WP_000994093.1	+
165	Escherichia coli O27:H7	GCA_002741475.1	Plasmid	NZ_CP024248.1	plasmid SOS inhibition protein A	WP_001719371.1	-
					conjugation system SOS inhibitor PsiB	WP_001719370.1	-
					hypothetical protein	WP_099590318.1	-
					DUF905 domain-containing protein	WP_001297827.1	-
					single-stranded DNA-binding protein	WP_077841600.1	-
166	Escherichia coli O169:H41	GCA_002741495.1	Plasmid	NZ_CP024265.1	plasmid SOS inhibition protein A	WP_001719371.1	-
					conjugation system SOS inhibitor PsiB	WP_001719370.1	-
					hypothetical protein	WP_032201451.1	-
					DUF905 domain-containing protein	WP_001297827.1	-
					single-stranded DNA-binding protein	WP_077841600.1	-
167	Escherichia coli	GCA_002741535.1	Plasmid	NZ_CP024272.1	single-stranded DNA-binding protein	WP_077841600.1	+
					DUF905 domain-containing protein	WP_001297827.1	+
					hypothetical protein	WP_032201451.1	+
					conjugation system SOS inhibitor PsiB	WP_001719370.1	+
					plasmid SOS inhibition protein A	WP_001719371.1	+
168	Escherichia coli	GCA_002741555.1	Plasmid	NZ_CP024274.1	single-stranded DNA-binding protein	WP_077841600.1	+
					DUF905 domain-containing protein	WP_001297827.1	+
					hypothetical protein	WP_032201451.1	+
					conjugation system SOS inhibitor PsiB	WP_001719370.1	+
					plasmid SOS inhibition protein A	WP_001719371.1	+
169	Escherichia coli O178:H19	GCA_002741595.1	Plasmid	NZ_CP024291.1	protein PsiA	WP_000116348.1	-
					conjugation system SOS inhibitor PsiB	WP_000845927.1	-
					hypothetical protein	WP_050864290.1	-
					DUF905 domain-containing protein	WP_000005988.1	-
					single-stranded DNA-binding protein	WP_077630560.1	-
			Plasmid	NZ_CP024292.1	single-stranded DNA-binding protein	WP_001276120.1	+
					DUF905 domain-containing protein	WP_000005985.1	+
					hypothetical protein	WP_085962069.1	+
					conjugation system SOS inhibitor PsiB	WP_000845900.1	+
					plasmid SOS inhibition protein A	WP_001276261.1	+
170	Escherichia coli	GCA_002763995.1	Plasmid	NZ_CP024721.1	plasmid SOS inhibition protein A	WP_001276234.1	-
					conjugation system SOS inhibitor PsiB	WP_000845901.1	-
					hypothetical protein	WP_001145469.1	-
					DUF905 domain-containing protein	WP_000006004.1	-
					single-stranded DNA-binding protein	WP_000290793.1	-
171	Escherichia coli	GCA_002764015.1	Plasmid	NZ_CP024718.1	plasmid SOS inhibition protein A	WP_001276234.1	-
					conjugation system SOS inhibitor PsiB	WP_000845901.1	-
					hypothetical protein	WP_001145469.1	-
					DUF905 domain-containing protein	WP_000006004.1	-
					single-stranded DNA-binding protein	WP_000290793.1	-
172	Escherichia coli	GCA_002787215.1	Plasmid	NZ_CP024854.1	single-stranded DNA-binding protein	WP_031619450.1	+
					DUF905 domain-containing protein	WP_000005985.1	+
					hypothetical protein	WP_077779832.1	+
					conjugation system SOS inhibitor PsiB	WP_000845904.1	+
					plasmid SOS inhibition protein A	WP_001276261.1	+
173	Escherichia coli	GCA_002787935.1	Plasmid	NZ_CP024822.1	single-stranded DNA-binding protein	WP_029391983.1	+
					DUF905 domain-containing protein	WP_021534894.1	+
					type II partitioning protein ParB	WP_031942276.1	+
					conjugation system SOS inhibitor PsiB	WP_001535709.1	+
					plasmid SOS inhibition protein A	WP_001276261.1	+
174	Escherichia coli	GCA_002788115.1	Plasmid	NZ_CP024863.1	plasmid SOS inhibition protein A	WP_001276232.1	-
					conjugation system SOS inhibitor PsiB	WP_000845940.1	-
					hypothetical protein	WP_000117179.1	-
					DUF905 domain-containing protein	WP_000005990.1	-
					single-stranded DNA-binding protein	WP_042045560.1	-
			Plasmid	NZ_CP024864.1	group II intron reverse transcriptase/maturase	WP_000936285.1	+
					single-stranded DNA-binding protein	WP_100190827.1	+
					DUF905 domain-containing protein	WP_000006001.1	+
					hypothetical protein	WP_100190828.1	+
					conjugation system SOS inhibitor PsiB	WP_000845950.1	+
175	Escherichia coli	GCA_002796445.1	Plasmid	NZ_CP024888.1	single-stranded DNA-binding protein	WP_010891337.1	+
					DUF905 domain-containing protein	WP_000006003.1	+
					hypothetical protein	WP_000117316.1	+
					protein PsiB	WP_000845953.1	+
					plasmid SOS inhibition protein A	WP_001276217.1	+
176	Escherichia coli	GCA_002803805.2	Plasmid	NZ_CP024975.1	single-stranded DNA-binding protein	WP_032214168.1	+
					DUF905 domain-containing protein	WP_000005971.1	+
					ParB/RepB/Spo0J family partition protein	WP_063078168.1	+
					conjugation system SOS inhibitor PsiB	WP_042634413.1	+
					plasmid SOS inhibition protein A	WP_001276215.1	+
			Plasmid	NZ_CP024976.1	plasmid-derived single-stranded DNA-binding protein	WP_001276110.1	+
					DUF905 domain-containing protein	WP_000006014.1	+
					hypothetical protein	WP_077879678.1	+
					conjugation system SOS inhibitor PsiB	WP_000845897.1	+
					plasmid SOS inhibition protein A	WP_001276261.1	+
177	Escherichia coli	GCA_002844685.1	Plasmid	NZ_CP025329.1	single-stranded DNA-binding protein	WP_009426937.1	+
					DUF905 domain-containing protein	WP_000006030.1	+
					hypothetical protein	WP_101357017.1	+
					conjugation system SOS inhibitor PsiB	WP_000845930.1	+
					plasmid SOS inhibition protein A	WP_021573167.1	+
178	Escherichia coli	GCA_002846135.1	Plasmid	NZ_CP025403.1	single-stranded DNA-binding protein	WP_101408957.1	+
					DUF905 domain-containing protein	WP_000005988.1	+
					hypothetical protein	WP_000117202.1	+
					conjugation system SOS inhibitor PsiB	WP_000845922.1	+
					plasmid SOS inhibition protein A	WP_000994098.1	+
179	Escherichia coli	GCA_002853805.1	Plasmid	NZ_CP024145.1	single-stranded DNA-binding protein	WP_000290811.1	+
					hypothetical protein	WP_101968913.1	+
					hypothetical protein	WP_000117204.1	+
					conjugation system SOS inhibitor PsiB	WP_000845912.1	+
					protein PsiA	WP_000116348.1	+
			Plasmid	NZ_CP024146.1	single-stranded DNA-binding protein	WP_101968919.1	+
					hypothetical protein	WP_101968920.1	+
					hypothetical protein	WP_101968921.1	+
					conjugation system SOS inhibitor PsiB	WP_000845898.1	+
					plasmid SOS inhibition protein A	WP_001276261.1	+
180	Escherichia coli	GCA_002854065.1	Plasmid	NZ_CP024151.1	hypothetical protein	WP_077883928.1	+
					hypothetical protein	WP_071845785.1	-
					protein hok	WP_001312861.1	-
					plasmid SOS inhibition protein A	WP_001276240.1	-
					conjugation system SOS inhibitor PsiB	WP_000845907.1	-
			Plasmid	NZ_CP024152.1	plasmid SOS inhibition protein A	WP_021513992.1	-
					conjugation system SOS inhibitor PsiB	WP_000982199.1	-
					hypothetical protein	WP_101969592.1	-
					DUF905 domain-containing protein	WP_077699121.1	-
					single-stranded DNA-binding protein	WP_001276120.1	-
			Plasmid	NZ_CP024154.1	single-stranded DNA-binding protein	WP_089563369.1	+
					DUF905 domain-containing protein	WP_032188375.1	+
					hypothetical protein	WP_101969597.1	+
					conjugation system SOS inhibitor PsiB	WP_000845949.1	+
					plasmid SOS inhibition protein A	WP_089563323.1	+
181	Escherichia coli	GCA_002855325.1	Plasmid	NZ_CP024129.1	plasmid SOS inhibition protein A	WP_001276240.1	-
					conjugation system SOS inhibitor PsiB	WP_101981708.1	-
					hypothetical protein	WP_063072993.1	-
					DUF905 domain-containing protein	WP_000006030.1	-
					single-stranded DNA-binding protein	WP_000290842.1	-
182	Escherichia coli	GCA_002855415.1	Plasmid	NZ_CP024133.1	single-stranded DNA-binding protein	WP_000290793.1	+
					DUF905 domain-containing protein	WP_000006004.1	+
					hypothetical protein	WP_001145469.1	+
					conjugation system SOS inhibitor PsiB	WP_000845895.1	+
					plasmid SOS inhibition protein A	WP_001276228.1	+
183	Escherichia coli	GCA_002870165.1	Plasmid	NZ_CP025625.1	hypothetical protein	WP_071596738.1	+
					single-stranded DNA-binding protein	WP_001276120.1	+
					DUF905 domain-containing protein	WP_013307865.1	+
					hypothetical protein	WP_025749133.1	+
					conjugation system SOS inhibitor PsiB	WP_025749130.1	+
184	Escherichia coli	GCA_002893905.2	Plasmid	NZ_CP025751.1	plasmid-derived single-stranded DNA-binding protein	WP_001276110.1	+
					DUF905 domain-containing protein	WP_000006014.1	+
					hypothetical protein	WP_015059346.1	+
					conjugation system SOS inhibitor PsiB	WP_000845897.1	+
					plasmid SOS inhibition protein A	WP_001276261.1	+
185	Escherichia coli	GCA_002903125.1	Plasmid	NZ_CP026201.1	single-stranded DNA-binding protein	WP_095719660.1	+
					DUF905 domain-containing protein	WP_000005990.1	+
					chromosome partitioning protein ParB	WP_001825193.1	+
					protein PsiB	WP_000845953.1	+
					plasmid SOS inhibition protein A	WP_013362833.1	+
186	Escherichia coli	GCA_002934895.1	Plasmid	NZ_CP026403.1	single-stranded DNA-binding protein	WP_000290838.1	+
					DUF905 domain-containing protein	WP_000005990.1	+
					hypothetical protein	WP_097734687.1	+
					protein PsiB	WP_000845953.1	+
					plasmid SOS inhibition protein A	WP_001276232.1	+
187	Escherichia coli	GCA_002944935.1	Plasmid	NZ_CP014110.1	plasmid SOS inhibition protein A	WP_001276230.1	-
					conjugation system SOS inhibitor PsiB	WP_000845910.1	-
					hypothetical protein	WP_011478092.1	-
					DUF905 domain-containing protein	WP_000006018.1	-
					single-stranded DNA-binding protein	WP_001338037.1	-
			Plasmid	NZ_CP014112.1	plasmid SOS inhibition protein A	WP_020246013.1	-
					conjugation system SOS inhibitor PsiB	WP_000845950.1	-
					ParB/RepB/Spo0J family partition protein	WP_000109422.1	-
					DUF905 domain-containing protein	WP_000005971.1	-
					single-stranded DNA-binding protein	WP_077513848.1	-
188	Escherichia coli	GCA_002946715.1	Plasmid	NZ_CP026726.1	single-stranded DNA-binding protein	WP_001276120.1	+
					DUF905 domain-containing protein	WP_013307865.1	+
					ParB/RepB/Spo0J family partition protein	WP_104858495.1	+
					conjugation system SOS inhibitor PsiB	WP_001402001.1	+
					plasmid SOS inhibition protein A	WP_001276270.1	+
189	Escherichia coli	GCA_002948655.1	Plasmid	NZ_CP026754.1	stable plasmid inheritance protein	WP_001302184.1	-
					IS3 family transposase	WP_087522250.1	-
					plasmid SOS inhibition protein A	WP_104888887.1	-
					conjugation system SOS inhibitor PsiB	WP_049143150.1	-
					ParB/RepB/Spo0J family partition protein	WP_094248803.1	-
190	Escherichia coli	GCA_002951855.1	Plasmid	NZ_CP019456.1	pilin	WP_000340270.1	-
					relaxosome protein TraY	WP_001254386.1	-
					PAS domain-containing protein	WP_000332492.1	-
					protein traM	WP_021572424.1	-
					lytic transglycosylase	WP_077695337.1	+
191	Escherichia coli	GCA_002968715.1	Plasmid	NZ_CP027135.1	plasmid SOS inhibition protein A	WP_001276270.1	-
					conjugation system SOS inhibitor PsiB	WP_000982202.1	-
					ParB/RepB/Spo0J family partition protein	WP_105394067.1	-
					DUF905 domain-containing protein	WP_013307865.1	-
					single-stranded DNA-binding protein	WP_001276120.1	-
192	Escherichia coli O104:H4	GCA_002983645.1	Plasmid	NZ_CP027395.1	single-stranded DNA-binding protein	WP_001276120.1	+
					DUF905 domain-containing protein	WP_013307865.1	+
					hypothetical protein	WP_001145488.1	+
					conjugation system SOS inhibitor PsiB	WP_000982202.1	+
					plasmid SOS inhibition protein A	WP_001276270.1	+
193	Escherichia coli	GCA_002996945.1	Plasmid	NZ_CP027535.1	plasmid SOS inhibition protein A	WP_001276261.1	-
					conjugation system SOS inhibitor PsiB	WP_000845897.1	-
					hypothetical protein	WP_015059346.1	-
					DUF905 domain-containing protein	WP_000006014.1	-
					single-stranded DNA-binding protein	WP_031942454.1	-
			Plasmid	NZ_CP027537.1	plasmid SOS inhibition protein A	WP_001276232.1	-
					conjugation system SOS inhibitor PsiB	WP_000845940.1	-
					hypothetical protein	WP_000117179.1	-
					DUF905 domain-containing protein	WP_000005990.1	-
					single-stranded DNA-binding protein	WP_000290841.1	-
			Plasmid	NZ_CP027536.1	plasmid SOS inhibition protein A	WP_001276217.1	-
					protein PsiB	WP_000845953.1	-
					hypothetical protein	WP_000117316.1	-
					DUF905 domain-containing protein	WP_000006003.1	-
					single-stranded DNA-binding protein	WP_010891337.1	-
194	Escherichia coli	GCA_002999075.1	Plasmid	NZ_CP027127.1	plasmid SOS inhibition protein A	WP_001276260.1	-
					conjugation system SOS inhibitor PsiB	WP_000845897.1	-
					ParB/RepB/Spo0J family partition protein	WP_001360299.1	-
					DUF905 domain-containing protein	WP_000006012.1	-
					single-stranded DNA-binding protein	WP_001276116.1	-
195	Escherichia coli	GCA_003017455.1	Plasmid	NZ_CP027222.1	plasmid SOS inhibition protein A	WP_001276234.1	-
					conjugation system SOS inhibitor PsiB	WP_000845949.1	-
					ParB/RepB/Spo0J family partition protein	WP_001145472.1	-
					DUF905 domain-containing protein	WP_000006004.1	-
					single-stranded DNA-binding protein	WP_000290792.1	-
196	Escherichia coli	GCA_003017765.1	Plasmid	NZ_CP027324.1	hypothetical protein	WP_100250113.1	-
					single-stranded DNA-binding protein	WP_001276120.1	+
					DUF905 domain-containing protein	WP_089611819.1	+
					hypothetical protein	WP_106894645.1	+
					conjugation system SOS inhibitor PsiB	WP_097501877.1	+
197	Escherichia coli	GCA_003017975.1	Plasmid	NZ_CP027348.1	single-stranded DNA-binding protein	WP_000290792.1	+
					DUF905 domain-containing protein	WP_000006004.1	+
					ParB/RepB/Spo0J family partition protein	WP_001145472.1	+
					conjugation system SOS inhibitor PsiB	WP_000845949.1	+
					plasmid SOS inhibition protein A	WP_001276234.1	+
198	Escherichia coli	GCA_003017995.1	Plasmid	NZ_CP027370.1	plasmid SOS inhibition protein A	WP_001276261.1	-
					conjugation system SOS inhibitor PsiB	WP_000845897.1	-
					ParB/RepB/Spo0J family partition protein	WP_052920252.1	-
					DUF905 domain-containing protein	WP_052920250.1	-
					single-stranded DNA-binding protein	WP_052901324.1	-
199	Escherichia coli	GCA_003018115.1	Plasmid	NZ_CP027458.1	plasmid SOS inhibition protein A	WP_001276237.1	-
					protein PsiB	WP_024213646.1	-
					ParB/RepB/Spo0J family partition protein	WP_052892458.1	-
					DUF905 domain-containing protein	WP_021564200.1	-
					single-stranded DNA-binding protein	WP_077814918.1	-
200	Escherichia coli	GCA_003018195.1	Plasmid	NZ_CP027367.1	plasmid SOS inhibition protein A	WP_001276237.1	-
					protein PsiB	WP_000845953.1	-
					ParB/RepB/Spo0J family partition protein	WP_000117328.1	-
					DUF905 domain-containing protein	WP_000005993.1	-
					single-stranded DNA-binding protein	WP_077632785.1	-
201	Escherichia coli	GCA_003018235.1	Plasmid	NZ_CP027439.1	hypothetical protein	WP_000275848.1	+
					single-stranded DNA-binding protein	WP_106907088.1	+
					DUF905 domain-containing protein	WP_021564200.1	+
					hypothetical protein	WP_106907090.1	+
					conjugation system SOS inhibitor PsiB	WP_000845926.1	+
202	Escherichia coli	GCA_003018315.1	Plasmid	NZ_CP027554.1	single-stranded DNA-binding protein	WP_000290816.1	+
					DUF905 domain-containing protein	WP_077903673.1	+
					ParB/RepB/Spo0J family partition protein	WP_077903674.1	+
					conjugation system SOS inhibitor PsiB	WP_000845949.1	+
					plasmid SOS inhibition protein A	WP_033807739.1	+
203	Escherichia coli	GCA_003018335.1	Plasmid	NZ_CP027581.1	single-stranded DNA-binding protein	WP_077814918.1	+
					DUF905 domain-containing protein	WP_021564200.1	+
					ParB/RepB/Spo0J family partition protein	WP_052892458.1	+
					protein PsiB	WP_024213646.1	+
					plasmid SOS inhibition protein A	WP_001276237.1	+
204	Escherichia coli	GCA_003018355.1	Plasmid	NZ_CP027585.1	single-stranded DNA-binding protein	WP_001276132.1	+
					DUF905 domain-containing protein	WP_000006027.1	+
					ParB/RepB/Spo0J family partition protein	WP_000117306.1	+
					conjugation system SOS inhibitor PsiB	WP_000845900.1	+
					plasmid SOS inhibition protein A	WP_001276261.1	+
205	Escherichia coli	GCA_003018535.1	Plasmid	NZ_CP027576.1	single-stranded DNA-binding protein	WP_000290792.1	+
					DUF905 domain-containing protein	WP_000006004.1	+
					ParB/RepB/Spo0J family partition protein	WP_001145472.1	+
					conjugation system SOS inhibitor PsiB	WP_000845949.1	+
					plasmid SOS inhibition protein A	WP_001276234.1	+
206	Escherichia coli	GCA_003018755.1	Plasmid	NZ_CP027343.1	plasmid SOS inhibition protein A	WP_001276237.1	-
					conjugation system SOS inhibitor PsiB	WP_000845923.1	-
					ParB/RepB/Spo0J family partition protein	WP_052892092.1	-
					DUF905 domain-containing protein	WP_000005993.1	-
					single-stranded DNA-binding protein	WP_077755897.1	-
207	Escherichia coli	GCA_003018855.1	Plasmid	NZ_CP027374.1	single-stranded DNA-binding protein	WP_001276121.1	+
					DUF905 domain-containing protein	WP_001042948.1	+
					hypothetical protein	WP_106916392.1	+
					conjugation system SOS inhibitor PsiB	WP_106916394.1	+
					plasmid SOS inhibition protein A	WP_001276261.1	+
			Plasmid	NZ_CP027375.1	plasmid SOS inhibition protein A	WP_001276237.1	-
					protein PsiB	WP_024213646.1	-
					ParB/RepB/Spo0J family partition protein	WP_052892458.1	-
					DUF905 domain-containing protein	WP_021564200.1	-
					single-stranded DNA-binding protein	WP_077814918.1	-
208	Escherichia coli	GCA_003019035.1	Plasmid	NZ_CP027448.1	lytic transglycosylase	WP_106901845.1	+
					hypothetical protein	WP_106901846.1	-
					single-stranded DNA-binding protein	WP_069907064.1	-
					hypothetical protein	WP_032146608.1	-
					hypothetical protein	WP_106901847.1	-
209	Escherichia coli	GCA_003019215.1	Plasmid	NZ_CP027767.1	single-stranded DNA-binding protein	WP_000290793.1	+
					DUF905 domain-containing protein	WP_000006004.1	+
					ParB/RepB/Spo0J family partition protein	WP_001145473.1	+
					conjugation system SOS inhibitor PsiB	WP_044804925.1	+
					plasmid SOS inhibition protein A	WP_001276234.1	+
210	Escherichia coli	GCA_003020885.1	Plasmid	NZ_CP026854.1	single-stranded DNA-binding protein	WP_000290818.1	+
					DUF905 domain-containing protein	WP_000005988.1	+
					ParB/RepB/Spo0J family partition protein	WP_000117202.1	+
					conjugation system SOS inhibitor PsiB	WP_000845922.1	+
					plasmid SOS inhibition protein A	WP_000994098.1	+
			Plasmid	NZ_CP026855.1	plasmid SOS inhibition protein A	WP_001276270.1	-
					conjugation system SOS inhibitor PsiB	WP_000982199.1	-
					ParB/RepB/Spo0J family partition protein	WP_001401579.1	-
					DUF905 domain-containing protein	WP_077468978.1	-
					single-stranded DNA-binding protein	WP_021532391.1	-
211	Escherichia coli	GCA_003030025.1	Plasmid	NZ_CP028168.1	plasmid SOS inhibition protein A	WP_001276270.1	-
					conjugation system SOS inhibitor PsiB	WP_000982202.1	-
					ParB/RepB/Spo0J family partition protein	WP_001145485.1	-
					DUF905 domain-containing protein	WP_000006020.1	-
					single-stranded DNA-binding protein	WP_001276120.1	-
212	Escherichia coli	GCA_003073815.1	Plasmid	NZ_CP029104.1	plasmid SOS inhibition protein A	WP_000994093.1	-
					conjugation system SOS inhibitor PsiB	WP_000845950.1	-
					ParB/RepB/Spo0J family partition protein	WP_108711106.1	-
					DUF905 domain-containing protein	WP_000005971.1	-
					single-stranded DNA-binding protein	WP_001404321.1	-
213	Escherichia coli	GCA_003073875.1	Plasmid	NZ_CP029110.1	single-stranded DNA-binding protein	WP_001276116.1	+
					DUF905 domain-containing protein	WP_000006012.1	+
					ParB/RepB/Spo0J family partition protein	WP_001360299.1	+
					conjugation system SOS inhibitor PsiB	WP_000845897.1	+
					recombinase	WP_032205726.1	+
214	Escherichia coli O43 str. RM10042	GCA_003112205.1	Plasmid	NZ_CP028120.1	plasmid SOS inhibition protein A	WP_001276261.1	-
					conjugation system SOS inhibitor PsiB	WP_000845900.1	-
					ParB/RepB/Spo0J family partition protein	WP_000117306.1	-
					DUF905 domain-containing protein	WP_077787563.1	-
					single-stranded DNA-binding protein	WP_001276132.1	-
215	Escherichia coli O111 str. RM9322	GCA_003112245.1	Plasmid	NZ_CP028118.1	plasmid SOS inhibition protein A	WP_001276234.1	-
					conjugation system SOS inhibitor PsiB	WP_000845949.1	-
					ParB/RepB/Spo0J family partition protein	WP_001145472.1	-
					DUF905 domain-containing protein	WP_000006004.1	-
					single-stranded DNA-binding protein	WP_000290792.1	-
216	Escherichia coli	GCA_003122105.1	Plasmid	NZ_CP029243.1	plasmid SOS inhibition protein A	WP_001276228.1	-
					conjugation system SOS inhibitor PsiB	WP_000845895.1	-
					ParB/RepB/Spo0J family partition protein	WP_001145469.1	-
					DUF905 domain-containing protein	WP_000006004.1	-
					single-stranded DNA-binding protein	WP_000290793.1	-
217	Escherichia coli	GCA_003176855.1	Plasmid	NZ_CP028382.1	plasmid SOS inhibition protein A	WP_001276261.1	-
					conjugation system SOS inhibitor PsiB	WP_000845900.1	-
					ParB/RepB/Spo0J family partition protein	WP_000117306.1	-
					DUF905 domain-containing protein	WP_000006027.1	-
					single-stranded DNA-binding protein	WP_001276132.1	-
			Plasmid	NZ_CP028383.1	single-stranded DNA-binding protein	WP_077630560.1	+
					DUF905 domain-containing protein	WP_069192978.1	+
					ParB/RepB/Spo0J family partition protein	WP_087672663.1	+
					conjugation system SOS inhibitor PsiB	WP_000845923.1	+
					plasmid SOS inhibition protein A	WP_001276237.1	+
218	Escherichia coli	GCA_003180995.1	Plasmid	NZ_CP029580.1	plasmid SOS inhibition protein A	WP_001276232.1	-
					conjugation system SOS inhibitor PsiB	WP_000845940.1	-
					hypothetical protein	WP_000117179.1	-
					DUF905 domain-containing protein	WP_000005990.1	-
					single-stranded DNA-binding protein	WP_000290841.1	-
219	Escherichia coli	GCA_003181035.1	Plasmid	NZ_CP029577.1	single-stranded DNA-binding protein	WP_001338037.1	+
					DUF905 domain-containing protein	WP_000006018.1	+
					ParB/RepB/Spo0J family partition protein	WP_011478092.1	+
					conjugation system SOS inhibitor PsiB	WP_000845910.1	+
					plasmid SOS inhibition protein A	WP_001276230.1	+
			Plasmid	NZ_CP029578.1	single-stranded DNA-binding protein	WP_010891337.1	+
					DUF905 domain-containing protein	WP_000006003.1	+
					hypothetical protein	WP_000117316.1	+
					protein PsiB	WP_000845953.1	+
					plasmid SOS inhibition protein A	WP_001276217.1	+
220	Escherichia coli	GCA_003194345.1	Plasmid	NZ_CP028484.1	single-stranded DNA-binding protein	WP_000290841.1	+
					DUF905 domain-containing protein	WP_000005990.1	+
					hypothetical protein	WP_000117179.1	+
					conjugation system SOS inhibitor PsiB	WP_000845940.1	+
					plasmid SOS inhibition protein A	WP_001276232.1	+
			Plasmid	NZ_CP028485.1	single-stranded DNA-binding protein	WP_001276125.1	+
					DUF905 domain-containing protein	WP_000006024.1	+
					ParB/RepB/Spo0J family partition protein	WP_058649951.1	+
					conjugation system SOS inhibitor PsiB	WP_000845898.1	+
					plasmid SOS inhibition protein A	WP_001276261.1	+
221	Escherichia coli	GCA_003203755.1	Plasmid	NZ_CP029691.1	single-stranded DNA-binding protein	WP_000290792.1	+
					DUF905 domain-containing protein	WP_000006004.1	+
					ParB/RepB/Spo0J family partition protein	WP_001145472.1	+
					conjugation system SOS inhibitor PsiB	WP_000845949.1	+
					plasmid SOS inhibition protein A	WP_001276234.1	+
222	Escherichia coli	GCA_003204155.1	Plasmid	NZ_CP029744.1	plasmid SOS inhibition protein A	WP_001276228.1	-
					conjugation system SOS inhibitor PsiB	WP_000845895.1	-
					ParB/RepB/Spo0J family partition protein	WP_001145469.1	-
					DUF905 domain-containing protein	WP_000006004.1	-
					single-stranded DNA-binding protein	WP_000290793.1	-
223	Escherichia coli	GCA_003254065.1	Plasmid	NZ_CP029975.1	plasmid SOS inhibition protein A	WP_001276261.1	-
					conjugation system SOS inhibitor PsiB	WP_000845897.1	-
					hypothetical protein	WP_015059346.1	-
					DUF905 domain-containing protein	WP_000006014.1	-
					plasmid-derived single-stranded DNA-binding protein	WP_001276110.1	-
224	Escherichia coli	GCA_003288275.1	Plasmid	NZ_CP028434.1	single-stranded DNA-binding protein	WP_000290792.1	+
					DUF905 domain-containing protein	WP_000006004.1	+
					ParB/RepB/Spo0J family partition protein	WP_001145472.1	+
					conjugation system SOS inhibitor PsiB	WP_000845949.1	+
					plasmid SOS inhibition protein A	WP_001276234.1	+
225	Escherichia coli	GCA_003288295.1	Plasmid	NZ_CP028431.1	single-stranded DNA-binding protein	WP_000290792.1	+
					DUF905 domain-containing protein	WP_000006004.1	+
					ParB/RepB/Spo0J family partition protein	WP_001145472.1	+
					conjugation system SOS inhibitor PsiB	WP_000845949.1	+
					plasmid SOS inhibition protein A	WP_001276234.1	+
226	Escherichia coli	GCA_900174625.1	Plasmid	NZ_LT838198.1	single-stranded DNA-binding protein	WP_085543294.1	+
					DUF905 domain-containing protein	WP_000005990.1	+
					hypothetical protein	WP_085543295.1	+
					conjugation system SOS inhibitor PsiB	WP_085543296.1	+
					plasmid SOS inhibition protein A	WP_085543297.1	+
			Plasmid	NZ_LT838199.1	plasmid SOS inhibition protein A	WP_001276261.1	-
					conjugation system SOS inhibitor PsiB	WP_000845904.1	-
					hypothetical protein	WP_085543305.1	-
					DUF905 domain-containing protein	WP_021564200.1	-
					single-stranded DNA-binding protein	WP_001276114.1	-
227	Escherichia coli	GCA_900174635.1	Plasmid	NZ_LT838203.1	single-stranded DNA-binding protein	WP_085543294.1	+
					DUF905 domain-containing protein	WP_000005990.1	+
					ParB/RepB/Spo0J family partition protein	WP_085543295.1	+
					conjugation system SOS inhibitor PsiB	WP_085543296.1	+
					plasmid SOS inhibition protein A	WP_085543297.1	+
			Plasmid	NZ_LT838204.1	plasmid SOS inhibition protein A	WP_001276261.1	-
					conjugation system SOS inhibitor PsiB	WP_000845904.1	-
					ParB/RepB/Spo0J family partition protein	WP_085543305.1	-
					DUF905 domain-containing protein	WP_021564200.1	-
					single-stranded DNA-binding protein	WP_001276114.1	-
228	Escherichia coli B7A	GCA_000725265.1	Plasmid	NZ_CP005999.1	plasmid SOS inhibition protein A	WP_001276270.1	-
					conjugation system SOS inhibitor PsiB	WP_000982199.1	-
					hypothetical protein	WP_077795037.1	-
					DUF905 domain-containing protein	WP_000006016.1	-
					plasmid-derived single-stranded DNA-binding protein	WP_001297042.1	-
			Plasmid	NZ_CP006000.1	single-stranded DNA-binding protein	WP_077628095.1	+
					DUF905 domain-containing protein	WP_001297868.1	+
					hypothetical protein	WP_042815914.1	+
					conjugation system SOS inhibitor PsiB	WP_001297861.1	+
					plasmid SOS inhibition protein A	WP_001716566.1	+
			Plasmid	NZ_CP006001.1	plasmid SOS inhibition protein A	WP_001297770.1	-
					conjugation system SOS inhibitor PsiB	WP_001297769.1	-
					hypothetical protein	WP_042815941.1	-
					DUF905 domain-containing protein	WP_001297827.1	-
					single-stranded DNA-binding protein	WP_077628634.1	-
