# Supplementary material for: Essential gene acquisition destabilizes plasmid inheritance
Source: PLoS Genet. 2021 Jul 12;17(7):e1009656. doi: 10.1371/journal.pgen.1009656 (PMC8297927; doi:10.1371/journal.pgen.1009656)
Supplement: S4 Table — The conserved genomic neighborhood comprises 7–8 genes that include the chaperonin complex (groEL and groES), blaNDM-1, ble (bleomycin binding protein Ble-MBL), a gene encoding a phosphoribosylanthranilate isomerase, a gene encoding twin-arginine translocation (TAT) pathway signal sequence domain protein and cutA (divalent-cation tolerance protein). In six out of ten instances the conserved neighborhood includes a gene encoding for a IS91 family transposase. (XLSX) [file pgen.1009656.s026.xlsx]

## Sheet: S4 Table
Conserved neighborhood of the chaperonin complex (GroEL/S) encoded on plasmids.
No	Organism	Assembly	Replicon	Accession	Prontein	RefSeq	Strand
1	Escherichia coli	GCA_000814145.2	Plasmid	NZ_CP010373.2	IS91 family transposase	WP_015056392.1	-
					chaperonin GroEL	WP_004201176.1	-
					co-chaperone GroES	WP_004201172.1	-
					divalent-cation tolerance protein CutA	WP_004201171.1	+
					twin-arginine translocation (TAT) pathway signal sequence domain protein	WP_004201169.1	+
					phosphoribosylanthranilate isomerase	WP_004201168.1	-
					bleomycin binding protein Ble-MBL	WP_004201167.1	-
					subclass B1 metallo-beta-lactamase NDM-1	WP_004201164.1	-
			Plasmid	NZ_CP010373.2	IS91 family transposase	WP_015056392.1	-
					chaperonin GroEL	WP_004201176.1	-
					co-chaperone GroES	WP_004201172.1	-
					divalent-cation tolerance protein CutA	WP_004201171.1	+
					twin-arginine translocation (TAT) pathway signal sequence domain protein	WP_004201169.1	+
					phosphoribosylanthranilate isomerase	WP_004201168.1	-
					bleomycin binding protein Ble-MBL	WP_004201167.1	-
					subclass B1 metallo-beta-lactamase NDM-1	WP_004201164.1	-
2	Escherichia coli	GCA_001721525.1	Plasmid	NZ_CP015835.1	subclass B1 metallo-beta-lactamase NDM-1	WP_004201164.1	+
					bleomycin binding protein Ble-MBL	WP_004201167.1	+
					phosphoribosylanthranilate isomerase	WP_004201168.1	+
					twin-arginine translocation (TAT) pathway signal sequence domain protein	WP_004201169.1	-
					divalent-cation tolerance protein CutA	WP_004201171.1	-
					co-chaperone GroES	WP_004201172.1	+
					chaperonin GroEL	WP_004201176.1	+
3	Escherichia coli	GCA_002056145.1	Plasmid	NZ_CP020056.1	chaperonin GroEL	WP_004201176.1	-
					co-chaperone GroES	WP_004201172.1	-
					divalent-cation tolerance protein CutA	WP_004201171.1	+
					twin-arginine translocation (TAT) pathway signal sequence domain protein	WP_004201169.1	+
					phosphoribosylanthranilate isomerase	WP_004201168.1	-
					bleomycin binding protein Ble-MBL	WP_004201167.1	-
					subclass B1 metallo-beta-lactamase NDM-1	WP_004201164.1	-
4	Escherichia coli	GCA_002142675.1	Plasmid	NZ_CP021206.1	chaperonin GroEL	WP_004201176.1	-
					co-chaperone GroES	WP_004201172.1	-
					divalent-cation tolerance protein CutA	WP_004201171.1	+
					twin-arginine translocation (TAT) pathway signal sequence domain protein	WP_004201169.1	+
					phosphoribosylanthranilate isomerase	WP_004201168.1	-
					bleomycin binding protein Ble-MBL	WP_004201167.1	-
					subclass B1 metallo-beta-lactamase NDM-1	WP_004201164.1	-
5	Escherichia coli	GCA_002164635.2	Plasmid	NZ_CP022226.1	IS91 family transposase	WP_015056392.1	-
					chaperonin GroEL	WP_004201176.1	-
					co-chaperone GroES	WP_004201172.1	-
					divalent-cation tolerance protein CutA	WP_004201171.1	+
					twin-arginine translocation (TAT) pathway signal sequence domain protein	WP_004201169.1	+
					phosphoribosylanthranilate isomerase	WP_004201168.1	-
					bleomycin binding protein Ble-MBL	WP_004201167.1	-
					subclass B1 metallo-beta-lactamase NDM-4	WP_063860861.1	-
6	Escherichia coli	GCA_002164645.2	Plasmid	NZ_CP028588.1	IS91 family transposase	WP_015056392.1	-
					chaperonin GroEL	WP_004201176.1	-
					co-chaperone GroES	WP_004201172.1	-
					divalent-cation tolerance protein CutA	WP_004201171.1	+
					twin-arginine translocation (TAT) pathway signal sequence domain protein	WP_004201169.1	+
					phosphoribosylanthranilate isomerase	WP_004201168.1	-
					bleomycin binding protein Ble-MBL	WP_004201167.1	-
					subclass B1 metallo-beta-lactamase NDM-4	WP_063860861.1	-
7	Escherichia coli	GCA_002180095.1	Plasmid	NZ_CP021536.1	subclass B1 metallo-beta-lactamase NDM-1	WP_004201164.1	+
					bleomycin binding protein Ble-MBL	WP_004201167.1	+
					phosphoribosylanthranilate isomerase	WP_004201168.1	+
					twin-arginine translocation (TAT) pathway signal sequence domain protein	WP_004201169.1	-
					divalent-cation tolerance protein CutA	WP_004201171.1	-
					co-chaperone GroES	WP_004201172.1	+
					chaperonin GroEL	WP_004201176.1	+
					IS91 family transposase	WP_072223382.1	+
8	Escherichia coli	GCA_002202175.1	Plasmid	NZ_CP021936.1	subclass B1 metallo-beta-lactamase NDM-1	WP_004201164.1	+
					bleomycin binding protein Ble-MBL	WP_004201167.1	+
					phosphoribosylanthranilate isomerase	WP_004201168.1	+
					twin-arginine translocation (TAT) pathway signal sequence domain protein	WP_004201169.1	-
					divalent-cation tolerance protein CutA	WP_004201171.1	-
					co-chaperone GroES	WP_004201172.1	+
					chaperonin GroEL	WP_004201176.1	+
9	Escherichia coli	GCA_003073835.1	Plasmid	NZ_CP029118.1	IS91 family transposase	WP_015056392.1	-
					chaperonin GroEL	WP_004201176.1	-
					co-chaperone GroES	WP_004201172.1	-
					divalent-cation tolerance protein CutA	WP_004201171.1	+
					twin-arginine translocation (TAT) pathway signal sequence domain protein	WP_004201169.1	+
					phosphoribosylanthranilate isomerase	WP_004201168.1	-
					bleomycin binding protein Ble-MBL	WP_004201167.1	-
					subclass B1 metallo-beta-lactamase NDM-1	WP_004201164.1	-
