# Supplementary material for: Essential gene acquisition destabilizes plasmid inheritance
Source: PLoS Genet. 2021 Jul 12;17(7):e1009656. doi: 10.1371/journal.pgen.1009656 (PMC8297927; doi:10.1371/journal.pgen.1009656)
Supplement: S1 Data — (GZ) [file pgen.1009656.s029.tar.gz]

Archive with 188 entries (169 files):
- ._Phylogenetic data
- Phylogenetic data
- Phylogenetic data/._157
- Phylogenetic data/157
- Phylogenetic data/._7706
- Phylogenetic data/7706
- Phylogenetic data/._.DS_Store
- Phylogenetic data/.DS_Store
- Phylogenetic data/._41370
- Phylogenetic data/41370
- Phylogenetic data/._41371
- Phylogenetic data/41371
- Phylogenetic data/._1728
- Phylogenetic data/1728
- Phylogenetic data/._56583
- Phylogenetic data/56583
- Phylogenetic data/._9754
- Phylogenetic data/9754
- Phylogenetic data/._8952
- Phylogenetic data/8952
- Phylogenetic data/._1480
- Phylogenetic data/1480
- Phylogenetic data/._8
- Phylogenetic data/8
- Phylogenetic data/._1042
- Phylogenetic data/1042
- Phylogenetic data/._1064
- Phylogenetic data/1064
- Phylogenetic data/._14177
- Phylogenetic data/14177
- Phylogenetic data/._5715
- Phylogenetic data/5715
- Phylogenetic data/._Readme.txt
- Phylogenetic data/Readme.txt
- Phylogenetic data/._33371
- Phylogenetic data/33371
- Phylogenetic data/._206
- Phylogenetic data/206
- Phylogenetic data/._Table1-EssentialPlasmids.xlsx
- Phylogenetic data/Table1-EssentialPlasmids.xlsx
- Phylogenetic data/._2495
- Phylogenetic data/2495
- Phylogenetic data/2495/._2495.faa
- Phylogenetic data/2495/2495.faa
- Phylogenetic data/2495/._2495.protein_info.txt
- Phylogenetic data/2495/2495.protein_info.txt
- Phylogenetic data/2495/._2495.phy.treefile
- Phylogenetic data/2495/2495.phy.treefile
- Phylogenetic data/2495/._2495.phy
- Phylogenetic data/2495/2495.phy
- Phylogenetic data/206/._206.phy.treefile
- Phylogenetic data/206/206.phy.treefile
- Phylogenetic data/206/._206.phy
- Phylogenetic data/206/206.phy
- Phylogenetic data/206/._206.faa
- Phylogenetic data/206/206.faa
- Phylogenetic data/206/._206.protein_info.txt
- Phylogenetic data/206/206.protein_info.txt
- Phylogenetic data/33371/._33371.protein_info.txt
- Phylogenetic data/33371/33371.protein_info.txt
- Phylogenetic data/33371/._33371.phy
- Phylogenetic data/33371/33371.phy
- Phylogenetic data/33371/._33371.phy.treefile
- Phylogenetic data/33371/33371.phy.treefile
- Phylogenetic data/33371/._33371.faa
- Phylogenetic data/33371/33371.faa
- Phylogenetic data/5715/._5715.phy.treefile
- Phylogenetic data/5715/5715.phy.treefile
- Phylogenetic data/5715/._5715.protein_info.txt
- Phylogenetic data/5715/5715.protein_info.txt
- Phylogenetic data/5715/._5715.faa
- Phylogenetic data/5715/5715.faa
- Phylogenetic data/5715/._5715.phy
- Phylogenetic data/5715/5715.phy
- Phylogenetic data/14177/._14177.faa
- Phylogenetic data/14177/14177.faa
- Phylogenetic data/14177/._14177.phy.treefile
- Phylogenetic data/14177/14177.phy.treefile
- Phylogenetic data/14177/._14177.protein_info.txt
- Phylogenetic data/14177/14177.protein_info.txt
- Phylogenetic data/14177/._14177.phy
- Phylogenetic data/14177/14177.phy
- Phylogenetic data/1064/._1064.faa
- Phylogenetic data/1064/1064.faa
- Phylogenetic data/1064/._1064.phy
- Phylogenetic data/1064/1064.phy
- Phylogenetic data/1064/._1064.phy.treefile
- Phylogenetic data/1064/1064.phy.treefile
- Phylogenetic data/1064/._1064.protein_info.txt
- Phylogenetic data/1064/1064.protein_info.txt
- Phylogenetic data/1042/._1042.protein_info.txt
- Phylogenetic data/1042/1042.protein_info.txt
- Phylogenetic data/1042/._1042.phy.treefile
- Phylogenetic data/1042/1042.phy.treefile
- Phylogenetic data/1042/._1042.phy
- Phylogenetic data/1042/1042.phy
- Phylogenetic data/1042/._1042.faa
- Phylogenetic data/1042/1042.faa
- Phylogenetic data/8/._8.protein_info.txt
- Phylogenetic data/8/8.protein_info.txt
- Phylogenetic data/8/._8.phy.treefile
- Phylogenetic data/8/8.phy.treefile
- Phylogenetic data/8/._8.phy
- Phylogenetic data/8/8.phy
- Phylogenetic data/8/._8.faa
- Phylogenetic data/8/8.faa
- Phylogenetic data/8/._.ipynb_checkpoints
- Phylogenetic data/8/.ipynb_checkpoints
- Phylogenetic data/8/.ipynb_checkpoints/._8.protein_info-checkpoint.txt
- Phylogenetic data/8/.ipynb_checkpoints/8.protein_info-checkpoint.txt
- Phylogenetic data/8/.ipynb_checkpoints/._8-checkpoint.phy
- Phylogenetic data/8/.ipynb_checkpoints/8-checkpoint.phy
- Phylogenetic data/8/.ipynb_checkpoints/._8.phy-checkpoint.treefile
- Phylogenetic data/8/.ipynb_checkpoints/8.phy-checkpoint.treefile
- Phylogenetic data/8/.ipynb_checkpoints/._8-checkpoint.faa
- Phylogenetic data/8/.ipynb_checkpoints/8-checkpoint.faa
- Phylogenetic data/1480/._1480.phy
- Phylogenetic data/1480/1480.phy
- Phylogenetic data/1480/._1480.phy.treefile
- Phylogenetic data/1480/1480.phy.treefile
- Phylogenetic data/1480/._1480.protein_info.txt
- Phylogenetic data/1480/1480.protein_info.txt
- Phylogenetic data/1480/._1480.faa
- Phylogenetic data/1480/1480.faa
- Phylogenetic data/8952/._8952.phy
- Phylogenetic data/8952/8952.phy
- Phylogenetic data/8952/._8952.protein_info.txt
- Phylogenetic data/8952/8952.protein_info.txt
- Phylogenetic data/8952/._8952.faa
- Phylogenetic data/8952/8952.faa
- Phylogenetic data/8952/._8952.phy.treefile
- Phylogenetic data/8952/8952.phy.treefile
- Phylogenetic data/9754/._9754.protein_info.txt
- Phylogenetic data/9754/9754.protein_info.txt
- Phylogenetic data/9754/._9754.phy
- Phylogenetic data/9754/9754.phy
- Phylogenetic data/9754/._9754.phy.treefile
- Phylogenetic data/9754/9754.phy.treefile
- Phylogenetic data/9754/._9754.faa
- Phylogenetic data/9754/9754.faa
- Phylogenetic data/56583/._56583.faa
- Phylogenetic data/56583/56583.faa
- Phylogenetic data/56583/._56583.phy.treefile
- Phylogenetic data/56583/56583.phy.treefile
- Phylogenetic data/56583/._56583.protein_info.txt
- Phylogenetic data/56583/56583.protein_info.txt
- Phylogenetic data/56583/._56583.phy
- Phylogenetic data/56583/56583.phy
- Phylogenetic data/1728/._1728.faa
- Phylogenetic data/1728/1728.faa
- Phylogenetic data/1728/._1728.phy
- Phylogenetic data/1728/1728.phy
- Phylogenetic data/1728/._1728.phy.treefile
- Phylogenetic data/1728/1728.phy.treefile
- Phylogenetic data/1728/._1728.protein_info.txt
- Phylogenetic data/1728/1728.protein_info.txt
- Phylogenetic data/41371/._41371.faa
- Phylogenetic data/41371/41371.faa
- Phylogenetic data/41371/._41371.phy.treefile
- Phylogenetic data/41371/41371.phy.treefile
- Phylogenetic data/41371/._41371.phy
- Phylogenetic data/41371/41371.phy
- Phylogenetic data/41371/._41371.protein_info.txt
- Phylogenetic data/41371/41371.protein_info.txt
- Phylogenetic data/41370/._41370.faa
- Phylogenetic data/41370/41370.faa
- Phylogenetic data/41370/._41370.phy.treefile
- Phylogenetic data/41370/41370.phy.treefile
- Phylogenetic data/41370/._41370.protein_info.txt
- Phylogenetic data/41370/41370.protein_info.txt
- Phylogenetic data/41370/._41370.phy
- Phylogenetic data/41370/41370.phy
- Phylogenetic data/7706/._7706.faa
- Phylogenetic data/7706/7706.faa
- Phylogenetic data/7706/._7706.phy.treefile
- Phylogenetic data/7706/7706.phy.treefile
- Phylogenetic data/7706/._7706.phy
- Phylogenetic data/7706/7706.phy
- Phylogenetic data/7706/._7706.protein_info.txt
- Phylogenetic data/7706/7706.protein_info.txt
- Phylogenetic data/157/._157.faa
- Phylogenetic data/157/157.faa
- Phylogenetic data/157/._157.phy.treefile
- Phylogenetic data/157/157.phy.treefile
- Phylogenetic data/157/._157.phy
- Phylogenetic data/157/157.phy
- Phylogenetic data/157/._157.protein_info.txt
- Phylogenetic data/157/157.protein_info.txt
