# Supplementary material for: Essential gene acquisition destabilizes plasmid inheritance
Source: PLoS Genet. 2021 Jul 12;17(7):e1009656. doi: 10.1371/journal.pgen.1009656 (PMC8297927; doi:10.1371/journal.pgen.1009656)
Supplement: S1 Data — (GZ) [file pgen.1009656.s029.tar.gz › Phylogenetic data/Readme.txt]

This folder contains protein phylogenetic data of 17 essential gene on plasmid.

In each of the 17 folders, there are:
	1. Protein sequence in the fasta format;
	2. Protein alignment file in the phylip format;
	3. Phylogenetic tree file the newick format;
	4. Protein infomation in a txt file.

Essential gene number is encoded according to the list under below:

clust	Gene	Product
8	ssb	Single-stranded DNA-binding protein
157	groL	Chaperonin GroEL
206	groS	co-chaperone GroES
1042	dnaB	replicative DNA helicase
1064	ubiX	aromatic acid decarboxylase
1480	nrdB	ribonucleotide-diphosphate reductase subunit beta
1728	nrdA	ribonucleoside-diphosphate reductase subunit alpha
2495	ftsH	ATP-dependent metalloprotease FtsH
5715	def	peptide deformylase
7706	dnaC	DNA replication protein DnaC
8952	metG	methionine--tRNA ligase
9754	ilvC	ketol-acid reductoisomerase, NAD(P)-binding
14177	glnS	glutamine--tRNA ligase
33371	lolC	lipoprotein-releasing ABC transporter permease subunit
41370	proB	gamma-glutamate kinase
41371	proA	gamma-glutamylphosphate reductase
56583	kdsD	D-arabinose 5-phosphate isomerase
