# Supplementary material for: Essential gene acquisition destabilizes plasmid inheritance
Source: PLoS Genet. 2021 Jul 12;17(7):e1009656. doi: 10.1371/journal.pgen.1009656 (PMC8297927; doi:10.1371/journal.pgen.1009656)
Supplement: S1 Data — (GZ) [file pgen.1009656.s029.tar.gz › Phylogenetic data/Table1-EssentialPlasmids.xlsx]

## Sheet: Table1-EssentialPlasmids.csv
clust	Gene	Product	Essential list	No. Plasmids	No. Isolates	Median plasmid size	Plasmid mobility	Relaxed selection	AMR,Non-AMR	Tree topology	Further split topology test
8	ssb	Single-stranded DNA-binding protein	TKP	420	320	102852	182,96,30,112	n.a.	179,241	Mixed
157	groL	Chaperonin GroEL	TP	11	11	137565	1,1,7,2	On plasmid branch	11,0	One translocation to Chromosome	A split between p and c
206	groS	co-chaperone GroES	TKP	13	13	138340	1,1,8,3	No evidence	13,0	One translocation to Chromosome	A split between p and c
1042	dnaB	replicative DNA helicase	TKP	31	31	96987	1,0,0,30	No evidence	3,28	Two translocations to Chromosome
1064	ubiX	aromatic acid decarboxylase	T	1	1	107188	1,0,0,0	n.a.	0,1	Split between plasmids and chromosomes
1480	nrdB	ribonucleotide-diphosphate reductase subunit beta	TKP	20	20	109973	0,0,0,20	No evidence	0,20	Split between plasmids and chromosomes
1728	nrdA	ribonucleoside-diphosphate reductase subunit alpha	TKP	19	19	109945	0,0,0,19	On plasmid branch	0,19	Split between plasmids and chromosomes
2495	ftsH	ATP-dependent metalloprotease FtsH	TKP	2	2	159280	0,0,0,2	n.a.	0,2	Three transfers to plasmid
5715	def	peptide deformylase	TKP	13	13	88757	3,1,2,7	No evidence	1,12	Split between plasmids and chromosomes
7706	dnaC	DNA replication protein DnaC	TKP	1	1	289903	0,0,1,0	n.a.	1,0	Single transfer to plasmid
8952	metG	methionine--tRNA ligase	TKP	19	19	110001	0,0,0,19	No evidence	0,19	Mixed
9754	ilvC	ketol-acid reductoisomerase, NAD(P)-binding	M9	3	3	59626	0,0,0,3	No evidence	1,2	Split between plasmids and chromosomes
14177	glnS	glutamine--tRNA ligase	TKP	5	5	93724	0,0,1,4	n.a.	1,4	Five transfers to plasmid
33371	lolC	lipoprotein-releasing ABC transporter permease subunit	TKP	2	2	106868	1,1,0,0	n.a.	0,2	Split between plasmids and chromosomes
41370	proB	gamma-glutamate kinase	M9	2	3	213924	2,0,0,0	n.a.	0.2	Two transfers to plasmid
41371	proA	gamma-glutamylphosphate reductase	M9	2	2	213924	2,0,0,0	n.a.	0.2	Two transfers to plasmid
56583	kdsD	D-arabinose 5-phosphate isomerase	LB,GMM	1	1	129627	1,0,0,0	n.a.	0,1	Split between plasmids and chromosomes
