# Supplementary material for: Essential gene acquisition destabilizes plasmid inheritance
Source: PLoS Genet. 2021 Jul 12;17(7):e1009656. doi: 10.1371/journal.pgen.1009656 (PMC8297927; doi:10.1371/journal.pgen.1009656)
Supplement: S1 Data — (GZ) [file pgen.1009656.s029.tar.gz › Phylogenetic data/2495/2495.faa]

>36707454
MEKKDQWNIGYWIVAGLLLLTLQNYWQAAKTVEPVPYSEFEKALAEGRVAEVLVSDRTVTGHLKSPDSRGKTTIVATRVEPDLAERLSKYDVPYARVVESTWLRDVLSWILPAVAFFGVWFFLFRRFAEKQGMGGFLSIGKSRAKVFMEKNTGVTFADVAGVDEAKAELVEIVDFLKNPQEYGRLGARIPKGVLLVGPPGTGKTLLAKAVAGEAAVPFFSISGSEFVEMFVGVGAARVRDLFEQARGQAPAIIFIDELDALGRARGVGGPIGGHDEREQTLNQLLTEMDGFDSSVGLIILAATNRPEILDQALLRAGRFDRQVLVDRPDKKGRLDILKVHVKKVTLAQDIDLEQVAALTTGFSGADLANLVNEAALAATRRKASAVELQDFTAAIERIVAGLEKKNRVLNPKERETVAYHEMGHALVALALPGTDPVHKISIIPRGIGALGYTLQRPTEDRFLMTRADLEHKIAVLLGGRAAEKLVFGELSTGAADDLARATDIARDMITRFGMDEGLGYIAFEAQRPRFLDTPELAHGGCRVAESTQARIDQAIRDIVMGVFERAYRILDTNRAVLERCARELLARETLDENDILQLTQGLVLDRNEK
>36722325
MEKKDQWNIGYWIVAGLLLLTLQNYWQAAKTVEPVPYSEFEKALAEGRVAEVLVSDRTVTGHLKSPDSRGKTTIVATRVEPDLAERLSKYDVPYARVVESTWLRDVLSWILPAVAFFGVWFFLFRRFAEKQGMGGFLSIGKSRAKVFMEKNTGVTFADVAGVDEAKAELVEIVDFLKNPQEYGRLGARIPKGVLLVGPPGTGKTLLAKAVAGEAAVPFFSISGSEFVEMFVGVGAARVRDLFEQARGQAPAIIFIDELDALGRARGVGGPIGGHDEREQTLNQLLTEMDGFDSSVGLIILAATNRPEILDQALLRAGRFDRQVLVDRPDKKGRLDILKVHVKKVTLAQDIDLEQVAALTTGFSGADLANLVNEAALAATRRKASAVELQDFTAAIERIVAGLEKKNRVLNPKERETVAYHEMGHALVALALPGTDPVHKISIIPRGIGALGYTLQRPTEDRFLMTRADLEHKIAVLLGGRAAEKLVFGELSTGAADDLARATDIARDMITRFGMDEGLGYIAFEAQRPRFLDTPELAHGGCRVAESTQARIDQAIRDIVMGVFERAYRILDTNRAVLERCARELLARETLDENDILQLTQGLVLDRNEK
>37444242
MGVFERAYRILDINRAVLERCARELLARETLDESDIRQLTQGLVRN
>34628946
MEKKDQWNIGYWIVAGLLLLTLQNYWQAAKTVEPVPYSEFEKALAEGRVAEVLVSDRTVTGHLKSPDSRGKTTIVATRVEPDLAERLSKYDVPYARVVESTWLRDVLSWILPAVAFFGVWFFLFRRFAEKQGMGGFLSIGKSRAKVFMEKNTGVTFADVAGVDEAKAELVEIVDFLKNPQEYGRLGARIPKGVLLVGPPGTGKTLLAKAVAGEAAVPFFSISGSEFVEMFVGVGAARVRDLFEQARGQAPAIIFIDELDALGRARGVGGPIGGHDEREQTLNQLLTEMDGFDSSVGLIILAATNRPEILDQALLRAGRFDRQVLVDRPDKKGRLDILKVHVKKVTLAQDIDLEQVAALTTGFSGADLANLVNEAALAATRRKASAVELQDFTAAIERIVAGLEKKNRVLNPKERETVAYHEMGHALVALALPGTDPVHKISIIPRGIGALGYTLQRPTEDRFLMTRADLEHKIAVLLGGRAAEKLVFGELSTGAADDLARATDIARDMITRFGMDEGLGYIAFEAQRPRFLDTPELAHGGCRVAESTQARIDQAIRDIVMGVFERAYRILDTNRAVLERCARELLARETLDENDILQLTQGLVLDRNEK
>36719203
MEKKNQWNTGYWIVALLLLLSLQSYWQTAKTVEPVPYSEFEKALAEGRVAEVLVSDRTVTGRLKSPDSRGKTTIVATRVEPDLADRLSKYDVPYARVLESTWLRDVLSWILPAVAFFGVWFFLFRRFAEKQGMGGFLNIGKSRAKVFVEKNTGVTFADVAGGDEAKAELVEIVDFLKNPQDYGRLGARIPKGVLLVGPPGTGKTLLAKAVVGEAAVPFFSISGSEFVEMFVGVGAGRTRGVGGHDESEQTLNQLLTEMDGFDSSVGLIILAATNRPEILDQALLRAGRFDRQVLVDRPDKKGRLDILKVHVKKVTLAQDVDLEQVAALTTGFSGADLANRVNEAALAARRRRASAVELQDFTATIERIVAGLEKKSRVLNPKERETVAHHEMGHALVALALPETDPVHKISIIPRGIGALGYTLQRPTEDRFLMTRTDLEHKIAVLLGGRAAEKLVFGELSTGAADDLARATDIARDMITRFGMDEGLGYIAFEAQRPRFLDTPELAHGGCRVAESTQARIDQAIRDIVMGVFERAYRILDINRAVLERCARELLARETLDESDIRQLTQGLVRN
>37461193
MEKKNQWNTGYWIVALLLLLSLQSYWQTAKTVEPVPYSEFEKALAEGRVAEVLVSDRTVTGRLKSPDSRGKTTIVATRVEPDLADRLSKYDVPYARVLESTWLRDVLSWILPAVAFFGVWFFLFRRFAEKQGMGGFLNIGKSRAKVFVEKNTGVTFADVAGGDEAKAELVEIVDFLKNPQDYGRLGARIPKGVLLVGPPGTGKTLLAKAVVGEAAVPFFSISGSEFVEMFVGVGAGRTRGVGGHDESEQTLNQLLTEMDGFDSSVGLIILAATNRPEILDQALLRAGRFDRQVLVDRPDKKGRLDILKVHVKKVTLAQDVDLEQVAALTTGFSGADFANRVNEAALAARRRRASAVELQDFTATIERIVAGLEKKSRVLNPKERETVAHHEMGHALVALALPETDPVHKISIIPRGIGALGYTLQRPTEDRFLMTRTDLEHKIAVLLGGRAAEKLVFGELSTGAADDLARATDIARDMITRFGMDEGLGYIAFEAQRPRFLDTPELAHGGCRVAESTQARIDQAIRDIVMGVFERAYRILDINRAVLERCARELLARETLDESDIRQLTQGLVRN
>36703718
MEKKNQWNTGYWIVALLLLLSLQSYWQTAKTVEPVPYSEFEKALAEGRVAEVLVSDRTVTGRLKSPDSRGKTTIVATRVEPDLADRLSKYDVPYARVLESTWLRDVLSWILPAVAFFGVWFFLFRRFAEKQGMGGFLNIGKSRAKVFVEKNTGVTFADVAGGDEAKAELVEIVDFLKNPQDYGRLGARIPKGVLLVGPPGTGKTLLAKAVVGEAAVPFFSISGSEFVEMFVGVGAGRTRGVGGHDESEQTLNQLLTEMDGFDSSVGLIILAATNRPEILDQALLRAGRFDRQVLVDRPDKKGRLDILKVHVKKVTLAQDVDLEQVAALTTGFSGADLANRVNEAALAARRRRASAVELQDFTATIERIVAGLEKKSRVLNPKERETVAHHEMGHALVALALPETDPVHKISIIPRGIGALGYTLQRPTEDRFLMTRTDLEHKIAVLLGGRTAEKLVFGELSTGAADDLARATDIARDMITRFGMDEGLGYIAFEAQRPRFLDTPELAHGGCRVAESTQARIDQAIRDIVMGVFERAYRILDINRAVLERCARELLARETLDESDIRQLTQGLVRN
>34489162
MEKKNQWNTGYWIVALLLLLSLQSYWQTAKTVEPVPYSEFEKALAEGRVAEVLVSDRTVTGRLKSPDSRGKTTIVATRVEPDLADRLSKYDVPYARVLESAWLRDVLSWILPAVAFFGVWFFLFRRFAEKQGMGGFLNIGKSRAKVFVEKNTGVTFADVAGGDEAKAELVEIVDFLKNPQDYGRLGARIPKGVLLVGPPGTGKTLLAKAVVGEAAVPFFSISGSEFVEMFVGVGAGRTRGVGGHDESEQTLNQLLTEMDGFDSSVGLIILAATNRPEILDQALLRAGRFDRQVLVDRPDKKGRLDILKVHVKKVTLAQDVDLEQVAALTTGFSGADLANRVNEAALAARRRRASAVELQDFTATIERIVAGLEKKSRVLNPKERETVAHHEMGHALVALALPETDPVHKISIIPRGIGALGYTLQRPTEDRFLMTRTDLEHKIAVLLGGRAAEKLVFGELSTGAADDLARATDIARDMITRFGMDEGLGYIAFEAQRPRFLDTPELAHGGCRVAESTQARIDQAIRDIVMGVFERAYRILDINRAVLERCARELLARETLDESDIRQLTQGLVRN
>35418968
MEKKNQWNTGYWIVALLLLLSLQSYWQTAKTVEPVPYSEFEKALAEGRVAEVLVSDRTVTGRLKSPDSRGKTTIVATRVEPDLADRLSKYDVPYARVLESTWLRDVLSWILPAVAFFGVWFFLFRRFAEKQGMGGFLNIGKSRAKVFVEKNTGVTFADVAGGDEAKAELVEIVDFLKNPQDYGRLGARIPKGVLLVGPPGTGKTLLAKAVVGEAAVPFFSISGSEFVEMFVGVGAGRTRGVGGHDESEQTFNQLLTEMDGFDSSVGLIILAATNRPEILDQALLRAGRFDRQVLVDRPDKKGRLDILKVHVKKVTLAQDVDLEQVAALTTGFSGADLANRVNEAALAARRRRASAVELQDFTATIERIVAGLEKKSRVLNPKERETVAHHEMGHALVALALPETDPVHKISIIPRGIGALGYTLQRPTEDRFLMTRTDLEHKIAVLLGGRAAEKLVFGELSTGAADDLARATDIARDMITRFGMDEGLGYIAFEAQRPRFLDTPELAHGGCRVAESTQARIDQAIRDIVMGVFERAYQILDINRAVLERCARELLARETLDESDIRQLTQGLVRN
>36853329
MEKKNQWNTGYWIVALLLLLSLQSYWQTAKTVEPVPYSEFEKALAEGRVAEVLVSDRTVTGRLKSPDSRGKTTIVATRVEPDLADRLSKYDVPYARVLESTWLRDVLSWILPAVAFFGVWFFLFRRFAEKQGMGGFLNIGKSRAKVFVEKNTGVTFADVAGGDEAKAELVEIVDFLKNPQDYGRLGARIPKGVLLVGPPGTGKTLLAKAVAGEAAVPFFSISGSEFVEMFVGVGAGRTRGVGGHDESEQTLNQLLTEMDGFDSSVGLIILAATNRPEILDQALLRAGRFDRQVLVDRPDKKGRLDILKVHVKKVTLAQDVGLEQVAALTTGFSGADLANRVNEAALAARRRRASAVELQDFTATIERIVAGLEKESRVLNPKERETVAHHEMGHALVALALPETDPVHKISIIPRGIGALGYTLQRPTEDRFLMTRTDLEHKIAVLLGGRAAEKLVFGELSTGAADDLARATDIARDMITRFGMDEGLGYIAFEAQRPRFLDTPELAHGGCRVAESTQARIDQAIRDIVMGVFERAYRILDINRAVLERCARELLARETLDESDIRQLTQGLVRN
>37456735
MEKKNQWNTGYWIVALLLLLSLQSYWQTAKTVEPVPYSEFEKALAEGRVAEVLVSDRTVTGRLKSPDSRGKTTIVATRVEPDLADRLSKYDVPYACVLESAWLRDVLSWILPAVAFFGVWFFLFRRFAEKQGMGGFLNIGKSRAKVFVEKNTGVTFADVAGGDEAKAELVEIVDFLKNPQDYGRLGARIPKGVLLVGPPGTGKTLLAKAVVGEAAVPFFSISGSEFVEMFVGVGAGRTRGVGGHDESEQTLNQLLTEMDGFDSSVGLIILAATNRPEILDQALLRAGRFDRQVLVDRPDKKGRLDILKVHVKKVTLAQDVDLEQVAALTTGFSGADLANRVNEAALAARRRRASAVELQDFTATIERIVAGLEKKSRVLNPKERETVAHHEMGHALVALALPETDPVHKISIIPRGIGALGYTLQRPTEDRFLMTRTDLEHKIAVLLGGRAAEKLVFGELSTGAADDLARATDIARDMITRFGMDEGLGYIAFEAQRPRFLDTPELAHGGCRVAESTQARIDQAIRDIVMGVFERAYRILDINRAVLERCARELLARETLDESDIRQLTQGLVRN
>37625748
MEKKNQWNTGYWIVALLLLLSLQSYWQTAKTVEPVPYSEFEKALAEGRVAEVLVSDRTVTGRLKSPDSRGKMTIVATRVEPDLADRLSKYDVPYARVLESTWLRDVLSWILPAVAFFGVWFFLFRRFAEKQGMGGFLNIGKSRAKVFVEKNTGVTFADVAGGDEAKAELVEIVDFLKNPQDYGRLGARIPKGVLLVGPPGTGKTLLAKAVVGEAAVPFFSISGSEFVEMFVGVGAGRTRGVGGHDESEQPLNQLLTEMDGFDSSVGLIILAATNRPEILDQALLRAGRFDRQVLVDRPDKKGRLDILKVHVKKVTLAQDVDLEQVAALTTGFSGADLANRVNEAALAARRRRASAVELQDFTATIERIVAGLEKKSRVLNPKERETVAHHEMGHALVALALPETDPVHKISIIPRGIGALGYTLQRPTEDRFLMTRTDLEHKIAVLLGGRAAEKLVFGELSTGAADDLARATDIARDMITRFGMDEGLGYIAFEAQRPRFLDTPELAHGGCRVAESTQARIDQAIRDIVMGVFERAYRILDINRAVLERCARELLARETLDESDIRQLTQGLVRN
>34221224
MEKKNQWNTGYWIVALLLLLSLQSYWQTAKTVEPVPYSEFEKALAEGRVAEVLVSDRTVTGRLKSPDSRGKTTIVATRVEPDLADRLSKYDVPYARVLESTWLRDVLSWILPAVAFFGVWFFLFRRFAEKQGMGGFLNIGKSRAKVFVEKNTSVTFADVAGGDEAKAELVEIVDFLKNPQDYGRLGARIPKGVLLVGPPGTGKTLLAKAVVGEAAVPFFSISGSEFVEMFVGVGAGRTRGVGGHDESEQTLNQLLTEMDGFDSSVGLIILAATNRPEILDQALLRAGRFDRQVLVDRPDKKGRLGILKVHVKKVTLAQDVDLEQVAALTTGFSGADLANRVNEAALAARRRRASAVELQDFTATIERIVAGLEKKSRVLNPKERETVAHHEMGHALVALALPETDPVHKISIIPRGIGALGYTLQRPTEDRFLMTRTDLEHKIAVLLGGRAAEKLVFGELSTGAADDLARATDIARDMITRFGMDEGLGYIAFEAQRPRFLDTPELAHGGCRVVESTQARIDQAIRDIVMGVFERAYRILDINRAVLERCARELLARETLDESDIRQLTQGLVRN
>34188873
MEKKNQWNTGYWIVAFLLLLSLQSYWQTAKTVEPVPYSEFEKALAEVRVAEVLVSDRTVTGRLKSPDSRGKTTIVATRVEPDLADRLSKYDVPYARVLESTWLRDVLSWILPAVAFFGVWFFLFRRFAEKQGMGGFLNIGKSRAKVFVEKNTGVTFADVAGGDEAKAELVEIVDFLKNPQDYGRLGARIPKGVLLVGPPGTGKTLLAKAVAGEAVVPFFSISGSEFVEMFVGVGAARVRGIGGHDEREQTLNQLLTEMDGFDSSVGLIILAATNRPEILDQALLRAGRFDRQELVDRPDKKGRLDILKVHVKKVTLAQDVDLEQVAALTTGFSGADLANLVNEAALAARRRRASAVELQDFTATIERIVAGLEKKSRVLNPKERETVAHHEMGHALVLPETDPVHKISIIPRGIGALGYTLQPPTEDRFLMTRTDLEHKIAVLLGGRAAEKLVFGELSTGAADDLARATDIARDMITRFGMDEGLGYIAFEAQRPRFLDTPELAHGGCRVAESTQARIDQAIRDIVMGVFEHAYRILDINRAVLERCACELLARETLDESDIRQLTQGLVRN
>35824871
MEKKDQWNIGYWIVAGLLLLTLQNYWQAAKTVEPVPYSEFEKALAEGRVAEVLVSDRTVTGRLKSPDSRGKTTIVATRVEPDLAERLSKYEVPYARVVESTWLRDVLSWILPAVAFFGVWFFLFRRFAEKQGMGGFLSIGKSRAKVFMEKNTGVTFADVAGVDEAKAELVEIVDFLKNPQDYGRLGARIPKGVLLVGPPGTGKTLLAKAVAGEAGVPFFSISGSEFVEMFVGVGAARVRDLFEQARGQAPAIIFIDELDALGRARGVGGPTGGHDEREQTLNQLLTEMDGFDSSVGLIILAATNRPEILDQALLRAGRFDRQVLVDRPDKKGRLDILKVHVKKITLAHGVDLEQVAALTTGFSGADLANLVNEAALNATRRKAQAVELQDFTAAIERIVAGLERKNRVLNPKERETVAYHEMGHALLLHGLFLLMACS
>34968706
MAKNLILWLVIAVVLMSVFQSFGPSESNGRKVDYSTFLQEVNNDQVREARINGREINVTKKDSNRYTTYIPVQDPKLLDNLLTKNVKVVGEPPEEPSLLASIFISWFPMLLLIGVWIFFMRQMQGGGGKGAMSFGKSKARMLTEDQIKTTFADVAGCDEAKEEVAELVEYLREPSRFQKLGGKIPKGVLMVGPPGTGKTLLAKAIAGEAKVPFFTISGSDFVEMFVGVGASRVRDMFEQAKKAAPCIIFIDEIDAVGRQRGAGLGGGHDEREQTLNQMLVEMDGFESNEGIIVIAATNRPDVLDPALLRPGRFDRQVVVGLPDVRGREQILKVHMRRVPLAPDIDAAIIARGTPGFSGADLANLVNEAALFAARGNKRVVSMVEFEKAKDKIMMGAERRSMVMTEAQKESTAYHEAGHAIIGRLVPEHDPVHKVTIIPRGRALGVTFFLPEGDAISASRQKLESQISTLYGGRLAEEIIYGPEHVSTGASNDIKVATNLARNMVTQWGFSEKLGPLLYAEEEGEVFLGRSVAKAKHMSDETARIIDQEVKALIERNYNRARQLLTDNMDILHAMKDALMKYETIDAPQIDDLMARRDVRPPAGWEEPGASNNSGDNGSPKAPRPVDEPRTPNPGNTMSEQLGDK
>9166128
MAKNLILWLVIAVVLMSVFQSFGPSESNGRKVDYSTFLQEVNNDQVREARINGREINVTKKDSNRYTTYIPVQDPKLLDNLLTKNVKVVGEPPEEPSLLASIFISWFPMLLLIGVWIFFMRQMQSGGGKGAMSFGKSKARMLTEDQIKTTFADVAGCDEAKEEVAELVEYLREPSRFQKLGGKIPKGVLMVGPPGTGKTLLAKAIAGEAKVPFFTISGSDFVEMFVGVGASRVRDMFEQAKKAAPCIIFIDEIDAVGRQRGAGLGGGHDEREQTLNQMLVEMDGFEGNEGIIVIAATNRPDVLDPALLRPGRFDRQVVVGLPDVRGREQILKVHMRRVPLAPDVDAAIIARGTPGFSGADLANLVNEAALFAARGNKRVVSMVEFEKAKDKIMMGAERRSMVMTEAQKESTAYHEAGHAIIGRLVPEHDPVHKVTIIPRGRALGVTFFLPEGDAISASRQKLESQISTLYGGRLAEEIIYGPEHVSTGASNDIKVATNLARNMVTQWGFSEKLGPLLYAEEEGEVFLGRSVAKAKHMSDETARIIDQEVKSLIERNYNRARQLLNDNLDILHAMKDALMKYETIDAPQIDDLMARRDVRPPAGWEESGASNNSDNNGTPKAPRPVDEPRTPNPGNTMSEQLGDK
>18617443
MAKNLILWLVIAVVLMSVFQSFGPSESNGRKVDYSTFLQEVNNDQVREARINGREINVTKKDSNRYTTYIPIQDPKLLDNLLTKNVKVVGEPPEEPSLLASIFISWFPMLLLIGVWIFFMRQMQGGGGKGAMSFGKSKARMLTEDQIKTTFADVAGCDEAKEEVAELVEYLREPSRFQKLGGKIPKGVLMVGPPGTGKTLLAKAIAGEAKVPFFTISGSDFVEMFVGVGASRVRDMFEQAKKAAPCIIFIDEIDAVGRQRGAGLGGGHDEREQTLNQMLVEMDGFEGNEGIIVIAATNRPDVLDPALLRPGRFDRQVVVGLPDVRGREQILKVHMRRVPLAPDIDAAIIARGTPGFSGADLANLVNEAALFAARGNKRVVSMVEFEKAKDKIMMGAERRSMVMTEAQKESTAYHEAGHAIIGRLVPEHDPVHKVTIIPRGRALGVTFFLPEGDAISASRQKLESQISTLYGGRLAEEIIYGPEHVSTGASNDIKVATNLARNMVTQWGFSEKLGPLLYAEEEGEVFLGRSVAKAKHMSDETARIIDQEVKSLIERNYNRARQLLNDNLDILHAMKDALMKYETIDAPQIDDLMARRDVRPPAGWEEPGASNNSGDNGSPKAPRPVDEPRTPNPGNTMSEQLGDK
>37462670
MAKNLILWLVIAVVLMSVFQSFGPSESNGRKVDYSTFLQEVNNDQVREARINGREINVTKKDSNRYTTYIPVQDPKLLDNLLTKNVKVVGEPPEEPSLLASIFISWFPMLLLIGVWIFFMRQMQGGGGKGAMSFGKSKARMLTEDQIKTTFADVAGCDEAKEEVAELVEYLREPSRFQKLGGKIPKGVLMVGPPGTGKTLLAKAIAGEAKVPFFTISGSDFVEMFVGVGASRVRDMFEQAKKAAPCIIFIDEIDAVGRQRGAGLGGGHDEREQTLNQMLVEMDGFEGNEGIIVIAATNRPDVLDPALLRPGRFDRQVVVGLPDVRGREQILKVHMRRVPLAPDIDAAIIARGTPGFSGADLANLVNEAALFAARGNKRVVSMVEFEKAKDKIMMGAERRSMVMTEAQKESTAYHEAGHAIIGRLVPEHDPVHKVTIIPRGRALGVTFFLPEGDAISASRQKLESQISTLYGGRLAEEIIYGPEHVSTGASNDIKVATNLARNMVTQWGFSEKLGPLLYAEEEGEVFLGRSVAKAKHMSDETARIIDQEVKALIERNYNRARQLLTDNMDILHAMKDALMKYETIDAPQIDDLMARRDVRPPAGWEEPSASNNSGDNGSPKAPRPVDEPRTPNPGNTMSEQLGDK
>36700731
MAKNLILWLVIAVVLMSVFQSFGPSESNGRKVDYSTFLQEVNNDQVREARINGREINVTKKDSNRYTTYIPVQDPKLLDNLLTKNVKVVGEPPEEPSLLASIFISWFPMLLLIGVWIFFMRQMQGGGGKGAMSFGKSKARMLTEDQIKTTFADVAGCDEAKEEVAELVEYLREPSRFQKLGGKIPKGVLMVGPPGTGKTLLAKAIAGEAKVPFFTISGSDFVEMFVGVGASRVRDMFEQAKKAAPCIIFIDEIDAVGRQRGAGLGGGHDEREQTLNQMLVEMDGFEGNEGIIVIAATNRPDVLDPALLRPGRFDRQVVVGLPDVRGREQILKVHMRRVPLAPDIDAAIIARGTPGFSGADLANLVNEAALFAARGNKRVVSMVEFEKAKDKIMMGAERRSMVMTEAQKESTAYHEAGHAIIGRLVPEHDPVHKVTIIPRGRALGVTFFLPEGDAISASRQKLESQISTLYGGRLAEEIIYGPEHVSTGASNDIKVATNLARNMVTQWGFSEKLGPLLYAEEEGEVFLGRSVAKAKHMSDETARIIDQEVKALIERNYNRARQLLTDNMDILHAMKDALMKYETIDAPQIDDLMARRDVRPPAGWEEPGASNNSGDNGSPKAPRPVNEPRTPNPGNTMSEQLGDK
>36000630
MAKNLILWLVIAVVLMSVFQSFGPSESNGRKVDYSTFLQEVNNDQVREARINGREINVTKKDSNRYTTYIPVQDPKLLDNLLTKNVKVVGEPPEEPSLLASIFISWFPMLLLIGVWIFFMRQMQGGGGKGAMSFGKSKARMLTEDQIKTTFADVAGCDEAKEEVAELVEYLREPSRFQKLGGKIPKGVLMVGPPGTGKTLLAKAIAGEAKVPFFTISGSDFVEMFVGVGASRVRDMFEQAKKAAPCIIFIDEIDAVGRQRGAGLGGGHDEREQTLNQMLVEMDGFEGNEGIIVIAATNRPDVLDPALLRPGRFDRQVVVGLPDVRGREQILKVHMRRVPLAPDIDAAIIARGTPGFSGADLANLVNEAALFAARGNKRVVSMVEFEKAKDKIMMGAERRSMVMTEAQKESTAYHEAGHAIIGRLVPEHDPVHKVTIIPRGRALGVTFFLPEGDAISASRQKLESQISTLYGGRLAEEIIYGPEHVSTGASNDIKVATNLARNMVTQWGFSEKLGPLLYAEEEGEVFLGRSVAKAKHMSDETARIIDQEVKALIERNYNRARQLLTDNMDILHAMKDALMKYETIDAPQIDDLMARRDVRPPAGWEEPGASNNSGDNGSPKAPRPVDESRTPNPGNTMSEQLGDK
>36483277
MAKNLILWLVIAVVLMSVFQSFGPSESNGRKVDYSTFLQEVNNDQVREARINGREINVTKKDSNRYTTYIPVQDPKLLDNLLTKNVKVVGEPPEEPSLLASIFISWFPMLLLIGVWIFFMRQMQGGGGKGAMSFGKSKARMLTEDQIKTTFADVAGCDEAKEEVAELVEYLREPSRFQKLGGKIPKGVLMVGPPGTGKTLLAKAIAGEAKVPFFTISGSDFVEMFVGVGASRVRDMFEQAKKAAPCIIFIDEIDAVGRQRGAGLGGGHDEREQTLNQMLVEMDGFEGNEGIIVIAATNRPDVLDPALLRPGRFDRQVVVGLPDVRGREQILKVHMRRVPLAPDIDAAIIARGTPGFSGADLANLVNEAALFAARGNKRVVSMVEFEKAKDKIMMGAERRSMVMTEAQKESTAYHEAGHAIIGRLVPEHDPVHKVTIIPRGRALGVTFFLPEGDAISASRQKLESQISTLYGGRLAEEIIYGPEHVSTGASNDIKVATNLARNMVTQWGFSEKLGPLLYAEEEGEVFLGRSVAKAKHMSDETARIIDQEVKALIERNYNRARQLLTDNMDILHAMKDALMKYETIDAPQIDDLMARRDVRPPAGWEEPVASNNSGDNGSPKAPRPVDEPRTPNPGNTMSEQLGDK
>36214218
MAKNLILWLVIAVVLMSVFQSFGPSESNGRKVDYSTFLQEVNNDQVREARINGREINVTKKDSNRYTTYIPVQDPKLLDNLLTKNVKVVGEPPEEPSLLASIFISWFPMLLLIGVWIFFMRQMQGGGGKGAMSFGKSKARMLTEDQIKTTFADVAGCDEAKEEVAELVEYLREPSRFQKLGGKIPKGVLMVGPPGTGKTLLAKAIAGEAKVPFFTISGSDFVEMFVGVGASRVRDMFEQAKKAAPCIIFIDEIDAVGRQRGAGLGGGHDEREQTLNQMLVEMDGFEGNEGIIVIAATNRPDVLDPALLRPGRFDRQVVVGLPDVRGREQILKVHMRRVPLAPDIDAAIIARGTPGFSGADLANLVNEAALFAARGNKRVVSMVEFEKAKDKIMMGAERRSMVMTESQKESTAYHEAGHAIIGRLVPEHDPVHKVTIIPRGRALGVTFFLPEGDAISASRQKLESQISTLYGGRLAEEIIYGPEHVSTGASNDIKVATNLARNMVTQWGFSEKLGPLLYAEEEGEVFLGRSVAKAKHMSDETARIIDQEVKALIERNYNRARQLLTDNMDILHAMKDALMKYETIDAPQIDDLMARRDVRPPAGWEEPGASNNSGDNGSPKAPRPVDEPRTPNPGNTMSEQLGDK
>37054300
MAKNLILWLVIAVVLMSVFQSFGPSESNGRKVDYSTFLQEVNNDQVREARINGREINVTKKDSNRYTTYIPVQDPKLLDNLLTKNVKVVGEPPEEPSLLASIFISWFPMLLLIGVWIFFMRQMQGGGGKGAMSFGKSKARMLTEDQIKTTFADVAGCDEAKEEVAELVEYLREPSRFQKLGGKIPKGVLMVGPPGTGKTLLAKAIAGEAKVPFFTISGSDFVEMFVGVGASRVRDMFEQAKKAAPCIIFIDEIDAVGRQRGAGLGGGHDEREQTLNQMLVEMDGFEGNEGIIVIAATNRPDVLDPALLRPGRFDRQVVVGLPDVRGREQILKVHMRRVPLAPDIDAAIIARGTPGFSGADLANLVNEAALFAARGNKRVVSMVEFEKAKDKIMMGAERRSMVMTEAQKESTAYHEAGHAIIGRLVPEHDPVHKVTIIPRGRALGVTFFLPEGDAISASRQKLESQISTLYGGRLAEEIIYGPEHVSTGASNDIKVATNLARNMVTQWGFSEKLGPLLYAEEEGEVFLGRSVAKAKHMSDETARIIDQEVKALIERNYNRARQLLTDNMDILHAMKDALMKYETIDAPQIDDLMARRDVRPPAGWEEPGASNYSGDNGSPKAPRPVDEPRTPNPGNTMSEQLGDK
>36536151
MAKNLILWLVIAVVLMSVFQSFGTSESNGRKVDYSTFLQEVNNDQVREARINGREINVTKKDSNRYTTYIPVQDPKLLDNLLTKNVKVVGEPPEEPSLLASIFISWFPMLLLIGVWIFFMRQMQGGGGKGAMSFGKSKARMLTEDQIKTTFADVAGCDEAKEEVAELVEYLREPSRFQKLGGKIPKGVLMVGPPGTGKTLLAKAIAGEAKVPFFTISGSDFVEMFVGVGASRVRDMFEQAKKAAPCIIFIDEIDAVGRQRGAGLGGGHDEREQTLNQMLVEMDGFEGNEGIIVIAATNRPDVLDPALLRPGRFDRQVVVGLPDVRGREQILKVHMRRVPLAPDIDAAIIARGTPGFSGADLANLVNEAALFAARGNKRVVSMVEFEKAKDKIMMGAERRSMVMTEAQKESTAYHEAGHAIIGRLVPEHDPVHKVTIIPRGRALGVTFFLPEGDAISASRQKLESQISTLYGGRLAEEIIYGPEHVSTGASNDIKVATNLARNMVTQWGFSEKLGPLLYAEEEGEVFLGRSVAKAKHMSDETARIIDQEVKALIERNYNRARQLLTDNMDILHAMKDALMKYETIDAPQIDDLMARRDVRPPAGWEEPGASNNSGDNGSPKAPRPVDEPRTPNPGNTMSEQLGDK
>34394164
MAKNLILWLVIAVVLMSVFQSFGPSESNGRKVDYSTFLQEVNNDQVREARINGREINVTKKDSNRYTTYIPVQDPKLLDNLLTKNVKVVGEPPEEPSLLASIFISWFPMLLLIGVWIFFMRQMQGGGGKGAMSFGKSKARMLTEDQIKTTFADVAGCDEAKEEVAELVEYLREPSRFQKLGGKIPKGVLMVGPPGTGKTLLAKAIAGEAKVPFFTISGSDFVEMFVGVGASRVRDMFEQAKKAAPCIIFIDEIDAVGRQRGAGLGGGHDEREQTLNQMLVEMDGFEGNEGIIVIAATNRPDVLDTALLRPGRFDRQVVVGLPDVRGREQILKVHMRRVPLAPDIDAAIIARGTPGFSGADLANLVNEAALFAARGNKRVVSMVEFEKAKDKIMMGAERRSMVMTEAQKESTAYHEAGHAIIGRLVPEHDPVHKVTIIPRGRALGVTFFLPEGDAISASRQKLESQISTLYGGRLAEEIIYGPEHVSTGASNDIKVATNLARNMVTQWGFSEKLGPLLYAEEEGEVFLGRSVAKAKHMSDETARIIDQEVKALIERNYNRARQLLTDNMDILHAMKDALMKYETIDAPQIDDLMARRDVRPPAGWEEPGASNNSGDNGSPKAPRPVDEPRTPNPGNTMSEQLGDK
>37657147
MAKNLILWLVIAVVLMSVFQSFGPSESNGRKVDYSTFLQEVNNDQVREARINGREINVTKKDSNRYTTYIPVQDPKLLDNLLTKNVKVVGEPPEEPSLLASIFISWFPMLLLIGVWIFFMRQMQGGGGKGAMSFGKSKARMLTEDQIKTTFADVAGCDEAKEEVAELVEYLREPSRFQKLGGKIPKGVLMVGPPGTGKTLLAKAIAGEAKVPFFTISGSDFVEMFVGVGASRVRDMFEQAKKAAPCIIFIDEIDAVGRQRGAGLGGGHDEREQTLNQMLVEMDGFEGNEGIIVIAATNRPDVLDPALLRPGRFDRQVVVGLPDVRGREQILKVHMRRVPLAPDIDAAIIARGTPGFSGADLANLVNEAALFAARGNKRVVSMVEFEKAKDKIMMGAERRSMVMTEAQKESTAYHEAGHAIIGRLVPEHDPVHKVTIIPRGRALGVTFFLPEGDAISASRQKLESQISTLYGGRLAEEIIYGPEHVSTGASNDIKVATNLARNMVTQWGFSEKLGPLLYAEEEGEVFLGRSVAKAKHMSDETARIIDQEVKALIERNYNRARQLLTDNMDILHAMKDALMKYETIDAPQIDDLMARRDVRPPAGWEEPGASNNSGDNGSPKAPRPVDEPRTPNPGNTMSEQLGDK
>35924914
MAKNLILWLVIAVVLMSVFQSFGPSESNGRKVDYSTFLQEVNNDQVREARINGREINVTKKDSNRYTTYIPVQDPKLLDNLLTKNVKVVGEPPEEPSLLASIFISWFPMLLLIGVWIFFMRQMQGGGGKGAMSFGKSKARMLTEDQIKTTFADVAGCDEAKEEVAELVEYLREPSRFQKLGGKIPKGVLMVGPPGTGKTLLAKAIAGEAKVPFFTISGSDFVEMFVGVGASRVRDMFEQAKKAAPCIIFIDEIDAVGRQRGAGLGGGHDEREQTLNQMLVEMDGFEGNEGIIVIAATNRPDVLDPALLRPGRFDRQVVVGLPDVRGREQILKVHMRRVPLAPDIDAAIIARGTPGFSGADLANLVNEAALFAARGNKRVVSMVEFEKAKDKIMMGAERRSMVMTEAQKESTAYHEAGHAIIGRLVPEHDPVHKVTIIPRGRALGVTFFLPEGDAISASRQKLESQISTLYGGRLAEEIIYGPEHVSTGASNDIKVATNLARNMVTQWGFSEKLGPLLYAEEEGEVFLGRSVAKAKHMSDETARIIDQEVKALIERNYNRARQLLTDNMDILHAMKDALMKYETIDAPQIDDLMARRDVRPPAGWEEPGASNNAGDNGSPKAPRPVDEPRTPNPGNTMSEQLGDK
>30029368
MAKNLILWLVIAVVLMSVFQSFGPSESNGRKVDYSTFLQEVNNDQVREARINGREINVTKKDSNRYITYIPVQDPKLLDNLLTKNVKVVGEPPEEPSLLASIFISWFPMLLLIGVWIFFMRQMQGGGGKGAMSFGKSKARMLTEDQIKTTFADVAGCDEAKEEVAELVEYLREPSRFQKLGGKIPKGVLMVGPPGTGKTLLAKAIAGEAKVPFFTISGSDFVEMFVGVGASRVRDMFEQAKKAAPCIIFIDEIDAVGRQRGAGLGGGHDEREQTLNQMLVEMDGFEGNEGIIVIAATNRPDVLDPALLRPGRFDRQVVVGLPDVRGREQILKVHMRRVPLAPDIDAAIIARGTPGFSGADLANLVNEAALFAARGNKRVVSMVEFEKAKDKIMMGAERRSMVMTEAQKESTAYHEAGHAIIGRLVPEHDPVHKVTIIPRGRALGVTFFLPEGDAISASRQKLESQISTLYGGRLAEEIIYGPEHVSTGASNDIKVATNLARNMVTQWGFSEKLGPLLYAEEEGEVFLGRSVAKAKHMSDETARIIDQEVKALIERNYNRARQLLTDNMDILHAMKDALMKYETIDAPQIDDLMARRDVRPPAGWEEPGASNNSGDNGSPKAPRPVDEPRTPNPGNTMSEQLGDK
