# Supplementary material for: Essential gene acquisition destabilizes plasmid inheritance
Source: PLoS Genet. 2021 Jul 12;17(7):e1009656. doi: 10.1371/journal.pgen.1009656 (PMC8297927; doi:10.1371/journal.pgen.1009656)
Supplement: S1 Data — (GZ) [file pgen.1009656.s029.tar.gz › Phylogenetic data/2495/2495.protein_info.txt]

36707454	WP_021567664.1	Escherichia coli	ATP-dependent metallopeptidase FtsH/Yme1/Tma family protein	Plasmid
36722325	WP_021567664.1	Escherichia coli	ATP-dependent metallopeptidase FtsH/Yme1/Tma family protein	Plasmid
37444242	WP_023205099.1	Escherichia coli	ATP-dependent metalloprotease FtsH	Plasmid
34628946	WP_021567664.1	Escherichia coli	ATP-dependent metallopeptidase FtsH/Yme1/Tma family protein	Chromosome
36719203	WP_000412528.1	Escherichia coli	ATP-dependent metallopeptidase FtsH/Yme1/Tma family protein	Chromosome
37461193	WP_109866220.1	Escherichia coli	AAA family ATPase	Chromosome
36703718	WP_061301063.1	Escherichia coli	ATP-dependent metallopeptidase FtsH/Yme1/Tma family protein	Chromosome
34489162	WP_020239821.1	Escherichia coli	ATP-dependent metallopeptidase FtsH/Yme1/Tma family protein	Chromosome
35418968	WP_085381466.1	Escherichia coli	ATP-dependent metallopeptidase FtsH/Yme1/Tma family protein	Chromosome
36853329	WP_105394183.1	Escherichia coli	ATP-dependent metallopeptidase FtsH/Yme1/Tma family protein	Chromosome
37456735	WP_111724747.1	Escherichia coli	ATP-dependent metallopeptidase FtsH/Yme1/Tma family protein	Chromosome
37625748	WP_000412525.1	Escherichia coli P12b	cell division protein FtsH	Chromosome
34221224	WP_053295054.1	Escherichia coli	ATP-dependent metallopeptidase FtsH/Yme1/Tma family protein	Chromosome
34188873	WP_073464170.1	Escherichia coli	ATP-dependent metallopeptidase FtsH/Yme1/Tma family protein	Chromosome
35824871	WP_001446201.1	Escherichia coli	ATP-dependent zinc metalloprotease FtsH	Chromosome
34968706	WP_078046089.1	Escherichia coli	ATP-dependent zinc metalloprotease FtsH	Chromosome
9166128	WP_038355868.1	Escherichia marmotae	ATP-dependent zinc metalloprotease FtsH	Chromosome
18617443	WP_001107461.1	Escherichia albertii	ATP-dependent zinc metalloprotease FtsH	Chromosome
37462670	WP_089570073.1	Escherichia coli	ATP-dependent zinc metalloprotease FtsH	Chromosome
36700731	WP_001107470.1	Escherichia coli	ATP-dependent zinc metalloprotease FtsH	Chromosome
36000630	WP_053286263.1	Escherichia coli	ATP-dependent zinc metalloprotease FtsH	Chromosome
36483277	WP_001107472.1	Escherichia coli	ATP-dependent zinc metalloprotease FtsH	Chromosome
36214218	WP_001735771.1	Escherichia coli O25:H16	ATP-dependent zinc metalloprotease FtsH	Chromosome
37054300	WP_106883883.1	Escherichia coli	ATP-dependent zinc metalloprotease FtsH	Chromosome
36536151	WP_083574937.1	Escherichia coli	ATP-dependent zinc metalloprotease FtsH	Chromosome
34394164	WP_073545332.1	Escherichia coli	ATP-dependent zinc metalloprotease FtsH	Chromosome
37657147	WP_001107467.1	Escherichia coli	ATP-dependent zinc metalloprotease FtsH	Chromosome
35924914	WP_001107466.1	Escherichia coli	ATP-dependent zinc metalloprotease FtsH	Chromosome
30029368	WP_024189666.1	Escherichia coli APEC IMT5155	ATP-dependent zinc metalloprotease FtsH	Chromosome
