# Supplementary material for: Essential gene acquisition destabilizes plasmid inheritance
Source: PLoS Genet. 2021 Jul 12;17(7):e1009656. doi: 10.1371/journal.pgen.1009656 (PMC8297927; doi:10.1371/journal.pgen.1009656)
Supplement: S1 Data — (GZ) [file pgen.1009656.s029.tar.gz › Phylogenetic data/2495/2495.phy.treefile]

(36707454:0.0000000000,(36722325:0.0000027129,(((((37444242:0.0000024912,(((36719203:0.0000024912,((36703718:0.0017852235,34221224:0.0053626924):0.000002,(34489162:0.0000021068,37456735:0.0017851044):0.001785):0.000001):0.000001,(37461193:0.0017825591,37625748:0.0035751860):0.000002):0.000002,35418968:0.0035692221):0.001777):0.000004,36853329:0.0035786349):0.004672,34188873:0.0175353822):0.022848,((((((34968706:0.0015772421,36536151:0.0015794308):0.000002,((((37462670:0.0000020195,36483277:0.0016168115):0.001576,36700731:0.0015773627):0.000002,37657147:0.0000024912):0.000002,((36000630:0.0015768873,36214218:0.0015775825):0.000002,(34394164:0.0015794271,30029368:0.0015809928):0.000002):0.000003):0.000002):0.000002,37054300:0.0015813529):0.000002,35924914:0.0015791330):0.004800,18617443:0.0015382870):0.009567,9166128:0.0000021676):1.346911):0.021320,35824871:0.0478452280):0.007045):0.000002,34628946:0.0000000000);
