# Supplementary material for: Essential gene acquisition destabilizes plasmid inheritance
Source: PLoS Genet. 2021 Jul 12;17(7):e1009656. doi: 10.1371/journal.pgen.1009656 (PMC8297927; doi:10.1371/journal.pgen.1009656)
Supplement: S1 Data — (GZ) [file pgen.1009656.s029.tar.gz › Phylogenetic data/2495/2495.phy]

 29 655
36707454   MEKKDQWNIG YWIVAGLLLL T-LQNYWQAA KTVEPVPYSE FEKALAEGRV
36722325   MEKKDQWNIG YWIVAGLLLL T-LQNYWQAA KTVEPVPYSE FEKALAEGRV
37444242   ---------- ---------- ---------- ---------- ----------
34628946   MEKKDQWNIG YWIVAGLLLL T-LQNYWQAA KTVEPVPYSE FEKALAEGRV
36719203   MEKKNQWNTG YWIVALLLLL S-LQSYWQTA KTVEPVPYSE FEKALAEGRV
37461193   MEKKNQWNTG YWIVALLLLL S-LQSYWQTA KTVEPVPYSE FEKALAEGRV
36703718   MEKKNQWNTG YWIVALLLLL S-LQSYWQTA KTVEPVPYSE FEKALAEGRV
34489162   MEKKNQWNTG YWIVALLLLL S-LQSYWQTA KTVEPVPYSE FEKALAEGRV
35418968   MEKKNQWNTG YWIVALLLLL S-LQSYWQTA KTVEPVPYSE FEKALAEGRV
36853329   MEKKNQWNTG YWIVALLLLL S-LQSYWQTA KTVEPVPYSE FEKALAEGRV
37456735   MEKKNQWNTG YWIVALLLLL S-LQSYWQTA KTVEPVPYSE FEKALAEGRV
37625748   MEKKNQWNTG YWIVALLLLL S-LQSYWQTA KTVEPVPYSE FEKALAEGRV
34221224   MEKKNQWNTG YWIVALLLLL S-LQSYWQTA KTVEPVPYSE FEKALAEGRV
34188873   MEKKNQWNTG YWIVAFLLLL S-LQSYWQTA KTVEPVPYSE FEKALAEVRV
35824871   MEKKDQWNIG YWIVAGLLLL T-LQNYWQAA KTVEPVPYSE FEKALAEGRV
34968706   MAK----NLI LWLVIAVVLM SVFQSFGPSE SNGRKVDYST FLQEVNNDQV
9166128    MAK----NLI LWLVIAVVLM SVFQSFGPSE SNGRKVDYST FLQEVNNDQV
18617443   MAK----NLI LWLVIAVVLM SVFQSFGPSE SNGRKVDYST FLQEVNNDQV
37462670   MAK----NLI LWLVIAVVLM SVFQSFGPSE SNGRKVDYST FLQEVNNDQV
36700731   MAK----NLI LWLVIAVVLM SVFQSFGPSE SNGRKVDYST FLQEVNNDQV
36000630   MAK----NLI LWLVIAVVLM SVFQSFGPSE SNGRKVDYST FLQEVNNDQV
36483277   MAK----NLI LWLVIAVVLM SVFQSFGPSE SNGRKVDYST FLQEVNNDQV
36214218   MAK----NLI LWLVIAVVLM SVFQSFGPSE SNGRKVDYST FLQEVNNDQV
37054300   MAK----NLI LWLVIAVVLM SVFQSFGPSE SNGRKVDYST FLQEVNNDQV
36536151   MAK----NLI LWLVIAVVLM SVFQSFGTSE SNGRKVDYST FLQEVNNDQV
34394164   MAK----NLI LWLVIAVVLM SVFQSFGPSE SNGRKVDYST FLQEVNNDQV
37657147   MAK----NLI LWLVIAVVLM SVFQSFGPSE SNGRKVDYST FLQEVNNDQV
35924914   MAK----NLI LWLVIAVVLM SVFQSFGPSE SNGRKVDYST FLQEVNNDQV
30029368   MAK----NLI LWLVIAVVLM SVFQSFGPSE SNGRKVDYST FLQEVNNDQV

           AEVLVSDRTV TGHLKSPDSR GKTTIVATRV EPDLAERLSK YDVPYA--RV
           AEVLVSDRTV TGHLKSPDSR GKTTIVATRV EPDLAERLSK YDVPYA--RV
           ---------- ---------- ---------- ---------- ----------
           AEVLVSDRTV TGHLKSPDSR GKTTIVATRV EPDLAERLSK YDVPYA--RV
           AEVLVSDRTV TGRLKSPDSR GKTTIVATRV EPDLADRLSK YDVPYA--RV
           AEVLVSDRTV TGRLKSPDSR GKTTIVATRV EPDLADRLSK YDVPYA--RV
           AEVLVSDRTV TGRLKSPDSR GKTTIVATRV EPDLADRLSK YDVPYA--RV
           AEVLVSDRTV TGRLKSPDSR GKTTIVATRV EPDLADRLSK YDVPYA--RV
           AEVLVSDRTV TGRLKSPDSR GKTTIVATRV EPDLADRLSK YDVPYA--RV
           AEVLVSDRTV TGRLKSPDSR GKTTIVATRV EPDLADRLSK YDVPYA--RV
           AEVLVSDRTV TGRLKSPDSR GKTTIVATRV EPDLADRLSK YDVPYA--CV
           AEVLVSDRTV TGRLKSPDSR GKMTIVATRV EPDLADRLSK YDVPYA--RV
           AEVLVSDRTV TGRLKSPDSR GKTTIVATRV EPDLADRLSK YDVPYA--RV
           AEVLVSDRTV TGRLKSPDSR GKTTIVATRV EPDLADRLSK YDVPYA--RV
           AEVLVSDRTV TGRLKSPDSR GKTTIVATRV EPDLAERLSK YEVPYA--RV
           REARINGREI N--VTKKDSN RYTTYIPVQ- DPKLLDNLLT KNVKVVGEPP
           REARINGREI N--VTKKDSN RYTTYIPVQ- DPKLLDNLLT KNVKVVGEPP
           REARINGREI N--VTKKDSN RYTTYIPIQ- DPKLLDNLLT KNVKVVGEPP
           REARINGREI N--VTKKDSN RYTTYIPVQ- DPKLLDNLLT KNVKVVGEPP
           REARINGREI N--VTKKDSN RYTTYIPVQ- DPKLLDNLLT KNVKVVGEPP
           REARINGREI N--VTKKDSN RYTTYIPVQ- DPKLLDNLLT KNVKVVGEPP
           REARINGREI N--VTKKDSN RYTTYIPVQ- DPKLLDNLLT KNVKVVGEPP
           REARINGREI N--VTKKDSN RYTTYIPVQ- DPKLLDNLLT KNVKVVGEPP
           REARINGREI N--VTKKDSN RYTTYIPVQ- DPKLLDNLLT KNVKVVGEPP
           REARINGREI N--VTKKDSN RYTTYIPVQ- DPKLLDNLLT KNVKVVGEPP
           REARINGREI N--VTKKDSN RYTTYIPVQ- DPKLLDNLLT KNVKVVGEPP
           REARINGREI N--VTKKDSN RYTTYIPVQ- DPKLLDNLLT KNVKVVGEPP
           REARINGREI N--VTKKDSN RYTTYIPVQ- DPKLLDNLLT KNVKVVGEPP
           REARINGREI N--VTKKDSN RYITYIPVQ- DPKLLDNLLT KNVKVVGEPP

           VESTWLRDVL SWILPAVAFF GVWFFLFRRF AEKQGMGGFL SIGKSRAKVF
           VESTWLRDVL SWILPAVAFF GVWFFLFRRF AEKQGMGGFL SIGKSRAKVF
           ---------- ---------- ---------- ---------- ----------
           VESTWLRDVL SWILPAVAFF GVWFFLFRRF AEKQGMGGFL SIGKSRAKVF
           LESTWLRDVL SWILPAVAFF GVWFFLFRRF AEKQGMGGFL NIGKSRAKVF
           LESTWLRDVL SWILPAVAFF GVWFFLFRRF AEKQGMGGFL NIGKSRAKVF
           LESTWLRDVL SWILPAVAFF GVWFFLFRRF AEKQGMGGFL NIGKSRAKVF
           LESAWLRDVL SWILPAVAFF GVWFFLFRRF AEKQGMGGFL NIGKSRAKVF
           LESTWLRDVL SWILPAVAFF GVWFFLFRRF AEKQGMGGFL NIGKSRAKVF
           LESTWLRDVL SWILPAVAFF GVWFFLFRRF AEKQGMGGFL NIGKSRAKVF
           LESAWLRDVL SWILPAVAFF GVWFFLFRRF AEKQGMGGFL NIGKSRAKVF
           LESTWLRDVL SWILPAVAFF GVWFFLFRRF AEKQGMGGFL NIGKSRAKVF
           LESTWLRDVL SWILPAVAFF GVWFFLFRRF AEKQGMGGFL NIGKSRAKVF
           LESTWLRDVL SWILPAVAFF GVWFFLFRRF AEKQGMGGFL NIGKSRAKVF
           VESTWLRDVL SWILPAVAFF GVWFFLFRRF AEKQGMGGFL SIGKSRAKVF
           EEPSLLASIF ISWFPMLLLI GVWIFFMRQM QGGGGKGA-M SFGKSKARML
           EEPSLLASIF ISWFPMLLLI GVWIFFMRQM QSGGGKGA-M SFGKSKARML
           EEPSLLASIF ISWFPMLLLI GVWIFFMRQM QGGGGKGA-M SFGKSKARML
           EEPSLLASIF ISWFPMLLLI GVWIFFMRQM QGGGGKGA-M SFGKSKARML
           EEPSLLASIF ISWFPMLLLI GVWIFFMRQM QGGGGKGA-M SFGKSKARML
           EEPSLLASIF ISWFPMLLLI GVWIFFMRQM QGGGGKGA-M SFGKSKARML
           EEPSLLASIF ISWFPMLLLI GVWIFFMRQM QGGGGKGA-M SFGKSKARML
           EEPSLLASIF ISWFPMLLLI GVWIFFMRQM QGGGGKGA-M SFGKSKARML
           EEPSLLASIF ISWFPMLLLI GVWIFFMRQM QGGGGKGA-M SFGKSKARML
           EEPSLLASIF ISWFPMLLLI GVWIFFMRQM QGGGGKGA-M SFGKSKARML
           EEPSLLASIF ISWFPMLLLI GVWIFFMRQM QGGGGKGA-M SFGKSKARML
           EEPSLLASIF ISWFPMLLLI GVWIFFMRQM QGGGGKGA-M SFGKSKARML
           EEPSLLASIF ISWFPMLLLI GVWIFFMRQM QGGGGKGA-M SFGKSKARML
           EEPSLLASIF ISWFPMLLLI GVWIFFMRQM QGGGGKGA-M SFGKSKARML

           MEKNTGVTFA DVAGVDEAKA ELVEIVDFLK NPQEYGRLGA RIPKGVLLVG
           MEKNTGVTFA DVAGVDEAKA ELVEIVDFLK NPQEYGRLGA RIPKGVLLVG
           ---------- ---------- ---------- ---------- ----------
           MEKNTGVTFA DVAGVDEAKA ELVEIVDFLK NPQEYGRLGA RIPKGVLLVG
           VEKNTGVTFA DVAGGDEAKA ELVEIVDFLK NPQDYGRLGA RIPKGVLLVG
           VEKNTGVTFA DVAGGDEAKA ELVEIVDFLK NPQDYGRLGA RIPKGVLLVG
           VEKNTGVTFA DVAGGDEAKA ELVEIVDFLK NPQDYGRLGA RIPKGVLLVG
           VEKNTGVTFA DVAGGDEAKA ELVEIVDFLK NPQDYGRLGA RIPKGVLLVG
           VEKNTGVTFA DVAGGDEAKA ELVEIVDFLK NPQDYGRLGA RIPKGVLLVG
           VEKNTGVTFA DVAGGDEAKA ELVEIVDFLK NPQDYGRLGA RIPKGVLLVG
           VEKNTGVTFA DVAGGDEAKA ELVEIVDFLK NPQDYGRLGA RIPKGVLLVG
           VEKNTGVTFA DVAGGDEAKA ELVEIVDFLK NPQDYGRLGA RIPKGVLLVG
           VEKNTSVTFA DVAGGDEAKA ELVEIVDFLK NPQDYGRLGA RIPKGVLLVG
           VEKNTGVTFA DVAGGDEAKA ELVEIVDFLK NPQDYGRLGA RIPKGVLLVG
           MEKNTGVTFA DVAGVDEAKA ELVEIVDFLK NPQDYGRLGA RIPKGVLLVG
           TEDQIKTTFA DVAGCDEAKE EVAELVEYLR EPSRFQKLGG KIPKGVLMVG
           TEDQIKTTFA DVAGCDEAKE EVAELVEYLR EPSRFQKLGG KIPKGVLMVG
           TEDQIKTTFA DVAGCDEAKE EVAELVEYLR EPSRFQKLGG KIPKGVLMVG
           TEDQIKTTFA DVAGCDEAKE EVAELVEYLR EPSRFQKLGG KIPKGVLMVG
           TEDQIKTTFA DVAGCDEAKE EVAELVEYLR EPSRFQKLGG KIPKGVLMVG
           TEDQIKTTFA DVAGCDEAKE EVAELVEYLR EPSRFQKLGG KIPKGVLMVG
           TEDQIKTTFA DVAGCDEAKE EVAELVEYLR EPSRFQKLGG KIPKGVLMVG
           TEDQIKTTFA DVAGCDEAKE EVAELVEYLR EPSRFQKLGG KIPKGVLMVG
           TEDQIKTTFA DVAGCDEAKE EVAELVEYLR EPSRFQKLGG KIPKGVLMVG
           TEDQIKTTFA DVAGCDEAKE EVAELVEYLR EPSRFQKLGG KIPKGVLMVG
           TEDQIKTTFA DVAGCDEAKE EVAELVEYLR EPSRFQKLGG KIPKGVLMVG
           TEDQIKTTFA DVAGCDEAKE EVAELVEYLR EPSRFQKLGG KIPKGVLMVG
           TEDQIKTTFA DVAGCDEAKE EVAELVEYLR EPSRFQKLGG KIPKGVLMVG
           TEDQIKTTFA DVAGCDEAKE EVAELVEYLR EPSRFQKLGG KIPKGVLMVG

           PPGTGKTLLA KAVAGEAAVP FFSISGSEFV EMFVGVGAAR VRDLFEQARG
           PPGTGKTLLA KAVAGEAAVP FFSISGSEFV EMFVGVGAAR VRDLFEQARG
           ---------- ---------- ---------- ---------- ----------
           PPGTGKTLLA KAVAGEAAVP FFSISGSEFV EMFVGVGAAR VRDLFEQARG
           PPGTGKTLLA KAVVGEAAVP FFSISGSEFV EMFVGVGA-- ----------
           PPGTGKTLLA KAVVGEAAVP FFSISGSEFV EMFVGVGA-- ----------
           PPGTGKTLLA KAVVGEAAVP FFSISGSEFV EMFVGVGA-- ----------
           PPGTGKTLLA KAVVGEAAVP FFSISGSEFV EMFVGVGA-- ----------
           PPGTGKTLLA KAVVGEAAVP FFSISGSEFV EMFVGVGA-- ----------
           PPGTGKTLLA KAVAGEAAVP FFSISGSEFV EMFVGVGA-- ----------
           PPGTGKTLLA KAVVGEAAVP FFSISGSEFV EMFVGVGA-- ----------
           PPGTGKTLLA KAVVGEAAVP FFSISGSEFV EMFVGVGA-- ----------
           PPGTGKTLLA KAVVGEAAVP FFSISGSEFV EMFVGVGA-- ----------
           PPGTGKTLLA KAVAGEAVVP FFSISGSEFV EMFVGVGA-- ----------
           PPGTGKTLLA KAVAGEAGVP FFSISGSEFV EMFVGVGAAR VRDLFEQARG
           PPGTGKTLLA KAIAGEAKVP FFTISGSDFV EMFVGVGASR VRDMFEQAKK
           PPGTGKTLLA KAIAGEAKVP FFTISGSDFV EMFVGVGASR VRDMFEQAKK
           PPGTGKTLLA KAIAGEAKVP FFTISGSDFV EMFVGVGASR VRDMFEQAKK
           PPGTGKTLLA KAIAGEAKVP FFTISGSDFV EMFVGVGASR VRDMFEQAKK
           PPGTGKTLLA KAIAGEAKVP FFTISGSDFV EMFVGVGASR VRDMFEQAKK
           PPGTGKTLLA KAIAGEAKVP FFTISGSDFV EMFVGVGASR VRDMFEQAKK
           PPGTGKTLLA KAIAGEAKVP FFTISGSDFV EMFVGVGASR VRDMFEQAKK
           PPGTGKTLLA KAIAGEAKVP FFTISGSDFV EMFVGVGASR VRDMFEQAKK
           PPGTGKTLLA KAIAGEAKVP FFTISGSDFV EMFVGVGASR VRDMFEQAKK
           PPGTGKTLLA KAIAGEAKVP FFTISGSDFV EMFVGVGASR VRDMFEQAKK
           PPGTGKTLLA KAIAGEAKVP FFTISGSDFV EMFVGVGASR VRDMFEQAKK
           PPGTGKTLLA KAIAGEAKVP FFTISGSDFV EMFVGVGASR VRDMFEQAKK
           PPGTGKTLLA KAIAGEAKVP FFTISGSDFV EMFVGVGASR VRDMFEQAKK
           PPGTGKTLLA KAIAGEAKVP FFTISGSDFV EMFVGVGASR VRDMFEQAKK

           QAPAIIFIDE LDALGRARGV GGPIGGHDER EQTLNQLLTE MDGFDSSVGL
           QAPAIIFIDE LDALGRARGV GGPIGGHDER EQTLNQLLTE MDGFDSSVGL
           ---------- ---------- ---------- ---------- ----------
           QAPAIIFIDE LDALGRARGV GGPIGGHDER EQTLNQLLTE MDGFDSSVGL
           ---------- ----GRTRGV ----GGHDES EQTLNQLLTE MDGFDSSVGL
           ---------- ----GRTRGV ----GGHDES EQTLNQLLTE MDGFDSSVGL
           ---------- ----GRTRGV ----GGHDES EQTLNQLLTE MDGFDSSVGL
           ---------- ----GRTRGV ----GGHDES EQTLNQLLTE MDGFDSSVGL
           ---------- ----GRTRGV ----GGHDES EQTFNQLLTE MDGFDSSVGL
           ---------- ----GRTRGV ----GGHDES EQTLNQLLTE MDGFDSSVGL
           ---------- ----GRTRGV ----GGHDES EQTLNQLLTE MDGFDSSVGL
           ---------- ----GRTRGV ----GGHDES EQPLNQLLTE MDGFDSSVGL
           ---------- ----GRTRGV ----GGHDES EQTLNQLLTE MDGFDSSVGL
           ---------- ----ARVRGI ----GGHDER EQTLNQLLTE MDGFDSSVGL
           QAPAIIFIDE LDALGRARGV GGPTGGHDER EQTLNQLLTE MDGFDSSVGL
           AAPCIIFIDE IDAVGRQRGA -GLGGGHDER EQTLNQMLVE MDGFESNEGI
           AAPCIIFIDE IDAVGRQRGA -GLGGGHDER EQTLNQMLVE MDGFEGNEGI
           AAPCIIFIDE IDAVGRQRGA -GLGGGHDER EQTLNQMLVE MDGFEGNEGI
           AAPCIIFIDE IDAVGRQRGA -GLGGGHDER EQTLNQMLVE MDGFEGNEGI
           AAPCIIFIDE IDAVGRQRGA -GLGGGHDER EQTLNQMLVE MDGFEGNEGI
           AAPCIIFIDE IDAVGRQRGA -GLGGGHDER EQTLNQMLVE MDGFEGNEGI
           AAPCIIFIDE IDAVGRQRGA -GLGGGHDER EQTLNQMLVE MDGFEGNEGI
           AAPCIIFIDE IDAVGRQRGA -GLGGGHDER EQTLNQMLVE MDGFEGNEGI
           AAPCIIFIDE IDAVGRQRGA -GLGGGHDER EQTLNQMLVE MDGFEGNEGI
           AAPCIIFIDE IDAVGRQRGA -GLGGGHDER EQTLNQMLVE MDGFEGNEGI
           AAPCIIFIDE IDAVGRQRGA -GLGGGHDER EQTLNQMLVE MDGFEGNEGI
           AAPCIIFIDE IDAVGRQRGA -GLGGGHDER EQTLNQMLVE MDGFEGNEGI
           AAPCIIFIDE IDAVGRQRGA -GLGGGHDER EQTLNQMLVE MDGFEGNEGI
           AAPCIIFIDE IDAVGRQRGA -GLGGGHDER EQTLNQMLVE MDGFEGNEGI

           IILAATNRPE ILDQALLRAG RFDRQVLVDR PDKKGRLDIL KVHVKKVTLA
           IILAATNRPE ILDQALLRAG RFDRQVLVDR PDKKGRLDIL KVHVKKVTLA
           ---------- ---------- ---------- ---------- ----------
           IILAATNRPE ILDQALLRAG RFDRQVLVDR PDKKGRLDIL KVHVKKVTLA
           IILAATNRPE ILDQALLRAG RFDRQVLVDR PDKKGRLDIL KVHVKKVTLA
           IILAATNRPE ILDQALLRAG RFDRQVLVDR PDKKGRLDIL KVHVKKVTLA
           IILAATNRPE ILDQALLRAG RFDRQVLVDR PDKKGRLDIL KVHVKKVTLA
           IILAATNRPE ILDQALLRAG RFDRQVLVDR PDKKGRLDIL KVHVKKVTLA
           IILAATNRPE ILDQALLRAG RFDRQVLVDR PDKKGRLDIL KVHVKKVTLA
           IILAATNRPE ILDQALLRAG RFDRQVLVDR PDKKGRLDIL KVHVKKVTLA
           IILAATNRPE ILDQALLRAG RFDRQVLVDR PDKKGRLDIL KVHVKKVTLA
           IILAATNRPE ILDQALLRAG RFDRQVLVDR PDKKGRLDIL KVHVKKVTLA
           IILAATNRPE ILDQALLRAG RFDRQVLVDR PDKKGRLGIL KVHVKKVTLA
           IILAATNRPE ILDQALLRAG RFDRQELVDR PDKKGRLDIL KVHVKKVTLA
           IILAATNRPE ILDQALLRAG RFDRQVLVDR PDKKGRLDIL KVHVKKITLA
           IVIAATNRPD VLDPALLRPG RFDRQVVVGL PDVRGREQIL KVHMRRVPLA
           IVIAATNRPD VLDPALLRPG RFDRQVVVGL PDVRGREQIL KVHMRRVPLA
           IVIAATNRPD VLDPALLRPG RFDRQVVVGL PDVRGREQIL KVHMRRVPLA
           IVIAATNRPD VLDPALLRPG RFDRQVVVGL PDVRGREQIL KVHMRRVPLA
           IVIAATNRPD VLDPALLRPG RFDRQVVVGL PDVRGREQIL KVHMRRVPLA
           IVIAATNRPD VLDPALLRPG RFDRQVVVGL PDVRGREQIL KVHMRRVPLA
           IVIAATNRPD VLDPALLRPG RFDRQVVVGL PDVRGREQIL KVHMRRVPLA
           IVIAATNRPD VLDPALLRPG RFDRQVVVGL PDVRGREQIL KVHMRRVPLA
           IVIAATNRPD VLDPALLRPG RFDRQVVVGL PDVRGREQIL KVHMRRVPLA
           IVIAATNRPD VLDPALLRPG RFDRQVVVGL PDVRGREQIL KVHMRRVPLA
           IVIAATNRPD VLDTALLRPG RFDRQVVVGL PDVRGREQIL KVHMRRVPLA
           IVIAATNRPD VLDPALLRPG RFDRQVVVGL PDVRGREQIL KVHMRRVPLA
           IVIAATNRPD VLDPALLRPG RFDRQVVVGL PDVRGREQIL KVHMRRVPLA
           IVIAATNRPD VLDPALLRPG RFDRQVVVGL PDVRGREQIL KVHMRRVPLA

           QDIDLEQVAA LTTGFSGADL ANLVNEAALA ATRRKASAVE LQDFTAAIER
           QDIDLEQVAA LTTGFSGADL ANLVNEAALA ATRRKASAVE LQDFTAAIER
           ---------- ---------- ---------- ---------- ----------
           QDIDLEQVAA LTTGFSGADL ANLVNEAALA ATRRKASAVE LQDFTAAIER
           QDVDLEQVAA LTTGFSGADL ANRVNEAALA ARRRRASAVE LQDFTATIER
           QDVDLEQVAA LTTGFSGADF ANRVNEAALA ARRRRASAVE LQDFTATIER
           QDVDLEQVAA LTTGFSGADL ANRVNEAALA ARRRRASAVE LQDFTATIER
           QDVDLEQVAA LTTGFSGADL ANRVNEAALA ARRRRASAVE LQDFTATIER
           QDVDLEQVAA LTTGFSGADL ANRVNEAALA ARRRRASAVE LQDFTATIER
           QDVGLEQVAA LTTGFSGADL ANRVNEAALA ARRRRASAVE LQDFTATIER
           QDVDLEQVAA LTTGFSGADL ANRVNEAALA ARRRRASAVE LQDFTATIER
           QDVDLEQVAA LTTGFSGADL ANRVNEAALA ARRRRASAVE LQDFTATIER
           QDVDLEQVAA LTTGFSGADL ANRVNEAALA ARRRRASAVE LQDFTATIER
           QDVDLEQVAA LTTGFSGADL ANLVNEAALA ARRRRASAVE LQDFTATIER
           HGVDLEQVAA LTTGFSGADL ANLVNEAALN ATRRKAQAVE LQDFTAAIER
           PDIDAAIIAR GTPGFSGADL ANLVNEAALF AARGNKRVVS MVEFEKAKDK
           PDVDAAIIAR GTPGFSGADL ANLVNEAALF AARGNKRVVS MVEFEKAKDK
           PDIDAAIIAR GTPGFSGADL ANLVNEAALF AARGNKRVVS MVEFEKAKDK
           PDIDAAIIAR GTPGFSGADL ANLVNEAALF AARGNKRVVS MVEFEKAKDK
           PDIDAAIIAR GTPGFSGADL ANLVNEAALF AARGNKRVVS MVEFEKAKDK
           PDIDAAIIAR GTPGFSGADL ANLVNEAALF AARGNKRVVS MVEFEKAKDK
           PDIDAAIIAR GTPGFSGADL ANLVNEAALF AARGNKRVVS MVEFEKAKDK
           PDIDAAIIAR GTPGFSGADL ANLVNEAALF AARGNKRVVS MVEFEKAKDK
           PDIDAAIIAR GTPGFSGADL ANLVNEAALF AARGNKRVVS MVEFEKAKDK
           PDIDAAIIAR GTPGFSGADL ANLVNEAALF AARGNKRVVS MVEFEKAKDK
           PDIDAAIIAR GTPGFSGADL ANLVNEAALF AARGNKRVVS MVEFEKAKDK
           PDIDAAIIAR GTPGFSGADL ANLVNEAALF AARGNKRVVS MVEFEKAKDK
           PDIDAAIIAR GTPGFSGADL ANLVNEAALF AARGNKRVVS MVEFEKAKDK
           PDIDAAIIAR GTPGFSGADL ANLVNEAALF AARGNKRVVS MVEFEKAKDK

           IVAGLEKKNR VLNPKERETV AYHEMGHALV ALALPGTDPV HKISIIPRGI
           IVAGLEKKNR VLNPKERETV AYHEMGHALV ALALPGTDPV HKISIIPRGI
           ---------- ---------- ---------- ---------- ----------
           IVAGLEKKNR VLNPKERETV AYHEMGHALV ALALPGTDPV HKISIIPRGI
           IVAGLEKKSR VLNPKERETV AHHEMGHALV ALALPETDPV HKISIIPRGI
           IVAGLEKKSR VLNPKERETV AHHEMGHALV ALALPETDPV HKISIIPRGI
           IVAGLEKKSR VLNPKERETV AHHEMGHALV ALALPETDPV HKISIIPRGI
           IVAGLEKKSR VLNPKERETV AHHEMGHALV ALALPETDPV HKISIIPRGI
           IVAGLEKKSR VLNPKERETV AHHEMGHALV ALALPETDPV HKISIIPRGI
           IVAGLEKESR VLNPKERETV AHHEMGHALV ALALPETDPV HKISIIPRGI
           IVAGLEKKSR VLNPKERETV AHHEMGHALV ALALPETDPV HKISIIPRGI
           IVAGLEKKSR VLNPKERETV AHHEMGHALV ALALPETDPV HKISIIPRGI
           IVAGLEKKSR VLNPKERETV AHHEMGHALV ALALPETDPV HKISIIPRGI
           IVAGLEKKSR VLNPKERETV AHHEMGHALV ---LPETDPV HKISIIPRGI
           IVAGLERKNR VLNPKERETV AYHEMGHALL LHGL------ ----------
           IMMGAERRSM VMTEAQKEST AYHEAGHAII GRLVPEHDPV HKVTIIPRG-
           IMMGAERRSM VMTEAQKEST AYHEAGHAII GRLVPEHDPV HKVTIIPRG-
           IMMGAERRSM VMTEAQKEST AYHEAGHAII GRLVPEHDPV HKVTIIPRG-
           IMMGAERRSM VMTEAQKEST AYHEAGHAII GRLVPEHDPV HKVTIIPRG-
           IMMGAERRSM VMTEAQKEST AYHEAGHAII GRLVPEHDPV HKVTIIPRG-
           IMMGAERRSM VMTEAQKEST AYHEAGHAII GRLVPEHDPV HKVTIIPRG-
           IMMGAERRSM VMTEAQKEST AYHEAGHAII GRLVPEHDPV HKVTIIPRG-
           IMMGAERRSM VMTESQKEST AYHEAGHAII GRLVPEHDPV HKVTIIPRG-
           IMMGAERRSM VMTEAQKEST AYHEAGHAII GRLVPEHDPV HKVTIIPRG-
           IMMGAERRSM VMTEAQKEST AYHEAGHAII GRLVPEHDPV HKVTIIPRG-
           IMMGAERRSM VMTEAQKEST AYHEAGHAII GRLVPEHDPV HKVTIIPRG-
           IMMGAERRSM VMTEAQKEST AYHEAGHAII GRLVPEHDPV HKVTIIPRG-
           IMMGAERRSM VMTEAQKEST AYHEAGHAII GRLVPEHDPV HKVTIIPRG-
           IMMGAERRSM VMTEAQKEST AYHEAGHAII GRLVPEHDPV HKVTIIPRG-

           GALGYTLQRP TEDRFLMTRA DLEHKIAVLL GGRAAEKLVF G--ELSTGAA
           GALGYTLQRP TEDRFLMTRA DLEHKIAVLL GGRAAEKLVF G--ELSTGAA
           ---------- ---------- ---------- ---------- ----------
           GALGYTLQRP TEDRFLMTRA DLEHKIAVLL GGRAAEKLVF G--ELSTGAA
           GALGYTLQRP TEDRFLMTRT DLEHKIAVLL GGRAAEKLVF G--ELSTGAA
           GALGYTLQRP TEDRFLMTRT DLEHKIAVLL GGRAAEKLVF G--ELSTGAA
           GALGYTLQRP TEDRFLMTRT DLEHKIAVLL GGRTAEKLVF G--ELSTGAA
           GALGYTLQRP TEDRFLMTRT DLEHKIAVLL GGRAAEKLVF G--ELSTGAA
           GALGYTLQRP TEDRFLMTRT DLEHKIAVLL GGRAAEKLVF G--ELSTGAA
           GALGYTLQRP TEDRFLMTRT DLEHKIAVLL GGRAAEKLVF G--ELSTGAA
           GALGYTLQRP TEDRFLMTRT DLEHKIAVLL GGRAAEKLVF G--ELSTGAA
           GALGYTLQRP TEDRFLMTRT DLEHKIAVLL GGRAAEKLVF G--ELSTGAA
           GALGYTLQRP TEDRFLMTRT DLEHKIAVLL GGRAAEKLVF G--ELSTGAA
           GALGYTLQPP TEDRFLMTRT DLEHKIAVLL GGRAAEKLVF G--ELSTGAA
           ---------- ---------- ---------- ---------- ----------
           RALGVTFFLP EGDAISASRQ KLESQISTLY GGRLAEEIIY GPEHVSTGAS
           RALGVTFFLP EGDAISASRQ KLESQISTLY GGRLAEEIIY GPEHVSTGAS
           RALGVTFFLP EGDAISASRQ KLESQISTLY GGRLAEEIIY GPEHVSTGAS
           RALGVTFFLP EGDAISASRQ KLESQISTLY GGRLAEEIIY GPEHVSTGAS
           RALGVTFFLP EGDAISASRQ KLESQISTLY GGRLAEEIIY GPEHVSTGAS
           RALGVTFFLP EGDAISASRQ KLESQISTLY GGRLAEEIIY GPEHVSTGAS
           RALGVTFFLP EGDAISASRQ KLESQISTLY GGRLAEEIIY GPEHVSTGAS
           RALGVTFFLP EGDAISASRQ KLESQISTLY GGRLAEEIIY GPEHVSTGAS
           RALGVTFFLP EGDAISASRQ KLESQISTLY GGRLAEEIIY GPEHVSTGAS
           RALGVTFFLP EGDAISASRQ KLESQISTLY GGRLAEEIIY GPEHVSTGAS
           RALGVTFFLP EGDAISASRQ KLESQISTLY GGRLAEEIIY GPEHVSTGAS
           RALGVTFFLP EGDAISASRQ KLESQISTLY GGRLAEEIIY GPEHVSTGAS
           RALGVTFFLP EGDAISASRQ KLESQISTLY GGRLAEEIIY GPEHVSTGAS
           RALGVTFFLP EGDAISASRQ KLESQISTLY GGRLAEEIIY GPEHVSTGAS

           DDLARATDIA RDMITRFGMD EGLGYIAFEA QRPRFLDTPE LAHGGCRVAE
           DDLARATDIA RDMITRFGMD EGLGYIAFEA QRPRFLDTPE LAHGGCRVAE
           ---------- ---------- ---------- ---------- ----------
           DDLARATDIA RDMITRFGMD EGLGYIAFEA QRPRFLDTPE LAHGGCRVAE
           DDLARATDIA RDMITRFGMD EGLGYIAFEA QRPRFLDTPE LAHGGCRVAE
           DDLARATDIA RDMITRFGMD EGLGYIAFEA QRPRFLDTPE LAHGGCRVAE
           DDLARATDIA RDMITRFGMD EGLGYIAFEA QRPRFLDTPE LAHGGCRVAE
           DDLARATDIA RDMITRFGMD EGLGYIAFEA QRPRFLDTPE LAHGGCRVAE
           DDLARATDIA RDMITRFGMD EGLGYIAFEA QRPRFLDTPE LAHGGCRVAE
           DDLARATDIA RDMITRFGMD EGLGYIAFEA QRPRFLDTPE LAHGGCRVAE
           DDLARATDIA RDMITRFGMD EGLGYIAFEA QRPRFLDTPE LAHGGCRVAE
           DDLARATDIA RDMITRFGMD EGLGYIAFEA QRPRFLDTPE LAHGGCRVAE
           DDLARATDIA RDMITRFGMD EGLGYIAFEA QRPRFLDTPE LAHGGCRVVE
           DDLARATDIA RDMITRFGMD EGLGYIAFEA QRPRFLDTPE LAHGGCRVAE
           ---------- ---------- ---------- ---------- ----------
           NDIKVATNLA RNMVTQWGFS EKLGPLLYAE EEGEVFLGRS VAKAK-HMSD
           NDIKVATNLA RNMVTQWGFS EKLGPLLYAE EEGEVFLGRS VAKAK-HMSD
           NDIKVATNLA RNMVTQWGFS EKLGPLLYAE EEGEVFLGRS VAKAK-HMSD
           NDIKVATNLA RNMVTQWGFS EKLGPLLYAE EEGEVFLGRS VAKAK-HMSD
           NDIKVATNLA RNMVTQWGFS EKLGPLLYAE EEGEVFLGRS VAKAK-HMSD
           NDIKVATNLA RNMVTQWGFS EKLGPLLYAE EEGEVFLGRS VAKAK-HMSD
           NDIKVATNLA RNMVTQWGFS EKLGPLLYAE EEGEVFLGRS VAKAK-HMSD
           NDIKVATNLA RNMVTQWGFS EKLGPLLYAE EEGEVFLGRS VAKAK-HMSD
           NDIKVATNLA RNMVTQWGFS EKLGPLLYAE EEGEVFLGRS VAKAK-HMSD
           NDIKVATNLA RNMVTQWGFS EKLGPLLYAE EEGEVFLGRS VAKAK-HMSD
           NDIKVATNLA RNMVTQWGFS EKLGPLLYAE EEGEVFLGRS VAKAK-HMSD
           NDIKVATNLA RNMVTQWGFS EKLGPLLYAE EEGEVFLGRS VAKAK-HMSD
           NDIKVATNLA RNMVTQWGFS EKLGPLLYAE EEGEVFLGRS VAKAK-HMSD
           NDIKVATNLA RNMVTQWGFS EKLGPLLYAE EEGEVFLGRS VAKAK-HMSD

           STQARIDQAI RDIVMGVFER AYRILDTNRA VLERCARELL ARETLDENDI
           STQARIDQAI RDIVMGVFER AYRILDTNRA VLERCARELL ARETLDENDI
           ---------- ----MGVFER AYRILDINRA VLERCARELL ARETLDESDI
           STQARIDQAI RDIVMGVFER AYRILDTNRA VLERCARELL ARETLDENDI
           STQARIDQAI RDIVMGVFER AYRILDINRA VLERCARELL ARETLDESDI
           STQARIDQAI RDIVMGVFER AYRILDINRA VLERCARELL ARETLDESDI
           STQARIDQAI RDIVMGVFER AYRILDINRA VLERCARELL ARETLDESDI
           STQARIDQAI RDIVMGVFER AYRILDINRA VLERCARELL ARETLDESDI
           STQARIDQAI RDIVMGVFER AYQILDINRA VLERCARELL ARETLDESDI
           STQARIDQAI RDIVMGVFER AYRILDINRA VLERCARELL ARETLDESDI
           STQARIDQAI RDIVMGVFER AYRILDINRA VLERCARELL ARETLDESDI
           STQARIDQAI RDIVMGVFER AYRILDINRA VLERCARELL ARETLDESDI
           STQARIDQAI RDIVMGVFER AYRILDINRA VLERCARELL ARETLDESDI
           STQARIDQAI RDIVMGVFEH AYRILDINRA VLERCACELL ARETLDESDI
           ---------- ---------- ---------F LLMACS---- ----------
           ETARIIDQEV KALIERNYNR ARQLLTDNMD ILHAMKDALM KYETIDAPQI
           ETARIIDQEV KSLIERNYNR ARQLLNDNLD ILHAMKDALM KYETIDAPQI
           ETARIIDQEV KSLIERNYNR ARQLLNDNLD ILHAMKDALM KYETIDAPQI
           ETARIIDQEV KALIERNYNR ARQLLTDNMD ILHAMKDALM KYETIDAPQI
           ETARIIDQEV KALIERNYNR ARQLLTDNMD ILHAMKDALM KYETIDAPQI
           ETARIIDQEV KALIERNYNR ARQLLTDNMD ILHAMKDALM KYETIDAPQI
           ETARIIDQEV KALIERNYNR ARQLLTDNMD ILHAMKDALM KYETIDAPQI
           ETARIIDQEV KALIERNYNR ARQLLTDNMD ILHAMKDALM KYETIDAPQI
           ETARIIDQEV KALIERNYNR ARQLLTDNMD ILHAMKDALM KYETIDAPQI
           ETARIIDQEV KALIERNYNR ARQLLTDNMD ILHAMKDALM KYETIDAPQI
           ETARIIDQEV KALIERNYNR ARQLLTDNMD ILHAMKDALM KYETIDAPQI
           ETARIIDQEV KALIERNYNR ARQLLTDNMD ILHAMKDALM KYETIDAPQI
           ETARIIDQEV KALIERNYNR ARQLLTDNMD ILHAMKDALM KYETIDAPQI
           ETARIIDQEV KALIERNYNR ARQLLTDNMD ILHAMKDALM KYETIDAPQI

           LQLTQ----- --------GL VLDRN----- ---------- ----------
           LQLTQ----- --------GL VLDRN----- ---------- ----------
           RQLTQ----- --------GL VRN------- ---------- ----------
           LQLTQ----- --------GL VLDRN----- ---------- ----------
           RQLTQ----- --------GL VRN------- ---------- ----------
           RQLTQ----- --------GL VRN------- ---------- ----------
           RQLTQ----- --------GL VRN------- ---------- ----------
           RQLTQ----- --------GL VRN------- ---------- ----------
           RQLTQ----- --------GL VRN------- ---------- ----------
           RQLTQ----- --------GL VRN------- ---------- ----------
           RQLTQ----- --------GL VRN------- ---------- ----------
           RQLTQ----- --------GL VRN------- ---------- ----------
           RQLTQ----- --------GL VRN------- ---------- ----------
           RQLTQ----- --------GL VRN------- ---------- ----------
           ---------- ---------- ---------- ---------- ----------
           DDLMARRDVR PPAGWEEPGA SNNSGDNGSP KAPRPVDEPR TPNPGNTMSE
           DDLMARRDVR PPAGWEESGA SNNSDNNGTP KAPRPVDEPR TPNPGNTMSE
           DDLMARRDVR PPAGWEEPGA SNNSGDNGSP KAPRPVDEPR TPNPGNTMSE
           DDLMARRDVR PPAGWEEPSA SNNSGDNGSP KAPRPVDEPR TPNPGNTMSE
           DDLMARRDVR PPAGWEEPGA SNNSGDNGSP KAPRPVNEPR TPNPGNTMSE
           DDLMARRDVR PPAGWEEPGA SNNSGDNGSP KAPRPVDESR TPNPGNTMSE
           DDLMARRDVR PPAGWEEPVA SNNSGDNGSP KAPRPVDEPR TPNPGNTMSE
           DDLMARRDVR PPAGWEEPGA SNNSGDNGSP KAPRPVDEPR TPNPGNTMSE
           DDLMARRDVR PPAGWEEPGA SNYSGDNGSP KAPRPVDEPR TPNPGNTMSE
           DDLMARRDVR PPAGWEEPGA SNNSGDNGSP KAPRPVDEPR TPNPGNTMSE
           DDLMARRDVR PPAGWEEPGA SNNSGDNGSP KAPRPVDEPR TPNPGNTMSE
           DDLMARRDVR PPAGWEEPGA SNNSGDNGSP KAPRPVDEPR TPNPGNTMSE
           DDLMARRDVR PPAGWEEPGA SNNAGDNGSP KAPRPVDEPR TPNPGNTMSE
           DDLMARRDVR PPAGWEEPGA SNNSGDNGSP KAPRPVDEPR TPNPGNTMSE

           ---EK
           ---EK
           -----
           ---EK
           -----
           -----
           -----
           -----
           -----
           -----
           -----
           -----
           -----
           -----
           -----
           QLGDK
           QLGDK
           QLGDK
           QLGDK
           QLGDK
           QLGDK
           QLGDK
           QLGDK
           QLGDK
           QLGDK
           QLGDK
           QLGDK
           QLGDK
           QLGDK
