# Supplementary material for: Essential gene acquisition destabilizes plasmid inheritance
Source: PLoS Genet. 2021 Jul 12;17(7):e1009656. doi: 10.1371/journal.pgen.1009656 (PMC8297927; doi:10.1371/journal.pgen.1009656)
Supplement: S1 Data — (GZ) [file pgen.1009656.s029.tar.gz › Phylogenetic data/206/206.phy.treefile]

(16925626:0.0000000000,(22813649:0.0000010000,(((((((((((((30046671:0.0000000000,35626680:0.0000000000):0.000000,35591419:0.0000000000):0.000000,35451095:0.0000000000):0.000000,35773364:0.0000000000):0.000000,35596908:0.0000000000):0.000000,30046885:0.0000000000):0.000000,35263251:0.0000000000):0.000000,35289175:0.0000000000):0.000000,37265947:0.0000000000):0.000000,33346278:0.0000000000):0.000000,35684542:0.0000000000):0.000001,30046875:0.0000010000):0.000003,(37658193:0.0000021357,26654819:0.0100217816):1.057668):0.198393):0.000001,37656849:0.0000000000);
