# Supplementary material for: Essential gene acquisition destabilizes plasmid inheritance
Source: PLoS Genet. 2021 Jul 12;17(7):e1009656. doi: 10.1371/journal.pgen.1009656 (PMC8297927; doi:10.1371/journal.pgen.1009656)
Supplement: S1 Data — (GZ) [file pgen.1009656.s029.tar.gz › Phylogenetic data/206/206.phy]

 18 108
16925626   MGSPTRKICA AINIKPLYDR VVIKRTEEEK VSAGGIVIPD SATEKPIKGQ
22813649   MGSPTRKICA AINIKPLYDR VVIKRTEEEK VSAGGIVIPD SATEKPIKGQ
30046671   MS-------- --NIKPLHDR VVIKRMEEEK LSAGGIVIPD SATEKPIKGE
30046875   MS-------- --NIKPLHDR VVIKRMEEEK LSAGGIVIPD SATEKPIKGE
30046885   MS-------- --NIKPLHDR VVIKRMEEEK LSAGGIVIPD SATEKPIKGE
33346278   MS-------- --NIKPLHDR VVIKRMEEEK LSAGGIVIPD SATEKPIKGE
35263251   MS-------- --NIKPLHDR VVIKRMEEEK LSAGGIVIPD SATEKPIKGE
35289175   MS-------- --NIKPLHDR VVIKRMEEEK LSAGGIVIPD SATEKPIKGE
35451095   MS-------- --NIKPLHDR VVIKRMEEEK LSAGGIVIPD SATEKPIKGE
35591419   MS-------- --NIKPLHDR VVIKRMEEEK LSAGGIVIPD SATEKPIKGE
35596908   MS-------- --NIKPLHDR VVIKRMEEEK LSAGGIVIPD SATEKPIKGE
35626680   MS-------- --NIKPLHDR VVIKRMEEEK LSAGGIVIPD SATEKPIKGE
35684542   MS-------- --NIKPLHDR VVIKRMEEEK LSAGGIVIPD SATEKPIKGE
35773364   MS-------- --NIKPLHDR VVIKRMEEEK LSAGGIVIPD SATEKPIKGE
37265947   MS-------- --NIKPLHDR VVIKRMEEEK LSAGGIVIPD SATEKPIKGE
37656849   MGSPTRKICA AINIKPLYDR VVIKRTEEEK VSAGGIVIPD SATEKPIKGQ
37658193   M--------- --NIRPLHDR VIVKRKEVET KSAGGIVLTG SAAAKSTRGE
26654819   M--------- --NIRPLHDR VIVKRKEVET KSAGGIVLTG SAAAKSTRGE

           VVAVGEGKVF DNGNVRAPKV KVGDQVLFGK -YAGTEVKLD GTEYLVVKED
           VVAVGEGKVF DNGNVRAPKV KVGDQVLFGK -YAGTEVKLD GTEYLVVKED
           VVAVGTGKVL DNGQVRAPQV KVGDKVLFGK -YSGTEVKLD GVELLVVKED
           VVAVGTGKVL DNGQVRAPQV KVGDKVLFGK -YSGTEVKLD GVELLVVKED
           VVAVGTGKVL DNGQVRAPQV KVGDKVLFGK -YSGTEVKLD GVELLVVKED
           VVAVGTGKVL DNGQVRAPQV KVGDKVLFGK -YSGTEVKLD GVELLVVKED
           VVAVGTGKVL DNGQVRAPQV KVGDKVLFGK -YSGTEVKLD GVELLVVKED
           VVAVGTGKVL DNGQVRAPQV KVGDKVLFGK -YSGTEVKLD GVELLVVKED
           VVAVGTGKVL DNGQVRAPQV KVGDKVLFGK -YSGTEVKLD GVELLVVKED
           VVAVGTGKVL DNGQVRAPQV KVGDKVLFGK -YSGTEVKLD GVELLVVKED
           VVAVGTGKVL DNGQVRAPQV KVGDKVLFGK -YSGTEVKLD GVELLVVKED
           VVAVGTGKVL DNGQVRAPQV KVGDKVLFGK -YSGTEVKLD GVELLVVKED
           VVAVGTGKVL DNGQVRAPQV KVGDKVLFGK -YSGTEVKLD GVELLVVKED
           VVAVGTGKVL DNGQVRAPQV KVGDKVLFGK -YSGTEVKLD GVELLVVKED
           VVAVGTGKVL DNGQVRAPQV KVGDKVLFGK -YSGTEVKLD GVELLVVKED
           VVAVGEGKVF DNGNVRAPKV KVGDQVLFGK -YAGTEVKLD GTEYLVVKED
           VLAVGNGRIL ENGEVKPLDV KVGDIVIFND GYGVKSEKID NEEVLIMSES
           VLAVGNGRIL ENGEVKPLDV KVGDIVIFND GYGVKSEKID NEEVLIMSES

           DIFAVL-G
           DIFAVL-G
           DLFAIL-G
           DLFAIL-G
           DLFAIL-G
           DLFAIL-G
           DLFAIL-G
           DLFAIL-G
           DLFAIL-G
           DLFAIL-G
           DLFAIL-G
           DLFAIL-G
           DLFAIL-G
           DLFAIL-G
           DLFAIL-G
           DIFAVL-G
           DILAIVEA
           DILAIVEV
