# Supplementary material for: Essential gene acquisition destabilizes plasmid inheritance
Source: PLoS Genet. 2021 Jul 12;17(7):e1009656. doi: 10.1371/journal.pgen.1009656 (PMC8297927; doi:10.1371/journal.pgen.1009656)
Supplement: S1 Data — (GZ) [file pgen.1009656.s029.tar.gz › Phylogenetic data/206/206.protein_info.txt]

16925626	WP_000535481.1	Escherichia albertii	co-chaperone GroES	Plasmid
22813649	WP_000535481.1	Escherichia coli APEC O1	co-chaperone GroES	Plasmid
30046671	WP_004201172.1	Escherichia coli	co-chaperone GroES	Plasmid
30046875	WP_004201172.1	Escherichia coli	co-chaperone GroES	Plasmid
30046885	WP_004201172.1	Escherichia coli	co-chaperone GroES	Plasmid
33346278	WP_004201172.1	Escherichia coli	co-chaperone GroES	Plasmid
35263251	WP_004201172.1	Escherichia coli	co-chaperone GroES	Plasmid
35289175	WP_004201172.1	Escherichia coli	co-chaperone GroES	Plasmid
35451095	WP_004201172.1	Escherichia coli	co-chaperone GroES	Plasmid
35591419	WP_004201172.1	Escherichia coli	co-chaperone GroES	Plasmid
35596908	WP_004201172.1	Escherichia coli	co-chaperone GroES	Plasmid
35626680	WP_004201172.1	Escherichia coli	co-chaperone GroES	Plasmid
35684542	WP_004201172.1	Escherichia coli	co-chaperone GroES	Plasmid
35773364	WP_004201172.1	Escherichia coli	co-chaperone GroES	Plasmid
37265947	WP_004201172.1	Escherichia coli	co-chaperone GroES	Plasmid
37656849	WP_000535481.1	Escherichia coli	co-chaperone GroES	Chromosome
37658193	WP_001026276.1	Escherichia coli	molecular chaperone GroES	Chromosome
26654819	WP_001026277.1	Escherichia coli ABU 83972	co-chaperone GroES	Chromosome
