# Supplementary material for: Essential gene acquisition destabilizes plasmid inheritance
Source: PLoS Genet. 2021 Jul 12;17(7):e1009656. doi: 10.1371/journal.pgen.1009656 (PMC8297927; doi:10.1371/journal.pgen.1009656)
Supplement: S1 Data — (GZ) [file pgen.1009656.s029.tar.gz › Phylogenetic data/33371/33371.protein_info.txt]

16925793	WP_099588264.1	Escherichia albertii	lipoprotein-releasing ABC transporter permease subunit	Plasmid
35990671	WP_096037714.1	Escherichia coli	lipoprotein-releasing ABC transporter permease subunit	Plasmid
37219253	WP_107147848.1	Escherichia coli	lipoprotein-releasing system transmembrane subunit LolC	Chromosome
9164870	WP_038354425.1	Escherichia marmotae	lipoprotein-releasing system transmembrane subunit LolC	Chromosome
37464691	WP_001543641.1	Escherichia coli	lipoprotein-releasing ABC transporter permease subunit LolC	Chromosome
37237866	WP_001300689.1	Escherichia coli	lipoprotein-releasing system transmembrane subunit LolC	Chromosome
37630332	WP_000284709.1	Escherichia coli B7A	lipoprotein-releasing system transmembrane subunit LolC	Chromosome
26227480	WP_000284710.1	Escherichia coli 042	lipoprotein-releasing system protein LolC	Chromosome
27277604	WP_000284713.1	Escherichia coli O7:K1 str. CE10	lipoprotein-releasing system protein LolC	Chromosome
1578974	WP_000284704.1	Escherichia fergusonii ATCC 35469	lipoprotein-releasing system protein LolC	Chromosome
37655089	WP_000284714.1	Escherichia coli	lipoprotein-releasing system protein LolC	Chromosome
34672540	WP_001634285.1	Escherichia coli	lipoprotein-releasing system transmembrane subunit LolC	Chromosome
33052350	WP_065226619.1	Escherichia coli	lipoprotein-releasing system transmembrane subunit LolC	Chromosome
37024486	WP_000284708.1	Escherichia coli	lipoprotein-releasing system protein LolC	Chromosome
37430690	WP_000284711.1	Escherichia coli O127:H6	lipoprotein-releasing system protein LolC	Chromosome
34417973	WP_021548696.1	Escherichia coli	lipoprotein-releasing system transmembrane subunit LolC	Chromosome
35877081	WP_001351486.1	Escherichia coli	lipoprotein-releasing system transmembrane subunit LolC	Chromosome
34578080	WP_044169801.1	Escherichia coli	lipoprotein-releasing system protein LolC	Chromosome
37227004	WP_107236022.1	Escherichia coli	lipoprotein-releasing system transmembrane subunit LolC	Chromosome
37198060	WP_001397091.1	Escherichia coli	lipoprotein-releasing system transmembrane subunit LolC	Chromosome
37455889	WP_021557713.1	Escherichia coli	lipoprotein-releasing ABC transporter permease subunit LolC	Chromosome
34920301	WP_069722898.1	Escherichia coli	lipoprotein-releasing system transmembrane subunit LolC	Chromosome
34340221	WP_073511007.1	Escherichia coli	lipoprotein-releasing system transmembrane subunit LolC	Chromosome
37040930	WP_062881763.1	Escherichia coli	lipoprotein-releasing system transmembrane subunit LolC	Chromosome
37166480	WP_096987107.1	Escherichia coli	lipoprotein-releasing ABC transporter permease subunit LolC	Chromosome
36723244	WP_022296366.1	Escherichia coli	lipoprotein-releasing system transmembrane subunit LolC	Chromosome
30126804	WP_044502187.1	Escherichia coli	lipoprotein-releasing system protein LolC	Chromosome
36542475	WP_046613248.1	Escherichia coli	lipoprotein-releasing system transmembrane subunit LolC	Chromosome
36652797	WP_000284715.1	Escherichia coli	lipoprotein-releasing system protein LolC	Chromosome
36002879	WP_096040644.1	Escherichia coli	lipoprotein-releasing ABC transporter permease subunit	Chromosome
36021928	WP_001682811.1	Escherichia coli	lipoprotein-releasing system transmembrane subunit LolC	Chromosome
34151923	WP_000284705.1	Escherichia coli	lipoprotein-releasing system transmembrane subunit LolC	Chromosome
15102815	WP_095573840.1	Escherichia albertii	lipoprotein-releasing ABC transporter permease subunit	Chromosome
36592932	WP_032280744.1	Escherichia coli	lipoprotein-releasing system transmembrane subunit LolC	Chromosome
