# Supplementary material for: Essential gene acquisition destabilizes plasmid inheritance
Source: PLoS Genet. 2021 Jul 12;17(7):e1009656. doi: 10.1371/journal.pgen.1009656 (PMC8297927; doi:10.1371/journal.pgen.1009656)
Supplement: S1 Data — (GZ) [file pgen.1009656.s029.tar.gz › Phylogenetic data/33371/33371.phy]

 34 399
16925793   MYKPVTVFIG LRYKYGSAAD RFSRFVSWLS TIGITLGVMA LITVLSVMNG
35990671   MYKPVTVFIG LRYKYGSAAD RFSRFVSWLS TIGITLGVMA LITVLSVMNG
37219253   MYQPVALFIG LRYMRGRAAD RFGRFVSWLS TIGITLGVMA LVTVLSVMNG
9164870    MYQPVALFIG LRYMRGRAAD RFGRFVSWLS TIGITLGVMA LVTVLSVMNG
37464691   MYQPVALFIG LRYMRGRAAD RFGRFVSWLS TIGITLGVMA LVTVLSVMNG
37237866   MYQPVALFIG LRYMRGRAAD RFGRFVSWLS TIGITLGVMA LVTVLSVMNG
37630332   MYQPVALFIG LRYMRGRAAD RFGRFVSWLS TIGITLGVMA LVTVLSVMNG
26227480   MYQPVALFIG LRYMRGRAAD RFGRFVSWLS TIGITLGVMA LVTVLSVMNG
27277604   MYQPVALFIG LRYMRGRAAD RFGRFVSWLS TIGITLGVMA LVTVLSVMNG
1578974    MYQPVALFIG LRYMRGRAAD RFGRFVSWLS TIGITLGVMA LVTVLSVMNG
37655089   MYQPVALFIG LRYMRGRAAD RFGRFVSWLS TIGITLGVMA LVTVLSVMNG
34672540   MYQPVALFIG LRYMRGRAAD RFGRFVSWLS TIGITLGVMA LVTVLSVMNG
33052350   MYQPVALFIG LRYMRGRAAD RFGRFVSWLS TIGITLGVMA LVTVLSVMNG
37024486   MYQPVALFIG LRYMRGRAAD RFGRFVSWLS TIGITLGVMA LVTVLSVMNG
37430690   MYQPVALFIG LRYMRGRAAD RFGRFVSWLS TIGITLGVMA LVTVLSVMNG
34417973   MYQPVALFIG LRYMRGRAAD RFGRFVSWLS TIGITLGVMA LVTVLSVMNG
35877081   MYQPVALFIG LRYMRGRAAD RFGRFVSWLS TIGITLGVMA LVTVLSVMNG
34578080   MYQPVALFIG LRYMRGRAAD RFGRFVSWLS TIGITLGVMA LVTVLSVMNG
37227004   MYQPVALFIG LRYMRGRAAD RFGRFVSWLS TIGITLGVMA LVTVLSVMNG
37198060   MYQPVALFIG LRYMRGRAAD RFGRFVSWLS TIGITLGVMA LVTVLSVMNG
37455889   MYQPVALFIG LRYMRGRAAD RFGRFVSWLS TIGITLGVMA LVTVLSVMNG
34920301   MYQPVALFIG LRYMRGRAAD RFGRFVSWLS TIGITLGVMA LVTVLSVMNG
34340221   MYQPVALFIG LRYMRGRAAD RFGRFVSWLS TIGITLGVMA LVTVLSVMNG
37040930   MYQPVALFIG LRYMRGRAAD RFGRFVSWLS TIGITLGVMA LVTVLSVMNG
37166480   MYQPVALFIG LRYMRGRAAD RFGRFVSWLS TIGITLGVMA LVTVLSVMNG
36723244   MYQPVALFIG LRYMRGRAAD RFGRFVSWLS TIGITLGVMA LVTVLSVMNG
30126804   MYQPVALFIG LRYMRGRAAD RFGRFVSWLS TIGITLGVMA LVTVLSVMNG
36542475   MYQPVALFIG LRYMRGRAAD RFGRFVSWLS AIGITLGVMA LVTVLSVMNG
36652797   MYQPVALFIG LRYMRGRAAD RFGRFVSWLS TIGITLGVMA LVTVLSVMNG
36002879   MYQPVALFIG LRYMRGRAAD RFGRFVSWLS TIGITLGVMA LVTVLSVMNG
36021928   MYQPVALFIG LRYMRGRAAD RFGRFVSWLS TIGITLGVMA LVTVLSVMNG
34151923   MYQPVALFIG LRYMRGRAAD RFGRFVSWLS TIGITLGVMA LVTVLSVMNG
15102815   MYQPVALFIG LRYMRGRAAD RFGRFVSWLS TIGITLGVMA LVTVLSVMNG
36592932   MYQPVALFIG LRYMRGRAAD RFGRFVSWLS TIGITLGVMA LVTVLSVMNG

           FERELQKNIL DLMPHAILST EKGYINDDIL PADRIKLEGI QRIAPLTTGE
           FERELQKNIL DLMPHAILSA EKGYINDDIL PADRIKLDGV QRIAPLTTGE
           FERELQNNIL GLMPQAILSS EHGSLNPQQL PETAVKLDGV NRVAPITTGD
           FERELQNNIL GLMPQAILSS EHGSLNPQQL PETAVKLDGV NRIAPLTTGD
           FERELQNNIL GLMPQAILSS EHGSLNPQQL PETAVKLDGV NRVAPITTGD
           FERELQNNIL GLMPQAILSS EHGSLNPQQL PETAVKLDGV NRVAPITTGD
           FERELQNNIL GLMPQAILSS EHGSLNPQQL PETAVKLDGV NRVAPITTGD
           FERELQNNIL GLMPQAILSS EHGSLNPQQL PETAVKLDGV NRVAPITTGD
           FERELQNNIL GLMPQAILSS EHGSLNPQQL PETAVKLDGV NRVAPITTGD
           FERELQNNIL GLMPQAILSS EHGSLNPQQL PETAVKLDGV NRIAPVTTGD
           FERELQNNIL GLMPQAILSS EHGSLNPQQL PETAVKLDGV NRVAPITTGD
           FERELQNNIL GLMPQAILSS EHGSLNPQQL PETAVKLDGV NRVAPITTGD
           FERELQNNIL GLMPQAILSS EHGSLNPQQL PETAVKLDGV NRVAPITTGD
           FERELQNNIL GLMPQAILSS EHGSLNPQQL PETAVKLDGV NRVAPITTGD
           FERELQNNIL GLMPQAILSS EHGSLNPQQL PETAVKLDGV NRVAPITTGD
           FERELQNNIL GLMPQAILSS EHGSLNPQQL PETAVKLDGV NRVAPITTGD
           FERELQNNIL GLMPQAILSS EHGSLNPQQL PETAVKLDGV NRVAPITTGD
           FERELQNNIL GLMPQAILSS EHGSLNPQQL PETAVKLDGV NRVAPITTGD
           FERELQNNIL GLMPQAILSS EHGSLNPQQL PETALKLDGV NRVAPITTGD
           FERELQNNIL GLMPQAILSS EHGSLNPQQL PETAVKLDGV NRVAPITTGD
           FERELQNNIL GLMPQAILSS EHGSLNPQQL PETAVKLDGV NRVAPITTGD
           FERELQNNIL GLMPQAIFSS EHGSLNPQQL PETAVKLDGV NRVAPITTGD
           FERELQNNIL GLMPQAFLSS EHGSLNPQQL PETAVKLDGV NRVAPITTGD
           FERELQNNIL GLMPQAILSS EHGSLNPQQL PETAVKLDGV NRVAPITTGD
           FERELQNNIL GLMPQAILSS EHGSLNPQQL PETAVKLDGV NRVAPITTGD
           FERELQNNIL GLMPQAILSS EHGSLNPQQL PETAVKLDGV NRVAPITTGD
           FERELQNNIL GLMPQAILSS EHGSLNPQQL PETAVKLDGV NRVAPITTGD
           FERELQNNIL GLMPQAILSS EHGSLNPQQL PETAVKLDGV NRVAPITTGD
           FERELQNNIL GLMPQAILSS EHGSLNPQQL PETAVKLDGV NRVAPVTTGD
           FERELQNNIL GLMPQAILSS EHGSLNPQQL PETAVKLDGV NRVAPITTGD
           FERELQNNIL GLMPQAILSS EHGSLNPQQL PETVVKLDGV NRVAPITTGD
           FERELQNNIL GLMPQAILSS EHGSLNPQQL PETAVKLDGV NRVAPITTGD
           FERELQNNIL GLMPQAILSS EHGSLNPQQL PETAVKLDGV NRVAPITTGD
           FERELQNNIL GLMPQAILSS VHGSLNPQQL PETAVKLDGV NRVAPITTGD

           VVLQSAGNVA AGIMLGIGPA EKDPLSPYLV NVSQSVLQPG EYNVIIGEQI
           VVLQSAGNVA AGIMLGIGPA EKDPLSPYLV NVSQSVLQPG EYNVILGEQI
           VVLQSARSVA VGVMLGIDPA QKDPLTPYLV NVKQTDLEPG KYNVILGEQL
           VVLQSARSVA VGVMLGIDPA QKDPLTPYLV NVKQADLEPG KYNVILGEQL
           VVLQSARSVA VGVMLGIDPA QKDPLTPYLV NVKQTDLEPG KYNVILGEQL
           VVLQSARSVA VGVMLGIDPA QKDPLTPYLV NVKQTDLEPG KYNVILGEQL
           VVLQSARSVA VGVMLGIDPA QKDPLTPYLV NVKQTDLEPG KYNVILGEQL
           VVLQSARSVA VGVMLGIDPA QKDPLTPYLV NVKQTDLEPG KYNVILGEQL
           VVLQSARSVA VGVMLGIDPA QKDPLTPYLV NVKQTDLEPG KYNVILGEQL
           VVLQSARSVA VGVMLGIDPA QKDPLTPYLV NVKQADLEPG KYNVILGEQL
           VVLQSARSVA VGVMLGIDPA QKDPLTPYLV NVKQTDLEPG KYNVILGEQL
           VVLQSARSVA VGVMLGIDPA QKDPLTPYLV NVKQTDLEPG KYNVILGEQL
           VVLQSARSVA VGVMLGIDPA QKDPLTPYLV NVKQTDLEPG KYNVILGEQL
           VVLQSARSVA VGVMLGIDPA QKDPLTPYLV NVKQADLEPG KYNVILGEQL
           VVLQSARSVA VGVMLGIDPA QKDPLTPYLV NVKQTDLEPG KYNVILGEQL
           VVLQSARSVA VGVMLGIDPA QKDPLTPYLV NVKQTDLEPG KYNVILGEQL
           MVLQSARSVA VGVMLGIDPA QKDPLTPYLV NVKQTDLEPG KYNVILGEQL
           VVLQSARSVA VGVMLGIDPA QKDPLTPYLV NVKQTDLEPG KYNVILGEQL
           VVLQSARSVA VGVMLGIDPA QKDPLTPYLV NVKQTDLEPG KYNVILGEQL
           VVLQSARSVA VGVMLGIDPA QKDPLTPYLV NVKQTDLEPG KYNLILGEQL
           VVLQSARSVA VGVMLGIDPA QKDPLTPYLV NVKQTDLEPG KYNVILGEQL
           VVLQSARSVA VGVMLGIDPA QKDPLTPYLV NVKQTDLEPG KYNVILGEQL
           VVLQSARSVA VGVMLGIDPA QKDPLTPYLV NVKQTDLEPG KYNVILGEQL
           VVLQSARSVA VGVMLGIDPA QKDPLTPYLV NVKQTDLEPG KYNVILGEQL
           VVLQSARSVA VGVMLGIDPA QKDPLTPYLV DVKQTDLEPG KYNVILGEQL
           VVLQSARSVA VGVMLGIDPA QKDPLTPYLV NVKQTDLEPG KYNVILGEQL
           VVLQSARSVA VGVMLGIDPA QKDPLTPYLV NVKQTDLEPG KYNVILGEQL
           VVLQSARSVA VGVMLGIDPA QKDPLTPYLV NVKQTDLEPG KYNVILGEQL
           VVLQSARSVA VGVMLGIDPA QKDPLTPYLV NVKQTDLEPG KYNVILGEQL
           VVLQSARSVA VGVMLGIDPA QKDPLTPYLV NVKQTDLEPG KYNVILGEQL
           VVLQSARSVA VGVMLGIDPA QKDPLTPYLV DVKQTDLEPG KYNVILGEQL
           VVLQSARSVA VGMMLGIDPE QKDPLTPYLV NVKQTDLEPG KYNVILGEQL
           VVLQSARSVA VGVMLGIDPA QKDPLTSYLV NVKQADLEPG KYNVILGEQL
           VVLQSARSVA VGVMLGIDPA QKDPLTPYLV NVKQTDLEPG KYNVILGEQL

           AAQLGVNRGD KVRIMVPSAS QFTPLGRLPA QRLFTVAGIF AAGSDIDKSE
           AAQLGVNSGD KVRIMVPSAS QFTPLGRLPA QRLFTVAGIF AAGSDIDKSE
           ASQLGVNRGD QIRVMVPSAS QFTPMGRIPS QRLFNVIGTF AANSEVDGYE
           ASQLDVNRGD QIRVMVPSAS QFTPMGRIPS QRLFNVIGTF AANSEVDGYE
           ASQLGVNRGD QIRMMVPSAS QFTPMGRIPS QRLFNVVGTF AANSEVDGNE
           ASQLGVNRGD QIRVMVPSAS QFTPMGRIPS QRLFNVIGTF AANSEVDGNE
           ASQLGVNRGD QIRMMVPSAS QFTPMGRIPS QRLFNVIGTF AANSEVDGNE
           ASQLGVNRGD QIRVMVPSAS QFTPMGRIPS QRLFNVIGTF AANSEVDGYE
           ASQLGVNRGD QIRVMVPSAS QFTPMGRIPS QRLFNVIGTF AANSEVDGYE
           ASQLGVNRGD QIRVMVPSAS QFTPMGRIPS QRLFNVIGTF AANSEVDGYE
           ASQLGVNRGD QIRVMVPSAS QFTPMGRIPS QRLFNVIGTF AANSEVDGYE
           ASQLGVNRGD QIRMMVPSAS QFTPMGRIPS QRLFNVIGTF AANSEVDGNE
           ASQLGVNRGD QIRVMVPSAS QFTPMGRIPS QRLFNVIGTF AANSEVDGYE
           ASQLGVNRGD QIRVMVPSAS QFTPMGRIPS QRLFNVIGTF AANSEVDGYE
           ASQLGVNRGD QIRVMVPSAS QFTPMGRIPS QRLFNVIGTF AANSEVDGYE
           ASQLGVNRGD QIRVMVPSAS QFTPMGRIPS QRLFNVIGTF AANSEVDGYE
           ASQLGVNRGD QIRMMVPSAS QFTPMGRIPS QRLFNVIGTF AANSEVDGNE
           ASQLGVNRGD QIRMMVPSAS QFTPMGRIPS QRLFNVIGTF AANSEVDGYE
           ASQLGVNRGD QIRVMVPSAS QFTPMGRIPS QRLFNVIGTF AANSEVDGYE
           ASQLGVNRGD QIRMMVPSAS QFTPMGRIPS QRLFNVIGTF AANSEVDGNE
           ASQLGVNRGD QIRVMVPSAS QFTPMGRIPS QRLFNVIGTF AANSEVDGYE
           ASQLGVNRGD QIRVMVPSAS QFTPMGRIPS QRLFNVIGTF AANSEVDGYE
           ASQLGVNRGD QIRVMVPSAS QFTPMGRIPS QRLFNVIGTF AANSEVDGYE
           ASQLGVNRGD QIRVMVPSAS QFTPMGRIPS QRLFNVIGTF AANSEVDGYE
           ASQLGVNRGD QIRVMVPSAS QFTPMGRIPS QRLFNVIGTF AANSEVDGYE
           ASQLGVNRGD QIRVMVPSAS QFTPMGRIPS QRLFNVIGTF AANSEVDGYE
           ASQLGVNRGD QIRVMVPSTS QFTPMGRIPS QRLFNVIGTF AANSEVDGYE
           ASQLGVNRGD QIRVMVPSAS QFTPMGRIPS QRLFNVIGTF AANSEVDGYE
           ASQLGVNRGD QIRVMVPSAS QFTPMGRIPS QRLFNVIGTF AANSEVDGYE
           ASQLGVNRGD QIRVMVPSAS QFTPMGRIPS QRLFNVIGTF AANSEVDGYE
           ASQLGVNRGD QIRVMVPSAS QFTPMGRIPS QRLFNVIGTF AANSEVDGYE
           ASQLGVNRGD QIRVMVPSAS QFTPMGRIPS QRLFNVIGTF AANSEVDGYE
           ASQLGVNRGD QIRVMVPSAS QFTPMGRIPS QRLFNVIGTF AANSEVDGYE
           ASQLGVNRSD QIRVMVPSAS QFTPMGRIPS QRLFNVIGTF AANSEVDGYE

           LLVNIQDASR LMRYPSGSFS GWRLWLTTPL QVGEFSRQTL PDGITWTDWR
           LLVNIQDASR LMRYPSGSFS GWRLWLTAPL QVGELSRQTL PDGITWTDWR
           MLVNIEDASR LMRYPAGNIT GWRLWLDEPL KVDSLSQQKL PEGSKWQDWR
           MLVNIEDASR LMRYPAGNIT GWRLWLDEPL KVDSLSQQKL PEGSKWQDWR
           MLVNIEDASR LMRYPAGNIT GWRLWLDEPL KVDSLSQQKL PEGSKWQDWR
           MLVNIEDASR LMRYPAGNIT GWRLWLDEPL KVDSLSQQKL PEGSKWQDWR
           MLVNIEDASR LMRYPAGNIT GWRLWLDEPL KVDSLSQQKL PEGSKWQDWR
           LLVNIEDASR LMRYPAGNIT GWRLWLDEPL KVDSLSQQKL PEGSKWQDWR
           MLVNIEDASR LMRYPAGNIT GWRLWLDEPL KVDSLSQQKL PEGSKWQDWR
           MLVNIEDASR LMRYPAGNIT GWRLWLDEPL KVDSLSQQKL PEGSKWQDWR
           MLVNIEDASR LMRYPAGNIT GWRLWLDEPL KVDSLSQQKL PEGSKWQDWR
           MLVNIEDASR LMRYPAGNIT GWRLWLDEPL KVDPLSQQKL PEGSKWQDWR
           MLVNIEDASR LMRYPAGNIT GWRLWLDEPL KVDSLSQQKL PEGSKWRDWR
           MLVNIEDASR LMRYPAGNIT GWRLWLDEPL KVDSLSQQKL PEGSKWQDWR
           MLVNIEDASR LMRYPAGNIT GWRLWLDEPL KVDSISQQKL PEGSKWQDWR
           MLVNIEDASR LMRYPAGNIT GWRLWLDEPL KVDSLSQQKL PEGNKWQDWR
           MLVNIEDASR LMRYPAGNIT GWRLWLDEPL KVDSLSQQKL PEGSKWQDWR
           MLVNIEDASR LMRYPAGNIT GWRLWLDEPL KVDSLSQQKL PEGSKWQDWR
           MLVNIEDASR LMRYPAGNIT GWRLWLDEPL KVDSLSQQKL PEGSKWQDWR
           MLVNIEDASR LMRYPAGNIT GWRLWLDEPL KVDSLSQQKL PEGSKWQDWR
           MLVNIEDASR LMRYPAGNIT GWRLWLDEPL KVDSLSQQKL PEGSKWQDWR
           MLVNIEDASR LMRYPAGNIT GWRLWLDEPL KVDSLSQQKL PEGSKWQDWR
           MLVNIEDASR LMRYPAGNIT GWRLWLDEPL KVDSLSQQKL PEGSKWQDWR
           MLVNIEDASR LIRYPAGNIT GWRLWLDEPL KVDSLSQQKL PEGSKWQDWR
           MLVNIEDASR LMRYPAGNIT GWRLWLDEPL KVDSLSQQKL PEGSKWQDWR
           MLVNIEDASR LMRYPAGNIT GWRLWLDEPL KVDSLSQQKL PEGSKWQDWR
           MLVNIEDASR LMRYPAGNIT GWRLWLDEPL KVDSLSQQKL PEGSKWQDWR
           MLVNIEDASR LMRYPAGNIT GWRLWLDEPL KVDSLSQQKL PEGSKWQDWR
           MLVNIEDASR LMRYPAGNIT GWRLWLDEPL KVDSLSQQKL PEGSKWQDWR
           MLVNIEDASR LMRYPAGNIT GWRLWLDEPL KVDSLSQQKL PEGSKWQDWR
           MLVNIEDASR LMRYPAGNIT GWRLWLDEPL KVDSLSQQKL PEGSKWQDWR
           MLVNIEDASR LMRYPAGNIT GWRLWLDEPL KVDSLSQQKL PEGSKWQDWR
           MLVNIEDASR LMRYPAGNIT GWRLWLDEPL KVDSLSQQKL PEGSKWQDWR
           MLVNIEDASR LMRYPAGNIT GWRLWLDEPL KVDSLSQQKL PEGSKWQDWR

           ERKGELFQAQ RMEKNIMGLL LSLIVIVAAF NIITSLGLMV MDKQAEVAVL
           ERKGELFQAQ RMEKNIMGLL LSLIVIVAAF NIITSLGLMV MDKQAEVAVL
           DRKGELFQAV RMEKNMMGLL LSLIVAVAAF NIITSLGLMV MEKQGEVAIL
           DRKGELFQAV RMEKNMMGLL LSLIVAVAAF NIITSLGLMV MEKQGEVAIL
           DRKGELFQAV RMEKNMMGLL LSLIVAVAAF NIITSLGLMV MEKQGEVAIL
           DRKGELFQAV RMEKNMMGLL LSLIVAVAAF NIITSLGLMV MEKQGEVAIL
           DRKGELFQAV RMEKNMMGLL LSLIVAVAAF NIITSLGLMV MEKQGEVAIL
           DRKGELFQAV RMEKNMMGLL LSLIVAVAAF NIITSLGLMV MEKQGEVAIL
           DRKGELFQAV RMEKNMMGLL LSLIVAVAAF NIITSLGLMV MEKQGEVAIL
           DRKGELFQAV RMEKNMMGLL LSLIVAVAAF NIITSLGLMV MEKQGEVAIL
           DRKGELFQAV RMEKNMMGLL LSLIVAVAAF NIITSLGLMV MEKQGEVAIL
           DRKGELFQAV RMEKNMMGLL LSLIVAVAAF NIITSLGLMV MEKQGEVAIL
           DRKGELFQAV RMEKNMMGLL LSLIVAVAAF NIITSLGLMV MEKQGEVAIL
           DRKGELFQAV RMEKNMMGLL LSLIVAVAAF NIITSLGLMV MEKQGEVAIL
           DRKGELFQAV RMEKNMMGLL LSLIVAVAAF NIITSLGLMV MEKQGEVAIL
           DRKGELFQAV RMEKNMMGLL LSLIVAVAAF NIITSLGLMV MEKQGEVAIL
           DRKGELFQAV RMEKNMMGLL LSLIVAVAAF NIITSLGLMV MEKQGEVAIL
           DRKGELFQAV RMEKNMMGLL LSLIVAVAAF NIITSLGLMV MEKQGEVAIL
           DRKGELFQAV RMEKNMMGLL LSLIVAVAAF NIITSLGLMV MEKQGEVAIL
           DRKGELFQAV RMEKNMMGLL LSLIVAVAAF NIITSLGLMV MEKQGEVAIL
           DRKGELFQAV RMEKNMMGLL LSLIVAVAAF NIITSLGLMV MEKQGEVAIL
           DRKGELFQAV RMEKNMMGLL LSLIVAVAAF NIITSLGLMV MEKQGEVAIL
           DRKGELFQAV RMEKNMMGLL LSLIVAVAAF NIITSLGLMV MEKQGEVAIL
           DRKGELFQAV RMEKNMMGLL LSLIVAVAAF NIITSLGLMV MEKQGEVAIL
           DRKGELFQAV RMEKNMMGLL LSLIVAVAAF NIITSLGLMV MEKQGEVAIL
           DRKGELFQAV RMEKNMMSLL LSLIVAVAAF NIITSLGLMV MEKQGEVAIL
           DRKGELFQAV RMEKNMMGLL LSLIVAVAAF NIITSLGLMV MEKQGEVAIL
           DRKGELFQAV RMEKNMMGLL LSLIVAVAAF NIITSLGLMV MEKQGEVAIL
           DRKGELFQAV RMEKNMMGLL LSLIVAVAAF NIITSLGLMV MEKQGEVAIL
           DRKGELFQAV RMEKKMMGLL LSLIVAVAAF NIITSLGLMV MEKQGEVAIL
           DRKGELFQAV RMEKNMMGLL LSLIVAVAAF NIITSLGLMV MEKQGEVAIL
           DRKGELFQAV RMEKNMMGLL LSLIVAVAAF NIITSLGLMV MEKQGEVAIL
           DRKGELFQAV RMEKNMMGLL LSLIVAVAAF NIITSLGLMV MEKQGEVAIL
           DRKGELFQAV RMEKNMMGLL LSLIVAVAAF NIITSLGLMV MEKQGEVAIL

           QTQGLTSRQV MMVFIVQGVS TGVIGALIGA VSGIVLAGQL NNLMPVTGLL
           QTQGLTSRQV MMVFIVQGVS TGVIGALVGA VSGIVLAGQL NNLMPVTGLL
           QTQGLTPRQI MMVFMVQGAS AGIIGAILGA ALGSLLASQL NNLMPIIGVL
           QTQGLTPRQI MMVFMVQGAS AGVIGAILGA ALGALLASQL NNLMPIIGVL
           QTQGLTPRQI MMVFMVQGAS AGIIGAILGA ALGALLASQL NNLMPIIGVL
           QTQGLTPRQI MMVFMVQGAS AGIIGAILGA ALGALLASQL NNLMPIIGVL
           QTQGLTPRQI MMVFMVQGAS AGIIGAILGA ALGALLASQL NNLMPIIGVL
           QTQGLTPRQI MMVFMVQGAS AGIIGAILGA ALGALLASQL NNLMPIIGVL
           QTQGLTPRQI MMVFMVQGAS AGIIGAILGA ALGALLASQL NNLMPIIGIL
           QTQGLTPRQI MMVFMVQGAS AGIIGAILGA ALGALLASQL NNLMPIIGVL
           QTQGLTPRQI MMVFMVQGAS AGIIGAILGA ALGALLASQL NNLMPIIGVL
           QTQGLTPRQI MMVFMVQGAS AGIIGAILGA ALGALLASQL NNLMPIIGVL
           QTQGLTPRQI MMVFMVQGAS AGIIGAILGA ALGALLASQL NNLMPIIGVL
           QTQGLTPRQI MMVFMVQGAS AGIIGAILGA ALGALLASQL NNLMPIIGVL
           QTQGLTPRQI MMVFMVQGAS AGIIGAILGA ALGALLASQL NNLMPIIGVL
           QTQGLTPRQI MMVFMVQGAS AGIIGAILGA ALGALLASQL NNLMPIIGVL
           QTQGLTPRQI MMVFMVQGAS AGIIGAILGA ALGALLASQL NNLMPIIGVL
           QTQGLTPRQI MMVFMVQGAS AGIIGAILGA ALGALLASQL NNLMPIIGVL
           QTQGLTPRQI MMVFMVQGAS AGIIGAILGA ALGALLASQL NNLMPIIGVL
           QTQGLTPRQI MMVFMVQGAS AGIIGAILGA ALGALLASQL NNLMPIIGVL
           QTQGLTPRQI MMVFMVQGAC AGIIGAILGA ALGALLASQL NNLMPIIGVL
           QTQGLTPRQI MMVFMVQGAS AGIIGAILGA ALGALLASQL NNLMPIIGVL
           QTQGLTPRQI MMVFMVQGAS AGIIGAILGA ALGALLASQL NNLMPIIGVL
           QTQGLTPRQI MMVFMVQGAS AGIIGAILGA ALGALLASQL NNLMPIIGVL
           QTQGLTPRQI MMVFMVQGAS AGIIGAILGA ALGALLASQL NNLMPIIGVL
           QTQGLTPRQI MMVFMVQGAS AGIIGAILGA ALGALLASQL NNLMPIIGVL
           QTQGLTPRQI MMVFMVQGAS AGIIGAILGA ALGALLASQL NNLMPIIGVL
           QTQGLTPRQI MMVFMVQGAS AGIIGAILGA ALGALLASQL NNLMPIIGVL
           QTQGLTPRQI MMVFMVQGAS AGIIGAILGA ALGALLASQL NDLMPIIGVL
           QTQGLTPRQI MMVFMVQGAS AGIIGAILGA ALGALLASQL NNLMPIIGVL
           QTQGLTPRQI MMVFMVQGAS AGIIGAILGA ALGALLASQL NNLMPIIGVL
           QTQGLTPRQI MMVFMVQGAS AGIIGAILGA ALGALLASQL NNLMPIIGVL
           QTQGLTPRQI MMVFMVQGAS AGIIGAILGA ALGALLASQL NNLMPIIGVL
           QTQGLTPRQI MMVFMVQGAS AGIIGAILGA ALGALLASQL NNLMPIIGVL

           TGNIELPVAM EPLQVISVVL ATILISLLST LYPAWKAASI PPAEALRYS
           TGNIELPVAT EPLQVIFVVL ATILISLLST LYPAWKAASI PPAEALRYS
           LDGAALPVAI EPLQVIVIAL VAMAIALLST LYPSWRAATT QPAEALRYE
           LDGAALPVAI EPLQVIVIAL VAMAIALLST LYPSWRAAAT QPAEALRYE
           LDGAALPVAI EPLQVIVIAL VAMAIALLST LYPSWRAAAT QPAEALRYE
           LDGAALPVAI EPLQVIVIAL VAMAIALLST LYPSWRAAAT QPAEALRYE
           LDGAALPVAI EPLQVIVIAL VAMAIALLST LYPSWRAAAT QPAEALRYE
           LDGAALPVAI EPLQVIVIAL VAMAIALLST LYPSWRAAAT QPAEALRYE
           LDGAALPVAI EPLQVIVIAL VAMAIALLST LYPSWRAAAT QPAEALRYE
           LDGAALPVAI EPLQVIVIAL VAMAIALLST LYPSWRAAAT QPAEALRYE
           LDGAALPVAI EPLQVIVIAL VAMAIALLST LYPSWRAAAT QPAEALRYE
           LDGAALPVAI EPLQVIVIAL VAMAIALLST LYPSWRAAAT QPAEALRYE
           LDGAALPVAI EPLQVIVIAL VAMAIALLST LYPSWRAAAT QPAEALRYE
           LDGAALPVAI EPLQVIVIAL VAMAIALLST LYPSWRAAAT QPAEALRYE
           LDGAALPVAI EPLQVIVIAL VAMAIALLST LYPSWRAAAT QPAEALRYE
           LDGAALPVAI EPLQVIVIAL VAMAIALLST LYPSWRAAAT QPAEALRYE
           LDGAALPVAI EPLQVIVIAL VAMAIALLST LYPSWRAAAT QPAEALRYE
           LDGAALPVAI EPLQVIVIAL VAMAIALLST LYPSWRAAAT QPAEALRYE
           LDGAALPVAI EPLQVIVIAL VAMAIALLST LYPSWRAAAT QPAEALRYE
           LDGAALPVAI EPLQVIVIAL VAMAIALLST LYPSWRAAAT QPAEALRYE
           LDGAALPVAI EPLQVIVIAL VAMAIALLST LYPSWRAAAT QPAEALRYE
           LDGAALPVAI EPLQVIVIAL VAMAIALLST LYPSWRAAAT QPAEALRYE
           LDGAALPVAI EPLQVIVIAL VAMAIALLST LYPSWRAAAT QPAEALRYE
           LDGAALPVAI EPLQVIVIAL VAMAIALLST LYPSWRAAAT QPAEALRYE
           LDGAALPVAI EPLQVIVIAL VAMAIALLST LYPSWRAAAT QPAEALRYE
           LDGAALPVAI EPLQVIVIAL VAMAIALLST LYPSWRAAAT QPAEALRYE
           LDGAALPVAI EPLQVIVIAL VAMAIALLST LYPSWRAAAT QPAEALRYE
           LDGAALPVAI EPLQVIVIAL VAMAIALLST LYPSWRAAAT QPAEALRYE
           LDGAALPVAI EPLQVIVIAL VAMAIALLST LYPSWRAAAT QPAEALRYE
           LDGAALPVAI EPLQVIVIAL VAMAIALLST LYPSWRAAAT QPAEALRYE
           LDGAALPVAI EPLQVIVIAL VAMAIALLST LYPSWRAAAT QPAEALRYE
           LDGAALPVAI EPLQVIVIAL VAMAIALLST LYPSWRAAAT QPAEALRYE
           LDGAALPVAI EPLQVIVIAL VAMAIALLST LYPSWRAAAT QPAEALRYE
           LDGAALPVAI EPLQVIVIAL VAMAIALLST LYPSWRAAAT QPAEALRYE
