# Supplementary material for: Essential gene acquisition destabilizes plasmid inheritance
Source: PLoS Genet. 2021 Jul 12;17(7):e1009656. doi: 10.1371/journal.pgen.1009656 (PMC8297927; doi:10.1371/journal.pgen.1009656)
Supplement: S1 Data — (GZ) [file pgen.1009656.s029.tar.gz › Phylogenetic data/33371/33371.phy.treefile]

(16925793:0.0169535201,35990671:0.0081420704,((((((((((((((37219253:0.0049378184,37227004:0.0024734151):0.000002,37040930:0.0024644504):0.000002,37655089:0.0000022249):0.000002,(((((((37464691:0.0024539075,35877081:0.0024612080):0.000002,(34672540:0.0024623282,37198060:0.0024623584):0.000002):0.000002,37630332:0.0000022249):0.000002,37237866:0.0024686082):0.002463,34578080:0.0000020487):0.002474,34340221:0.0024691201):0.000002,36723244:0.0024594527):0.000002):0.000002,(34417973:0.0024651004,34920301:0.0024621448):0.000002):0.000002,(37430690:0.0024602521,36592932:0.0049350132):0.000002):0.000002,((27277604:0.0024610943,34151923:0.0049570532):0.000002,36002879:0.0024637430):0.000002):0.000002,(26227480:0.0024665592,33052350:0.0024670834):0.000002):0.000002,(37455889:0.0024652604,30126804:0.0024653053):0.000002):0.000002,((37166480:0.0000020043,36021928:0.0024639379):0.002462,36652797:0.0049329118):0.000002):0.000002,36542475:0.0024657177):0.002468,(37024486:0.0000022062,15102815:0.0024602192):0.000002):0.003912,1578974:0.0011494300):0.003920,9164870:0.0033933165):0.406278);
