# Supplementary material for: Essential gene acquisition destabilizes plasmid inheritance
Source: PLoS Genet. 2021 Jul 12;17(7):e1009656. doi: 10.1371/journal.pgen.1009656 (PMC8297927; doi:10.1371/journal.pgen.1009656)
Supplement: S1 Data — (GZ) [file pgen.1009656.s029.tar.gz › Phylogenetic data/5715/5715.phy.treefile]

(22818839:0.0000000000,(((((((((33395892:0.0000010000,(((35214480:0.0000010000,35831072:0.0000010000):0.104715,(((37647557:0.0000024235,((37657244:0.0059108579,37462570:0.0059590371):0.000002,(36503102:0.0059279467,37372866:0.0059233209):0.000002):0.000002):0.000002,36725580:0.0059573532):0.000002,17273062:0.0059094654):0.005922):0.005929,36242460:0.0059190174):0.000002):0.000001,35966797:0.0000000000):0.000000,33818913:0.0000000000):0.000000,35773665:0.0000000000):0.000000,33818819:0.0000000000):0.000000,35971869:0.0000000000):0.000000,36222739:0.0000000000):0.000000,36180006:0.0000000000):0.000000,35932324:0.0000000000):0.000000,36261804:0.0000000000);
