# Supplementary material for: Essential gene acquisition destabilizes plasmid inheritance
Source: PLoS Genet. 2021 Jul 12;17(7):e1009656. doi: 10.1371/journal.pgen.1009656 (PMC8297927; doi:10.1371/journal.pgen.1009656)
Supplement: S1 Data — (GZ) [file pgen.1009656.s029.tar.gz › Phylogenetic data/5715/5715.protein_info.txt]

22818839	WP_000115001.1	Escherichia coli O139:H28 str. E24377A	peptide deformylase	Plasmid
33395892	WP_000115001.1	Escherichia coli	peptide deformylase	Plasmid
33818819	WP_000115001.1	Escherichia coli	peptide deformylase	Plasmid
33818913	WP_000115001.1	Escherichia coli	peptide deformylase	Plasmid
35214480	WP_001553770.1	Escherichia coli	peptide deformylase	Plasmid
35773665	WP_000115001.1	Escherichia coli	peptide deformylase	Plasmid
35831072	WP_001553770.1	Escherichia coli	peptide deformylase	Plasmid
35932324	WP_000115001.1	Escherichia coli O6:H16	peptide deformylase	Plasmid
35966797	WP_000115001.1	Escherichia coli	peptide deformylase	Plasmid
35971869	WP_000115001.1	Escherichia coli	peptide deformylase	Plasmid
36180006	WP_000115001.1	Escherichia coli O6:H16	peptide deformylase	Plasmid
36222739	WP_000115001.1	Escherichia coli	peptide deformylase	Plasmid
36242460	WP_000115002.1	Escherichia coli O169:H41	peptide deformylase	Plasmid
36261804	WP_000115001.1	Escherichia coli O27:H7	peptide deformylase	Plasmid
37647557	WP_000114984.1	Escherichia coli	peptide deformylase	Chromosome
17273062	WP_059216096.1	Escherichia albertii	peptide deformylase	Chromosome
37657244	WP_000114986.1	Escherichia coli	peptide deformylase	Chromosome
36503102	WP_074523692.1	Escherichia coli str. K-12 substr. MG1655	peptide deformylase	Chromosome
37462570	WP_000114985.1	Escherichia coli	peptide deformylase	Chromosome
36725580	WP_022296207.1	Escherichia coli	peptide deformylase	Chromosome
37372866	WP_000114983.1	Escherichia coli	peptide deformylase	Chromosome
