# Supplementary material for: Essential gene acquisition destabilizes plasmid inheritance
Source: PLoS Genet. 2021 Jul 12;17(7):e1009656. doi: 10.1371/journal.pgen.1009656 (PMC8297927; doi:10.1371/journal.pgen.1009656)
Supplement: S1 Data — (GZ) [file pgen.1009656.s029.tar.gz › Phylogenetic data/5715/5715.phy]

 21 172
22818839   MSVLQVLHIP DERLRKVAKP VEEVNAEIRR IVDDMFETMY AEKGIGLAAT
33395892   MSVLQVLHIP DERLRKVAKP VEEVNAEIRR IVDDMFETMY AEKGIGLAAT
33818819   MSVLQVLHIP DERLRKVAKP VEEVNAEIRR IVDDMFETMY AEKGIGLAAT
33818913   MSVLQVLHIP DERLRKVAKP VEEVNAEIRR IVDDMFETMY AEKGIGLAAT
35214480   MSVLQVLHIP DERLRKVAKP VEEVNAEIQR IVDDMFETMY AEKGIGLAAT
35773665   MSVLQVLHIP DERLRKVAKP VEEVNAEIRR IVDDMFETMY AEKGIGLAAT
35831072   MSVLQVLHIP DERLRKVAKP VEEVNAEIQR IVDDMFETMY AEKGIGLAAT
35932324   MSVLQVLHIP DERLRKVAKP VEEVNAEIRR IVDDMFETMY AEKGIGLAAT
35966797   MSVLQVLHIP DERLRKVAKP VEEVNAEIRR IVDDMFETMY AEKGIGLAAT
35971869   MSVLQVLHIP DERLRKVAKP VEEVNAEIRR IVDDMFETMY AEKGIGLAAT
36180006   MSVLQVLHIP DERLRKVAKP VEEVNAEIRR IVDDMFETMY AEKGIGLAAT
36222739   MSVLQVLHIP DERLRKVAKP VEEVNAEIRR IVDDMFETMY AEKGIGLAAT
36242460   MSVLQVLHIP DERLRKVAKP VEEVNAEIRR IVDDMFETMY AEKGIGLAAT
36261804   MSVLQVLHIP DERLRKVAKP VEEVNAEIRR IVDDMFETMY AEKGIGLAAT
37647557   MSVLQVLHIP DERLRKVAKP VEEVNAEIQR IVDDMFETMY AEEGIGLAAT
17273062   MSVLQVLHIP DERLRKVAKP VEEVNAEIQR IVDDMFETMY AEEGIGLAAT
37657244   MSVLQVLHIP DERLRKVAKP VEEVNAEIQR IVDDMFETMY AEEGIGLAAT
36503102   MSVLQVLHIP DERLRKVAKP VEEVNTEIQR IVDDMFETMY AEEGIGLAAT
37462570   MSVLQVLHIP DERLRKVAKP VEEVNAEIQR IVDDMFETMY AEEGIGLAAT
36725580   MSVLQVLHIP DERLRKVAKP VEEVNAEIQR IVDDMFETMY AEEGIGLAAT
37372866   MSVLQVLHIP DERLRKVAKP VEEVNAEIQR IVDDMFETMY AEEGIGLAAT

           QVDIHQRIIV IDVSENRDER LVLINPELLE KSGETGIEEG CLSIPEQRAL
           QVDIHQRIIV IDVSENRDER LVLINPELLE KSGETGIEEG CLSIPEQRAL
           QVDIHQRIIV IDVSENRDER LVLINPELLE KSGETGIEEG CLSIPEQRAL
           QVDIHQRIIV IDVSENRDER LVLINPELLE KSGETGIEEG CLSIPEQRAL
           QVDIHQRIIV IDVSENRDER LVLINPELLE KSGETGIEEG CLSIPEQRAL
           QVDIHQRIIV IDVSENRDER LVLINPELLE KSGETGIEEG CLSIPEQRAL
           QVDIHQRIIV IDVSENRDER LVLINPELLE KSGETGIEEG CLSIPEQRAL
           QVDIHQRIIV IDVSENRDER LVLINPELLE KSGETGIEEG CLSIPEQRAL
           QVDIHQRIIV IDVSENRDER LVLINPELLE KSGETGIEEG CLSIPEQRAL
           QVDIHQRIIV IDVSENRDER LVLINPELLE KSGETGIEEG CLSIPEQRAL
           QVDIHQRIIV IDVSENRDER LVLINPELLE KSGETGIEEG CLSIPEQRAL
           QVDIHQRIIV IDVSENRDER LVLINPELLE KSGETGIEEG CLSIPEQRAL
           QVDIHQRIIV IDVSENRDER LVLINPELLE KSGETGIEEG CLSIPEQRAL
           QVDIHQRIIV IDVSENRDER LVLINPELLE KSGETGIEEG CLSIPEQRAL
           QVDIHQRIIV IDVSENRDER LVLINPELLE KSGETGIEEG CLSIPEQRAL
           QVDIHQRIIV IDISENRDER LVLINPELLE KSGETGIEEG CLSIPEQRAL
           QVDIHQRIIV IDVSENRDER LVLINPELLE KSGETGIEEG CLSIPEQRAL
           QVDIHQRIIV IDVSENRDER LVLINPELLE KSGETGIEEG CLSIPEQRAL
           QVDIHQRIIV IDVSENRDER LVLINPELLE KSGETGIEEG CLSIPEQRAL
           QVDIHQRIIV IDVSENRDER LVLINPELLE KSGETGIEEG CLSIPEQRAL
           QVDIHQRIIV IDVSENRDER LVLINPELLE KSGETGIEEG CLSIPEQRAL

           VPRAEKVKIR ALDRDGKPFE LEADGLLAIC IQHEM---DH LVGKLFMDYL
           VPRAEKVKIR ALDRDGKPFE LEADGLLAIC IQHEM---DH LVGKLFMDYL
           VPRAEKVKIR ALDRDGKPFE LEADGLLAIC IQHEM---DH LVGKLFMDYL
           VPRAEKVKIR ALDRDGKPFE LEADGLLAIC IQHEM---DH LVGKLFMDYL
           VPRAEKVKIR ALDRDGKPFE LEADGLLAIC IGLRLGNGKY CTLRLFFN--
           VPRAEKVKIR ALDRDGKPFE LEADGLLAIC IQHEM---DH LVGKLFMDYL
           VPRAEKVKIR ALDRDGKPFE LEADGLLAIC IGLRLGNGKY CTLRLFFN--
           VPRAEKVKIR ALDRDGKPFE LEADGLLAIC IQHEM---DH LVGKLFMDYL
           VPRAEKVKIR ALDRDGKPFE LEADGLLAIC IQHEM---DH LVGKLFMDYL
           VPRAEKVKIR ALDRDGKPFE LEADGLLAIC IQHEM---DH LVGKLFMDYL
           VPRAEKVKIR ALDRDGKPFE LEADGLLAIC IQHEM---DH LVGKLFMDYL
           VPRAEKVKIR ALDRDGKPFE LEADGLLAIC IQHEM---DH LVGKLFMDYL
           VPRAEKVKIR ALDRDGKPFE LEAEGLLAIC IQHEM---DH LVGKLFMDYL
           VPRAEKVKIR ALDRDGKPFE LEADGLLAIC IQHEM---DH LVGKLFMDYL
           VPRAEKVKIR ALDRDGKPFE LEADGLLAIC IQHEM---DH LVGKLFMDYL
           VPRAEKVKIR ALDRDGKPFE LEADGLLAIC IQHEM---DH LVGKLFMDYL
           VPRAEKVKIR ALDRDGKPFE LEAEGLLAIC IQHEM---DH LVGKLFMDYL
           VPRAEKVKIR ALDRDGKPFE LEADGLLAIC IQHEM---DH LVGKLFMDYL
           VPRAEKVKIR ALDRDGKPFE LEADGLLAIC IQHEM---DH LVGKLFMDYL
           VPRAEKVKIR ALDRYGKPFE LEADGLLAIC IQHEM---DH LVGKLFMDYL
           VPRAEKVKIC ALDRDGKPFE LEADGLLAIC IQHEM---DH LVGKLFMDYL

           SPLKQQRIRQ KVEKLDRLKA RA
           SPLKQQRIRQ KVEKLDRLKA RA
           SPLKQQRIRQ KVEKLDRLKA RA
           SPLKQQRIRQ KVEKLDRLKA RA
           ---------- ---------- QV
           SPLKQQRIRQ KVEKLDRLKA RA
           ---------- ---------- QV
           SPLKQQRIRQ KVEKLDRLKA RA
           SPLKQQRIRQ KVEKLDRLKA RA
           SPLKQQRIRQ KVEKLDRLKA RA
           SPLKQQRIRQ KVEKLDRLKA RA
           SPLKQQRIRQ KVEKLDRLKA RA
           SPLKQQRIRQ KVEKLDRLKA RA
           SPLKQQRIRQ KVEKLDRLKA RA
           SPLKQQRIRQ KVEKLDRLKA RA
           SPLKQQRIRQ KVEKLDRLKA RA
           SPLKQQRIRQ KVEKLDRLKA RA
           SPLKQQRIRQ KVEKLDRLKA RA
           SPLKQQRIRQ KVEKLDRLKD RA
           SPLKQQRIRQ KVEKLDRLKA RA
           SPLKQQRIRQ KVEKLDRLKA RA
