# Supplementary material for: Essential gene acquisition destabilizes plasmid inheritance
Source: PLoS Genet. 2021 Jul 12;17(7):e1009656. doi: 10.1371/journal.pgen.1009656 (PMC8297927; doi:10.1371/journal.pgen.1009656)
Supplement: S1 Data — (GZ) [file pgen.1009656.s029.tar.gz › Phylogenetic data/14177/14177.phy.treefile]

(35263516:0.0000000000,((35626991:0.0000010000,(37378393:0.0000025692,(36448980:0.0000028849,((((37652537:0.0000027634,(36496980:0.0018848823,((37360487:0.0000027634,(((27277077:0.0018778081,(37654634:0.0000021491,37011683:0.0018688093):0.001875):0.000003,(27109591:0.0038016173,37333931:0.0000020213):0.001882):0.000002,((18614939:0.0000027634,14399834:0.0018674623):0.003843,9165362:0.0056133488):0.001898):0.000002):0.000002,(((37644996:0.0000027634,(35922880:0.0018771994,30031394:0.0018863625):0.000003):0.000001,37170990:0.0018760096):0.000002,35741351:0.0018779385):0.001879):0.001893):0.000002):0.000001,(((((37631580:0.0000021256,36434986:0.0018888055):0.001896,34873507:0.0018832297):0.000001,36888365:0.0018950114):0.000002,(36746576:0.0018856251,35625544:0.0018933149):0.000002):0.000001,(((37041501:0.0018810634,(36942363:0.0000020070,37080509:0.0018991999):0.001917):0.000002,36216889:0.0019562168):0.000001,(29854810:0.0018810990,37253266:0.0018857472):0.000001):0.000001):0.000001):0.000001,37033437:0.0018767060):0.000003,37302399:0.0018818805):0.001882):0.003866):0.003856):0.000001,36913328:0.0000000000):0.000000,35684597:0.0000000000);
