# Supplementary material for: Essential gene acquisition destabilizes plasmid inheritance
Source: PLoS Genet. 2021 Jul 12;17(7):e1009656. doi: 10.1371/journal.pgen.1009656 (PMC8297927; doi:10.1371/journal.pgen.1009656)
Supplement: S1 Data — (GZ) [file pgen.1009656.s029.tar.gz › Phylogenetic data/14177/14177.protein_info.txt]

35263516	WP_001287146.1	Escherichia coli	glutamine--tRNA ligase	Plasmid
35626991	WP_001287146.1	Escherichia coli	glutamine--tRNA ligase	Plasmid
35684597	WP_001287146.1	Escherichia coli	glutamine--tRNA ligase	Plasmid
36913328	WP_001287146.1	Escherichia coli	glutamine--tRNA ligase	Plasmid
37378393	WP_032220989.1	Escherichia coli	glutamine--tRNA ligase	Plasmid
36448980	WP_016244399.1	Escherichia coli	glutamine--tRNA ligase	Chromosome
37652537	WP_001287154.1	Escherichia coli	glutamine--tRNA ligase	Chromosome
36496980	WP_063102878.1	Escherichia coli	glutamine--tRNA ligase	Chromosome
37631580	WP_001287151.1	Escherichia coli B7A	glutamine--tRNA ligase	Chromosome
37360487	WP_001287164.1	Escherichia coli	glutamine--tRNA ligase	Chromosome
37302399	WP_108942282.1	Escherichia coli O43 str. RM10042	glutamine--tRNA ligase	Chromosome
34873507	WP_073519248.1	Escherichia coli	glutamine--tRNA ligase	Chromosome
37041501	WP_062882572.1	Escherichia coli	glutamine--tRNA ligase	Chromosome
36746576	WP_104951262.1	Escherichia coli	glutamine--tRNA ligase	Chromosome
35625544	WP_087757986.1	Escherichia coli	glutamine--tRNA ligase	Chromosome
29854810	WP_021292912.1	Escherichia coli	glutamine--tRNA ligase	Chromosome
27277077	WP_001287162.1	Escherichia coli O7:K1 str. CE10	glutamine--tRNA ligase	Chromosome
37644996	WP_001287134.1	Escherichia coli	glutamine--tRNA ligase	Chromosome
37033437	WP_021564969.1	Escherichia coli	glutamine--tRNA ligase	Chromosome
36942363	WP_062863634.1	Escherichia coli	glutamine--tRNA ligase	Chromosome
36888365	WP_089588226.1	Escherichia coli	glutamine--tRNA ligase	Chromosome
35741351	WP_088172342.1	Escherichia coli	glutamine--tRNA ligase	Chromosome
37654634	WP_001287170.1	Escherichia coli	glutamine--tRNA ligase	Chromosome
37253266	WP_108118625.1	Escherichia coli	glutamine--tRNA ligase	Chromosome
36216889	WP_099558351.1	Escherichia coli O25:H16	glutamine--tRNA ligase	Chromosome
35922880	WP_001287136.1	Escherichia coli	glutamine--tRNA ligase	Chromosome
27109591	WP_001287130.1	Escherichia coli PCN033	glutamine--tRNA ligase	Chromosome
37333931	WP_020233305.1	Escherichia coli	glutamine--tRNA ligase	Chromosome
36434986	WP_001287149.1	Escherichia coli	glutamine--tRNA ligase	Chromosome
37170990	WP_096986901.1	Escherichia coli	glutamine--tRNA ligase	Chromosome
37080509	WP_106913407.1	Escherichia coli	glutamine--tRNA ligase	Chromosome
18614939	WP_001287168.1	Escherichia albertii	glutamine--tRNA ligase	Chromosome
37011683	WP_001561634.1	Escherichia coli	glutamine--tRNA ligase	Chromosome
14399834	WP_095573730.1	Escherichia albertii	glutamine--tRNA ligase	Chromosome
30031394	WP_039267809.1	Escherichia coli APEC IMT5155	glutamine--tRNA ligase	Chromosome
9165362	WP_038355679.1	Escherichia marmotae	glutamine--tRNA ligase	Chromosome
