# Supplementary material for: Essential gene acquisition destabilizes plasmid inheritance
Source: PLoS Genet. 2021 Jul 12;17(7):e1009656. doi: 10.1371/journal.pgen.1009656 (PMC8297927; doi:10.1371/journal.pgen.1009656)
Supplement: S1 Data — (GZ) [file pgen.1009656.s029.tar.gz › Phylogenetic data/1064/1064.faa]

>37007321
MIVGISGASGFQYGVKTLELLKKLDVEIHLVVSKGAEKTCQLETDYRLDDIFAMADVVHPINNLGAAISSGSFKTQGMIITPCSMRTLGAIAHCMTDNLLTRAADVVLKERRRLVLLARETPLNLGHIRNMATVTEMGGIIFPPVPAFYQRPQTVEEIVTHSVNRALDLFDLNIKDLPRWGEDLLNYNE
>1578567
MKRLIVGISGASGAIYGVRLLQVLRDVTDIETHLVMSQAARQTLSLETDFSLRDVQALADVTHDARDIAASISSGSFQTLGMVILPCSIKTLSGIVHSYTDGLLTRAADVVLKERRPLVLCVRETPLHLGHLRLMTQAAEIGAVIMPPVPAFYHRPQSLDDVINQTVNRVLDQFAINLPEDLFARWQGA
>9163728
MKRLIVGISGASGAIYGVRLLQVLRDVADVETHLVMSQAARQTLSLETDFSLREVQALADVTHDARDIAASISSGSFQTLGMVILPCSIKTLSGIAHSYTDGLLTRAADVVLKERRPLVLCVRETPLHLGHLRLMTQAAEIGAVIMPPVPAFYHRPQSLDDVINQTVNRVLDQFTITLPEDLFARWQGA
>36060679
MKRLIVGISGASGAIYGVRLLQVLRDVTDIETHLVMSQAARQTLSLETDFSLREVQALADVTHDARDIAASISSGSFQTLGMVILPCSIKTLSGIVHSYTDGLLTRAADVVLKERRPLVLCVRETPLHLGHLRLMTQVAEIGAVIMPPVPAFYHRPQSLDDVINQTVNRVLDQFAITLPEDLFARWQGA
>35929273
MKRLIVGISGASGAIYGVRLLQVLRDVTDIETHLVMSQAARQTLSLETDFSLREVQALADVTHDARDLAASISSGSFQTLGMVILPCSIKTLSGIVHSYTDGLLTRAADVVLKERRPLVLCVRETPLHLGHLRLMTQAAEIGAVIMPPVPAFYHRPQSLDDVINQTVNRVLDQFAITLPEDLFARWQGA
>27111337
MKRLIVGISGASGAIYGVRLLQVLRDVADVETHLVMSQAARQTLSLETDFSLREVQALADVTHDARDIAASISSGSFQTLGMVILPCSIKTLSGIVHSYTDGLLTRAADVVLKERRPLVLCVRETPLHLGHLRLMTQAAEIGAVIMPPVPAFYHRPQSLDDVINQTVNRVLDQFTITLPEDLFARWQGA
>16923647
MKRLIVGISGASGAIYGVRLLQVLRDVADVETHLVMSQAARQTLSLETDFSLREVQALADVTHDARDIAASISSGSFQTLGMVILPCSIKTLSGIVHSYTDGLLTRAADVVLKERRPLVLCVRETPLHLGHLRLMTQAAEIGAVIMPPVPAFYHRPQSLDDVINQTVNRVLDQFAITLPEELFARWQGA
>37362177
MKRLIVGISGASGAIYGVRLLQVLRDVADVETHLVMSQAARQTLSLETDFSLREVQALADVTHDARDIAASISSGSFQTLGMVILPCSIKTLSGIVHSYTDGLLTRAADVVLKERRPLVLCVRETPLHLGHLRLMTQAAEIGAVIMPPVPAFYHRPQSLDDVINQTVNRVLDQFAITLPEDLFARWQGA
>1847536
MKRLIVGISGASGAIYGVRLLQVLRDVADVETHLVMSQSARQTLSLETDFSLREVQALADVTHDARDIAASISSGSFQTLGMVILPCSIKTLSGIVHSYTDGLLTRAADVVLKERRPLVLCVRETPLHLGHLRLMTQAAEIGAVIMPPVPAFYHRPQSLDDVINQTVNRVLDQFAITLPEDLFARWQGA
>18616594
MKRLIVGISGASGAIYGVRLLQVLRDVSDVETHLVMSQSARQTLSLETDFSLREVQALADVTHDARDIAASISSGSFQTLGMVILPCSIKTLSGIVHSYTDGLLTRAADVVLKERRPLVLCVRETPLHLGHLRLMTQAAEIGAVIMPPVPAFYHRPQSLDDVINQTVNRVLDQFAITLPEELFARWQGA
>37023187
MKRLIVGISGASGAIYGVRLLQVLRDVADVETHLVMSQAARQTLSLETDFSLREVQALADVTHDARDIAATISSGSFQTLGMVILPCSIKTLSGIVHSYTDGLLTRAADVVLKERRPLVLCVRETPLHLGHLRLMTQAAEIGAVIMPPVPAFYHRPQSLDDVINQTVNRVLDQFAITLPEDLFARWQGA
>37656238
MKRLIVGISGASGAIYGVRLLQVLRDVTDIETHLVMSQAARQTLSLETDFSLREVQALADVTHDARDIAASISSGSFQTLGMVILPCSIKTLSGIVHSYTDGLLTRAADVVLKERRPLVLCVRETPLHLGHLRLMTQAAEIGAVIMPPVPAFYHRPQSLDDVINQTVNRVLDQFAITLPEDLFARWQGA
>29202932
MKRLIVGISGASGAIYGVRLLQVLRDVADIETHLVMSQAARQTLSLETDFSLREVQVLADVTHDARDIAASISSGSFQTLGMVILPCSIKTLSGIVHSYTDGLLTRAADVVLKERRPLVLCVRETPLHLGHLRLMTQAAEIGAVIMPPVPAFYHRPQSLDDVINQTVNRVLDQFAITLPDDLFARWQGA
>37649593
MKRLIVGISGASGAIYGVRLLQVLRDVTDIETHLVMSQAARQTLSLETDFSLREVQALADVTHDARDISASISSGSFQTLGMVILPCSIKTLSGIVHSYTDGLLTRAADVVLKERRPLVLCVRETPLHLGHLRLMTQAAEIGAVIMPPVPAFYHRPQSLDDVINQTVNRVLDQFAITLPEDLFARWQGA
>37646600
MKRLIVGISGASGAIYGVRLLQVLRDVTDIETHLVMSQAARQTLSLETDFSLREVQALADVTHDARDIAASISSGSFQTLGMVILPCSIKTLSGIVHSYTDGLLTRAADVVLKERRPLVLCVRETPLHLGHLRLMTQAAEIGAVIMPPVPAFYHRPQSLDDVINQTVNRVLDQFAVTLPEDLFARWQGA
>37336938
MKRLIVGISGASGAIYGVRLLQVLRDVADVETHLVMSQAARQTLSLETDFSLREVQASADVTHDARDIAASISSGSFQTLGMVILPCSIKTLSGIVHSYTDGLLTRAADVVLKERRPLVLCVRETPLHLGHLRLMTQAAEIGAVIMPPVPAFYHRPQSLDDVINQTVNRVLDQFAITLPEDLFARWQGA
>17273970
MKRLIVGISGASGAIYGVRLLQVLRDVADVETHLVMSQAARQTLSLETDFSLREVQTLADVTHDARDIAASISSGSFQTLGMVILPCSIKTLSGIVHSYTDGLLTRAADVVLKERRPLVLCVRETPLHLGHLRLMTQAAEIGAVIMPPVPAFYHRPQSLDDVINQTVNRVLDQFAITLPEELFARWQGA
>36890062
MKRLIVGISGASGAIYGVRLLQVLRDVTDIETHLVMSQAARQTLSFETDFSLREVQALADVTHDARDIAASISSGSFQTLGMVILPCSIKTLSGIVHSYTDGLLTRAADVVLKERRPLVLCVRETPLHLGHLRLMTQAAEIGAVIMPPVPAFYHRPQSLDDVINQTVNRVLDQFAITLPEDLFARWQGA
>37035420
MKRLIVGISGASGAIYGVRLLQVLRDVTDIETHLVMSQAARQTLSLETDFSLREVQALADVTHDARDIAASISSGSFQTLGMAILPCSIKTLSGIVHSYTDGLLTRAADVVLKERRPLVLCVRETPLHLGHLRLMTQAAEIGAVIMPPVPAFYHRPQSLDDVINQTVNRVLDQFAITLPEDLFARWQGA
>37391104
MKRLIVGISGASGAIYGVRLLQVLRDVTDIKTHLVMSQAARQTLSLETDFSLREVQALADVTHDARDISASISSGSFQTLGMVILPCSIKTLSGIVHSYTDGLLTRAADVVLKERRPLVLCVRETPLHLGHLRLMTQAAEIGAVIMPPVPAFYHRPQSLDDVINQTVNRVLDQFAITLPEDLFARWQGA
>35345361
MKRLIVGISGASGAIYGVRLLQVLRDVTNIETHLVMSQAARQTLSLETDFSLREVQALADVTHDARDIAASISSGSFQTLGMVILPCSIKTLSGIVHSYTDGLLTRAADVVLKERRPLVLCVRETPLHLGHLRLMTQAAEIGAVIMPPVPAFYHRPQSLDDVINQTVNRVLDQFAITLPEDLFARWQGA
>33214844
MKRLIVGISGASGAIYGVRLLQVLRDVTDIETHLVMSQAARQTLSLETDFSLREVQALADVTHDARDIAASISSGSFQTLGMVILPCSIKTLSGIVHSYTDGLLTRAADVVLKERRPLVLCVRETPLHLGHLRLMTQAAEIGAVIMPPVPAFYHRPQSLDDAINQTVNRVLDQFAVTLPEDLFARWQGA
>35318111
MKRLIVGISGASGAIYGVRLLQVLRDVADIETHLVMSQAARQTLSLETGFSLREVQALADVTHDARDIAASISSGSFQTLGMVIFPCSIKTLSGIVHSYTDGLLTRAADVVLKERRPLVLCVRETPLHLGHLRLMTQAAEIGAVIMPPVPAFYHRPQSIDDVINQTVNRVLDQFAITLPEDLFARWQGA
>37039371
MKRLIVGISGASGAIYGVRLLQVLRDVTDIETHLVMSQAARQTLSHETDFSLREVQALADVTHDARDISASISSGSFQTLGMVILPCSIKTLSGIVHSYTDGLLTRAADVVLKERRPLVLCVRETPLHLGHLRLMTQAAEIGAVIMPPVPAFYHRPQSLDDVINQTVNRVLDQFAITLPEDLFARWQGA
>36999958
MKRLIVGISGASGAIYGVRLLQVLRDVADIETHLVMSQAARQTLSLETGFSLREVQALADVTHDARDIAASISSGSFQTLGMVILPCSIKTLSGIVHSYTDGLLTRAADVVLKERRPLVLCVRETPLHLGHLRLMTQAAEIGAVIMPPVPAFYHRPQSLDDVINQTVNRVLDQFAITLPEDLFARWQGA
>37137280
MKRLIVGISGASGAIYGVRLLQVLRDVTDIETHLVMSQAARQTLSLETGFSLREVQALADVTHDARDIAASISSGSFQTLGMVILPCSIKTLSGIVHSYTDGLLTRAADVVLKERRPLVLCVRETPLHLGHLRLMTQAAEIGAVIMPPVPAFYHRPQSLDDVINQTVNRVLDQFAITLPEDLFARWQGA
>35548002
MKRLIVGISGASGAIYGVRLLQVLRDVADIETHLVMSQAARQTLSLETGFSLREVQALADVTHDARDISASISSGSFQTLGMVILPCSIKTLSGIVHSYTDGLLTRAADVVLKERRPLVLCVRETPLHLGHLRLMTQAAEIGAVIMPPVPAFYHRPQSLDDVINQTVNRVLDQFAITLPEDLFARWQGA
>37015783
MKRLIVGISGASGAIYGVRLLQVLRDVADIETHLVMSQAARQTLSLETGFSLREVQALADVTHDARDIAASISSGSFQTLGMVILPCSIKTLSGIVHSYTDGLLTRAADVVLKERRPLVLCVRETPLHLGHLRLMTQAAEIGAVIMPPVPVFYHRPQSLDDVINQTVNRVLDQFAITLPEDLFARWQGA
>15104288
MKLIVGMTGATGAPLGVALLQALREMPDVETHLVMSKWAKTTIELETSYSARDVAALADFSHNPADQAATISSGSFRTDGMIVIPCSMKTLAGIRAGYADGLVGRAADVVLKEGRKLVLVPREMPLSTIHLENMLALSRMGVVMVPPMPAFYNHPQSVDDITQHIVARVLDQFGLEHPHARRWQGLPQTRNFSQENE
>18616950
MKLIVGMTGATGAPLGVALLQALREMPDVETHLVMSKWAKTTIELETSYSARDVAALADFSHNPADQAATISSGSFRTDGMIVIPCSMKTLAGIRAGYADGLVGRAADVVLKEGRKLVLMPREMPLSTIHLENMLALSRMGVAMVPPMPAFYNHPQSVDDITQHIVARVLDQFGLEHPHARRWQGLPQTRNFSQENE
>11518751
MKLIVGMTGATGAPLGVALLQALREMPDVETHLVMSKWAKTTIELETSYSARDVAALADFSHNPADQAATISSGSFRTDGMIVIPCSMKTLAGIRAGYADGLVGRAADVVLKEGRKLVLVPREMPLSTIHLENMLALSRMGVAMVPPMPAFYNHPQSVDDITQHIVARVLDQFGLEHPHARRWQGLPQTRNFSQENE
>36594445
MKLIVGMTGATGAPLGVALLQALQEMPNIETHLVMSKWAKTTIELETPYSARDVAALADFSHNPADQAATISSGSFRTDGMIVIPCSMKTLAGIRAGYADGLVGRAADVVLKEGRKLVLVPREMPLNTIHLENMLALSRMGVAMVPPMPAFYNHPETVDDIVHHVVARVLDQFGLEHPYARRWQGLPQARNFSQENE
>37432510
MKLIVGMTGATGAPLGVALLQALREMPNVETHLVMSTWAKTTIELETPYSAHDVAALADFSHNPADQAATISSGSFRTDGMIVIPCSMKTLAGIRAGYADGLVGRAADVVLKEGRKLVLVPRETPLSTIHLENMLALSRMGVAMVPPMPAFYNHPETVDDIVHHVVARVLDQFGLEHPHARRWQGLPQARNFSQENE
>37362559
MRLIVGMTGATGAPLGVALLQALREMPNVETHLVMSKWAKTTIELETPYNARDVAALADFCHNPADQAATISSGSFRTDGMIVIPCSMKTLAGIRAGYADGLVGRAADVVLKEGRKLVLVPREMPLSTIHLENMLALSRMGVAMVPPMPAFYNHPETVDDIVHHVVARVLDQFGLEHPHARRWQGLPQARNFSQENE
>30133719
MKLIVGMTGATGAPLGVALLQALREMPNVETHLVMSKWAKTTIELETPYSARDVAALADFSHNPADQAATISSGSFRTDGMIVIPCSMKTLAGIRAGYADGLVGRAADVVLKEGRKLVLVPREMPLSTIHLENMLALSRMGVAMVPPMPAFYNHPETVDDIVHHVVARVLDQFGLEHPHARRWQGLPQVRNFYQENE
>37225236
MKLIVGMTGATGAPLGVALLQALREMPNVETHLVMSKWAKTTIELETPYSARDVAALADFSHNPADQAATISSGSFRTDGMIVIPCSMKTLAGIRAGYADGLVGRAADVVLKEGRKLVLVPREMPLSTIHLENMLALSRMGVAMVPPMPAFYNHPETVDDIVHHVVARVLDQFGLEHPHARRWQGLPQARNFSQENE
>37006339
MKLIVGMTGATGAPLGVALLQALREMPNVETHLVMSKWAKTTIKLETPYSARDVAALADFSHNPADQAATISSGSFRTDGMIVIPCSMKTLAGIRAGYADGLVGRAADVVLKEGRKLVLVPREMPLSTIHLENMLALSRMGVAMVPPMPAFYNHPETVDDIVHHVVARVLDQFGLEHPHARRWQGLPQARNFSQENE
>35942951
MRLIVGMTGATGAPLGVALLQALREMPNVETHLVMSKWAKTTIELETPYSARDVAALADFSHNPADQAATISSGSFRTDGMIVIPCSMKTLAGIRAGYADGLVGRAADVVLKEGRKLVLVPREMPLSTIHLENMLALSRMGVAMVPPMPAFYNHPETVDDIVHHVVARVLDQFGLEHPHARRWQGLPQARNFSQENE
>36006190
MRLIVGMTGATGAPLGVALLQALREMPNVETHLVMSKWAKTTIELETPYSARDVAALADFSHNPADQAATISSGSFRTDGMIVIPCSMKTLAGIRAGYADGLVGRAADVVLKEGRKLVLVPREMPLSTIHLENMLALSRMGVAMVPPMPAFYNHPETVDDIVHHVVARVLDQFGLEHPHARRWQGLPQVRNFSQENE
>37640656
MKLIVGMTGATGAPLGVALLQALREMPNVETHLVMSKWAKTTIELETPYSARDVAALADFSHNPADQAAIISSGSFRTDGMIVIPCSMKTLAGIRAGYADGLVGRAADVVLKEGRKLVLVPREMPLSTIHLENMLALSRMGVAMVPPMPAFYNHPETVDDIVHHVVARVLDQFGLEHPHARRWQGLPQARNFSQENE
>24250306
MKLIVGMTGATGAPLGVALLQALREMPNVETHLVMSKWARTTIELETPYSARDVAALADFSHNPADQAATISSGSFRTDGMIVIPCSMKTLAGIRAGYADGLVGRAADVVLKEGRKLVLVPREMPLSTIHLENMLALSRMGVAMVPPMPAFYNHPETVDDIVHHVVARVLDQFGLEHPHARRWQGLPQARNFSQENE
>37650044
MKLIVGMTGATGAPLGVALLQALREMPNVETHLVMSKWAKTTIELETPYSARDVAALADFSHNPADQAAIISSGSFRTDGMIVIPCSMKTLAGIRAGYADGLVGRAADVVLKEGRKLVLVPREMPLSTIHLENMLALSRMGVAMVPPMPAFYNHPETVDDIVHHVVARVLDQFGLEHPHTRRWQGLPQARNFSQENE
>33054502
MKLIVGMTGATGAPLGVALLQALREMPNVETHLVMSKWAKTTIELETPYSARDVAALADFSHNPADQAAIISSGSFRTDGMIVIPCSMKTLSGIRAGYADGLVGRAADVVLKEGRKLVLVPREMPLSTIHLENMLALSRMGVAMVPPMPAFYNHPETVDDIVHHVVARVLDQFGLEHPHARRWQGLPQARNFSQENK
>34643401
MKLIVGMTGATGAPLGVALLQALREMPNVETHLVMSKWAKTTIELETPYSARDVAALADFSHNPADQAAIISSGSFRTDGMIVIPCSMKTLAGIRAGYADGLVGRAADVVLKEGRKLVLVPREMPLSTIHLENMLALSRMGVAMVPPMPAFYNHPETVDDIVHHVVARVLDKFGLEHPHARRWQGLPQARNFSQENE
>35925380
MKLIVGMTGATGAPLGVALLQALREMPNVETHLVMSKWAKTTIELETPYSARDVAALADFSHNPADQAATISSGSFRTDGMIVIPCSMKTLAGIRAGYADGLVGRAADVVLKEGRKLVLVPREMPLSTIHLENMLALSRMGVAMVPPMPAFYNHPETVDDIVHHVVARVLDQFGLEHPYARRWQGLPQARNFSQENE
>37009168
MKLIVGMTGATGAPLGVALLQALREMPNVETHLVMSKWAKITIELETPYSARDVAALADFSHNPADQAATISSGSFRTDGMIVIPCSMKTLAGIRAGYADGLVGRAADVVLKEGRKLVLVPREMPLSTIHLENMLALSRMGVAMVPPMPAFYNHPETVDDIVHHVVARVLDQFGLEHPHARRWQGLPQARNFSQENE
>37326163
MKLIVGMTGATGAPLGVALLQALRDMPNVETHLVMSKWAKTTIELETPYSAHDVAALADFSHNPADQAAIISSGSFRTDGMIVIPCSMKTLAGIRAGYADGLVGRAADVVLKEGRKLVLVPREMPLSTIHLENMLALSRMGVAMVPPMPAFYNHPETVDDIVHHVVARVLDQFGLEHPHARRWQGLPQARNFSQENE
>34878821
MKLIVGMTGATGAPLGVALLQALREMPNVETHLVMSKWAKTTIELETPYSARDVAALADFSHNPADQAATISSGSFHTDGMIVIPCSMKTLAGIRAGYADGLVGRAADVVLKEGRKLVLVPREMPLSTIHLENMLALSRMGVAMVPPMPAFYNHPETVDDIVHHVVARVLDQFGLEHPHARRWQGLPQARNFSQENE
>37336545
MRLIVGMTGATGAPLGVALLQALREMPNVETHLVMSKWAKTTIELETPYSARDVAALADFSHNPADQAATISSGSFRTDGMIVIPCSMKTLAGIRVGYADGLVGRAADVVLKEGRKLVLVPREMPLSTIHLENMLALSRMGVAMVPPMPAFYNHPETVDDIVHHVVARVLDQFGLEHPHARRWQGLPQVRNFSQENE
>29847666
MRLIVGMTGATGAPLGVALLQALREMPNVETHLVMSKWAKTTIELETPYSARDVAALADFSHNPADQAATISSGSFHTDGMIVIPCSMKTLAGIRAGYADGLVGRAADVVLKEGRKLVLVPREMPLSTIHLENMLALSRMGVAMVPPMPAFYNHPETVDDIVHHVVARVLDQFGLEHPHARRWQGLPQVRNFSQENE
>37199076
MKLIVGMTGATGAPLGVALLQALRDMPNVETHLVMSKWAKTTIELETPYSARDVAALADFSHNPADQAAIISSGSFRTDGMIVIPCSMKTLAGIRAGYADGLVGRAADVVLKEGRKLVLVPREMPLSTIHLENMLALSRMGVAMVPPMPAFYNHPETVDDIVHHVVARVLDQFGLEHPHARRWQGLPQARNFSQENE
>37162764
MKLIVGMTGATGAPLGVALLQALREMPNVETHLVMSKWAKTTIELETPYSARDVAALADFSHNPADQAATISSGSFRTDGMIVIPCSMKTLAGIRAGYADGLVGRAADVVLKEGRKLVLVPREMPLSTIHLENMLALSRMGVAMVPPMPAFYNHPETVDDIVHHVVARVLDQFGFEHPHARRWQGLPQVRNFSQENE
>17273637
MKLIVGMTGATGAPLGVALLQALREMPDVETHLVMSKWAKTTIELETSYSARDVAALADFSHNPADQAATISSGSFRTDGMIVIPCSMKTLAGIRAGYAGGLVGRAADVVLKEGRKLVLVPREMPLSTIHLENMLALSRMGVAMVPPMPAFYNHPQSVDDITQHIVARVLDQFGLEHPHARRWQGLPQTRNFSQENE
>27279520
MRLIVGMTGATGAPLGVALLQALREMPNVETHLVMSKWARTTIELETPYSARDVAALADFSHNPADQAATISSGSFRTDGMIVIPCSMKTLAGIRAGYADGLVGRAADVVLKEGRKLVLVPREMPLSTIHLENMLALSRMGVAMVPPMPAFYNHPATVDDIVHHVVARVLDQFGLEHPHARRWQGLPQARNFSQENE
>36736245
MKLIVGMTGATGAPLGVALLQALREMPNVETHLVMSTWAKTTIELETPYSARDVAALADFSHNSADQAATISSGSFRTDGMIVIPCSMKTLAGIRAGYADGLVGRAADVVLKEGRKLVLVPREMPLSTIHLENMLALSRMGVAMVPPMPAFYNHPETVDDIVQHVVARVLDQFGLEHPHARRWQGLSQTRNFSQENE
>37213412
MKLIVGMTGATGAPLGVALLQALREMPNVETHLVMSKWAKTTIELETPYSARDVAALADFSHNPADQAAIISSGSFRTDGMIVIPCSMKTLAGIRAGYADGLVGRAADVVLKEGRKLVLVPREMPLSTIHLENMLALSRMGVAMVPPMPAFYNHPETVDDIVHHVVARVLDQFGFEHPHARRWQGLPQARNFSQENE
>37035835
MKLIVGMTGATGAPLGVALLQALRVMPNVETHLVMSKWAKTTIELETPYSARDVAALADFSHNPADQAAIISSGSFRTDGMIVIPCSMKTLAGIRAGYADGLVGRAADVVLKEGRKLVLVPREMPLSTIHLENMLALSRMGVAMVPPMPAFYNHPETVDDIVHHVVARVLDQFGLEHPHTRRWQGLPQARNFSQENE
>36933826
MKLIAGMTGATGAPLGVALLQALREMPNVETHLVMSKWAKTTIELETPYSARDVAALADFSHNPADQAAIISSGSFRTDGMIVIPCSMKTLAGIRAGYADGLVGRAADVVLKEGRKLVLVPREMPLSTIHLENMLALSRMGVAMVPPMPAFYNHPETVDDIVHHVVARVLDQFGLEHPHARRWQGLPQARNFSQENE
>36851137
MRLIVGMTGATGAPLGVALLQALREMPNVETHLVMSKWARTTIELETPYSARDVAALADFSHNPADQAATISSGSFRTDGMIVIPCSMKTLAGIRAGYANGLVGRAADVVLKEGRKLVLVPREMPLSTIHLENMLALSRMGVAMVPPMPAFYNHPETVDDIVYHVVARVLDQFGLEHPHARRWQGLPQARNFSQENE
>37136874
MKLIVGMTGATGAPLGVALLQALREMPNVETHLVMSKWAKTTIELETPYSARNVAALADFSHNPADQAAIISSGSFRTDGMIVIPCSMKTLAGIRAGYADGLVGRAADVVLKEGRKLVLVPREMPLSTIHLENMLALSRMGVAMVPPMPAFYNHPETVDDIVHHVVARVLDQFGLEHPHARRWQGLPQARNFSQENE
>37181549
MKLIAGMTGATGAPLGVALLQALREMPNVETHLVMSKWAKTTIELETPYSARDVAALADFSHNPADQAAIISSGSFRTDGMIVIPCSMKTLAGIRTGYADGLVGRAADVVLKEGRKLVLVPREMPLSTIHLENMLALSRMGVAMVPPMPAFYNHPETVDDIVHHVVARVLDQFGLEHPHARRWQGLPQARNFSQENE
>37656594
MKLIVGMTGATGAPLGVALLQALREMPNVETHLVMSTWAKTTIELETPYSARDVAALADFSHNPADQAATISSGSFRTDGMIVIPCSMKTLAGIRAGYADGLVGRAADVVLKEGRKLVLVPREMPLSTIHLENMLALSRMGVAMVPPMPAFYNHPETVDDIVHHVVARVLDQFGLEHPHARRWQGLPQVRNFSQENE
>36954562
MKLIVGMTGATGAPLGVALLQALREMPNVETHLVMPKWAKTTIELETPYSARDVAALADFSHNPADQAAIISSGSFRTDGMIVIPCSMKTLAGIRAGYADGLVGRAADVVLKEGRKLVLVPREMPLSTIHLENMLALSRMGVAMVPPMPAFYNHPETVDDIVHHVVARVLDQFGLEHPHARRWQGLPQARNFSQENE
>35739064
MRLIVGMTGATGAPLGVALLQALREMPNVETHLVMSKWAKTTIELETPYSARDVAALADFCHNPADQAATISSGSFRTDGMIVIPCSMKTLAGIRAGYAEGLVGRAADVILKEGRKLVLVPREMPLSTIHLENMLALSRMGVAMVPPMPAFYNHPETIDDIVHHVVARVLDQFGLEHPHARRWQGLPQVRNFSQENE
>37270038
MKLIVGMTGATGAPLGVALLQALREMPNVETHLVMSKWAKTTIELETPYSARDVAALADFSHNPADQAAIISSGSFRTDGMIVIPCSMKTLAGIRAGYADGLVGSAADVVLKEGRKLVLVPREMPLSTIHLENMLALSRMGVAMVPPMPAFYNHPETVDDIVHHVVARVLDQFGLEHPHARRWQGLPQARNFSQENE
>34561476
MKLIVGMTGATGAPLGVALLQALRDMPNVETHLVMSKWAKTTIELEMPYSAHDVAALADFSHNPADQAAIISSGSFRTDGMIVIPCSMKTLAGIRAGYADGLVGRAADVVLKEGRKLVLVPREMPLSTIHLENMLALSRMGVAMVPPMPAFYNHPETVDDIVHHVVARVLDQFGLEHPHARRWQGLPQARNFSQENE
>30303695
MKLIVGMTGATGAPLSVALLQALRDMPNVETHLVMSKWAKTTIELETPYSAHDVAALADFSHNPADQAAIISSGSFRTDGMIVIPCSMKTLAGIRAGYADGLVGRAADVVLKEGRKLVLVPREMPLSTIHLENMLALSRMGVAMVPPMPAFYNHPETVDDIVHHVVARVLDQFGLEHPHARRWQGLPQARNFSQENE
>31429539
MKLIVGMTGATGAPLGVALLQALREMPNVETHLVMSTWAKTTIELETPYSARDVAALADFSHNPADQEATISSGSFRTDGMIVIPCSMKTLAGIRAGYADGLVGRAADVVLKEGRKLVLVPREMPLSTIHLENMLALSRMGVAMVPPMPAFYNHPETVDDIVHHVVARVLDQFGLEHPHARRWQGLPQVRNFSQENE
>35878842
MKLIVGMTGATGAPLGVALLQALREMPNVETHLVMSKWAKTTIELETPYSARDVAALADFSHNPADQAAIISSGSFRTDGMIVIPCSMKTLAGIRAGYADGLVGRAADVVLKEGRKLVLVPREMPLSTIHLENMLALSRMGVAMVPPMPAFYNHPETVDDIVHHVVARVLDQFGLEHPHARCWQGLPQARNFSQENE
