# Supplementary material for: Essential gene acquisition destabilizes plasmid inheritance
Source: PLoS Genet. 2021 Jul 12;17(7):e1009656. doi: 10.1371/journal.pgen.1009656 (PMC8297927; doi:10.1371/journal.pgen.1009656)
Supplement: S1 Data — (GZ) [file pgen.1009656.s029.tar.gz › Phylogenetic data/1064/1064.phy]

 69 200
37007321   ---MIVGISG ASGFQYGVKT LELLKKL-DV EIHLVVSKGA EKTCQLETDY
1578567    MKRLIVGISG ASGAIYGVRL LQVLRDVTDI ETHLVMSQAA RQTLSLETDF
9163728    MKRLIVGISG ASGAIYGVRL LQVLRDVADV ETHLVMSQAA RQTLSLETDF
36060679   MKRLIVGISG ASGAIYGVRL LQVLRDVTDI ETHLVMSQAA RQTLSLETDF
35929273   MKRLIVGISG ASGAIYGVRL LQVLRDVTDI ETHLVMSQAA RQTLSLETDF
27111337   MKRLIVGISG ASGAIYGVRL LQVLRDVADV ETHLVMSQAA RQTLSLETDF
16923647   MKRLIVGISG ASGAIYGVRL LQVLRDVADV ETHLVMSQAA RQTLSLETDF
37362177   MKRLIVGISG ASGAIYGVRL LQVLRDVADV ETHLVMSQAA RQTLSLETDF
1847536    MKRLIVGISG ASGAIYGVRL LQVLRDVADV ETHLVMSQSA RQTLSLETDF
18616594   MKRLIVGISG ASGAIYGVRL LQVLRDVSDV ETHLVMSQSA RQTLSLETDF
37023187   MKRLIVGISG ASGAIYGVRL LQVLRDVADV ETHLVMSQAA RQTLSLETDF
37656238   MKRLIVGISG ASGAIYGVRL LQVLRDVTDI ETHLVMSQAA RQTLSLETDF
29202932   MKRLIVGISG ASGAIYGVRL LQVLRDVADI ETHLVMSQAA RQTLSLETDF
37649593   MKRLIVGISG ASGAIYGVRL LQVLRDVTDI ETHLVMSQAA RQTLSLETDF
37646600   MKRLIVGISG ASGAIYGVRL LQVLRDVTDI ETHLVMSQAA RQTLSLETDF
37336938   MKRLIVGISG ASGAIYGVRL LQVLRDVADV ETHLVMSQAA RQTLSLETDF
17273970   MKRLIVGISG ASGAIYGVRL LQVLRDVADV ETHLVMSQAA RQTLSLETDF
36890062   MKRLIVGISG ASGAIYGVRL LQVLRDVTDI ETHLVMSQAA RQTLSFETDF
37035420   MKRLIVGISG ASGAIYGVRL LQVLRDVTDI ETHLVMSQAA RQTLSLETDF
37391104   MKRLIVGISG ASGAIYGVRL LQVLRDVTDI KTHLVMSQAA RQTLSLETDF
35345361   MKRLIVGISG ASGAIYGVRL LQVLRDVTNI ETHLVMSQAA RQTLSLETDF
33214844   MKRLIVGISG ASGAIYGVRL LQVLRDVTDI ETHLVMSQAA RQTLSLETDF
35318111   MKRLIVGISG ASGAIYGVRL LQVLRDVADI ETHLVMSQAA RQTLSLETGF
37039371   MKRLIVGISG ASGAIYGVRL LQVLRDVTDI ETHLVMSQAA RQTLSHETDF
36999958   MKRLIVGISG ASGAIYGVRL LQVLRDVADI ETHLVMSQAA RQTLSLETGF
37137280   MKRLIVGISG ASGAIYGVRL LQVLRDVTDI ETHLVMSQAA RQTLSLETGF
35548002   MKRLIVGISG ASGAIYGVRL LQVLRDVADI ETHLVMSQAA RQTLSLETGF
37015783   MKRLIVGISG ASGAIYGVRL LQVLRDVADI ETHLVMSQAA RQTLSLETGF
15104288   M-KLIVGMTG ATGAPLGVAL LQALREMPDV ETHLVMSKWA KTTIELETSY
18616950   M-KLIVGMTG ATGAPLGVAL LQALREMPDV ETHLVMSKWA KTTIELETSY
11518751   M-KLIVGMTG ATGAPLGVAL LQALREMPDV ETHLVMSKWA KTTIELETSY
36594445   M-KLIVGMTG ATGAPLGVAL LQALQEMPNI ETHLVMSKWA KTTIELETPY
37432510   M-KLIVGMTG ATGAPLGVAL LQALREMPNV ETHLVMSTWA KTTIELETPY
37362559   M-RLIVGMTG ATGAPLGVAL LQALREMPNV ETHLVMSKWA KTTIELETPY
30133719   M-KLIVGMTG ATGAPLGVAL LQALREMPNV ETHLVMSKWA KTTIELETPY
37225236   M-KLIVGMTG ATGAPLGVAL LQALREMPNV ETHLVMSKWA KTTIELETPY
37006339   M-KLIVGMTG ATGAPLGVAL LQALREMPNV ETHLVMSKWA KTTIKLETPY
35942951   M-RLIVGMTG ATGAPLGVAL LQALREMPNV ETHLVMSKWA KTTIELETPY
36006190   M-RLIVGMTG ATGAPLGVAL LQALREMPNV ETHLVMSKWA KTTIELETPY
37640656   M-KLIVGMTG ATGAPLGVAL LQALREMPNV ETHLVMSKWA KTTIELETPY
24250306   M-KLIVGMTG ATGAPLGVAL LQALREMPNV ETHLVMSKWA RTTIELETPY
37650044   M-KLIVGMTG ATGAPLGVAL LQALREMPNV ETHLVMSKWA KTTIELETPY
33054502   M-KLIVGMTG ATGAPLGVAL LQALREMPNV ETHLVMSKWA KTTIELETPY
34643401   M-KLIVGMTG ATGAPLGVAL LQALREMPNV ETHLVMSKWA KTTIELETPY
35925380   M-KLIVGMTG ATGAPLGVAL LQALREMPNV ETHLVMSKWA KTTIELETPY
37009168   M-KLIVGMTG ATGAPLGVAL LQALREMPNV ETHLVMSKWA KITIELETPY
37326163   M-KLIVGMTG ATGAPLGVAL LQALRDMPNV ETHLVMSKWA KTTIELETPY
34878821   M-KLIVGMTG ATGAPLGVAL LQALREMPNV ETHLVMSKWA KTTIELETPY
37336545   M-RLIVGMTG ATGAPLGVAL LQALREMPNV ETHLVMSKWA KTTIELETPY
29847666   M-RLIVGMTG ATGAPLGVAL LQALREMPNV ETHLVMSKWA KTTIELETPY
37199076   M-KLIVGMTG ATGAPLGVAL LQALRDMPNV ETHLVMSKWA KTTIELETPY
37162764   M-KLIVGMTG ATGAPLGVAL LQALREMPNV ETHLVMSKWA KTTIELETPY
17273637   M-KLIVGMTG ATGAPLGVAL LQALREMPDV ETHLVMSKWA KTTIELETSY
27279520   M-RLIVGMTG ATGAPLGVAL LQALREMPNV ETHLVMSKWA RTTIELETPY
36736245   M-KLIVGMTG ATGAPLGVAL LQALREMPNV ETHLVMSTWA KTTIELETPY
37213412   M-KLIVGMTG ATGAPLGVAL LQALREMPNV ETHLVMSKWA KTTIELETPY
37035835   M-KLIVGMTG ATGAPLGVAL LQALRVMPNV ETHLVMSKWA KTTIELETPY
36933826   M-KLIAGMTG ATGAPLGVAL LQALREMPNV ETHLVMSKWA KTTIELETPY
36851137   M-RLIVGMTG ATGAPLGVAL LQALREMPNV ETHLVMSKWA RTTIELETPY
37136874   M-KLIVGMTG ATGAPLGVAL LQALREMPNV ETHLVMSKWA KTTIELETPY
37181549   M-KLIAGMTG ATGAPLGVAL LQALREMPNV ETHLVMSKWA KTTIELETPY
37656594   M-KLIVGMTG ATGAPLGVAL LQALREMPNV ETHLVMSTWA KTTIELETPY
36954562   M-KLIVGMTG ATGAPLGVAL LQALREMPNV ETHLVMPKWA KTTIELETPY
35739064   M-RLIVGMTG ATGAPLGVAL LQALREMPNV ETHLVMSKWA KTTIELETPY
37270038   M-KLIVGMTG ATGAPLGVAL LQALREMPNV ETHLVMSKWA KTTIELETPY
34561476   M-KLIVGMTG ATGAPLGVAL LQALRDMPNV ETHLVMSKWA KTTIELEMPY
30303695   M-KLIVGMTG ATGAPLSVAL LQALRDMPNV ETHLVMSKWA KTTIELETPY
31429539   M-KLIVGMTG ATGAPLGVAL LQALREMPNV ETHLVMSTWA KTTIELETPY
35878842   M-KLIVGMTG ATGAPLGVAL LQALREMPNV ETHLVMSKWA KTTIELETPY

           RLDDIFAMAD VVHPINNLGA AISSGSFKTQ GMIITPCSMR TLGAIAHCMT
           SLRDVQALAD VTHDARDIAA SISSGSFQTL GMVILPCSIK TLSGIVHSYT
           SLREVQALAD VTHDARDIAA SISSGSFQTL GMVILPCSIK TLSGIAHSYT
           SLREVQALAD VTHDARDIAA SISSGSFQTL GMVILPCSIK TLSGIVHSYT
           SLREVQALAD VTHDARDLAA SISSGSFQTL GMVILPCSIK TLSGIVHSYT
           SLREVQALAD VTHDARDIAA SISSGSFQTL GMVILPCSIK TLSGIVHSYT
           SLREVQALAD VTHDARDIAA SISSGSFQTL GMVILPCSIK TLSGIVHSYT
           SLREVQALAD VTHDARDIAA SISSGSFQTL GMVILPCSIK TLSGIVHSYT
           SLREVQALAD VTHDARDIAA SISSGSFQTL GMVILPCSIK TLSGIVHSYT
           SLREVQALAD VTHDARDIAA SISSGSFQTL GMVILPCSIK TLSGIVHSYT
           SLREVQALAD VTHDARDIAA TISSGSFQTL GMVILPCSIK TLSGIVHSYT
           SLREVQALAD VTHDARDIAA SISSGSFQTL GMVILPCSIK TLSGIVHSYT
           SLREVQVLAD VTHDARDIAA SISSGSFQTL GMVILPCSIK TLSGIVHSYT
           SLREVQALAD VTHDARDISA SISSGSFQTL GMVILPCSIK TLSGIVHSYT
           SLREVQALAD VTHDARDIAA SISSGSFQTL GMVILPCSIK TLSGIVHSYT
           SLREVQASAD VTHDARDIAA SISSGSFQTL GMVILPCSIK TLSGIVHSYT
           SLREVQTLAD VTHDARDIAA SISSGSFQTL GMVILPCSIK TLSGIVHSYT
           SLREVQALAD VTHDARDIAA SISSGSFQTL GMVILPCSIK TLSGIVHSYT
           SLREVQALAD VTHDARDIAA SISSGSFQTL GMAILPCSIK TLSGIVHSYT
           SLREVQALAD VTHDARDISA SISSGSFQTL GMVILPCSIK TLSGIVHSYT
           SLREVQALAD VTHDARDIAA SISSGSFQTL GMVILPCSIK TLSGIVHSYT
           SLREVQALAD VTHDARDIAA SISSGSFQTL GMVILPCSIK TLSGIVHSYT
           SLREVQALAD VTHDARDIAA SISSGSFQTL GMVIFPCSIK TLSGIVHSYT
           SLREVQALAD VTHDARDISA SISSGSFQTL GMVILPCSIK TLSGIVHSYT
           SLREVQALAD VTHDARDIAA SISSGSFQTL GMVILPCSIK TLSGIVHSYT
           SLREVQALAD VTHDARDIAA SISSGSFQTL GMVILPCSIK TLSGIVHSYT
           SLREVQALAD VTHDARDISA SISSGSFQTL GMVILPCSIK TLSGIVHSYT
           SLREVQALAD VTHDARDIAA SISSGSFQTL GMVILPCSIK TLSGIVHSYT
           SARDVAALAD FSHNPADQAA TISSGSFRTD GMIVIPCSMK TLAGIRAGYA
           SARDVAALAD FSHNPADQAA TISSGSFRTD GMIVIPCSMK TLAGIRAGYA
           SARDVAALAD FSHNPADQAA TISSGSFRTD GMIVIPCSMK TLAGIRAGYA
           SARDVAALAD FSHNPADQAA TISSGSFRTD GMIVIPCSMK TLAGIRAGYA
           SAHDVAALAD FSHNPADQAA TISSGSFRTD GMIVIPCSMK TLAGIRAGYA
           NARDVAALAD FCHNPADQAA TISSGSFRTD GMIVIPCSMK TLAGIRAGYA
           SARDVAALAD FSHNPADQAA TISSGSFRTD GMIVIPCSMK TLAGIRAGYA
           SARDVAALAD FSHNPADQAA TISSGSFRTD GMIVIPCSMK TLAGIRAGYA
           SARDVAALAD FSHNPADQAA TISSGSFRTD GMIVIPCSMK TLAGIRAGYA
           SARDVAALAD FSHNPADQAA TISSGSFRTD GMIVIPCSMK TLAGIRAGYA
           SARDVAALAD FSHNPADQAA TISSGSFRTD GMIVIPCSMK TLAGIRAGYA
           SARDVAALAD FSHNPADQAA IISSGSFRTD GMIVIPCSMK TLAGIRAGYA
           SARDVAALAD FSHNPADQAA TISSGSFRTD GMIVIPCSMK TLAGIRAGYA
           SARDVAALAD FSHNPADQAA IISSGSFRTD GMIVIPCSMK TLAGIRAGYA
           SARDVAALAD FSHNPADQAA IISSGSFRTD GMIVIPCSMK TLSGIRAGYA
           SARDVAALAD FSHNPADQAA IISSGSFRTD GMIVIPCSMK TLAGIRAGYA
           SARDVAALAD FSHNPADQAA TISSGSFRTD GMIVIPCSMK TLAGIRAGYA
           SARDVAALAD FSHNPADQAA TISSGSFRTD GMIVIPCSMK TLAGIRAGYA
           SAHDVAALAD FSHNPADQAA IISSGSFRTD GMIVIPCSMK TLAGIRAGYA
           SARDVAALAD FSHNPADQAA TISSGSFHTD GMIVIPCSMK TLAGIRAGYA
           SARDVAALAD FSHNPADQAA TISSGSFRTD GMIVIPCSMK TLAGIRVGYA
           SARDVAALAD FSHNPADQAA TISSGSFHTD GMIVIPCSMK TLAGIRAGYA
           SARDVAALAD FSHNPADQAA IISSGSFRTD GMIVIPCSMK TLAGIRAGYA
           SARDVAALAD FSHNPADQAA TISSGSFRTD GMIVIPCSMK TLAGIRAGYA
           SARDVAALAD FSHNPADQAA TISSGSFRTD GMIVIPCSMK TLAGIRAGYA
           SARDVAALAD FSHNPADQAA TISSGSFRTD GMIVIPCSMK TLAGIRAGYA
           SARDVAALAD FSHNSADQAA TISSGSFRTD GMIVIPCSMK TLAGIRAGYA
           SARDVAALAD FSHNPADQAA IISSGSFRTD GMIVIPCSMK TLAGIRAGYA
           SARDVAALAD FSHNPADQAA IISSGSFRTD GMIVIPCSMK TLAGIRAGYA
           SARDVAALAD FSHNPADQAA IISSGSFRTD GMIVIPCSMK TLAGIRAGYA
           SARDVAALAD FSHNPADQAA TISSGSFRTD GMIVIPCSMK TLAGIRAGYA
           SARNVAALAD FSHNPADQAA IISSGSFRTD GMIVIPCSMK TLAGIRAGYA
           SARDVAALAD FSHNPADQAA IISSGSFRTD GMIVIPCSMK TLAGIRTGYA
           SARDVAALAD FSHNPADQAA TISSGSFRTD GMIVIPCSMK TLAGIRAGYA
           SARDVAALAD FSHNPADQAA IISSGSFRTD GMIVIPCSMK TLAGIRAGYA
           SARDVAALAD FCHNPADQAA TISSGSFRTD GMIVIPCSMK TLAGIRAGYA
           SARDVAALAD FSHNPADQAA IISSGSFRTD GMIVIPCSMK TLAGIRAGYA
           SAHDVAALAD FSHNPADQAA IISSGSFRTD GMIVIPCSMK TLAGIRAGYA
           SAHDVAALAD FSHNPADQAA IISSGSFRTD GMIVIPCSMK TLAGIRAGYA
           SARDVAALAD FSHNPADQEA TISSGSFRTD GMIVIPCSMK TLAGIRAGYA
           SARDVAALAD FSHNPADQAA IISSGSFRTD GMIVIPCSMK TLAGIRAGYA

           DNLLTRAADV VLKERRRLVL LARETPLNLG HIRNMATVTE MGGIIFPPVP
           DGLLTRAADV VLKERRPLVL CVRETPLHLG HLRLMTQAAE IGAVIMPPVP
           DGLLTRAADV VLKERRPLVL CVRETPLHLG HLRLMTQAAE IGAVIMPPVP
           DGLLTRAADV VLKERRPLVL CVRETPLHLG HLRLMTQVAE IGAVIMPPVP
           DGLLTRAADV VLKERRPLVL CVRETPLHLG HLRLMTQAAE IGAVIMPPVP
           DGLLTRAADV VLKERRPLVL CVRETPLHLG HLRLMTQAAE IGAVIMPPVP
           DGLLTRAADV VLKERRPLVL CVRETPLHLG HLRLMTQAAE IGAVIMPPVP
           DGLLTRAADV VLKERRPLVL CVRETPLHLG HLRLMTQAAE IGAVIMPPVP
           DGLLTRAADV VLKERRPLVL CVRETPLHLG HLRLMTQAAE IGAVIMPPVP
           DGLLTRAADV VLKERRPLVL CVRETPLHLG HLRLMTQAAE IGAVIMPPVP
           DGLLTRAADV VLKERRPLVL CVRETPLHLG HLRLMTQAAE IGAVIMPPVP
           DGLLTRAADV VLKERRPLVL CVRETPLHLG HLRLMTQAAE IGAVIMPPVP
           DGLLTRAADV VLKERRPLVL CVRETPLHLG HLRLMTQAAE IGAVIMPPVP
           DGLLTRAADV VLKERRPLVL CVRETPLHLG HLRLMTQAAE IGAVIMPPVP
           DGLLTRAADV VLKERRPLVL CVRETPLHLG HLRLMTQAAE IGAVIMPPVP
           DGLLTRAADV VLKERRPLVL CVRETPLHLG HLRLMTQAAE IGAVIMPPVP
           DGLLTRAADV VLKERRPLVL CVRETPLHLG HLRLMTQAAE IGAVIMPPVP
           DGLLTRAADV VLKERRPLVL CVRETPLHLG HLRLMTQAAE IGAVIMPPVP
           DGLLTRAADV VLKERRPLVL CVRETPLHLG HLRLMTQAAE IGAVIMPPVP
           DGLLTRAADV VLKERRPLVL CVRETPLHLG HLRLMTQAAE IGAVIMPPVP
           DGLLTRAADV VLKERRPLVL CVRETPLHLG HLRLMTQAAE IGAVIMPPVP
           DGLLTRAADV VLKERRPLVL CVRETPLHLG HLRLMTQAAE IGAVIMPPVP
           DGLLTRAADV VLKERRPLVL CVRETPLHLG HLRLMTQAAE IGAVIMPPVP
           DGLLTRAADV VLKERRPLVL CVRETPLHLG HLRLMTQAAE IGAVIMPPVP
           DGLLTRAADV VLKERRPLVL CVRETPLHLG HLRLMTQAAE IGAVIMPPVP
           DGLLTRAADV VLKERRPLVL CVRETPLHLG HLRLMTQAAE IGAVIMPPVP
           DGLLTRAADV VLKERRPLVL CVRETPLHLG HLRLMTQAAE IGAVIMPPVP
           DGLLTRAADV VLKERRPLVL CVRETPLHLG HLRLMTQAAE IGAVIMPPVP
           DGLVGRAADV VLKEGRKLVL VPREMPLSTI HLENMLALSR MGVVMVPPMP
           DGLVGRAADV VLKEGRKLVL MPREMPLSTI HLENMLALSR MGVAMVPPMP
           DGLVGRAADV VLKEGRKLVL VPREMPLSTI HLENMLALSR MGVAMVPPMP
           DGLVGRAADV VLKEGRKLVL VPREMPLNTI HLENMLALSR MGVAMVPPMP
           DGLVGRAADV VLKEGRKLVL VPRETPLSTI HLENMLALSR MGVAMVPPMP
           DGLVGRAADV VLKEGRKLVL VPREMPLSTI HLENMLALSR MGVAMVPPMP
           DGLVGRAADV VLKEGRKLVL VPREMPLSTI HLENMLALSR MGVAMVPPMP
           DGLVGRAADV VLKEGRKLVL VPREMPLSTI HLENMLALSR MGVAMVPPMP
           DGLVGRAADV VLKEGRKLVL VPREMPLSTI HLENMLALSR MGVAMVPPMP
           DGLVGRAADV VLKEGRKLVL VPREMPLSTI HLENMLALSR MGVAMVPPMP
           DGLVGRAADV VLKEGRKLVL VPREMPLSTI HLENMLALSR MGVAMVPPMP
           DGLVGRAADV VLKEGRKLVL VPREMPLSTI HLENMLALSR MGVAMVPPMP
           DGLVGRAADV VLKEGRKLVL VPREMPLSTI HLENMLALSR MGVAMVPPMP
           DGLVGRAADV VLKEGRKLVL VPREMPLSTI HLENMLALSR MGVAMVPPMP
           DGLVGRAADV VLKEGRKLVL VPREMPLSTI HLENMLALSR MGVAMVPPMP
           DGLVGRAADV VLKEGRKLVL VPREMPLSTI HLENMLALSR MGVAMVPPMP
           DGLVGRAADV VLKEGRKLVL VPREMPLSTI HLENMLALSR MGVAMVPPMP
           DGLVGRAADV VLKEGRKLVL VPREMPLSTI HLENMLALSR MGVAMVPPMP
           DGLVGRAADV VLKEGRKLVL VPREMPLSTI HLENMLALSR MGVAMVPPMP
           DGLVGRAADV VLKEGRKLVL VPREMPLSTI HLENMLALSR MGVAMVPPMP
           DGLVGRAADV VLKEGRKLVL VPREMPLSTI HLENMLALSR MGVAMVPPMP
           DGLVGRAADV VLKEGRKLVL VPREMPLSTI HLENMLALSR MGVAMVPPMP
           DGLVGRAADV VLKEGRKLVL VPREMPLSTI HLENMLALSR MGVAMVPPMP
           DGLVGRAADV VLKEGRKLVL VPREMPLSTI HLENMLALSR MGVAMVPPMP
           GGLVGRAADV VLKEGRKLVL VPREMPLSTI HLENMLALSR MGVAMVPPMP
           DGLVGRAADV VLKEGRKLVL VPREMPLSTI HLENMLALSR MGVAMVPPMP
           DGLVGRAADV VLKEGRKLVL VPREMPLSTI HLENMLALSR MGVAMVPPMP
           DGLVGRAADV VLKEGRKLVL VPREMPLSTI HLENMLALSR MGVAMVPPMP
           DGLVGRAADV VLKEGRKLVL VPREMPLSTI HLENMLALSR MGVAMVPPMP
           DGLVGRAADV VLKEGRKLVL VPREMPLSTI HLENMLALSR MGVAMVPPMP
           NGLVGRAADV VLKEGRKLVL VPREMPLSTI HLENMLALSR MGVAMVPPMP
           DGLVGRAADV VLKEGRKLVL VPREMPLSTI HLENMLALSR MGVAMVPPMP
           DGLVGRAADV VLKEGRKLVL VPREMPLSTI HLENMLALSR MGVAMVPPMP
           DGLVGRAADV VLKEGRKLVL VPREMPLSTI HLENMLALSR MGVAMVPPMP
           DGLVGRAADV VLKEGRKLVL VPREMPLSTI HLENMLALSR MGVAMVPPMP
           EGLVGRAADV ILKEGRKLVL VPREMPLSTI HLENMLALSR MGVAMVPPMP
           DGLVGSAADV VLKEGRKLVL VPREMPLSTI HLENMLALSR MGVAMVPPMP
           DGLVGRAADV VLKEGRKLVL VPREMPLSTI HLENMLALSR MGVAMVPPMP
           DGLVGRAADV VLKEGRKLVL VPREMPLSTI HLENMLALSR MGVAMVPPMP
           DGLVGRAADV VLKEGRKLVL VPREMPLSTI HLENMLALSR MGVAMVPPMP
           DGLVGRAADV VLKEGRKLVL VPREMPLSTI HLENMLALSR MGVAMVPPMP

           AFYQRPQTVE EIVTHSVNRA LDLFDLNIKD --LPRWGE-- ---DLLNYNE
           AFYHRPQSLD DVINQTVNRV LDQFAINLPE DLFARWQG-- ---------A
           AFYHRPQSLD DVINQTVNRV LDQFTITLPE DLFARWQG-- ---------A
           AFYHRPQSLD DVINQTVNRV LDQFAITLPE DLFARWQG-- ---------A
           AFYHRPQSLD DVINQTVNRV LDQFAITLPE DLFARWQG-- ---------A
           AFYHRPQSLD DVINQTVNRV LDQFTITLPE DLFARWQG-- ---------A
           AFYHRPQSLD DVINQTVNRV LDQFAITLPE ELFARWQG-- ---------A
           AFYHRPQSLD DVINQTVNRV LDQFAITLPE DLFARWQG-- ---------A
           AFYHRPQSLD DVINQTVNRV LDQFAITLPE DLFARWQG-- ---------A
           AFYHRPQSLD DVINQTVNRV LDQFAITLPE ELFARWQG-- ---------A
           AFYHRPQSLD DVINQTVNRV LDQFAITLPE DLFARWQG-- ---------A
           AFYHRPQSLD DVINQTVNRV LDQFAITLPE DLFARWQG-- ---------A
           AFYHRPQSLD DVINQTVNRV LDQFAITLPD DLFARWQG-- ---------A
           AFYHRPQSLD DVINQTVNRV LDQFAITLPE DLFARWQG-- ---------A
           AFYHRPQSLD DVINQTVNRV LDQFAVTLPE DLFARWQG-- ---------A
           AFYHRPQSLD DVINQTVNRV LDQFAITLPE DLFARWQG-- ---------A
           AFYHRPQSLD DVINQTVNRV LDQFAITLPE ELFARWQG-- ---------A
           AFYHRPQSLD DVINQTVNRV LDQFAITLPE DLFARWQG-- ---------A
           AFYHRPQSLD DVINQTVNRV LDQFAITLPE DLFARWQG-- ---------A
           AFYHRPQSLD DVINQTVNRV LDQFAITLPE DLFARWQG-- ---------A
           AFYHRPQSLD DVINQTVNRV LDQFAITLPE DLFARWQG-- ---------A
           AFYHRPQSLD DAINQTVNRV LDQFAVTLPE DLFARWQG-- ---------A
           AFYHRPQSID DVINQTVNRV LDQFAITLPE DLFARWQG-- ---------A
           AFYHRPQSLD DVINQTVNRV LDQFAITLPE DLFARWQG-- ---------A
           AFYHRPQSLD DVINQTVNRV LDQFAITLPE DLFARWQG-- ---------A
           AFYHRPQSLD DVINQTVNRV LDQFAITLPE DLFARWQG-- ---------A
           AFYHRPQSLD DVINQTVNRV LDQFAITLPE DLFARWQG-- ---------A
           VFYHRPQSLD DVINQTVNRV LDQFAITLPE DLFARWQG-- ---------A
           AFYNHPQSVD DITQHIVARV LDQFGLEHPH --ARRWQGLP QTRNFSQENE
           AFYNHPQSVD DITQHIVARV LDQFGLEHPH --ARRWQGLP QTRNFSQENE
           AFYNHPQSVD DITQHIVARV LDQFGLEHPH --ARRWQGLP QTRNFSQENE
           AFYNHPETVD DIVHHVVARV LDQFGLEHPY --ARRWQGLP QARNFSQENE
           AFYNHPETVD DIVHHVVARV LDQFGLEHPH --ARRWQGLP QARNFSQENE
           AFYNHPETVD DIVHHVVARV LDQFGLEHPH --ARRWQGLP QARNFSQENE
           AFYNHPETVD DIVHHVVARV LDQFGLEHPH --ARRWQGLP QVRNFYQENE
           AFYNHPETVD DIVHHVVARV LDQFGLEHPH --ARRWQGLP QARNFSQENE
           AFYNHPETVD DIVHHVVARV LDQFGLEHPH --ARRWQGLP QARNFSQENE
           AFYNHPETVD DIVHHVVARV LDQFGLEHPH --ARRWQGLP QARNFSQENE
           AFYNHPETVD DIVHHVVARV LDQFGLEHPH --ARRWQGLP QVRNFSQENE
           AFYNHPETVD DIVHHVVARV LDQFGLEHPH --ARRWQGLP QARNFSQENE
           AFYNHPETVD DIVHHVVARV LDQFGLEHPH --ARRWQGLP QARNFSQENE
           AFYNHPETVD DIVHHVVARV LDQFGLEHPH --TRRWQGLP QARNFSQENE
           AFYNHPETVD DIVHHVVARV LDQFGLEHPH --ARRWQGLP QARNFSQENK
           AFYNHPETVD DIVHHVVARV LDKFGLEHPH --ARRWQGLP QARNFSQENE
           AFYNHPETVD DIVHHVVARV LDQFGLEHPY --ARRWQGLP QARNFSQENE
           AFYNHPETVD DIVHHVVARV LDQFGLEHPH --ARRWQGLP QARNFSQENE
           AFYNHPETVD DIVHHVVARV LDQFGLEHPH --ARRWQGLP QARNFSQENE
           AFYNHPETVD DIVHHVVARV LDQFGLEHPH --ARRWQGLP QARNFSQENE
           AFYNHPETVD DIVHHVVARV LDQFGLEHPH --ARRWQGLP QVRNFSQENE
           AFYNHPETVD DIVHHVVARV LDQFGLEHPH --ARRWQGLP QVRNFSQENE
           AFYNHPETVD DIVHHVVARV LDQFGLEHPH --ARRWQGLP QARNFSQENE
           AFYNHPETVD DIVHHVVARV LDQFGFEHPH --ARRWQGLP QVRNFSQENE
           AFYNHPQSVD DITQHIVARV LDQFGLEHPH --ARRWQGLP QTRNFSQENE
           AFYNHPATVD DIVHHVVARV LDQFGLEHPH --ARRWQGLP QARNFSQENE
           AFYNHPETVD DIVQHVVARV LDQFGLEHPH --ARRWQGLS QTRNFSQENE
           AFYNHPETVD DIVHHVVARV LDQFGFEHPH --ARRWQGLP QARNFSQENE
           AFYNHPETVD DIVHHVVARV LDQFGLEHPH --TRRWQGLP QARNFSQENE
           AFYNHPETVD DIVHHVVARV LDQFGLEHPH --ARRWQGLP QARNFSQENE
           AFYNHPETVD DIVYHVVARV LDQFGLEHPH --ARRWQGLP QARNFSQENE
           AFYNHPETVD DIVHHVVARV LDQFGLEHPH --ARRWQGLP QARNFSQENE
           AFYNHPETVD DIVHHVVARV LDQFGLEHPH --ARRWQGLP QARNFSQENE
           AFYNHPETVD DIVHHVVARV LDQFGLEHPH --ARRWQGLP QVRNFSQENE
           AFYNHPETVD DIVHHVVARV LDQFGLEHPH --ARRWQGLP QARNFSQENE
           AFYNHPETID DIVHHVVARV LDQFGLEHPH --ARRWQGLP QVRNFSQENE
           AFYNHPETVD DIVHHVVARV LDQFGLEHPH --ARRWQGLP QARNFSQENE
           AFYNHPETVD DIVHHVVARV LDQFGLEHPH --ARRWQGLP QARNFSQENE
           AFYNHPETVD DIVHHVVARV LDQFGLEHPH --ARRWQGLP QARNFSQENE
           AFYNHPETVD DIVHHVVARV LDQFGLEHPH --ARRWQGLP QVRNFSQENE
           AFYNHPETVD DIVHHVVARV LDQFGLEHPH --ARCWQGLP QARNFSQENE
