# Supplementary material for: Essential gene acquisition destabilizes plasmid inheritance
Source: PLoS Genet. 2021 Jul 12;17(7):e1009656. doi: 10.1371/journal.pgen.1009656 (PMC8297927; doi:10.1371/journal.pgen.1009656)
Supplement: S1 Data — (GZ) [file pgen.1009656.s029.tar.gz › Phylogenetic data/1064/1064.phy.treefile]

(37007321:0.5954388534,(1578567:0.0000022041,(((((((((9163728:0.0051500963,27111337:0.0000022237):0.005173,(((((16923647:0.0000020890,17273970:0.0051622583):0.000002,18616594:0.0103074681):0.005147,37336938:0.0051824548):0.000002,37362177:0.0000022237):0.000002,(1847536:0.0051439285,37023187:0.0051554669):0.000002):0.000003):0.005121,29202932:0.0103733228):0.005226,35345361:0.0051307225):0.000002,((((35318111:0.0103480073,35548002:0.0051585487):0.000002,36999958:0.0000022237):0.000002,37015783:0.0051599301):0.005191,37137280:0.0000025078):0.005162):0.000002,((((37649593:0.0000022283,37039371:0.0051336969):0.000002,37391104:0.0051198684):0.005132,(37646600:0.0000020581,33214844:0.0051456411):0.005138):0.000002,37035420:0.0051411923):0.000002):0.000002,37656238:0.0000022237):0.000002,(36060679:0.0051335255,36890062:0.0051385892):0.000002):0.000002,35929273:0.0051607221):0.010333):0.200871,(15104288:0.0000021568,((18616950:0.0050961003,((((((((36594445:0.0155306472,35925380:0.0000022237):0.005130,((((((37362559:0.0051469983,35739064:0.0207166524):0.005188,((36006190:0.0000022237,29847666:0.0051129510):0.000002,37336545:0.0051059198):0.005120):0.000002,35942951:0.0000022237):0.005125,36851137:0.0102891516):0.000003,27279520:0.0051317073):0.005125,24250306:0.0000021695):0.005122):0.000003,37009168:0.0051574698):0.000002,(37225236:0.0000022237,((37006339:0.0051256138,34878821:0.0051235792):0.000002,((((37640656:0.0000022237,36954562:0.0051203868):0.000002,(((((37650044:0.0000022072,37035835:0.0051342088):0.005135,33054502:0.0102486388):0.000002,37213412:0.0051156030):0.000002,((((37326163:0.0000022237,34561476:0.0050984796):0.000002,30303695:0.0050926679):0.005114,37199076:0.0000022237):0.005109,37136874:0.0051052369):0.000002):0.000002,((36933826:0.0000022237,37181549:0.0051374172):0.005112,37270038:0.0051159647):0.000002):0.000002):0.000002,35878842:0.0051165800):0.000002,34643401:0.0051216183):0.005159):0.000002):0.000002):0.005117,(30133719:0.0051573937,37162764:0.0051096616):0.000002):0.005119,(37656594:0.0000022237,31429539:0.0051144220):0.000002):0.000002,37432510:0.0154334406):0.010198,36736245:0.0102842017):0.036440):0.000002,(11518751:0.0000022237,17273637:0.0050712286):0.000002):0.005046):0.667479);
