# Supplementary material for: Essential gene acquisition destabilizes plasmid inheritance
Source: PLoS Genet. 2021 Jul 12;17(7):e1009656. doi: 10.1371/journal.pgen.1009656 (PMC8297927; doi:10.1371/journal.pgen.1009656)
Supplement: S1 Data — (GZ) [file pgen.1009656.s029.tar.gz › Phylogenetic data/1064/1064.protein_info.txt]

37007321	WP_106907171.1	Escherichia coli	aromatic acid decarboxylase	Plasmid
1578567	WP_000825697.1	Escherichia fergusonii ATCC 35469	UbiX family flavin prenyltransferase	Chromosome
9163728	WP_038354599.1	Escherichia marmotae	UbiX family flavin prenyltransferase	Chromosome
36060679	WP_049254439.1	Escherichia coli	UbiX family flavin prenyltransferase	Chromosome
35929273	WP_047646009.1	Escherichia coli O6:H16	3-octaprenyl-4-hydroxybenzoate carboxy-lyase	Chromosome
27111337	WP_000825693.1	Escherichia coli PCN033	3-octaprenyl-4-hydroxybenzoate carboxy-lyase partner protein	Chromosome
16923647	WP_059223850.1	Escherichia albertii	UbiX family flavin prenyltransferase	Chromosome
37362177	WP_000825691.1	Escherichia coli	3-octaprenyl-4-hydroxybenzoate carboxy-lyase	Chromosome
1847536	WP_000825696.1	Escherichia albertii KF1	3-octaprenyl-4-hydroxybenzoate carboxy-lyase partner protein	Chromosome
18616594	WP_103053753.1	Escherichia albertii	3-octaprenyl-4-hydroxybenzoate carboxy-lyase	Chromosome
37023187	WP_000825694.1	Escherichia coli	3-octaprenyl-4-hydroxybenzoate carboxy-lyase partner protein	Chromosome
37656238	WP_000825700.1	Escherichia coli	3-octaprenyl-4-hydroxybenzoate carboxy-lyase partner protein	Chromosome
29202932	WP_025210713.1	Escherichia coli	3-octaprenyl-4-hydroxybenzoate carboxy-lyase	Chromosome
37649593	WP_000825704.1	Escherichia coli	3-octaprenyl-4-hydroxybenzoate carboxy-lyase partner protein	Chromosome
37646600	WP_000825701.1	Escherichia coli	3-octaprenyl-4-hydroxybenzoate carboxy-lyase	Chromosome
37336938	WP_001520936.1	Escherichia coli	UbiX family flavin prenyltransferase	Chromosome
17273970	WP_000825695.1	Escherichia albertii	3-octaprenyl-4-hydroxybenzoate carboxy-lyase partner protein	Chromosome
36890062	WP_089551462.1	Escherichia coli	UbiX family flavin prenyltransferase	Chromosome
37035420	WP_000825698.1	Escherichia coli	UbiX family flavin prenyltransferase	Chromosome
37391104	WP_000825710.1	Escherichia coli	UbiX family flavin prenyltransferase	Chromosome
35345361	WP_044863559.1	Escherichia coli	3-octaprenyl-4-hydroxybenzoate carboxy-lyase	Chromosome
33214844	WP_000825699.1	Escherichia coli	UbiX family flavin prenyltransferase	Chromosome
35318111	WP_040092289.1	Escherichia coli	UbiX family flavin prenyltransferase	Chromosome
37039371	WP_062882622.1	Escherichia coli	UbiX family flavin prenyltransferase	Chromosome
36999958	WP_000825689.1	Escherichia coli	UbiX family flavin prenyltransferase	Chromosome
37137280	WP_097447601.1	Escherichia coli	UbiX family flavin prenyltransferase	Chromosome
35548002	WP_047086693.1	Escherichia coli	UbiX family flavin prenyltransferase	Chromosome
37015783	WP_106884630.1	Escherichia coli	3-octaprenyl-4-hydroxybenzoate carboxy-lyase	Chromosome
15104288	WP_059221361.1	Escherichia albertii	UbiX family flavin prenyltransferase	Chromosome
18616950	WP_103053831.1	Escherichia albertii	phenolic acid decarboxylase	Chromosome
11518751	WP_025238486.1	Escherichia albertii	UbiX family flavin prenyltransferase	Chromosome
36594445	WP_032281500.1	Escherichia coli	UbiX family flavin prenyltransferase	Chromosome
37432510	WP_000767729.1	Escherichia coli O127:H6	UbiX family flavin prenyltransferase	Chromosome
37362559	WP_001237173.1	Escherichia coli	UbiX family flavin prenyltransferase	Chromosome
30133719	WP_040234895.1	Escherichia coli O157:H16	phenolic acid decarboxylase	Chromosome
37225236	WP_000767723.1	Escherichia coli	UbiX family flavin prenyltransferase	Chromosome
37006339	WP_106906673.1	Escherichia coli	phenolic acid decarboxylase	Chromosome
35942951	WP_001237176.1	Escherichia coli	UbiX family flavin prenyltransferase	Chromosome
36006190	WP_001237177.1	Escherichia coli	UbiX family flavin prenyltransferase	Chromosome
37640656	WP_000767718.1	Escherichia coli	aromatic acid decarboxylase	Chromosome
24250306	WP_000767728.1	Escherichia coli SMS-3-5	UbiX family flavin prenyltransferase	Chromosome
37650044	WP_024226284.1	Escherichia coli	aromatic acid decarboxylase	Chromosome
33054502	WP_065227501.1	Escherichia coli	phenolic acid decarboxylase	Chromosome
34643401	WP_000767716.1	Escherichia coli	aromatic acid decarboxylase	Chromosome
35925380	WP_000767724.1	Escherichia coli	aromatic acid decarboxylase	Chromosome
37009168	WP_106905200.1	Escherichia coli	phenolic acid decarboxylase	Chromosome
37326163	WP_000767707.1	Escherichia coli	UbiX family flavin prenyltransferase	Chromosome
34878821	WP_074014535.1	Escherichia coli	UbiX family flavin prenyltransferase	Chromosome
37336545	WP_001521150.1	Escherichia coli	UbiX family flavin prenyltransferase	Chromosome
29847666	WP_039264539.1	Escherichia coli	phenolic acid decarboxylase	Chromosome
37199076	WP_000767708.1	Escherichia coli	aromatic acid decarboxylase	Chromosome
37162764	WP_000767721.1	Escherichia coli	UbiX family flavin prenyltransferase	Chromosome
17273637	WP_000767710.1	Escherichia albertii	UbiX family flavin prenyltransferase	Chromosome
27279520	WP_001237178.1	Escherichia coli O7:K1 str. CE10	phenolic acid decarboxylase subunit B	Chromosome
36736245	WP_000767731.1	Escherichia coli	UbiX family flavin prenyltransferase	Chromosome
37213412	WP_106910337.1	Escherichia coli	phenolic acid decarboxylase	Chromosome
37035835	WP_000767732.1	Escherichia coli	UbiX family flavin prenyltransferase	Chromosome
36933826	WP_032207599.1	Escherichia coli	UbiX family flavin prenyltransferase	Chromosome
36851137	WP_077516546.1	Escherichia coli	UbiX family flavin prenyltransferase	Chromosome
37136874	WP_032141999.1	Escherichia coli	aromatic acid decarboxylase	Chromosome
37181549	WP_047087245.1	Escherichia coli	UbiX family flavin prenyltransferase	Chromosome
37656594	WP_000767730.1	Escherichia coli	phenolic acid decarboxylase subunit B	Chromosome
36954562	WP_064560079.1	Escherichia coli	UbiX family flavin prenyltransferase	Chromosome
35739064	WP_021577849.1	Escherichia coli	UbiX family flavin prenyltransferase	Chromosome
37270038	WP_106087051.1	Escherichia coli	UbiX family flavin prenyltransferase	Chromosome
34561476	WP_073507254.1	Escherichia coli	UbiX family flavin prenyltransferase	Chromosome
30303695	WP_000767733.1	Escherichia coli ECC-1470	phenolic acid decarboxylase subunit B	Chromosome
31429539	WP_047340805.1	Escherichia coli APEC O2-211	UbiX family flavin prenyltransferase	Chromosome
35878842	WP_039022715.1	Escherichia coli	UbiX family flavin prenyltransferase	Chromosome
