# Supplementary material for: Essential gene acquisition destabilizes plasmid inheritance
Source: PLoS Genet. 2021 Jul 12;17(7):e1009656. doi: 10.1371/journal.pgen.1009656 (PMC8297927; doi:10.1371/journal.pgen.1009656)
Supplement: S1 Data — (GZ) [file pgen.1009656.s029.tar.gz › Phylogenetic data/1042/1042.protein_info.txt]

21424445	WP_001276599.1	Escherichia coli O111:H- str. 11128	replicative DNA helicase	Plasmid
27514487	WP_001276604.1	Escherichia coli O55:H7 str. RM12579	replicative DNA helicase	Plasmid
30223443	WP_024224107.1	Escherichia coli 1303	replicative DNA helicase	Plasmid
31978397	WP_001276599.1	Escherichia coli	replicative DNA helicase	Plasmid
32636554	WP_001276603.1	Escherichia coli str. Sanji	replicative DNA helicase	Plasmid
32966442	WP_001276599.1	Escherichia coli	replicative DNA helicase	Plasmid
33257611	WP_065749884.1	Escherichia coli	replicative DNA helicase	Plasmid
33308030	WP_059339311.1	Escherichia coli	replicative DNA helicase	Plasmid
33346481	WP_001276602.1	Escherichia coli	replicative DNA helicase	Plasmid
34422185	WP_001276605.1	Escherichia coli	replicative DNA helicase	Plasmid
34534177	WP_001276605.1	Escherichia coli	replicative DNA helicase	Plasmid
35450792	WP_001276599.1	Escherichia coli	replicative DNA helicase	Plasmid
36043295	WP_001276603.1	Escherichia coli	replicative DNA helicase	Plasmid
36141648	WP_001276605.1	Escherichia coli	replicative DNA helicase	Plasmid
36146985	WP_001276603.1	Escherichia coli	replicative DNA helicase	Plasmid
36362041	WP_001276603.1	Escherichia coli	replicative DNA helicase	Plasmid
36391576	WP_001276603.1	Escherichia coli	replicative DNA helicase	Plasmid
36476506	WP_001276603.1	Escherichia coli	replicative DNA helicase	Plasmid
36634087	WP_001276603.1	Escherichia coli	replicative DNA helicase	Plasmid
36639207	WP_001276603.1	Escherichia coli	replicative DNA helicase	Plasmid
36733254	WP_050009070.1	Escherichia coli	replicative DNA helicase	Plasmid
36811949	WP_104989464.1	Escherichia coli	replicative DNA helicase	Plasmid
36862270	WP_001276599.1	Escherichia coli	replicative DNA helicase	Plasmid
36902350	WP_001276599.1	Escherichia coli	replicative DNA helicase	Plasmid
36966833	WP_001276599.1	Escherichia coli	replicative DNA helicase	Plasmid
37043160	WP_001276599.1	Escherichia coli	replicative DNA helicase	Plasmid
37065074	WP_001276599.1	Escherichia coli	replicative DNA helicase	Plasmid
37260674	WP_001276605.1	Escherichia coli	replicative DNA helicase	Plasmid
37265737	WP_001276603.1	Escherichia coli	replicative DNA helicase	Plasmid
37312637	WP_001276599.1	Escherichia coli O26 str. RM10386	replicative DNA helicase	Plasmid
37653861	WP_059339311.1	Escherichia coli	replicative DNA helicase	Plasmid
33052858	WP_001276599.1	Escherichia coli	replicative DNA helicase	Chromosome
29090074	WP_025210463.1	Escherichia coli	replicative DNA helicase	Chromosome
36853915	WP_105394225.1	Escherichia coli	replicative DNA helicase DnaB	Chromosome
27113279	WP_000918356.1	Escherichia coli PCN033	replicative DNA helicase DnaB	Chromosome
9167045	WP_001517572.1	Escherichia marmotae	replicative DNA helicase	Chromosome
35316958	WP_020240094.1	Escherichia coli	replicative DNA helicase DnaB	Chromosome
37648364	WP_001296639.1	Escherichia coli	replicative DNA helicase	Chromosome
37079296	WP_000918372.1	Escherichia coli	replicative DNA helicase	Chromosome
37658098	WP_000918363.1	Escherichia coli	replicative DNA helicase	Chromosome
34488497	WP_073544823.1	Escherichia coli	replicative DNA helicase DnaB	Chromosome
37053266	WP_021560167.1	Escherichia coli	replicative DNA helicase DnaB	Chromosome
1581717	WP_002431749.1	Escherichia fergusonii ATCC 35469	replicative DNA helicase DnaB	Chromosome
30129987	WP_044502380.1	Escherichia coli	replicative DNA helicase DnaB	Chromosome
36614501	WP_000918357.1	Escherichia coli	replicative DNA helicase	Chromosome
23349816	WP_000918359.1	Escherichia coli HS	DNA helicase	Chromosome
35946614	WP_000918364.1	Escherichia coli	replicative DNA helicase	Chromosome
36541090	WP_000918362.1	Escherichia coli	replicative DNA helicase DnaB	Chromosome
32938927	WP_064261955.1	Escherichia coli O157:H7	replicative DNA helicase DnaB	Chromosome
37106877	WP_106914215.1	Escherichia coli	replicative DNA helicase	Chromosome
35555900	WP_000918368.1	Escherichia coli	replicative DNA helicase	Chromosome
35923939	WP_000918366.1	Escherichia coli	replicative DNA helicase	Chromosome
37243069	WP_107629866.1	Escherichia coli	replicative DNA helicase	Chromosome
27281062	WP_000918367.1	Escherichia coli O7:K1 str. CE10	replicative DNA helicase DnaB	Chromosome
37651494	WP_069357341.1	Escherichia coli	replicative DNA helicase DnaB	Chromosome
18618432	WP_103054158.1	Escherichia albertii	replicative DNA helicase	Chromosome
27986632	WP_001059486.1	Escherichia coli LF82	replicative DNA helicase	Chromosome
32973736	WP_000852650.1	Escherichia coli	replicative DNA helicase	Chromosome
22817055	WP_000852651.1	Escherichia coli O139:H28 str. E24377A	replicative DNA helicase	Chromosome
35416162	WP_004115579.1	Escherichia coli	replicative DNA helicase	Chromosome
34305228	WP_070999625.1	Escherichia coli	replicative DNA helicase	Chromosome
27065444	WP_000852649.1	Escherichia coli UMNK88	replicative DNA helicase	Chromosome
34811958	WP_001764949.1	Escherichia coli	replicative DNA helicase	Chromosome
36928127	WP_042104007.1	Escherichia coli	replicative DNA helicase	Chromosome
36941223	WP_032308769.1	Escherichia coli	replicative DNA helicase	Chromosome
35469825	WP_000004195.1	Escherichia coli	replicative DNA helicase	Chromosome
