# Supplementary material for: Essential gene acquisition destabilizes plasmid inheritance
Source: PLoS Genet. 2021 Jul 12;17(7):e1009656. doi: 10.1371/journal.pgen.1009656 (PMC8297927; doi:10.1371/journal.pgen.1009656)
Supplement: S1 Data — (GZ) [file pgen.1009656.s029.tar.gz › Phylogenetic data/1042/1042.phy.treefile]

(21424445:0.0000000000,(((((((((((((27514487:0.0022721844,((((((((32636554:0.0000000000,36476506:0.0000000000):0.000000,36634087:0.0000000000):0.000000,36362041:0.0000000000):0.000000,36639207:0.0000000000):0.000000,37265737:0.0000000000):0.000000,36391576:0.0000000000):0.000000,36146985:0.0000000000):0.000002,((33257611:0.0045435654,36733254:0.0022716861):0.000002,36043295:0.0000019978):0.000002):0.000002):0.000002,(((33308030:0.0000021084,37653861:0.0000021084):0.002276,(((34422185:0.0000000000,37260674:0.0000000000):0.000000,36141648:0.0000000000):0.000002,34534177:0.0000019978):0.000002):0.002281,(33346481:0.0022707109,((((((((36853915:0.0021764190,35946614:0.0021784167):0.000002,(((9167045:0.0000023129,(37648364:0.0021657120,1581717:0.0021792625):0.004474):0.002179,36541090:0.0021797986):0.000002,30129987:0.0021769212):0.000002):0.000002,(((((35316958:0.0000020723,(32938927:0.0000021037,35923939:0.0021746007):0.002171):0.002177,35555900:0.0021773478):0.000002,37243069:0.0021749903):0.000002,(37079296:0.0021771548,23349816:0.0021760849):0.000002):0.000002,37658098:0.0000019978):0.000002):0.000002,((27113279:0.0021757139,37106877:0.0021795645):0.000002,(36614501:0.0021759493,37651494:0.0021737544):0.000002):0.000002):0.000002,37053266:0.0021774387):0.000002,27281062:0.0043722567):0.002176,34488497:0.0000020199):0.160240,((18618432:0.0230185195,27986632:0.0446181573):0.431245,(((((32973736:0.0064249285,34305228:0.0086762165):0.002820,(22817055:0.0000019978,27065444:0.0044672660):0.000002):0.176738,((36928127:0.0000024692,36941223:0.0043994368):0.036805,35469825:0.0380611294):0.205783):0.193948,35416162:0.2304734806):0.185228,34811958:0.6007194907):0.148424):0.620999):0.163608):0.000002):0.000002):0.002269,(36811949:0.0022669352,29090074:0.0045443177):0.004534):0.000002,30223443:0.0022669574):0.000002,31978397:0.0000019978):0.000002,36862270:0.0000000000):0.000000,33052858:0.0000000000):0.000000,36902350:0.0000000000):0.000000,37043160:0.0000000000):0.000000,37312637:0.0000000000):0.000000,32966442:0.0000000000):0.000000,36966833:0.0000000000):0.000000,35450792:0.0000000000):0.000000,37065074:0.0000000000);
