# Supplementary material for: Essential gene acquisition destabilizes plasmid inheritance
Source: PLoS Genet. 2021 Jul 12;17(7):e1009656. doi: 10.1371/journal.pgen.1009656 (PMC8297927; doi:10.1371/journal.pgen.1009656)
Supplement: S1 Data — (GZ) [file pgen.1009656.s029.tar.gz › Phylogenetic data/1042/1042.phy]

 66 488
21424445   M--------- ---------S ASPLESMPNS LSAEQAVLGG LMLDNCRWDE
27514487   M--------- ---------S ASPLESMPNS LSAEQAVLGG LMLDNCRWDE
30223443   M--------- ---------S ASPLESMPNS LSAEQAVLGG LMLDNCRWDE
31978397   M--------- ---------S ASPLESMPNS LSAEQAVLGG LMLDNCRWDE
32636554   M--------- ---------S ASPLESMPNS LSAEQAVLGG LMLDNCRWDE
32966442   M--------- ---------S ASPLESMPNS LSAEQAVLGG LMLDNCRWDE
33257611   M--------- ---------S ASPLESMPNS LSAEQAILGG LMLDNCRWDE
33308030   M--------- ---------S ASPLESMPNS LSAEQAVLGG LMLDNCRWDE
33346481   M--------- ---------S ASPLESMPNS LSAEQAVLGG LMLDNCRWDE
34422185   M--------- ---------S ASPLESMPNS LSAEQAVLGG LMLDNCRWDE
34534177   M--------- ---------S ASPLESMPNS LSAEQAVLGG LMLDNCRWDE
35450792   M--------- ---------S ASPLESMPNS LSAEQAVLGG LMLDNCRWDE
36043295   M--------- ---------S ASPLESMPNS LSAEQAVLGG LMLDNCRWDE
36141648   M--------- ---------S ASPLESMPNS LSAEQAVLGG LMLDNCRWDE
36146985   M--------- ---------S ASPLESMPNS LSAEQAVLGG LMLDNCRWDE
36362041   M--------- ---------S ASPLESMPNS LSAEQAVLGG LMLDNCRWDE
36391576   M--------- ---------S ASPLESMPNS LSAEQAVLGG LMLDNCRWDE
36476506   M--------- ---------S ASPLESMPNS LSAEQAVLGG LMLDNCRWDE
36634087   M--------- ---------S ASPLESMPNS LSAEQAVLGG LMLDNCRWDE
36639207   M--------- ---------S ASPLESMPNS LSAEQAVLGG LMLDNCRWDE
36733254   M--------- ---------S ASPLESMPNS LSAEQAVLGG LMLDNCRWDE
36811949   M--------- ---------S ASPLESMPNS LSAEQAVLGG LMLDNCRWDE
36862270   M--------- ---------S ASPLESMPNS LSAEQAVLGG LMLDNCRWDE
36902350   M--------- ---------S ASPLESMPNS LSAEQAVLGG LMLDNCRWDE
36966833   M--------- ---------S ASPLESMPNS LSAEQAVLGG LMLDNCRWDE
37043160   M--------- ---------S ASPLESMPNS LSAEQAVLGG LMLDNCRWDE
37065074   M--------- ---------S ASPLESMPNS LSAEQAVLGG LMLDNCRWDE
37260674   M--------- ---------S ASPLESMPNS LSAEQAVLGG LMLDNCRWDE
37265737   M--------- ---------S ASPLESMPNS LSAEQAVLGG LMLDNCRWDE
37312637   M--------- ---------S ASPLESMPNS LSAEQAVLGG LMLDNCRWDE
37653861   M--------- ---------S ASPLESMPNS LSAEQAVLGG LMLDNCRWDE
33052858   M--------- ---------S ASPLESMPNS LSAEQAVLGG LMLDNCRWDE
29090074   M--------- ---------S ASPLESMPNS LSAEQAVLGG LMLDNCRWDE
36853915   MAGNKPFNKQ QAEPRERDPQ VAGLKVPPHS IEAEQSVLGG LMLDNERWDD
27113279   MAGNKPFNKQ QAEPREHDPQ VAGLKVPPHS IEAEQSVLGG LMLDNERWDD
9167045    MAGNKPFNKQ QTEPRERDPQ VAGLKVPPHS IEAEQSVLGG LMLDNERWDD
35316958   MAGNNPFNKQ QAEPRERDPQ VAGLKVPPHS IEAEQSVLGG LMLDNERWDD
37648364   MAGNRPFNKQ QTDNRERDPQ VAGLKVPPHS IEAEQSVLGG LMLDNERWDD
37079296   MAGNKPFNRQ QAEPRERDPQ VAGLKVPPHS IEAEQSVLGG LMLDNERWDD
37658098   MAGNKPFNKQ QAEPRERDPQ VAGLKVPPHS IEAEQSVLGG LMLDNERWDD
34488497   MAGNKPFNKQ QAEPRERDPQ VAGLKVPPHS IEAEQSVLGG LMLDNERWDD
37053266   MAGNKPFNKQ QAEPRERDPQ VAGLKVPPHS IEAEQSVLGG LMLDNERWDD
1581717    MAGNKPFNKQ QTDNRERDPQ VAGLKVPPHS IEAEQSVLGG LMLDNERWDD
30129987   MAGNKPFNKQ QAEPRERDPQ VAGLKVPPHS IEAEQSVLGG LMLDNERWDD
36614501   MAGNKPFNKQ QAEPRERDPQ VAGIKVPPHS IEAEQSVLGG LMLDNERWDD
23349816   MAGNKPFNKQ QAEPRERDPQ VAGLKVPPHS IEAEQSVLGG LMLDNERWDD
35946614   MAGNKPFNKQ QAEPRERDPQ VAGLKVPPHS IEAEQSVLGG LMLDNERWDD
36541090   MAGNKPFNKQ QAEPRERDPQ VAGLKVPPHS IEAEQSVLGG LMLDNERWDD
32938927   MAGNNPFNKQ QAEPRERDPQ VAGLKVPPHS IEAEQSVLGG LMLDNERWDD
37106877   MAGNKPFNKQ QAEPRERDPQ VAGLKVPPHS IEAEQSVLGG LMLDNERWDD
35555900   MAGNKPFNKQ QAEPRERDPQ VAGLKVPPHS IEAEQSVLGG LMLDNERWDD
35923939   MAGNKPFNKQ QAEPRERDPQ VAGLKVPPHS IEAEQSVLGG LMLDNERWDD
37243069   MAGNKPFNKQ QAEPRERDPQ VAGLKVPPHS IEAEQSVLGG LMLDNERWDD
27281062   MAGNKPFNKQ QAEPRERDPQ VAGLKVPPHS IEAEQSVLGG LMLDNERWDD
37651494   MAGNKPFNKQ QAEPRERDPQ VAGLKVPPHS IEAEQSVLGG LMLDNERWDD
18618432   M--------- ---------N NPGRIVPPHS IEAEQAVLGG LMLDNDRWDD
27986632   M--------- ---------N NIEQISPPHS ISAEQAVLGS LMLDNDRWDD
32973736   M--------- ---------- --AEVSVLCA YEAEQAVLGG LMLENERWDE
22817055   M--------- ---------- --AEVSVLCA YEAEQAVLGG LMLENERWDE
35416162   M--------- ---------- --SEMMMPCS YEAEQAVLGG LMLDNDRWDE
34305228   M--------- ---------- --AEVSVLCA YEAEQAVLGG LMLENERWDE
27065444   M--------- ---------- --AEVSVLCA YEAEQAVLGG LMLENERWDE
34811958   M--------- -----HKKSS SAVLPETLYS PEAEQSVLGG LMLDNDRWDE
36928127   M--------- ---------- --AERYIPRS VDAEQAVLGG LMLDNDRWDE
36941223   M--------- ---------- --AERYIPRS VDAEQAVLGG LMLDNDRWDE
35469825   M--------- ---------- --SERYIPRS VDAEQAVLGG LMLDNERWDE

           VADRIVADDF YTSAHREIFS EMERLLSHGK PIDLITLAEA LEQNGKLERA
           VADRIVADDF YTSAHREIFS EMERLLSHGK PIDLITLAEA LEQNGKLERA
           VADRIVADDF YTSAHREIFS EMERLLSHGK PIDLITLAEA LEQNGKLERA
           VADRIVADDF YTSAHREIFS EMERLLSHGK PIDLITLAEA LEQNGKLERA
           VADRIVADDF YTSAHREIFS EMERLLSHGK PIDLITLAEA LEQNGKLERA
           VADRIVADDF YTSAHREIFS EMERLLSHGK PIDLITLAEA LEQNGKLERA
           VADRIVADDF YTSAHREIFS EMERLLSHGK PIDLITLAEA LEQNGKLERA
           VADRIVADDF YTSAHREIFS EMERLLSHGK PIDLITLAEA LEQNGKLERA
           VADRIVADDF YTSAHREIFS EMERLLSHGK PIDLITLAEA LEQNGKLERA
           VADRIVADDF YTSAHREIFS EMERLLSHGK PIDLITLAEA LEQNGKLERA
           VADRIVADDF YTSAHREIFS EMERLLSHGK PIDLITLAEA LEQNGKLERA
           VADRIVADDF YTSAHREIFS EMERLLSHGK PIDLITLAEA LEQNGKLERA
           VADRIVADDF YTSAHREIFS EMERLLSHGK PIDLITLAEA LEQNGKLERA
           VADRIVADDF YTSAHREIFS EMERLLSHGK PIDLITLAEA LEQNGKLERA
           VADRIVADDF YTSAHREIFS EMERLLSHGK PIDLITLAEA LEQNGKLERA
           VADRIVADDF YTSAHREIFS EMERLLSHGK PIDLITLAEA LEQNGKLERA
           VADRIVADDF YTSAHREIFS EMERLLSHGK PIDLITLAEA LEQNGKLERA
           VADRIVADDF YTSAHREIFS EMERLLSHGK PIDLITLAEA LEQNGKLERA
           VADRIVADDF YTSAHREIFS EMERLLSHGK PIDLITLAEA LEQNGKLERA
           VADRIVADDF YTSAHREIFS EMERLLSHGK PIDLITLAEA LEQNGKLERA
           VADRIVADDF YTSAHREIFS EMERLLSHGK PIDLITLAEA LEQNGKLERA
           VADRIVADDF YTNAHREIFS EMERLLSHGK PIDLITLAEA LEQNGKLERA
           VADRIVADDF YTSAHREIFS EMERLLSHGK PIDLITLAEA LEQNGKLERA
           VADRIVADDF YTSAHREIFS EMERLLSHGK PIDLITLAEA LEQNGKLERA
           VADRIVADDF YTSAHREIFS EMERLLSHGK PIDLITLAEA LEQNGKLERA
           VADRIVADDF YTSAHREIFS EMERLLSHGK PIDLITLAEA LEQNGKLERA
           VADRIVADDF YTSAHREIFS EMERLLSHGK PIDLITLAEA LEQNGKLERA
           VADRIVADDF YTSAHREIFS EMERLLSHGK PIDLITLAEA LEQNGKLERA
           VADRIVADDF YTSAHREIFS EMERLLSHGK PIDLITLAEA LEQNGKLERA
           VADRIVADDF YTSAHREIFS EMERLLSHGK PIDLITLAEA LEQNGKLERA
           VADRIVADDF YTSAHREIFS EMERLLSHGK PIDLITLAEA LEQNGKLERA
           VADRIVADDF YTSAHREIFS EMERLLSHGK PIDLITLAEA LEQNGKLERA
           VADRIVADDF YTNAHREIFS EMERLLSHGK PIDLITLAEA LEQNGKLERA
           VAERVVADDF YTHPHRHIFT EMARLQESGS PIDLITLAES LERQGQLDSV
           VAERVVADDF YTRPHRHIFT EMARLQESGS PIDLITLAES LERQGQLDSV
           VAERVVADDF YTRPHRHIFT EMARLQESGS PIDLITLAES LERQGQLDSV
           VAERVVADDF YTRPHRHIFT EMARLQESGS PIDLITLAES LERQGQLDSV
           VAERVVADDF YTRPHRHIFT EMARLQESGS PIDLITLAES LERQGQLDSV
           VAERVVADDF YTRPHRHIFT EMARLQESGS PIDLITLAES LERQGQLDSV
           VAERVVADDF YTRPHRHIFT EMARLQESGS PIDLITLAES LERQGQLDSV
           VAERVVADDF YTRPHRHIFT EMARLQESGS PIDLITLAES LERQGQLDSV
           VAERVVADDF YTRPHRHIFT EMARLQESGS PIDLITLAES LERQGQLDSV
           VAERVVADDF YTRPHRHIFT EMARLQEGGS PIDLITLAES LERQGQLDSV
           VAERVVADDF YTRPHRHIFT EMARLQESGS PIDLITLAES LERQGQLDSV
           VAERVVADDF YTRPHRHIFT EMARLQESGS PIDLITLAES LERQGQLDSV
           VAERVVADDF YTRPHRHIFT EMARLQESGS PIDLITLAES LERQGQLDSV
           VAERVVADDF YTRPHRHIFT EMARLQESGS PIDLITLAES LERQGQLDSV
           VAERVVADDF YTRPHRHIFT EMARLQESGS PIDLITLAES LERQGQLDSV
           VAERVVADDF YTRPHRHIFT EMARLQESGS PIDLITLAES LERQGQLDSV
           VAERVVADDF YTRPHRYIFT EMARLQESGS PIDLITLAES LERQGQLDSV
           VAERVVAEDF YTRPHRHIFT EMARLQESGS PIDLITLAES LERQGQLDSV
           VAERVVADDF YTRPHRHIFT EMARLQESGS PIDLITLAES LERQGQLDSV
           VAERVVADDF YTRPHRHIFT EMARLQESGS PIDLITLAES LERQGQLDSV
           VAERVVADDF YTRPHRHIFT EMARLQESGS PIDLITLTES LERQGQLDSV
           VAERVVADDF YTRPHCHIFT EMARLQESGS PIDLITLAES LERQGQLDSV
           IATIVSADRF YSRPHGVIFS AMQTLLLQNK PIDLITLAES MEQQGTLEQC
           IATIVSADRF YSRPHGVIFS AMQALLLQNK PIDLITLAES MEQQGTLEQC
           VVLMLSPDDF YVAQHRAIFR AMSELAVNGQ PLDLITLSEH LEHQGRLDVL
           VVLMLSPDDF YVAQHRAIFR AMSELAVNGQ PLDLITLSEH LEHQGRLDVL
           VILQISPEDL FSRPHRMVFR VMAELAGEGL PLDLITITER LENRGDLEQC
           VVLMLSPDDF YVAQHRAIFR AMSELAVSGQ PLDLITLSEH LEHQGRLDVL
           VVLMLSPDDF YVAQHRAIFR AMSELAVNDQ PLDLITLSEL LEHQGRLDVL
           VAPLLQTEDF CSRAHQEIWR KMAALCQINS PIDLITLSDV LEKDGVLEQV
           VVLMLRGEDF SLAAHRVIFR SMSELAISGQ PFDLITLSEH IEKTHNIEAL
           VVLMLRGEDF SLAVHRVIFR SMSELAVSGQ PFDLITLSEH IEKTHNIEAL
           VVLMLRGEDF SLAAHRVIFR TMSELATSGQ PFDLITLSEH IEKTNNIEAL

           GGFAYLAEMS KNTPSAANIC AYADIVRERA VVREMISVAN EIAEAGYAQD
           GGFAYLAEMS KNTPSAANIC AYADIVRERA VVREMISVAN EIAEAGYAQD
           GGFAYLAEMS KNTPSAANIC AYADIVRERA VVREMISVAN EIAEAGYAQD
           GGFAYLAEMS KNTPSAANIC AYADIVRERA VVREMISVAN EIAEAGYAQD
           GGFAYLAEMS KNTPSAANIC AYADIVRERA VVREMISVAN EIAEAGYAQD
           GGFAYLAEMS KNTPSAANIC AYADIVRERA VVREMISVAN EIAEAGYAQD
           GGFAYLAEMS KNTPSAANIC AYADIVRERA VVREMISVAN EIAEAGYAQD
           GGFAYLAEMS KNTPSAANIC AYADIVRERA VVREMISVAN EIAEAGYAQD
           GGFAYLAEMS KNTPSAANIC AYADIVRERA VVREMISVAN EIAEAGYAQD
           GGFAYLAEMS KNTPSAANIC AYADIVRERA VVREMISVAN EIAEAGYAQD
           GGFAYLAEMS KNTPSAANIC AYADIVRERA VVREMISVAN EIAEAGYAQD
           GGFAYLAEMS KNTPSAANIC AYADIVRERA VVREMISVAN EIAEAGYAQD
           GGFAYLAEMS KNTPSAANIC AYADIVRERA VVREMISVAN EIAEAGYAQD
           GGFAYLAEMS KNTPSAANIC AYADIVRERA VVREMISVAN EIAEAGYAQD
           GGFAYLAEMS KNTPSAANIC AYADIVRERA VVREMISVAN EIAEAGYAQD
           GGFAYLAEMS KNTPSAANIC AYADIVRERA VVREMISVAN EIAEAGYAQD
           GGFAYLAEMS KNTPSAANIC AYADIVRERA VVREMISVAN EIAEAGYAQD
           GGFAYLAEMS KNTPSAANIC AYADIVRERA VVREMISVAN EIAEAGYAQD
           GGFAYLAEMS KNTPSAANIC AYADIVRERA VVREMISVAN EIAEAGYAQD
           GGFAYLAEMS KNTPSAANIC AYADIVRERA VVREMISVAN EIAEAGYAQD
           GGFAYLAEMS KNTPSAANIC AYADIVRERA VVREMISVAN EIAEAGYAQD
           GGFAYLAEMS KNTPSAANIC AYADIVRERA VVREMISVAN EIAEAGYAQD
           GGFAYLAEMS KNTPSAANIC AYADIVRERA VVREMISVAN EIAEAGYAQD
           GGFAYLAEMS KNTPSAANIC AYADIVRERA VVREMISVAN EIAEAGYAQD
           GGFAYLAEMS KNTPSAANIC AYADIVRERA VVREMISVAN EIAEAGYAQD
           GGFAYLAEMS KNTPSAANIC AYADIVRERA VVREMISVAN EIAEAGYAQD
           GGFAYLAEMS KNTPSAANIC AYADIVRERA VVREMISVAN EIAEAGYAQD
           GGFAYLAEMS KNTPSAANIC AYADIVRERA VVREMISVAN EIAEAGYAQD
           GGFAYLAEMS KNTPSAANIC AYADIVRERA VVREMISVAN EIAEAGYAQD
           GGFAYLAEMS KNTPSAANIC AYADIVRERA VVREMISVAN EIAEAGYAQD
           GGFAYLAEMS KNTPSAANIC AYADIVRERA VVREMISVAN EIAEAGYAQD
           GGFAYLAEMS KNTPSAANIC AYADIVRERA VVREMISVAN EIAEAGYAQD
           GGFAYLAEMS KNTPSAANIC AYADIVRERA VVREMISVAN EIAEAGYAQD
           GGFAYLAELS KNTPSAANIS AYADIVRERA VVREMISVAN EIAEAGFDPQ
           GGFAYLAELS KNTPSAANIS AYADIVRERA VVREMISVAN EIAEAGFDPQ
           GGFAYLAELS KNTPSAANIS AYADIVRERA VVREMISVAN EIAEAGFDPQ
           GGFAYLAELS KNTPSAANIS AYADIVRERA VVREMISVAN EIAEAGFDPQ
           GGFAYLAELS KNTPSAANIS AYADIVRERA VVREMISVAN EIAEAGFDPQ
           GGFAYLAELS KNTPSAANIS AYADIVRERA VVREMISVAN EIAEAGFDPQ
           GGFAYLAELS KNTPSAANIS AYADIVRERA VVREMISVAN EIAEAGFDPQ
           GGFAYLAELS KNTPSAANIS AYADIVRERA VVREMISVAN EIAEAGFDPQ
           GGFAYLAELS KNTPSAANIS AYADIVRERA VVREMISVAN EIAEAGFDPQ
           GGFAYLAELS KNTPSAANIS AYADIVRERA VVREMISVAN EIAEAGFDPQ
           GGFAYLAELS KNTPSAANIS AYADIVRERA VVREMISVAN EIAEAGFDPQ
           GGFAYLAELS KNTPSAANIS AYADIVRERA VVREMISVAN EIAEAGFDPQ
           GGFAYLAELS KNTPSAANIS AYADIVRERA VVREMISVAN EIAEAGFDPQ
           GGFAYLAELS KNTPSAANIS AYADIVRERA VVREMISVAN EIAEAGFDPQ
           GGFAYLAELS KNTPSAANIS AYADIVRERA VVREMISVAN EIAEAGFDPQ
           GGFAYLAELS KNTPSAANIS SYADIVRERA VVREMISVAN EIAEAGFDPQ
           GGFAYLAELS KNTPSAANIS AYADIVRERA VVREMISVAN EIAEAGFDPQ
           GGFAYLAELS KNTPSAANIS AYADIVRERA VVREMISVAN EIAEAGFDPQ
           GGFAYLAELS KNTPSAANIS SYADIVRERA VVREMISVAN EIAEAGFDPQ
           GGFAYLAELS KNTPSAANIS AYADIVRERA VVREMISVAN EIAEAGFDPQ
           GGFAYLAELS KNTPSAANIS AYADIVRERA VVREMISVAN EIAEAGFDPQ
           GGFAYLAELS KNTPSAANIS AYADIVRERA VVREMISVAN EIAEAGFDPQ
           GGFAYLAELS KNTPSAANIV AYAEYVASYG QKRQLLELGH DLVGQASDAR
           GGFAYLAELS KNTPSAANIV AYAEYVASYG QKRQLLELGH DLVVQAGDAR
           GGFAYLAELS KNTPSAANIM AYAGIVVEKS VLRQLQATGN TLIADVAAPN
           GGFAYLAELS KNTPSAANIM AYAGIVVEKS VLRQLQATGN TLIADVAAPN
           GGFAYLAEMS KNTPSAANIL AYAGVVAEKS RLRQLMTVGN SLLSDVQAPK
           GGFAYLAELS KNTPSAANIM AYAGIVVEKS VLRQLQATGN TLIADVAAPN
           GGFAYLAELS KNTPSAANIM AYAGIVVEKS VLRQLQATGN TLIADVAAPN
           GGFAYLAELS KNTPSAANIV RYAEIVVERS RARGLMMLGN MLSTQSVAAQ
           GGFAYLAELS KNTPSAANIM AYVRIVAEKS MLRQLQETGN SLVADVASPD
           GGFAYLAELS KNTPSAANIM AYVRIVAEKS MLRQLQETGN SLVADVASPD
           GGFAYLAELS KNTPSAANII AYARIVAEKS MLRQLQETGN ALITDVAAPD

           GRGSNELLDM AERRVFEIAE KRQKSGSGPK DIASILDATV SRIEELFQRP
           GRGSNELLDM AERRVFEIAE KRQKSGSGPK DIASILDATV SRIEELFQRP
           GRGSNELLDM AERRVFEIAE KRQKSGSGPK DIASILDATV SRIEELFQRP
           GRGSNELLDM AERRVFEIAE KRQKSGSGPK DIASILDATV SRIEELFQRP
           GRGSNELLDM AERRVFEIAE KRQKSGSGPK DIASILDATV SRIEELFQRP
           GRGSNELLDM AERRVFEIAE KRQKSGSGPK DIASILDATV SRIEELFQRP
           GRGSNELLDM AERRVFEIAE KRQKSGSGPK DIASILDATV SRIEELFQRP
           GRGSNELLDM AERRVFEIAE KRQKSGSGPK DIASILDATV SRIEELFQRP
           GRGSNELLDM AERRVFEIAE KRQKSGSGPK DIASILDATV SRIEELFQRP
           GRGSNELLDM AERRVFEIAE KRQKSGSGPK DIASILDATV SRIEELFQRP
           GRGSNELLDM AERRVFEIAE KRQKSGSGPK DIASILDATV SRIEELFQRP
           GRGSNELLDM AERRVFEIAE KRQKSGSGPK DIASILDATV SRIEELFQRP
           GRGSNELLDM AERRVFEIAE KRQKSGSGPK DIASILDATV SRIEELFQRP
           GRGSNELLDM AERRVFEIAE KRQKSGSGPK DIASILDATV SRIEELFQRP
           GRGSNELLDM AERRVFEIAE KRQKSGSGPK DIASILDATV SRIEELFQRP
           GRGSNELLDM AERRVFEIAE KRQKSGSGPK DIASILDATV SRIEELFQRP
           GRGSNELLDM AERRVFEIAE KRQKSGSGPK DIASILDATV SRIEELFQRP
           GRGSNELLDM AERRVFEIAE KRQKSGSGPK DIASILDATV SRIEELFQRP
           GRGSNELLDM AERRVFEIAE KRQKSGSGPK DIASILDATV SRIEELFQRP
           GRGSNELLDM AERRVFEIAE KRQKSGSGPK DIASILDATV SRIEELFQRP
           GRGSNELLDM AERRVFEIAE KRQKSGSGPK DIASILDATV SRIEELFQRP
           GRGSNELLDM AERRVFEIAE KRQKSGSGPK DIASILDATV SRIEELFQRP
           GRGSNELLDM AERRVFEIAE KRQKSGSGPK DIASILDATV SRIEELFQRP
           GRGSNELLDM AERRVFEIAE KRQKSGSGPK DIASILDATV SRIEELFQRP
           GRGSNELLDM AERRVFEIAE KRQKSGSGPK DIASILDATV SRIEELFQRP
           GRGSNELLDM AERRVFEIAE KRQKSGSGPK DIASILDATV SRIEELFQRP
           GRGSNELLDM AERRVFEIAE KRQKSGSGPK DIASILDATV SRIEELFQRP
           GRGSNELLDM AERRVFEIAE KRQKSGSGPK DIASILDATV SRIEELFQRP
           GRGSNELLDM AERRVFEIAE KRQKSGSGPK DIASILDATV SRIEELFQRP
           GRGSNELLDM AERRVFEIAE KRQKSGSGPK DIASILDATV SRIEELFQRP
           GRGSNELLDM AERRVFEIAE KRQKSGSGPK DIASILDATV SRIEELFQRP
           GRGSNELLDM AERRVFEIAE KRQKSGSGPK DIASILDATV SRIEELFQRP
           GRGSNELLGM AERRVFEIAE KRQKSGSGPK DIASILDATV SRIEELFQRP
           GRTSEDLLDL AESRVFKIAE SRANKDEGPK NIADVLDATV ARIEQLFQQP
           GRTSEDLLDL AESRVFKIAE SRANKDEGPK NIADVLDATV ARIEQLFQQP
           GRTSEDLLDL AESRVFKIAE SRANKDEGPK NIADVLDATV ARIEQLFQQP
           GRTSEDLLDL AESRVFKIAE SRANKDEGPK NIADVLDATV ARIEQLFQQP
           GRTSEDLLDL AESRVFKIAE SRANKDEGPK NIADVLDATV ARIEQLFQQP
           GRTSEDLLDL AESRVFKIAE SRANKDEGPK NIADVLDATV ARIEQLFQQP
           GRTSEDLLDL AESRVFKIAE SRANKDEGPK NIADVLDATV ARIEQLFQQP
           GRTSEDLLDL AESRVFKIAE SRANKDEGPK NIADVLDATV ARIEQLFQQP
           GRTSEDLLDL AESRVFKIAE SRANKDEGPK NIADVLDATV ARIEQLFQQP
           GRTSEDLLDL AESRVFKIAE SRANKDEGPK NIADVLDATV ARIEQLFQQP
           GRTSEDLLDL AESRVFKIAE SRVNKDEGPK NIADVLDATV ARIEQLFQQP
           GRTSEDLLDL AESRVFKIAE SRANKDEGPK NIADVLDATV ARIEQLFQQP
           GRTSEDLLDL AESRVFKIAE SRANKDEGPK NIADVLDATV ARIEQLFQQP
           GRTSEDLLDL AESRVFKIAE SRANKDEGPK NIADVLDATV ARIEQLFQQP
           GRTSEDLLDL AESRVFKIAE SRANKDEGPK NIADVLDATV ARIEQLFQQP
           GRTSEDLLDL AESRVFKIAE SRANKDEGPK NIADVLDATV ARIEQLFQQP
           GRTSEDLLDL AESRVFKIAE SRANKDEGPK NIADVLDATV ARIEQLFQQP
           GRTSEDLLDL AESRVFKIAE SRANKDEGPK NIADVLDATV ARIEQLFQQP
           GRTSEDLLDL AESRVFKIAE SRANKDEGPK NIADVLDATV ARIEQLFQQP
           GRTSEDLLDL AESRVFKIAE SRANKDEGPK NIADVLDATV ARIEQLFQQP
           GRTSEDLLDL AESRVFKIAE SRANKDEGPK NIADVLDATV ARIEQLFQQP
           GRTSEDLLDL AESRVFKIAE SRANKDEGPK NIADVLDATV ARIEQLFQQP
           S-DLMVLLDE AERRIFAIAE QQS--PDGDV DLPASLETFL ERLAQRCG-S
           S-DLMVLLDE AERRIFAIAE QQS--PDGDV DLPASLELFL NRLERRCG-S
           A-TSRDVLDT AERRLFALAQ NRTLRERTEA SLSSALDTVL QQLESVLG--
           A-TSRDVLDT AERRLFALAQ NRTLRERTEA SLSSALDTVL QQLESVLG--
           A-SSAGILES AEGKLFNIAE QGAMQLNSET GVNEALDKLL TQLESMSA--
           A-TSRDVLDA AERRLFALAQ NRTLRERTEA SLSSALDTVL QQLESVLG--
           A-TSRDVLDT AERRLFALAQ NRTLRERTEA SLSSALDTVL QQLESVLG--
           A-NIPALCEQ AEQRLFQLSE KGL--SAHSP SLLDILNNVV QHLEEALS--
           A-TPRAVLES AERRLFSLSQ TGMLHERSEV SLSSAMELAL RQLEEGLR--
           A-TPRAVLES AERRLFSLSQ TGMLHERSEV SLSSAMELAL RQLEEGLR--
           A-TPRTVLES AERRLFSLSQ TGMLHERCEV SLTSAMELAL RQLEEGLN--

           HDGVTGLDTG FTDLNKKTAG LQASDLIIVA ARPSMGKTTF AMNLVENAAV
           HDGVTGLDTG FTDLNKKTAG LQPSDLIIVA ARPSMGKTTF AMNLVENAAV
           HDGVTGLDTG FTDLNKKTAG LQASDLIIVA ARPSMGKTTF AMNLVENAAV
           HDGVTGLDTG FTDLNKKTAG LQASDLIIVA ARPSMGKTTF AMNLVENAAV
           HDGVTGLDTG FTDLNKKTAG LQPSDLIIVA ARPSMGKTTF AMNLVENAAV
           HDGVTGLDTG FTDLNKKTAG LQASDLIIVA ARPSMGKTTF AMNLVENAAV
           HDSVTGLDTG FTDLNKKTAG LQPSDLIIVA ARPSMGKTTF AMNLVENAAV
           HDGVTGLDTG FTDLNKKTAG LQPSDLIIVA ARPSMGKTTF AMNLVENAAV
           HDGVTGLDTG FTDLNKKTAG LQPSDLIIVA ARPSMGKTTF AMNLVENAAV
           HDGVTGLDTG FTDLNKKTAG LQPSDLIIVA ARPSMGKTTF AMNLVENAAV
           HDGVTGLDTG FTDLNKKTAG LQPSDLIIVA ARPSMGKTTF AMNLVENAAV
           HDGVTGLDTG FTDLNKKTAG LQASDLIIVA ARPSMGKTTF AMNLVENAAV
           HDGVTGLDTG FTDLNKKTAG LQPSDLIIVA ARPSMGKTTF AMNLVENAAV
           HDGVTGLDTG FTDLNKKTAG LQPSDLIIVA ARPSMGKTTF AMNLVENAAV
           HDGVTGLDTG FTDLNKKTAG LQPSDLIIVA ARPSMGKTTF AMNLVENAAV
           HDGVTGLDTG FTDLNKKTAG LQPSDLIIVA ARPSMGKTTF AMNLVENAAV
           HDGVTGLDTG FTDLNKKTAG LQPSDLIIVA ARPSMGKTTF AMNLVENAAV
           HDGVTGLDTG FTDLNKKTAG LQPSDLIIVA ARPSMGKTTF AMNLVENAAV
           HDGVTGLDTG FTDLNKKTAG LQPSDLIIVA ARPSMGKTTF AMNLVENAAV
           HDGVTGLDTG FTDLNKKTAG LQPSDLIIVA ARPSMGKTTF AMNLVENAAV
           HDGVTGLDTG FTDLNKNTAG LQPSDLIIVA ARPSMGKTTF AMNLVENAAV
           HDGVTGLDTG FTDLNKKTAG LQSSDLIIVA ARPSMGKTTF AMNLVENAAV
           HDGVTGLDTG FTDLNKKTAG LQASDLIIVA ARPSMGKTTF AMNLVENAAV
           HDGVTGLDTG FTDLNKKTAG LQASDLIIVA ARPSMGKTTF AMNLVENAAV
           HDGVTGLDTG FTDLNKKTAG LQASDLIIVA ARPSMGKTTF AMNLVENAAV
           HDGVTGLDTG FTDLNKKTAG LQASDLIIVA ARPSMGKTTF AMNLVENAAV
           HDGVTGLDTG FTDLNKKTAG LQASDLIIVA ARPSMGKTTF AMNLVENAAV
           HDGVTGLDTG FTDLNKKTAG LQPSDLIIVA ARPSMGKTTF AMNLVENAAV
           HDGVTGLDTG FTDLNKKTAG LQPSDLIIVA ARPSMGKTTF AMNLVENAAV
           HDGVTGLDTG FTDLNKKTAG LQASDLIIVA ARPSMGKTTF AMNLVENAAV
           HDGVTGLDTG FTDLNKKTAG LQPSDLIIVA ARPSMGKTTF AMNLVENAAV
           HDGVTGLDTG FTDLNKKTAG LQASDLIIVA ARPSMGKTTF AMNLVENAAV
           HDGVTGLDTG FTDLNKKTAG LQSSDLIIVA ARPSMGKTTF AMNLVENAAV
           HDGVTGVNTG YDDLNKKTAG LQPSDLIIVA ARPSMGKTTF AMNLVENAAM
           HDGVTGVNTG YDDLNKKTAG LQPSDLIIVA ARPSMGKTTF AMNLVENAAM
           HDGVTGVNTG YDDLNKKTAG LQPSDLIIVA ARPSMGKTTF AMNLVENAAM
           HDGVTGVNTG YDDLNKKTAG LQPSDLIIVA ARPSMGKTTF AMNLVENAAM
           HDGVTGVNTG YDDLNKKTAG LQPSDLIIVA ARPSMGKTTF AMNLVENAAM
           HDGVTGVNTG YDDLNKKTAG LQPSDLIIVA ARPSMGKTTF AMNLVENAAM
           HDGVTGVNTG YDDLNKKTAG LQPSDLIIVA ARPSMGKTTF AMNLVENAAM
           HDGVTGVNTG YDDLNKKTAG LQPSDLIIVA ARPSMGKTTF AMNLVENAAM
           HDGVTGVNTG YDDLNKKTAG LQPSDLIIVA ARPSMGKTTF AMNLVENAAM
           HDGVTGVNTG YDDLNKKTAG LQPSDLIIVA ARPSMGKTTF AMNLVENAAM
           HDGVTGVNTG YDDLNKKTAG LQPSDLIIVA ARPSMGKTTF AMNLVENAAM
           HDGVTGVNTG YDDLNKKTAG LQPSDLIIVA ARPSMGKTTF AMNLVENAAM
           HDGVTGVNTG YDDLNKKTAG LQPSDLIIIA ARPSMGKTTF AMNLVENAAM
           HDGVTGVNTG YDDLNKKTAG LQPSDLIIVA ARPSMGKTTF AMNLVENAAM
           HDGVTGVNTG YDDLNKKTAG LQPSDLIIVA ARPSMGKTTF AMNLVENAAM
           HDGVTGVNTG YDDLNKKTAG LQPSDLIIVA ARPSMGKTTF AMNLVENAAM
           HDGVTGVNTG YDDLNKKTAG LQPSDLIIVA ARPSMGKTTF AMNLVENAAM
           HDGVTGVNTG YDDLNKKTAG LQPSDLIIVA ARPSMGKTTF AMNLVENAAM
           HDGVTGVNTG YDDLNKKTAG LQPSDLIIVA ARPSMGKTTF AMNLVENAAM
           HDGVTGVNTG YDDLNKKTAG LQPSDLIIVA ARPSMGKTTF AMNLVENAAM
           HDGVTGVNTG YDDLNKKTAG LQPSDLIIVA ARPSMGKTTF AMNLVENAAM
           HDGVTGVNTG YDDLNKKTAG LQPSDLIIVA ARPSMGKTTF AMNLVENAAM
           EDLITGTPTG FAQLNDMTSG FQLSDLILLA GRPSMGKTAL GLAFCEGALN
           EDLITGTPTG FAQLNTMTSG FQPSDLILLA GRPSMGKTAF GLAFCEGALN
           SGGVTGTPTG FDCLDEMTCG LQPGDLVLLA ARPSMGKTSL ALSMCLSAAL
           SGGVTGTPTG FDCLDEMTCG LQPGDLVLLA ARPSMGKTSL ALSMCLSAAR
           SDGLTGTPTG FSELDAMTCG LQPGDLALLA ARPSMGKTSL AMAACTAAVS
           SGGVTGTPTG FDCLDEMTCG LQPGDLVLLA ARPSMGKTSL ALSMCLSAAR
           SGGVTGTPTG FDCLDEMTCG LQPGDLVLLA ARPSMGKTSL ALSMCLSAAR
           AKGITGTPTG FRELDEKTCG LQAGDLVLLG ARPSMGKTAL VLTVAQNALR
           AGGMTGTPTG FDELDEMTCG LQPGDLILLA ARPSMGKTAL GLTLCLNALR
           AGGMTGTPTG FDELDEMTCG LQPGDLILLA ARPSMGKTAL GLTLCLNALR
           AGGMTGTPTG FDELDEMTCG LQPGDLILLA ARPSMGKTAL GLTFCLNALC

           -RNDKPVLVF SLEMPSHQLM MRSLASLARV DQTRIRTGQL NDEDWARVSG
           -RNDKPVLVF SLEMPSHQLM MRSLASLARV DQTRIRTGQL NDEDWARVSG
           -RNDKPVLVF SLEMPSHQLM MRSLASLARV DQTRIRTGQL NDEDWARVSG
           -RNDKPVLVF SLEMPSHQLM MRSLASLARV DQTRIRTGQL NDEDWARVSG
           -RNDKPVLVF SLEMPSHQLM MRSLASLARV DQTRIRTGQL NDEDWARVSG
           -RNDKPVLVF SLEMPSHQLM MRSLASLARV DQTRIRTGQL NDEDWARVSG
           -RNDKPVLVF SLEMPSHQLM MRSLASLARV DQTRIRTGQL NDEDWARVSG
           -RNYKPVLVF SLEMPSHQLM MRSLASLARV DQTRIRTGQL NDEDWARVSG
           -RNDKPVLVF SLEMPSHQLM MRSLASLARV DQTRIRTGQL NDDDWARVSG
           -RNYKPVLVF SLEMPSHQLM MRSLASLARV DQTRIRTGQL NDEDWARVSG
           -RNYKPVLVF SLEMPSHQLM MRSLASLARV DQTRIRTGQL NDEDWARVSG
           -RNDKPVLVF SLEMPSHQLM MRSLASLARV DQTRIRTGQL NDEDWARVSG
           -RNDKPVLVF SLEMPSHQLM MRSLASLARV DQTRIRTGQL NDEDWARVSG
           -RNYKPVLVF SLEMPSHQLM MRSLASLARV DQTRIRTGQL NDEDWARVSG
           -RNDKPVLVF SLEMPSHQLM MRSLASLARV DQTRIRTGQL NDEDWARVSG
           -RNDKPVLVF SLEMPSHQLM MRSLASLARV DQTRIRTGQL NDEDWARVSG
           -RNDKPVLVF SLEMPSHQLM MRSLASLARV DQTRIRTGQL NDEDWARVSG
           -RNDKPVLVF SLEMPSHQLM MRSLASLARV DQTRIRTGQL NDEDWARVSG
           -RNDKPVLVF SLEMPSHQLM MRSLASLARV DQTRIRTGQL NDEDWARVSG
           -RNDKPVLVF SLEMPSHQLM MRSLASLARV DQTRIRTGQL NDEDWARVSG
           -RNDKPVLVF SLEMPSHQLM MRSLASLARV DQTRIRTGQL NDEDWARVSG
           -RNDKPVLVF SLEMPSHQLM MRSLASLARV DQTRIRTGQL NDEDWARVSG
           -RNDKPVLVF SLEMPSHQLM MRSLASLARV DQTRIRTGQL NDEDWARVSG
           -RNDKPVLVF SLEMPSHQLM MRSLASLARV DQTRIRTGQL NDEDWARVSG
           -RNDKPVLVF SLEMPSHQLM MRSLASLARV DQTRIRTGQL NDEDWARVSG
           -RNDKPVLVF SLEMPSHQLM MRSLASLARV DQTRIRTGQL NDEDWARVSG
           -RNDKPVLVF SLEMPSHQLM MRSLASLARV DQTRIRTGQL NDEDWARVSG
           -RNYKPVLVF SLEMPSHQLM MRSLASLARV DQTRIRTGQL NDEDWARVSG
           -RNDKPVLVF SLEMPSHQLM MRSLASLARV DQTRIRTGQL NDEDWARVSG
           -RNDKPVLVF SLEMPSHQLM MRSLASLARV DQTRIRTGQL NDEDWARVSG
           -RNYKPVLVF SLEMPSHQLM MRSLASLARV DQTRIRTGQL NDEDWARVSG
           -RNDKPVLVF SLEMPSHQLM MRSLASLARV DQTRIRTGQL NDEDWARVSG
           -RNDKPVLVF SLEMPSHQLM MRSLASLARV DQTRIRTGQL NDEDWARVSG
           -LQDKPVLIF SLEMPSEQIM MRSLASLSRV DQTKIRTGQL DDEDWARISG
           -LQDKPVLIF SLEMPSEQIM MRSLASLSRV DQTKIRTGQL DDEDWARISG
           -LQDKPVLIF SLEMPSEQIM MRSLASLSRV DQTKIRTGQL DDEDWARISG
           -LQDKPVLIF SLEMPSEQIM MRSLASLSRV DQTKIRTGQL DDEDWARISG
           -LQDKPVLIF SLEMPSEQIM MRSLASLSRV DQTKIRTGQL DDEDWARISG
           -LQDKPVLIF SLEMPSEQIM MRSLASLSRV DQTKIRTGQL DDEDWARISG
           -LQDKPVLIF SLEMPSEQIM MRSLASLSRV DQTKIRTGQL DDEDWARISG
           -LQDKPVLIF SLEMPSEQIM MRSLASLSRV DQTKIRTGQL DDEDWARISG
           -LQDKPVLIF SLEMPSEQIM MRSLASLSRV DQTKIRTGQL DDEDWARISG
           -LQDKPVLIF SLEMPSEQIM MRSLASLSRV DQTKIRTGQL DDEDWARISG
           -LQDKPVLIF SLEMPSEQIM MRSLASLSRV DQTKIRTGQL DDEDWARISG
           -LQDKPVLIF SLEMPSEQIM MRSLASLSRV DQTKIRTGQL DDEDWARISG
           -LQDKPVLIF SLEMPSEQIM MRSLASLSRV DQTKIRTGQL DDEDWARISG
           -LQDKPVLIF SLEMPSEQIM MRTLASLSRV DQTKIRTGQL DDEDWARISG
           -LQDKPVLIF SLEMPSEQIM MRSLASLSRV DQTKIRTGQL DDEDWARISG
           -LQDKPVLIF SLEMPSEQIM MRSLASLSRV DQTKIRTGQL DDEDWARISG
           -LQDKPVLIF SLEMPSEQIM MRSLASLSRV DQTKIRTGQL DDEDWARISG
           -LQDKPVLIF SLEMPSEQIM MRSLASLSRV DQTKIRTGQL DDEDWARISG
           -LQDKPVLIF SLEMPSEQIM MRSLASLSRV DQTKIRTGQL DDEDWARISG
           -LQDKPVLIF SLEMPSEQIM MRSLASLSRV DQTKIRTGQL DDEDWARISG
           -LQDKPVLIF SLEMPSEQIM MRSLASLSRV DQTKIRTGQL DDEDWARISG
           -LQDKPVLIF SLEMPSEQIM MRSLASLSRV DQTKIRTGQL DDEDWARISG
           EHLDMAVQVY SLEMPTEQLL MRFTAMLGRV PLQHLRNGDM QDEDWARVSE
           ERPDMAVQVY SLEMPTEQLL MRFTAMLGGV PLQHLRNGDM QDEDWARVSA
           RRTEESVLVF SIEMPKEQLI LRMLSMLGRV ELNHLRSGNM DDDDWARVSS
           RRTEESVLVF SIEMPKEQLI LRMLSMLGRV ELNHLRSGNM DDEDWARVSS
           AKPDDHVFVF SLEMPSEQLM MRLLAMEGRV ELSRLRSGNM DDEDWARVSE
           RRTEESVLVF SIEMPKEQLI LRMLSMLGRV ELNHLRSGNM DDEDWTRVSS
           RRTEESVLVF SIEMPKEQLI LRMLSMLGRV ELNHLRSGNM DDEDWARVSS
           -LAEKPVFFF SLEMPAEQIM QRLLSDLGNV PLTAIRSASL EENDWECLGG
           ERTDETVFLF SIEMSREQLI LRTLSMLSRV ELTRLRSSMM DDEEWARLTA
           ERTDETVFLF SIEMSREQLI LRTLSMLSRV ELTRLRSSMM DDEEWARLTA
           NRTDETVFLF SIEMSREQLI LRVLSMLSRV ELTRLRSSMM DDEEWARVTA

           AMGILLD--- ----KQNIFI DDSSALTPTE LRSRARRVYK ENGGLSMIMI
           AMGILLD--- ----KQNIFI DDSSALTPTE LRSRARRVYK ENGGLSMIMI
           AMGILLD--- ----KQNIFI DDSSALTPTE LRSRARRVYK ENGGLSMIMI
           AMGILLD--- ----KQNIFI DDSSALTPTE LRSRARRVYK ENGGLSMIMI
           AMGILLD--- ----KQNIFI DDSSALTPTE LRSRARRVYK ENGGLSMIMI
           AMGILLD--- ----KQNIFI DDSSALTPTE LRSRARRVYK ENGGLSMIMI
           AMGILLD--- ----KQNIFI DDSSALTPTE LRSRARRVYK ENGGLSMIMI
           AMGILLD--- ----KQNIFI DDSSALTPTE LRSRARRVYK ENGGLSMIMI
           AMGILLD--- ----KQNIFI DDSSALTPTE LRSRARRVYK ENGGLSMIMI
           AMGILLD--- ----KQNIFI DDSSALTPTE LRSRARRVYK ENGGLSMIMI
           AMGILLD--- ----KQNIFI DDSSALTPTE LRSRARRVYK ENGGLSMIMI
           AMGILLD--- ----KQNIFI DDSSALTPTE LRSRARRVYK ENGGLSMIMI
           AMGILLD--- ----KQNIFI DDSSALTPTE LRSRARRVYK ENGGLSMIMI
           AMGILLD--- ----KQNIFI DDSSALTPTE LRSRARRVYK ENGGLSMIMI
           AMGILLD--- ----KQNIFI DDSSALTPTE LRSRARRVYK ENGGLSMIMI
           AMGILLD--- ----KQNIFI DDSSALTPTE LRSRARRVYK ENGGLSMIMI
           AMGILLD--- ----KQNIFI DDSSALTPTE LRSRARRVYK ENGGLSMIMI
           AMGILLD--- ----KQNIFI DDSSALTPTE LRSRARRVYK ENGGLSMIMI
           AMGILLD--- ----KQNIFI DDSSALTPTE LRSRARRVYK ENGGLSMIMI
           AMGILLD--- ----KQNIFI DDSSALTPTE LRSRARRVYK ENGGLSMIMI
           AMGILLD--- ----KQNIFI DDSSALTPTE LRSRARRVYK ENGGLSMIMI
           AMGILLD--- ----KQNIFI DDSSALTPTE LRSRARRVYK ENGGLSMIMI
           AMGILLD--- ----KQNIFI DDSSALTPTE LRSRARRVYK ENGGLSMIMI
           AMGILLD--- ----KQNIFI DDSSALTPTE LRSRARRVYK ENGGLSMIMI
           AMGILLD--- ----KQNIFI DDSSALTPTE LRSRARRVYK ENGGLSMIMI
           AMGILLD--- ----KQNIFI DDSSALTPTE LRSRARRVYK ENGGLSMIMI
           AMGILLD--- ----KQNIFI DDSSALTPTE LRSRARRVYK ENGGLSMIMI
           AMGILLD--- ----KQNIFI DDSSALTPTE LRSRARRVYK ENGGLSMIMI
           AMGILLD--- ----KQNIFI DDSSALTPTE LRSRARRVYK ENGGLSMIMI
           AMGILLD--- ----KQNIFI DDSSALTPTE LRSRARRVYK ENGGLSMIMI
           AMGILLD--- ----KQNIFI DDSSALTPTE LRSRARRVYK ENGGLSMIMI
           AMGILLD--- ----KQNIFI DDSSALTPTE LRSRARRVYK ENGGLSMIMI
           AMGILLD--- ----KQNIFI DDSSALTPTE LRSRARRVYK ENGGLSMIMI
           TMGILLE--- ----KRNIYI DDSSGLTPTE VRSRARRIAR EHGGIGLIMI
           TMGILLE--- ----KRNIYI DDSSGLTPTE VRSRARRIAR EHGGIGLIMI
           TMGILLE--- ----KRNIYI DDSSGLTPTE VRSRARRIAR EHGGIGLIMI
           TMGILLE--- ----KRNIYI DDSSGLTPTE VRSRARRIAR EHGGIGLIMI
           TMGILLE--- ----KRNIYI DDSSGLTPTE VRSRARRIAR EHGGIGLIMI
           TMGILLE--- ----KRNIYI DDSSGLTPTE VRSRARRIAR EHGGIGLIMI
           TMGILLE--- ----KRNIYI DDSSGLTPTE VRSRARRIAR EHGGIGLIMI
           TMGILLE--- ----KRNIYI DDSSGLTPTE VRSRARRIAR EHGGIGLIMI
           TMGILLE--- ----KRNIYI DDSSGLTPTE VRSRARRIAR EHGGIGLIMI
           TMGILLE--- ----KRNIYI DDSSGLTPTE VRSRARRIAR EHGGIGLIMI
           TMGILLE--- ----KRNIYI DDSSGLTPTE VRSRARRIAR EHGGIGLIMI
           TMGILLE--- ----KRNIYI DDSSGLTPTE VRSRARRIAR EHGGIGLIMI
           TMGILLE--- ----KRNIYI DDSSGLTPTE VRSRARRIAR EHGGIGLIMI
           TMGILLE--- ----KRNIYI DDSSGLTPTE VRSRARRIAR EHGGIGLIMI
           TMGILLE--- ----KRNIYI DDSSGLTPTE VRSRARRIAR EHGGIGLIMI
           TMGILLE--- ----KRNIYI DDSSGLTPTE VRSRARRIAR EHGGIGLIMI
           TMGILLE--- ----KRNIYI DDSSGLTPTE VRSRARRIAR EHGGIGLIMI
           TMGILLE--- ----KRNIYI DDSSGLTPTE VRSRARRIAR EHGGIGLIMI
           TMGILLE--- ----KRNIYI DDSSGLTPTE VRSRARRIAR EHGGIGLIMI
           TMGILLE--- ----KRNIYI DDSSGLTPTE VRSRARRIAR EHSGIGLIMI
           TMGILLE--- ----KRNIYI DDSSGLTPTE VRSRARRIAR EHGGIGLIMI
           TMGILLE--- ----KRNIYI DDSSGLTPTE VRSRARRIAR EHGGIGLIMI
           AMKVLLED-- ---WKGRLVI DDSSYMTPTI LRSKVRRNIR KYGHPSLILL
           AMKVLLED-- ---WKGRLVI DDSSYMTPAI LRSRVRKNIR KYGHPSMILL
           AVGMALGDGG MDALGERLII DDCSQQTPSS LRASARRYTR LYGKPALIMV
           AVGMALGDGG MGSLGERLII DDCSQQTPSS LRASARRYTR LYGKPALIMV
           ATGRIIE--- ---WKNRLII DDTSYQTPAT LRARARRYVR KYGRPSLIML
           AVGMALGDGG MDTLGERLII DDCSQQTPSS LRASARRYTR LYGKPALIMV
           AVGMALGDGG MGSLGERLII DDCSQQTPSS LRASARRYTR LYGKPALIMV
           AMSQIAE--- ---WGERLVI DDTSNMTPSL LRARARRYRR KVGTPGLIIV
           TMGEFMQEGT FAGEGNRLII DDTSSQTPSS LRASARRYVR LYGRPSLIMV
           TMGEFMQEGT FAGEGNRLII DDTSSQTPSS LRASARRYVR LYGRPSLIMV
           TMGRFMNEAS FIGDGNRLII DDTSFQTPSS LRASARRYVR LYGRPSLIMV

           DYLQLMRVPE LQDNRTLEIA EISRSLKALA KELQVPVVAL SQLNRSLEQR
           DYLQLMRVPE LQDNRTLEIA EISRSLKALA KELQVPVVTL SQLNRSLEQR
           DYLQLMRVPE LQDNRTLEIA EISRSLKALA KELQVPVVAL SQLNRSLEQR
           DYLQLMRVPE LQDNRTLEIA EISRSLKALA KELQVPVVAL SQLNRSLEQR
           DYLQLMRVPE LQDNRTLEIA EISRSLKALA KELQVPVVAL SQLNRSLEQR
           DYLQLMRVPE LQDNRTLEIA EISRSLKALA KELQVPVVAL SQLNRSLEQR
           DYLQLMRVPE LQDNRTLEIA EISRSLKALA KELQVPVVAL SQLNRSLEQR
           DYLQLMRVPE LQDNRTLEIA EISRSLKALA KELQVPVVAL SQLNRSLEQR
           DYLQLMRVPE LQDNRTLEIA EISRSLKALA KELQVPVVAL SQLNRSLEQR
           DYLQLMRVPE LQDNRTLEIA EISRSLKALA KELQVPVVAL SQLNRSLEQR
           DYLQLMRVPE LQDNRTLEIA EISRSLKALA KELQVPVVAL SQLNRSLEQR
           DYLQLMRVPE LQDNRTLEIA EISRSLKALA KELQVPVVAL SQLNRSLEQR
           DYLQLMRVPE LQDNRTLEIA EISRSLKALA KELQVPVVAL SQLNRSLEQR
           DYLQLMRVPE LQDNRTLEIA EISRSLKALA KELQVPVVAL SQLNRSLEQR
           DYLQLMRVPE LQDNRTLEIA EISRSLKALA KELQVPVVAL SQLNRSLEQR
           DYLQLMRVPE LQDNRTLEIA EISRSLKALA KELQVPVVAL SQLNRSLEQR
           DYLQLMRVPE LQDNRTLEIA EISRSLKALA KELQVPVVAL SQLNRSLEQR
           DYLQLMRVPE LQDNRTLEIA EISRSLKALA KELQVPVVAL SQLNRSLEQR
           DYLQLMRVPE LQDNRTLEIA EISRSLKALA KELQVPVVAL SQLNRSLEQR
           DYLQLMRVPE LQDNRTLEIA EISRSLKALA KELQVPVVAL SQLNRSLEQR
           DYLQLMRVPE LQDNRTLEIA EISRSLKALA KELQVPVVAL SQLNRSLEQR
           DYLQLMRVPE LQDNRTLEIA EISRSLKALA KELQVPVVAL SQLNRSLEQR
           DYLQLMRVPE LQDNRTLEIA EISRSLKALA KELQVPVVAL SQLNRSLEQR
           DYLQLMRVPE LQDNRTLEIA EISRSLKALA KELQVPVVAL SQLNRSLEQR
           DYLQLMRVPE LQDNRTLEIA EISRSLKALA KELQVPVVAL SQLNRSLEQR
           DYLQLMRVPE LQDNRTLEIA EISRSLKALA KELQVPVVAL SQLNRSLEQR
           DYLQLMRVPE LQDNRTLEIA EISRSLKALA KELQVPVVAL SQLNRSLEQR
           DYLQLMRVPE LQDNRTLEIA EISRSLKALA KELQVPVVAL SQLNRSLEQR
           DYLQLMRVPE LQDNRTLEIA EISRSLKALA KELQVPVVAL SQLNRSLEQR
           DYLQLMRVPE LQDNRTLEIA EISRSLKALA KELQVPVVAL SQLNRSLEQR
           DYLQLMRVPE LQDNRTLEIA EISRSLKALA KELQVPVVAL SQLNRSLEQR
           DYLQLMRVPE LQDNRTLEIA EISRSLKALA KELQVPVVAL SQLNRSLEQR
           DYLQLMRVPE LQDNRTLEIA EISRSLKALA KELQVPVVAL SQLNRSLEQR
           DYLQLMRVPA LSDNRTLEIA EISRSLKALA KELNVPVVAL SQLNRSLEQR
           DYLQLMRVPA LSDNRTLEIA EISRSLKALA KELNVPVVAL SQLNRSLEQR
           DYLQLMRVPA LSDNRTLEIA EISRSLKALA KELNVPVVAL SQLNRSLEQR
           DYLQLMRVPA LSDNRTLEIA EISRSLKALA KELNVPVVAL SQLNRSLEQR
           DYLQLMRVPA LSDNRTLEIA EISRSLKALA KELNVPVVAL SQLNRSLEQR
           DYLQLMRVPA LSDNRTLEIA EISRSLKALA KELNVPVVAL SQLNRSLEQR
           DYLQLMRVPA LSDNRTLEIA EISRSLKALA KELNVPVVAL SQLNRSLEQR
           DYLQLMRVPA LSDNRTLEIA EISRSLKALA KELNVPVVAL SQLNRSLEQR
           DYLQLMRVPA LSDNRTLEIA EISRSLKALA KELNVPVVAL SQLNRSLEQR
           DYLQLMRVPA LSDNRTLEIA EISRSLKALA KELNVPVVAL SQLNRSLEQR
           DYLQLMRVPA LSDNRTLEIA EISRSLKALA KELNVPVVAL SQLNRSLEQR
           DYLQLMRVPA LSDNRTLEIA EISRSLKALA KELNVPVVAL SQLNRSLEQR
           DYLQLMRVPA LSDNRTLEIA EISRSLKALA KELNVPVVAL SQLNRSLEQR
           DYLQLMRVPA LSDNRTLEIA EISRSLKALA KELNVPVVAL SQLNRSLEQR
           DYLQLMRVPA LSDNRTLEIA EISRSLKALA KELNVPVVAL SQLNRSLEQR
           DYLQLMRVPA LSDNRTLEIA EISRSLKALA KELNVPVVAL SQLNRSLEQR
           DYLQLMRVPA LSDNRTLEIA EISRSLKALA KELNVPVVAL SQLNRSLEQR
           DYLQLMRVPA LSDNRTLEIA EISRSLKALA KELNVPVVAL SQLNRSLEQR
           DYLQLMRVPA LSDNRTLEIA EISRSLKALA KELNVPVVAL SQLNRSLEQR
           DYLQLMRVPA LSDNRTLEIA EISRSLKALA KELNVPVVAL SQLNRSLEQR
           DYLQLMRVPA LSDNRTLEIA EISRSLKALA KELNVPVVAL SQLNRSLEQR
           DYLQLMRVPA LSDNRTLEIA EISRSLKALA KELNVPVVAL SQLNRSLEQR
           DYLQLMRCPG -QENRTQEIA EISRSLKALA KEIGCPVVAL SQLNRSLESR
           DYLQLMRCPG -QENRTQEIA EISRSLKALA KEIGCPVVAL SQLNRSLESR
           DYLQLIRAPE -LENRTQEIA EISRSLKALG KELGCPVLAL SQLNRQVEQR
           DYLQLIRAPE -LENRTQEIA EISRSLKALG KELGCPVLAL SQLNRQVEQR
           DYLQLVRSPE -QENRTQEIA EISRSLKALG KELGCPVLAL SQLNRLVEQR
           DYLQLIRAPE -LENRTQEIA EISRSLKALG KELGCPVLAL SQLNRQVEQR
           DYLQLIRAPE -LENRTQEIA EISRSLKALG KELGCPVLAL SQLNRQVEQR
           DYLQLMRSPE -QENRTQEIS EISRSLKALA KELGCPVVAL SQLNRQLEQR
           DYLQLIRSPD -QENRTQEIA EISRALKSLG KELGCPVLAL SQLNRQVEQR
           DYLQLIRSPD -QENRTQEIA EISRALKSLG KELGCPVLAL SQLNRQVEQR
           DYLQLIRSPD -QENRTQEIA EISRALKALG KELGCPVLAL SQLNRQVEQR

           ADKRPVNSDL RESGAIEQDA DLIMFLYRDE VYHPDSEMKG IAEVIIGKQR
           ADKRPVNSDL RESGAIEQDA DLIMFLYRDE VYHPDSEMKG IAEVIIGKQR
           ADKRPVNSDL RESGAIEQDA DLIMFLYRDE VYHPDSEMKG IAELIIGKQR
           ADKRPVNSDL RESGAIEQDA DLIMFLYRDE VYHPDSEMKG IAEVIIGKQR
           ADKRPVNSDL RESGAIEQDA DLIMFLYRDE VYHPDSEMKG IAEVIIGKQR
           ADKRPVNSDL RESGAIEQDA DLIMFLYRDE VYHPDSEMKG IAEVIIGKQR
           ADKRPVNSDL RESGAIEQDA DLIMFLYRDE VYHPDSEMKG IAEVIIGKQR
           ADKRPVNSDL RESGAIEQDA DLIMFLYRDE VYHPDSEMKG IAEVIIGKQR
           ADKRPVNSDL RESGAIEQDA DLIMFLYRDE VYHPDSEMKG IAEVIIGKQR
           ADKRPVNSDL RESGAIEQDA DLIMFLYRDE VYHPDSEMKG IAEVIIGKQR
           ADKRPVNSDL RESGAIEQDA DLIMFLYRDE VYHPDSEMKG IAEVIIGKQR
           ADKRPVNSDL RESGAIEQDA DLIMFLYRDE VYHPDSEMKG IAEVIIGKQR
           ADKRPVNSDL RESGAIEQDA DLIMFLYRDE VYHPDSEMKG IAEVIIGKQR
           ADKRPVNSDL RESGAIEQDA DLIMFLYRDE VYHPDSEMKG IAEVIIGKQR
           ADKRPVNSDL RESGAIEQDA DLIMFLYRDE VYHPDSEMKG IAEVIIGKQR
           ADKRPVNSDL RESGAIEQDA DLIMFLYRDE VYHPDSEMKG IAEVIIGKQR
           ADKRPVNSDL RESGAIEQDA DLIMFLYRDE VYHPDSEMKG IAEVIIGKQR
           ADKRPVNSDL RESGAIEQDA DLIMFLYRDE VYHPDSEMKG IAEVIIGKQR
           ADKRPVNSDL RESGAIEQDA DLIMFLYRDE VYHPDSEMKG IAEVIIGKQR
           ADKRPVNSDL RESGAIEQDA DLIMFLYRDE VYHPDSEMKG IAEVIIGKQR
           ADKRPVNSDL RESGAIEQDA DLIMFLYRDE VYHPDSEMKG IAEVIIGKQR
           ADKRPVNSDL RESGAIEQDA DLIMFLYRDE VYHPDSEMKG IAEVIIGKQR
           ADKRPVNSDL RESGAIEQDA DLIMFLYRDE VYHPDSEMKG IAEVIIGKQR
           ADKRPVNSDL RESGAIEQDA DLIMFLYRDE VYHPDSEMKG IAEVIIGKQR
           ADKRPVNSDL RESGAIEQDA DLIMFLYRDE VYHPDSEMKG IAEVIIGKQR
           ADKRPVNSDL RESGAIEQDA DLIMFLYRDE VYHPDSEMKG IAEVIIGKQR
           ADKRPVNSDL RESGAIEQDA DLIMFLYRDE VYHPDSEMKG IAEVIIGKQR
           ADKRPVNSDL RESGAIEQDA DLIMFLYRDE VYHPDSEMKG IAEVIIGKQR
           ADKRPVNSDL RESGAIEQDA DLIMFLYRDE VYHPDSEMKG IAEVIIGKQR
           ADKRPVNSDL RESGAIEQDA DLIMFLYRDE VYHPDSEMKG IAEVIIGKQR
           ADKRPVNSDL RESGAIEQDA DLIMFLYRDE VYHPDSEMKG IAEVIIGKQR
           ADKRPVNSDL RESGAIEQDA DLIMFLYRDE VYHPDSEMKG IAEVIIGKQR
           ADKRPVNSDL RESGAIEQDA DLIMFLYRDE VYHQDSEMKG IAEVIIGKQR
           ADKRPVNSDL RESGSIEQDA DLIMFIYRDE VYHENSDLKG IAEIIIGKQR
           ADKRPVNSDL RESGSIEQDA DLIMFIYRDE VYHENSDLKG IAEIIIGKQR
           ADKRPVNSDL RESGSIEQDA DLIMFIYRDE VYHENSDLKG IAEIIIGKQR
           ADKRPVNSDL RESGSIEQDA DLIMFIYRDE VYHENSDLKG IAEIIIGKQR
           ADKRPVNSDL RESGSIEQDA DLIMFIYRDE VYHENSDLKG IAEIIIGKQR
           ADKRPVNSDL RESGSIEQDA DLIMFIYRDE VYHENSDLKG IAEIIIGKQR
           ADKRPVNSDL RESGSIEQDA DLIMFIYRDE VYHENSDLKG IAEIIIGKQR
           ADKRPVNSDL RESGSIEQDA DLIMFIYRDE VYHENSDLKG IAEIIIGKQR
           ADKRPVNSDL RESGSIEQDA DLIMFIYRDE VYHENSDLKG IAEIIIGKQR
           ADKRPVNSDL RESGSIEQDA DLIMFIYRDE VYHENSDLKG IAEIIIGKQR
           ADKRPVNSDL RESGSIEQDA DLIMFIYRDE VYHENSDLKG IAEIIIGKQR
           ADKRPVNSDL RESGSIEQDA DLIMFIYRDE VYHENSDLKG IAEIIIGKQR
           ADKRPVNSDL RESGSIEQDA DLIMFIYRDE VYHENSDLKG IAEIIIGKQR
           ADKRPVNSDL RESGSIEQDA DLIMFIYRDE VYHENSDLKG IAEIIIGKQR
           ADKRPVNSDL RESGSIEQDA DLIMFIYRDE VYHENSDLKG IAEIIIGKQR
           ADKRPVNSDL RESGSIEQDA DLIMFIYRDE VYHENSDLKG IAEIIIGKQR
           ADKRPVNSDL RESGSIEQDA DLIMFIYRDE VYHENSDLKG IAEIIIGKQR
           ADKRPVNSDL RESGSIEQDA DLIMFIYRDE VYHENSDLKG IAEIIIGKQR
           ADKRPVNSDL RESGSIEQDA DLIMFIYRDE VYHENSDLKG IAEIIIGKQR
           ADKRPVNSDL RESGSIEQDA DLIMFIYRDE VYHENSDLKG IAEIIIGKQR
           ADKRPVNSDL RESGSIEQDA DLIMFIYRDE VYHENSDLKG IAEIIIGKQR
           ADKRPVNSDL RESGSIEQDA DLIMFIYRDE VYHENSDLKG IAEIIIGKQR
           ADKRPNNGDL RDSGALEQDA DLIMFVYRDE VYDAETHEPG VAEIILGKQR
           ADKRPNNGDL RDSGALEQDA DLIMFVYRDE VYDADTHEPG VAEIILGKQR
           ADKRPNNGDL RDSGALEQDA DLIMFIYRDE VYNPDSLAKG EAEIIVSKQR
           ADKRPNNGDL RDSGALEQDA DLIMFIYRDE VYNPDSLAKG EAEIIVSKQR
           ADKRPNNGDL RDSGALEQDA DLIMFIYRDE VYNPGTPDAG VAEIIVGKQR
           ADKRPNNGDL RDSGALEQDA DLIMFIYRDE VYNPDSLAKG EAEIIVSKQR
           ADKRPNNGDL RDSGALEQDA DLIMFIYRDE VYNPDSLAKG EAEIIVSKQR
           VDKRPTNGDL RDSGSLEQDA DLVLFLYRDE VYHEHSPDKG VAEIIIGKQR
           ADKRPNNGDL RDSGALEQDA DLIMFIYRDE VYNPGTLDKG VAEIIVSKQR
           ADKRPNNGDL RDSGALEQDA DLIMFIYRDE VYNPGTLDKG VAEIIVSKQR
           ADKRPNNGDL RDSGALEQDA DLIMFIYRDE VYNSGTLDKG VAEIIVSKQR

           NGPIGTVRLA FNGQYSRFDN YAGADWQEDY --------
           NGPIGTVRLA FNGQYSRFDN YAGADWQEDY --------
           NGPIGTVRLA FNGQYSRFDN YAGADWQEDY --------
           NGPIGTVRLA FNGQYSRFDN YAGADWQEDY --------
           NGPIGTVRLA FNGQYSRFDN YAGADWQEDY --------
           NGPIGTVRLA FNGQYSRFDN YAGADWQEDY --------
           NGPIGTVRLA FNGQYSRFDN YAGADWQEDY --------
           NGPIGTVRLA FNGQYSRFDN YAGADWKEDY --------
           NGPIGTVRLA FNGQYSRFDN YAGADWQEDY --------
           NGPIGTVRLA FNGQYSRFDN YAGADWQEDY --------
           NGPIGTVRLA FNGQYSRFDN YAGADWQEDY --------
           NGPIGTVRLA FNGQYSRFDN YAGADWQEDY --------
           NGPIGTVRLA FNGQYSRFDN YAGADWQEDY --------
           NGPIGTVRLA FNGQYSRFDN YAGADWQEDY --------
           NGPIGTVRLA FNGQYSRFDN YAGADWQEDY --------
           NGPIGTVRLA FNGQYSRFDN YAGADWQEDY --------
           NGPIGTVRLA FNGQYSRFDN YAGADWQEDY --------
           NGPIGTVRLA FNGQYSRFDN YAGADWQEDY --------
           NGPIGTVRLA FNGQYSRFDN YAGADWQEDY --------
           NGPIGTVRLA FNGQYSRFDN YAGADWQEDY --------
           NGPIGTVRLA FNGQYSRFDN YAGADWQEDY --------
           NGPIGTVRLA FNGQYSRFDN YADADWQEDY --------
           NGPIGTVRLA FNGQYSRFDN YAGADWQEDY --------
           NGPIGTVRLA FNGQYSRFDN YAGADWQEDY --------
           NGPIGTVRLA FNGQYSRFDN YAGADWQEDY --------
           NGPIGTVRLA FNGQYSRFDN YAGADWQEDY --------
           NGPIGTVRLA FNGQYSRFDN YAGADWQEDY --------
           NGPIGTVRLA FNGQYSRFDN YAGADWQEDY --------
           NGPIGTVRLA FNGQYSRFDN YAGADWQEDY --------
           NGPIGTVRLA FNGQYSRFDN YAGADWQEDY --------
           NGPIGTVRLA FNGQYSRFDN YAGADWKEDY --------
           NGPIGTVRLA FNGQYSRFDN YAGADWQEDY --------
           NGPIGTVRLA FNGQYSRFDN YAGADWQEDY --------
           NGPIGTVRLT FNGQWSRFDN YAGPQYDDE- --------
           NGPIGTVRLT FNGQWSRFDN YAGPQYDDE- --------
           NGPIGTVRLT FNGQWSRFDN YAGPQYDDE- --------
           NGPIGTVRLT FNGQWSRFDN YAGPQYDDE- --------
           NGPIGTVRLT FNGQWSRFDN YAGPQYDDE- --------
           NGPIGTVRLT FNGQWSRFDN YAGPQYDDE- --------
           NGPIGTVRLT FNGQWSRFDN YAGPQYDDE- --------
           NGPIGTVRLT FNGQWSRFDN YAGPHYDDE- --------
           NGPIGTVRLT FNGQWSRFDN YAGLQYDDE- --------
           NGPIGTVRLT FNGQWSRFDN YAGPQYDDE- --------
           NGPIGTVRLT FNGQWSRFDN YAGPQYDDE- --------
           NGPIGTVRLT FNGQWSRFDN YAGPQYDDE- --------
           NGPIGTVRLT FNGQWSRFDN YAGPQYDDE- --------
           NGPIGTVRLT FNGQWSRFDN YAGPQYDDE- --------
           NGPIGTVRLI FNGQWSRFDN YAGPQYDDE- --------
           NGPIGTVRLT FNGQWSRFDN YAGPQYDDE- --------
           NGPIGTVRLT FNGQWSRFDN YAGPQYDDE- --------
           NGPIGTVRLT FNGQWSRFDN YAGPQYDDE- --------
           NGPIGTVRLT FNGQWSRFDN YAGPQYDDE- --------
           NGPIGTVRLT FNGQWSRFDN YAGPQYDDE- --------
           NGPIGTVRLT FNGQWSRFDN YAGPLYDDE- --------
           NGPIGTVRLT FNGQWSRFDN YAGPQYDDE- --------
           NGPIGTVKVQ YQAEITRFED FTGGRYDF-- --------
           NGPIGTIKVQ YQAEITRFED FTGGRYDF-- --------
           QGPTGTVRVR FDGRYTLFTP SEN-----DG QGGYA---
           QGPTGTVRVR FDGRYTLFTP SEN-----DG QGGYA---
           QGPTGTVKVK FDGRYTLFSE FQEGSYDFGY RSGRKQA-
           QGPTGTVRVR FDGRYTLFTP SEN-----DG QGGYA---
           QGPTGTVRVR FDGRYTLFTP SEN-----DG QGGYA---
           QGPLGTVKVQ FNGEYTRFSD FSQGYY---- -------F
           QGPTGTIRVS FDGRYTLFSP FERG-WNFDR SGGNAYVN
           QGPTGTIRVS FDGRYTLFSP FERG-WNFDR SGGNAYVN
           QGPTGTIRVN FDGRYTLFSP FERG-WNFDR AGGNAYVN
