# Supplementary material for: Essential gene acquisition destabilizes plasmid inheritance
Source: PLoS Genet. 2021 Jul 12;17(7):e1009656. doi: 10.1371/journal.pgen.1009656 (PMC8297927; doi:10.1371/journal.pgen.1009656)
Supplement: S1 Data — (GZ) [file pgen.1009656.s029.tar.gz › Phylogenetic data/1042/1042.faa]

>21424445
MSASPLESMPNSLSAEQAVLGGLMLDNCRWDEVADRIVADDFYTSAHREIFSEMERLLSHGKPIDLITLAEALEQNGKLERAGGFAYLAEMSKNTPSAANICAYADIVRERAVVREMISVANEIAEAGYAQDGRGSNELLDMAERRVFEIAEKRQKSGSGPKDIASILDATVSRIEELFQRPHDGVTGLDTGFTDLNKKTAGLQASDLIIVAARPSMGKTTFAMNLVENAAVRNDKPVLVFSLEMPSHQLMMRSLASLARVDQTRIRTGQLNDEDWARVSGAMGILLDKQNIFIDDSSALTPTELRSRARRVYKENGGLSMIMIDYLQLMRVPELQDNRTLEIAEISRSLKALAKELQVPVVALSQLNRSLEQRADKRPVNSDLRESGAIEQDADLIMFLYRDEVYHPDSEMKGIAEVIIGKQRNGPIGTVRLAFNGQYSRFDNYAGADWQEDY
>27514487
MSASPLESMPNSLSAEQAVLGGLMLDNCRWDEVADRIVADDFYTSAHREIFSEMERLLSHGKPIDLITLAEALEQNGKLERAGGFAYLAEMSKNTPSAANICAYADIVRERAVVREMISVANEIAEAGYAQDGRGSNELLDMAERRVFEIAEKRQKSGSGPKDIASILDATVSRIEELFQRPHDGVTGLDTGFTDLNKKTAGLQPSDLIIVAARPSMGKTTFAMNLVENAAVRNDKPVLVFSLEMPSHQLMMRSLASLARVDQTRIRTGQLNDEDWARVSGAMGILLDKQNIFIDDSSALTPTELRSRARRVYKENGGLSMIMIDYLQLMRVPELQDNRTLEIAEISRSLKALAKELQVPVVTLSQLNRSLEQRADKRPVNSDLRESGAIEQDADLIMFLYRDEVYHPDSEMKGIAEVIIGKQRNGPIGTVRLAFNGQYSRFDNYAGADWQEDY
>30223443
MSASPLESMPNSLSAEQAVLGGLMLDNCRWDEVADRIVADDFYTSAHREIFSEMERLLSHGKPIDLITLAEALEQNGKLERAGGFAYLAEMSKNTPSAANICAYADIVRERAVVREMISVANEIAEAGYAQDGRGSNELLDMAERRVFEIAEKRQKSGSGPKDIASILDATVSRIEELFQRPHDGVTGLDTGFTDLNKKTAGLQASDLIIVAARPSMGKTTFAMNLVENAAVRNDKPVLVFSLEMPSHQLMMRSLASLARVDQTRIRTGQLNDEDWARVSGAMGILLDKQNIFIDDSSALTPTELRSRARRVYKENGGLSMIMIDYLQLMRVPELQDNRTLEIAEISRSLKALAKELQVPVVALSQLNRSLEQRADKRPVNSDLRESGAIEQDADLIMFLYRDEVYHPDSEMKGIAELIIGKQRNGPIGTVRLAFNGQYSRFDNYAGADWQEDY
>31978397
MSASPLESMPNSLSAEQAVLGGLMLDNCRWDEVADRIVADDFYTSAHREIFSEMERLLSHGKPIDLITLAEALEQNGKLERAGGFAYLAEMSKNTPSAANICAYADIVRERAVVREMISVANEIAEAGYAQDGRGSNELLDMAERRVFEIAEKRQKSGSGPKDIASILDATVSRIEELFQRPHDGVTGLDTGFTDLNKKTAGLQASDLIIVAARPSMGKTTFAMNLVENAAVRNDKPVLVFSLEMPSHQLMMRSLASLARVDQTRIRTGQLNDEDWARVSGAMGILLDKQNIFIDDSSALTPTELRSRARRVYKENGGLSMIMIDYLQLMRVPELQDNRTLEIAEISRSLKALAKELQVPVVALSQLNRSLEQRADKRPVNSDLRESGAIEQDADLIMFLYRDEVYHPDSEMKGIAEVIIGKQRNGPIGTVRLAFNGQYSRFDNYAGADWQEDY
>32636554
MSASPLESMPNSLSAEQAVLGGLMLDNCRWDEVADRIVADDFYTSAHREIFSEMERLLSHGKPIDLITLAEALEQNGKLERAGGFAYLAEMSKNTPSAANICAYADIVRERAVVREMISVANEIAEAGYAQDGRGSNELLDMAERRVFEIAEKRQKSGSGPKDIASILDATVSRIEELFQRPHDGVTGLDTGFTDLNKKTAGLQPSDLIIVAARPSMGKTTFAMNLVENAAVRNDKPVLVFSLEMPSHQLMMRSLASLARVDQTRIRTGQLNDEDWARVSGAMGILLDKQNIFIDDSSALTPTELRSRARRVYKENGGLSMIMIDYLQLMRVPELQDNRTLEIAEISRSLKALAKELQVPVVALSQLNRSLEQRADKRPVNSDLRESGAIEQDADLIMFLYRDEVYHPDSEMKGIAEVIIGKQRNGPIGTVRLAFNGQYSRFDNYAGADWQEDY
>32966442
MSASPLESMPNSLSAEQAVLGGLMLDNCRWDEVADRIVADDFYTSAHREIFSEMERLLSHGKPIDLITLAEALEQNGKLERAGGFAYLAEMSKNTPSAANICAYADIVRERAVVREMISVANEIAEAGYAQDGRGSNELLDMAERRVFEIAEKRQKSGSGPKDIASILDATVSRIEELFQRPHDGVTGLDTGFTDLNKKTAGLQASDLIIVAARPSMGKTTFAMNLVENAAVRNDKPVLVFSLEMPSHQLMMRSLASLARVDQTRIRTGQLNDEDWARVSGAMGILLDKQNIFIDDSSALTPTELRSRARRVYKENGGLSMIMIDYLQLMRVPELQDNRTLEIAEISRSLKALAKELQVPVVALSQLNRSLEQRADKRPVNSDLRESGAIEQDADLIMFLYRDEVYHPDSEMKGIAEVIIGKQRNGPIGTVRLAFNGQYSRFDNYAGADWQEDY
>33257611
MSASPLESMPNSLSAEQAILGGLMLDNCRWDEVADRIVADDFYTSAHREIFSEMERLLSHGKPIDLITLAEALEQNGKLERAGGFAYLAEMSKNTPSAANICAYADIVRERAVVREMISVANEIAEAGYAQDGRGSNELLDMAERRVFEIAEKRQKSGSGPKDIASILDATVSRIEELFQRPHDSVTGLDTGFTDLNKKTAGLQPSDLIIVAARPSMGKTTFAMNLVENAAVRNDKPVLVFSLEMPSHQLMMRSLASLARVDQTRIRTGQLNDEDWARVSGAMGILLDKQNIFIDDSSALTPTELRSRARRVYKENGGLSMIMIDYLQLMRVPELQDNRTLEIAEISRSLKALAKELQVPVVALSQLNRSLEQRADKRPVNSDLRESGAIEQDADLIMFLYRDEVYHPDSEMKGIAEVIIGKQRNGPIGTVRLAFNGQYSRFDNYAGADWQEDY
>33308030
MSASPLESMPNSLSAEQAVLGGLMLDNCRWDEVADRIVADDFYTSAHREIFSEMERLLSHGKPIDLITLAEALEQNGKLERAGGFAYLAEMSKNTPSAANICAYADIVRERAVVREMISVANEIAEAGYAQDGRGSNELLDMAERRVFEIAEKRQKSGSGPKDIASILDATVSRIEELFQRPHDGVTGLDTGFTDLNKKTAGLQPSDLIIVAARPSMGKTTFAMNLVENAAVRNYKPVLVFSLEMPSHQLMMRSLASLARVDQTRIRTGQLNDEDWARVSGAMGILLDKQNIFIDDSSALTPTELRSRARRVYKENGGLSMIMIDYLQLMRVPELQDNRTLEIAEISRSLKALAKELQVPVVALSQLNRSLEQRADKRPVNSDLRESGAIEQDADLIMFLYRDEVYHPDSEMKGIAEVIIGKQRNGPIGTVRLAFNGQYSRFDNYAGADWKEDY
>33346481
MSASPLESMPNSLSAEQAVLGGLMLDNCRWDEVADRIVADDFYTSAHREIFSEMERLLSHGKPIDLITLAEALEQNGKLERAGGFAYLAEMSKNTPSAANICAYADIVRERAVVREMISVANEIAEAGYAQDGRGSNELLDMAERRVFEIAEKRQKSGSGPKDIASILDATVSRIEELFQRPHDGVTGLDTGFTDLNKKTAGLQPSDLIIVAARPSMGKTTFAMNLVENAAVRNDKPVLVFSLEMPSHQLMMRSLASLARVDQTRIRTGQLNDDDWARVSGAMGILLDKQNIFIDDSSALTPTELRSRARRVYKENGGLSMIMIDYLQLMRVPELQDNRTLEIAEISRSLKALAKELQVPVVALSQLNRSLEQRADKRPVNSDLRESGAIEQDADLIMFLYRDEVYHPDSEMKGIAEVIIGKQRNGPIGTVRLAFNGQYSRFDNYAGADWQEDY
>34422185
MSASPLESMPNSLSAEQAVLGGLMLDNCRWDEVADRIVADDFYTSAHREIFSEMERLLSHGKPIDLITLAEALEQNGKLERAGGFAYLAEMSKNTPSAANICAYADIVRERAVVREMISVANEIAEAGYAQDGRGSNELLDMAERRVFEIAEKRQKSGSGPKDIASILDATVSRIEELFQRPHDGVTGLDTGFTDLNKKTAGLQPSDLIIVAARPSMGKTTFAMNLVENAAVRNYKPVLVFSLEMPSHQLMMRSLASLARVDQTRIRTGQLNDEDWARVSGAMGILLDKQNIFIDDSSALTPTELRSRARRVYKENGGLSMIMIDYLQLMRVPELQDNRTLEIAEISRSLKALAKELQVPVVALSQLNRSLEQRADKRPVNSDLRESGAIEQDADLIMFLYRDEVYHPDSEMKGIAEVIIGKQRNGPIGTVRLAFNGQYSRFDNYAGADWQEDY
>34534177
MSASPLESMPNSLSAEQAVLGGLMLDNCRWDEVADRIVADDFYTSAHREIFSEMERLLSHGKPIDLITLAEALEQNGKLERAGGFAYLAEMSKNTPSAANICAYADIVRERAVVREMISVANEIAEAGYAQDGRGSNELLDMAERRVFEIAEKRQKSGSGPKDIASILDATVSRIEELFQRPHDGVTGLDTGFTDLNKKTAGLQPSDLIIVAARPSMGKTTFAMNLVENAAVRNYKPVLVFSLEMPSHQLMMRSLASLARVDQTRIRTGQLNDEDWARVSGAMGILLDKQNIFIDDSSALTPTELRSRARRVYKENGGLSMIMIDYLQLMRVPELQDNRTLEIAEISRSLKALAKELQVPVVALSQLNRSLEQRADKRPVNSDLRESGAIEQDADLIMFLYRDEVYHPDSEMKGIAEVIIGKQRNGPIGTVRLAFNGQYSRFDNYAGADWQEDY
>35450792
MSASPLESMPNSLSAEQAVLGGLMLDNCRWDEVADRIVADDFYTSAHREIFSEMERLLSHGKPIDLITLAEALEQNGKLERAGGFAYLAEMSKNTPSAANICAYADIVRERAVVREMISVANEIAEAGYAQDGRGSNELLDMAERRVFEIAEKRQKSGSGPKDIASILDATVSRIEELFQRPHDGVTGLDTGFTDLNKKTAGLQASDLIIVAARPSMGKTTFAMNLVENAAVRNDKPVLVFSLEMPSHQLMMRSLASLARVDQTRIRTGQLNDEDWARVSGAMGILLDKQNIFIDDSSALTPTELRSRARRVYKENGGLSMIMIDYLQLMRVPELQDNRTLEIAEISRSLKALAKELQVPVVALSQLNRSLEQRADKRPVNSDLRESGAIEQDADLIMFLYRDEVYHPDSEMKGIAEVIIGKQRNGPIGTVRLAFNGQYSRFDNYAGADWQEDY
>36043295
MSASPLESMPNSLSAEQAVLGGLMLDNCRWDEVADRIVADDFYTSAHREIFSEMERLLSHGKPIDLITLAEALEQNGKLERAGGFAYLAEMSKNTPSAANICAYADIVRERAVVREMISVANEIAEAGYAQDGRGSNELLDMAERRVFEIAEKRQKSGSGPKDIASILDATVSRIEELFQRPHDGVTGLDTGFTDLNKKTAGLQPSDLIIVAARPSMGKTTFAMNLVENAAVRNDKPVLVFSLEMPSHQLMMRSLASLARVDQTRIRTGQLNDEDWARVSGAMGILLDKQNIFIDDSSALTPTELRSRARRVYKENGGLSMIMIDYLQLMRVPELQDNRTLEIAEISRSLKALAKELQVPVVALSQLNRSLEQRADKRPVNSDLRESGAIEQDADLIMFLYRDEVYHPDSEMKGIAEVIIGKQRNGPIGTVRLAFNGQYSRFDNYAGADWQEDY
>36141648
MSASPLESMPNSLSAEQAVLGGLMLDNCRWDEVADRIVADDFYTSAHREIFSEMERLLSHGKPIDLITLAEALEQNGKLERAGGFAYLAEMSKNTPSAANICAYADIVRERAVVREMISVANEIAEAGYAQDGRGSNELLDMAERRVFEIAEKRQKSGSGPKDIASILDATVSRIEELFQRPHDGVTGLDTGFTDLNKKTAGLQPSDLIIVAARPSMGKTTFAMNLVENAAVRNYKPVLVFSLEMPSHQLMMRSLASLARVDQTRIRTGQLNDEDWARVSGAMGILLDKQNIFIDDSSALTPTELRSRARRVYKENGGLSMIMIDYLQLMRVPELQDNRTLEIAEISRSLKALAKELQVPVVALSQLNRSLEQRADKRPVNSDLRESGAIEQDADLIMFLYRDEVYHPDSEMKGIAEVIIGKQRNGPIGTVRLAFNGQYSRFDNYAGADWQEDY
>36146985
MSASPLESMPNSLSAEQAVLGGLMLDNCRWDEVADRIVADDFYTSAHREIFSEMERLLSHGKPIDLITLAEALEQNGKLERAGGFAYLAEMSKNTPSAANICAYADIVRERAVVREMISVANEIAEAGYAQDGRGSNELLDMAERRVFEIAEKRQKSGSGPKDIASILDATVSRIEELFQRPHDGVTGLDTGFTDLNKKTAGLQPSDLIIVAARPSMGKTTFAMNLVENAAVRNDKPVLVFSLEMPSHQLMMRSLASLARVDQTRIRTGQLNDEDWARVSGAMGILLDKQNIFIDDSSALTPTELRSRARRVYKENGGLSMIMIDYLQLMRVPELQDNRTLEIAEISRSLKALAKELQVPVVALSQLNRSLEQRADKRPVNSDLRESGAIEQDADLIMFLYRDEVYHPDSEMKGIAEVIIGKQRNGPIGTVRLAFNGQYSRFDNYAGADWQEDY
>36362041
MSASPLESMPNSLSAEQAVLGGLMLDNCRWDEVADRIVADDFYTSAHREIFSEMERLLSHGKPIDLITLAEALEQNGKLERAGGFAYLAEMSKNTPSAANICAYADIVRERAVVREMISVANEIAEAGYAQDGRGSNELLDMAERRVFEIAEKRQKSGSGPKDIASILDATVSRIEELFQRPHDGVTGLDTGFTDLNKKTAGLQPSDLIIVAARPSMGKTTFAMNLVENAAVRNDKPVLVFSLEMPSHQLMMRSLASLARVDQTRIRTGQLNDEDWARVSGAMGILLDKQNIFIDDSSALTPTELRSRARRVYKENGGLSMIMIDYLQLMRVPELQDNRTLEIAEISRSLKALAKELQVPVVALSQLNRSLEQRADKRPVNSDLRESGAIEQDADLIMFLYRDEVYHPDSEMKGIAEVIIGKQRNGPIGTVRLAFNGQYSRFDNYAGADWQEDY
>36391576
MSASPLESMPNSLSAEQAVLGGLMLDNCRWDEVADRIVADDFYTSAHREIFSEMERLLSHGKPIDLITLAEALEQNGKLERAGGFAYLAEMSKNTPSAANICAYADIVRERAVVREMISVANEIAEAGYAQDGRGSNELLDMAERRVFEIAEKRQKSGSGPKDIASILDATVSRIEELFQRPHDGVTGLDTGFTDLNKKTAGLQPSDLIIVAARPSMGKTTFAMNLVENAAVRNDKPVLVFSLEMPSHQLMMRSLASLARVDQTRIRTGQLNDEDWARVSGAMGILLDKQNIFIDDSSALTPTELRSRARRVYKENGGLSMIMIDYLQLMRVPELQDNRTLEIAEISRSLKALAKELQVPVVALSQLNRSLEQRADKRPVNSDLRESGAIEQDADLIMFLYRDEVYHPDSEMKGIAEVIIGKQRNGPIGTVRLAFNGQYSRFDNYAGADWQEDY
>36476506
MSASPLESMPNSLSAEQAVLGGLMLDNCRWDEVADRIVADDFYTSAHREIFSEMERLLSHGKPIDLITLAEALEQNGKLERAGGFAYLAEMSKNTPSAANICAYADIVRERAVVREMISVANEIAEAGYAQDGRGSNELLDMAERRVFEIAEKRQKSGSGPKDIASILDATVSRIEELFQRPHDGVTGLDTGFTDLNKKTAGLQPSDLIIVAARPSMGKTTFAMNLVENAAVRNDKPVLVFSLEMPSHQLMMRSLASLARVDQTRIRTGQLNDEDWARVSGAMGILLDKQNIFIDDSSALTPTELRSRARRVYKENGGLSMIMIDYLQLMRVPELQDNRTLEIAEISRSLKALAKELQVPVVALSQLNRSLEQRADKRPVNSDLRESGAIEQDADLIMFLYRDEVYHPDSEMKGIAEVIIGKQRNGPIGTVRLAFNGQYSRFDNYAGADWQEDY
>36634087
MSASPLESMPNSLSAEQAVLGGLMLDNCRWDEVADRIVADDFYTSAHREIFSEMERLLSHGKPIDLITLAEALEQNGKLERAGGFAYLAEMSKNTPSAANICAYADIVRERAVVREMISVANEIAEAGYAQDGRGSNELLDMAERRVFEIAEKRQKSGSGPKDIASILDATVSRIEELFQRPHDGVTGLDTGFTDLNKKTAGLQPSDLIIVAARPSMGKTTFAMNLVENAAVRNDKPVLVFSLEMPSHQLMMRSLASLARVDQTRIRTGQLNDEDWARVSGAMGILLDKQNIFIDDSSALTPTELRSRARRVYKENGGLSMIMIDYLQLMRVPELQDNRTLEIAEISRSLKALAKELQVPVVALSQLNRSLEQRADKRPVNSDLRESGAIEQDADLIMFLYRDEVYHPDSEMKGIAEVIIGKQRNGPIGTVRLAFNGQYSRFDNYAGADWQEDY
>36639207
MSASPLESMPNSLSAEQAVLGGLMLDNCRWDEVADRIVADDFYTSAHREIFSEMERLLSHGKPIDLITLAEALEQNGKLERAGGFAYLAEMSKNTPSAANICAYADIVRERAVVREMISVANEIAEAGYAQDGRGSNELLDMAERRVFEIAEKRQKSGSGPKDIASILDATVSRIEELFQRPHDGVTGLDTGFTDLNKKTAGLQPSDLIIVAARPSMGKTTFAMNLVENAAVRNDKPVLVFSLEMPSHQLMMRSLASLARVDQTRIRTGQLNDEDWARVSGAMGILLDKQNIFIDDSSALTPTELRSRARRVYKENGGLSMIMIDYLQLMRVPELQDNRTLEIAEISRSLKALAKELQVPVVALSQLNRSLEQRADKRPVNSDLRESGAIEQDADLIMFLYRDEVYHPDSEMKGIAEVIIGKQRNGPIGTVRLAFNGQYSRFDNYAGADWQEDY
>36733254
MSASPLESMPNSLSAEQAVLGGLMLDNCRWDEVADRIVADDFYTSAHREIFSEMERLLSHGKPIDLITLAEALEQNGKLERAGGFAYLAEMSKNTPSAANICAYADIVRERAVVREMISVANEIAEAGYAQDGRGSNELLDMAERRVFEIAEKRQKSGSGPKDIASILDATVSRIEELFQRPHDGVTGLDTGFTDLNKNTAGLQPSDLIIVAARPSMGKTTFAMNLVENAAVRNDKPVLVFSLEMPSHQLMMRSLASLARVDQTRIRTGQLNDEDWARVSGAMGILLDKQNIFIDDSSALTPTELRSRARRVYKENGGLSMIMIDYLQLMRVPELQDNRTLEIAEISRSLKALAKELQVPVVALSQLNRSLEQRADKRPVNSDLRESGAIEQDADLIMFLYRDEVYHPDSEMKGIAEVIIGKQRNGPIGTVRLAFNGQYSRFDNYAGADWQEDY
>36811949
MSASPLESMPNSLSAEQAVLGGLMLDNCRWDEVADRIVADDFYTNAHREIFSEMERLLSHGKPIDLITLAEALEQNGKLERAGGFAYLAEMSKNTPSAANICAYADIVRERAVVREMISVANEIAEAGYAQDGRGSNELLDMAERRVFEIAEKRQKSGSGPKDIASILDATVSRIEELFQRPHDGVTGLDTGFTDLNKKTAGLQSSDLIIVAARPSMGKTTFAMNLVENAAVRNDKPVLVFSLEMPSHQLMMRSLASLARVDQTRIRTGQLNDEDWARVSGAMGILLDKQNIFIDDSSALTPTELRSRARRVYKENGGLSMIMIDYLQLMRVPELQDNRTLEIAEISRSLKALAKELQVPVVALSQLNRSLEQRADKRPVNSDLRESGAIEQDADLIMFLYRDEVYHPDSEMKGIAEVIIGKQRNGPIGTVRLAFNGQYSRFDNYADADWQEDY
>36862270
MSASPLESMPNSLSAEQAVLGGLMLDNCRWDEVADRIVADDFYTSAHREIFSEMERLLSHGKPIDLITLAEALEQNGKLERAGGFAYLAEMSKNTPSAANICAYADIVRERAVVREMISVANEIAEAGYAQDGRGSNELLDMAERRVFEIAEKRQKSGSGPKDIASILDATVSRIEELFQRPHDGVTGLDTGFTDLNKKTAGLQASDLIIVAARPSMGKTTFAMNLVENAAVRNDKPVLVFSLEMPSHQLMMRSLASLARVDQTRIRTGQLNDEDWARVSGAMGILLDKQNIFIDDSSALTPTELRSRARRVYKENGGLSMIMIDYLQLMRVPELQDNRTLEIAEISRSLKALAKELQVPVVALSQLNRSLEQRADKRPVNSDLRESGAIEQDADLIMFLYRDEVYHPDSEMKGIAEVIIGKQRNGPIGTVRLAFNGQYSRFDNYAGADWQEDY
>36902350
MSASPLESMPNSLSAEQAVLGGLMLDNCRWDEVADRIVADDFYTSAHREIFSEMERLLSHGKPIDLITLAEALEQNGKLERAGGFAYLAEMSKNTPSAANICAYADIVRERAVVREMISVANEIAEAGYAQDGRGSNELLDMAERRVFEIAEKRQKSGSGPKDIASILDATVSRIEELFQRPHDGVTGLDTGFTDLNKKTAGLQASDLIIVAARPSMGKTTFAMNLVENAAVRNDKPVLVFSLEMPSHQLMMRSLASLARVDQTRIRTGQLNDEDWARVSGAMGILLDKQNIFIDDSSALTPTELRSRARRVYKENGGLSMIMIDYLQLMRVPELQDNRTLEIAEISRSLKALAKELQVPVVALSQLNRSLEQRADKRPVNSDLRESGAIEQDADLIMFLYRDEVYHPDSEMKGIAEVIIGKQRNGPIGTVRLAFNGQYSRFDNYAGADWQEDY
>36966833
MSASPLESMPNSLSAEQAVLGGLMLDNCRWDEVADRIVADDFYTSAHREIFSEMERLLSHGKPIDLITLAEALEQNGKLERAGGFAYLAEMSKNTPSAANICAYADIVRERAVVREMISVANEIAEAGYAQDGRGSNELLDMAERRVFEIAEKRQKSGSGPKDIASILDATVSRIEELFQRPHDGVTGLDTGFTDLNKKTAGLQASDLIIVAARPSMGKTTFAMNLVENAAVRNDKPVLVFSLEMPSHQLMMRSLASLARVDQTRIRTGQLNDEDWARVSGAMGILLDKQNIFIDDSSALTPTELRSRARRVYKENGGLSMIMIDYLQLMRVPELQDNRTLEIAEISRSLKALAKELQVPVVALSQLNRSLEQRADKRPVNSDLRESGAIEQDADLIMFLYRDEVYHPDSEMKGIAEVIIGKQRNGPIGTVRLAFNGQYSRFDNYAGADWQEDY
>37043160
MSASPLESMPNSLSAEQAVLGGLMLDNCRWDEVADRIVADDFYTSAHREIFSEMERLLSHGKPIDLITLAEALEQNGKLERAGGFAYLAEMSKNTPSAANICAYADIVRERAVVREMISVANEIAEAGYAQDGRGSNELLDMAERRVFEIAEKRQKSGSGPKDIASILDATVSRIEELFQRPHDGVTGLDTGFTDLNKKTAGLQASDLIIVAARPSMGKTTFAMNLVENAAVRNDKPVLVFSLEMPSHQLMMRSLASLARVDQTRIRTGQLNDEDWARVSGAMGILLDKQNIFIDDSSALTPTELRSRARRVYKENGGLSMIMIDYLQLMRVPELQDNRTLEIAEISRSLKALAKELQVPVVALSQLNRSLEQRADKRPVNSDLRESGAIEQDADLIMFLYRDEVYHPDSEMKGIAEVIIGKQRNGPIGTVRLAFNGQYSRFDNYAGADWQEDY
>37065074
MSASPLESMPNSLSAEQAVLGGLMLDNCRWDEVADRIVADDFYTSAHREIFSEMERLLSHGKPIDLITLAEALEQNGKLERAGGFAYLAEMSKNTPSAANICAYADIVRERAVVREMISVANEIAEAGYAQDGRGSNELLDMAERRVFEIAEKRQKSGSGPKDIASILDATVSRIEELFQRPHDGVTGLDTGFTDLNKKTAGLQASDLIIVAARPSMGKTTFAMNLVENAAVRNDKPVLVFSLEMPSHQLMMRSLASLARVDQTRIRTGQLNDEDWARVSGAMGILLDKQNIFIDDSSALTPTELRSRARRVYKENGGLSMIMIDYLQLMRVPELQDNRTLEIAEISRSLKALAKELQVPVVALSQLNRSLEQRADKRPVNSDLRESGAIEQDADLIMFLYRDEVYHPDSEMKGIAEVIIGKQRNGPIGTVRLAFNGQYSRFDNYAGADWQEDY
>37260674
MSASPLESMPNSLSAEQAVLGGLMLDNCRWDEVADRIVADDFYTSAHREIFSEMERLLSHGKPIDLITLAEALEQNGKLERAGGFAYLAEMSKNTPSAANICAYADIVRERAVVREMISVANEIAEAGYAQDGRGSNELLDMAERRVFEIAEKRQKSGSGPKDIASILDATVSRIEELFQRPHDGVTGLDTGFTDLNKKTAGLQPSDLIIVAARPSMGKTTFAMNLVENAAVRNYKPVLVFSLEMPSHQLMMRSLASLARVDQTRIRTGQLNDEDWARVSGAMGILLDKQNIFIDDSSALTPTELRSRARRVYKENGGLSMIMIDYLQLMRVPELQDNRTLEIAEISRSLKALAKELQVPVVALSQLNRSLEQRADKRPVNSDLRESGAIEQDADLIMFLYRDEVYHPDSEMKGIAEVIIGKQRNGPIGTVRLAFNGQYSRFDNYAGADWQEDY
>37265737
MSASPLESMPNSLSAEQAVLGGLMLDNCRWDEVADRIVADDFYTSAHREIFSEMERLLSHGKPIDLITLAEALEQNGKLERAGGFAYLAEMSKNTPSAANICAYADIVRERAVVREMISVANEIAEAGYAQDGRGSNELLDMAERRVFEIAEKRQKSGSGPKDIASILDATVSRIEELFQRPHDGVTGLDTGFTDLNKKTAGLQPSDLIIVAARPSMGKTTFAMNLVENAAVRNDKPVLVFSLEMPSHQLMMRSLASLARVDQTRIRTGQLNDEDWARVSGAMGILLDKQNIFIDDSSALTPTELRSRARRVYKENGGLSMIMIDYLQLMRVPELQDNRTLEIAEISRSLKALAKELQVPVVALSQLNRSLEQRADKRPVNSDLRESGAIEQDADLIMFLYRDEVYHPDSEMKGIAEVIIGKQRNGPIGTVRLAFNGQYSRFDNYAGADWQEDY
>37312637
MSASPLESMPNSLSAEQAVLGGLMLDNCRWDEVADRIVADDFYTSAHREIFSEMERLLSHGKPIDLITLAEALEQNGKLERAGGFAYLAEMSKNTPSAANICAYADIVRERAVVREMISVANEIAEAGYAQDGRGSNELLDMAERRVFEIAEKRQKSGSGPKDIASILDATVSRIEELFQRPHDGVTGLDTGFTDLNKKTAGLQASDLIIVAARPSMGKTTFAMNLVENAAVRNDKPVLVFSLEMPSHQLMMRSLASLARVDQTRIRTGQLNDEDWARVSGAMGILLDKQNIFIDDSSALTPTELRSRARRVYKENGGLSMIMIDYLQLMRVPELQDNRTLEIAEISRSLKALAKELQVPVVALSQLNRSLEQRADKRPVNSDLRESGAIEQDADLIMFLYRDEVYHPDSEMKGIAEVIIGKQRNGPIGTVRLAFNGQYSRFDNYAGADWQEDY
>37653861
MSASPLESMPNSLSAEQAVLGGLMLDNCRWDEVADRIVADDFYTSAHREIFSEMERLLSHGKPIDLITLAEALEQNGKLERAGGFAYLAEMSKNTPSAANICAYADIVRERAVVREMISVANEIAEAGYAQDGRGSNELLDMAERRVFEIAEKRQKSGSGPKDIASILDATVSRIEELFQRPHDGVTGLDTGFTDLNKKTAGLQPSDLIIVAARPSMGKTTFAMNLVENAAVRNYKPVLVFSLEMPSHQLMMRSLASLARVDQTRIRTGQLNDEDWARVSGAMGILLDKQNIFIDDSSALTPTELRSRARRVYKENGGLSMIMIDYLQLMRVPELQDNRTLEIAEISRSLKALAKELQVPVVALSQLNRSLEQRADKRPVNSDLRESGAIEQDADLIMFLYRDEVYHPDSEMKGIAEVIIGKQRNGPIGTVRLAFNGQYSRFDNYAGADWKEDY
>33052858
MSASPLESMPNSLSAEQAVLGGLMLDNCRWDEVADRIVADDFYTSAHREIFSEMERLLSHGKPIDLITLAEALEQNGKLERAGGFAYLAEMSKNTPSAANICAYADIVRERAVVREMISVANEIAEAGYAQDGRGSNELLDMAERRVFEIAEKRQKSGSGPKDIASILDATVSRIEELFQRPHDGVTGLDTGFTDLNKKTAGLQASDLIIVAARPSMGKTTFAMNLVENAAVRNDKPVLVFSLEMPSHQLMMRSLASLARVDQTRIRTGQLNDEDWARVSGAMGILLDKQNIFIDDSSALTPTELRSRARRVYKENGGLSMIMIDYLQLMRVPELQDNRTLEIAEISRSLKALAKELQVPVVALSQLNRSLEQRADKRPVNSDLRESGAIEQDADLIMFLYRDEVYHPDSEMKGIAEVIIGKQRNGPIGTVRLAFNGQYSRFDNYAGADWQEDY
>29090074
MSASPLESMPNSLSAEQAVLGGLMLDNCRWDEVADRIVADDFYTNAHREIFSEMERLLSHGKPIDLITLAEALEQNGKLERAGGFAYLAEMSKNTPSAANICAYADIVRERAVVREMISVANEIAEAGYAQDGRGSNELLGMAERRVFEIAEKRQKSGSGPKDIASILDATVSRIEELFQRPHDGVTGLDTGFTDLNKKTAGLQSSDLIIVAARPSMGKTTFAMNLVENAAVRNDKPVLVFSLEMPSHQLMMRSLASLARVDQTRIRTGQLNDEDWARVSGAMGILLDKQNIFIDDSSALTPTELRSRARRVYKENGGLSMIMIDYLQLMRVPELQDNRTLEIAEISRSLKALAKELQVPVVALSQLNRSLEQRADKRPVNSDLRESGAIEQDADLIMFLYRDEVYHQDSEMKGIAEVIIGKQRNGPIGTVRLAFNGQYSRFDNYAGADWQEDY
>36853915
MAGNKPFNKQQAEPRERDPQVAGLKVPPHSIEAEQSVLGGLMLDNERWDDVAERVVADDFYTHPHRHIFTEMARLQESGSPIDLITLAESLERQGQLDSVGGFAYLAELSKNTPSAANISAYADIVRERAVVREMISVANEIAEAGFDPQGRTSEDLLDLAESRVFKIAESRANKDEGPKNIADVLDATVARIEQLFQQPHDGVTGVNTGYDDLNKKTAGLQPSDLIIVAARPSMGKTTFAMNLVENAAMLQDKPVLIFSLEMPSEQIMMRSLASLSRVDQTKIRTGQLDDEDWARISGTMGILLEKRNIYIDDSSGLTPTEVRSRARRIAREHGGIGLIMIDYLQLMRVPALSDNRTLEIAEISRSLKALAKELNVPVVALSQLNRSLEQRADKRPVNSDLRESGSIEQDADLIMFIYRDEVYHENSDLKGIAEIIIGKQRNGPIGTVRLTFNGQWSRFDNYAGPQYDDE
>27113279
MAGNKPFNKQQAEPREHDPQVAGLKVPPHSIEAEQSVLGGLMLDNERWDDVAERVVADDFYTRPHRHIFTEMARLQESGSPIDLITLAESLERQGQLDSVGGFAYLAELSKNTPSAANISAYADIVRERAVVREMISVANEIAEAGFDPQGRTSEDLLDLAESRVFKIAESRANKDEGPKNIADVLDATVARIEQLFQQPHDGVTGVNTGYDDLNKKTAGLQPSDLIIVAARPSMGKTTFAMNLVENAAMLQDKPVLIFSLEMPSEQIMMRSLASLSRVDQTKIRTGQLDDEDWARISGTMGILLEKRNIYIDDSSGLTPTEVRSRARRIAREHGGIGLIMIDYLQLMRVPALSDNRTLEIAEISRSLKALAKELNVPVVALSQLNRSLEQRADKRPVNSDLRESGSIEQDADLIMFIYRDEVYHENSDLKGIAEIIIGKQRNGPIGTVRLTFNGQWSRFDNYAGPQYDDE
>9167045
MAGNKPFNKQQTEPRERDPQVAGLKVPPHSIEAEQSVLGGLMLDNERWDDVAERVVADDFYTRPHRHIFTEMARLQESGSPIDLITLAESLERQGQLDSVGGFAYLAELSKNTPSAANISAYADIVRERAVVREMISVANEIAEAGFDPQGRTSEDLLDLAESRVFKIAESRANKDEGPKNIADVLDATVARIEQLFQQPHDGVTGVNTGYDDLNKKTAGLQPSDLIIVAARPSMGKTTFAMNLVENAAMLQDKPVLIFSLEMPSEQIMMRSLASLSRVDQTKIRTGQLDDEDWARISGTMGILLEKRNIYIDDSSGLTPTEVRSRARRIAREHGGIGLIMIDYLQLMRVPALSDNRTLEIAEISRSLKALAKELNVPVVALSQLNRSLEQRADKRPVNSDLRESGSIEQDADLIMFIYRDEVYHENSDLKGIAEIIIGKQRNGPIGTVRLTFNGQWSRFDNYAGPQYDDE
>35316958
MAGNNPFNKQQAEPRERDPQVAGLKVPPHSIEAEQSVLGGLMLDNERWDDVAERVVADDFYTRPHRHIFTEMARLQESGSPIDLITLAESLERQGQLDSVGGFAYLAELSKNTPSAANISAYADIVRERAVVREMISVANEIAEAGFDPQGRTSEDLLDLAESRVFKIAESRANKDEGPKNIADVLDATVARIEQLFQQPHDGVTGVNTGYDDLNKKTAGLQPSDLIIVAARPSMGKTTFAMNLVENAAMLQDKPVLIFSLEMPSEQIMMRSLASLSRVDQTKIRTGQLDDEDWARISGTMGILLEKRNIYIDDSSGLTPTEVRSRARRIAREHGGIGLIMIDYLQLMRVPALSDNRTLEIAEISRSLKALAKELNVPVVALSQLNRSLEQRADKRPVNSDLRESGSIEQDADLIMFIYRDEVYHENSDLKGIAEIIIGKQRNGPIGTVRLTFNGQWSRFDNYAGPQYDDE
>37648364
MAGNRPFNKQQTDNRERDPQVAGLKVPPHSIEAEQSVLGGLMLDNERWDDVAERVVADDFYTRPHRHIFTEMARLQESGSPIDLITLAESLERQGQLDSVGGFAYLAELSKNTPSAANISAYADIVRERAVVREMISVANEIAEAGFDPQGRTSEDLLDLAESRVFKIAESRANKDEGPKNIADVLDATVARIEQLFQQPHDGVTGVNTGYDDLNKKTAGLQPSDLIIVAARPSMGKTTFAMNLVENAAMLQDKPVLIFSLEMPSEQIMMRSLASLSRVDQTKIRTGQLDDEDWARISGTMGILLEKRNIYIDDSSGLTPTEVRSRARRIAREHGGIGLIMIDYLQLMRVPALSDNRTLEIAEISRSLKALAKELNVPVVALSQLNRSLEQRADKRPVNSDLRESGSIEQDADLIMFIYRDEVYHENSDLKGIAEIIIGKQRNGPIGTVRLTFNGQWSRFDNYAGPQYDDE
>37079296
MAGNKPFNRQQAEPRERDPQVAGLKVPPHSIEAEQSVLGGLMLDNERWDDVAERVVADDFYTRPHRHIFTEMARLQESGSPIDLITLAESLERQGQLDSVGGFAYLAELSKNTPSAANISAYADIVRERAVVREMISVANEIAEAGFDPQGRTSEDLLDLAESRVFKIAESRANKDEGPKNIADVLDATVARIEQLFQQPHDGVTGVNTGYDDLNKKTAGLQPSDLIIVAARPSMGKTTFAMNLVENAAMLQDKPVLIFSLEMPSEQIMMRSLASLSRVDQTKIRTGQLDDEDWARISGTMGILLEKRNIYIDDSSGLTPTEVRSRARRIAREHGGIGLIMIDYLQLMRVPALSDNRTLEIAEISRSLKALAKELNVPVVALSQLNRSLEQRADKRPVNSDLRESGSIEQDADLIMFIYRDEVYHENSDLKGIAEIIIGKQRNGPIGTVRLTFNGQWSRFDNYAGPQYDDE
>37658098
MAGNKPFNKQQAEPRERDPQVAGLKVPPHSIEAEQSVLGGLMLDNERWDDVAERVVADDFYTRPHRHIFTEMARLQESGSPIDLITLAESLERQGQLDSVGGFAYLAELSKNTPSAANISAYADIVRERAVVREMISVANEIAEAGFDPQGRTSEDLLDLAESRVFKIAESRANKDEGPKNIADVLDATVARIEQLFQQPHDGVTGVNTGYDDLNKKTAGLQPSDLIIVAARPSMGKTTFAMNLVENAAMLQDKPVLIFSLEMPSEQIMMRSLASLSRVDQTKIRTGQLDDEDWARISGTMGILLEKRNIYIDDSSGLTPTEVRSRARRIAREHGGIGLIMIDYLQLMRVPALSDNRTLEIAEISRSLKALAKELNVPVVALSQLNRSLEQRADKRPVNSDLRESGSIEQDADLIMFIYRDEVYHENSDLKGIAEIIIGKQRNGPIGTVRLTFNGQWSRFDNYAGPQYDDE
>34488497
MAGNKPFNKQQAEPRERDPQVAGLKVPPHSIEAEQSVLGGLMLDNERWDDVAERVVADDFYTRPHRHIFTEMARLQESGSPIDLITLAESLERQGQLDSVGGFAYLAELSKNTPSAANISAYADIVRERAVVREMISVANEIAEAGFDPQGRTSEDLLDLAESRVFKIAESRANKDEGPKNIADVLDATVARIEQLFQQPHDGVTGVNTGYDDLNKKTAGLQPSDLIIVAARPSMGKTTFAMNLVENAAMLQDKPVLIFSLEMPSEQIMMRSLASLSRVDQTKIRTGQLDDEDWARISGTMGILLEKRNIYIDDSSGLTPTEVRSRARRIAREHGGIGLIMIDYLQLMRVPALSDNRTLEIAEISRSLKALAKELNVPVVALSQLNRSLEQRADKRPVNSDLRESGSIEQDADLIMFIYRDEVYHENSDLKGIAEIIIGKQRNGPIGTVRLTFNGQWSRFDNYAGPHYDDE
>37053266
MAGNKPFNKQQAEPRERDPQVAGLKVPPHSIEAEQSVLGGLMLDNERWDDVAERVVADDFYTRPHRHIFTEMARLQESGSPIDLITLAESLERQGQLDSVGGFAYLAELSKNTPSAANISAYADIVRERAVVREMISVANEIAEAGFDPQGRTSEDLLDLAESRVFKIAESRANKDEGPKNIADVLDATVARIEQLFQQPHDGVTGVNTGYDDLNKKTAGLQPSDLIIVAARPSMGKTTFAMNLVENAAMLQDKPVLIFSLEMPSEQIMMRSLASLSRVDQTKIRTGQLDDEDWARISGTMGILLEKRNIYIDDSSGLTPTEVRSRARRIAREHGGIGLIMIDYLQLMRVPALSDNRTLEIAEISRSLKALAKELNVPVVALSQLNRSLEQRADKRPVNSDLRESGSIEQDADLIMFIYRDEVYHENSDLKGIAEIIIGKQRNGPIGTVRLTFNGQWSRFDNYAGLQYDDE
>1581717
MAGNKPFNKQQTDNRERDPQVAGLKVPPHSIEAEQSVLGGLMLDNERWDDVAERVVADDFYTRPHRHIFTEMARLQEGGSPIDLITLAESLERQGQLDSVGGFAYLAELSKNTPSAANISAYADIVRERAVVREMISVANEIAEAGFDPQGRTSEDLLDLAESRVFKIAESRANKDEGPKNIADVLDATVARIEQLFQQPHDGVTGVNTGYDDLNKKTAGLQPSDLIIVAARPSMGKTTFAMNLVENAAMLQDKPVLIFSLEMPSEQIMMRSLASLSRVDQTKIRTGQLDDEDWARISGTMGILLEKRNIYIDDSSGLTPTEVRSRARRIAREHGGIGLIMIDYLQLMRVPALSDNRTLEIAEISRSLKALAKELNVPVVALSQLNRSLEQRADKRPVNSDLRESGSIEQDADLIMFIYRDEVYHENSDLKGIAEIIIGKQRNGPIGTVRLTFNGQWSRFDNYAGPQYDDE
>30129987
MAGNKPFNKQQAEPRERDPQVAGLKVPPHSIEAEQSVLGGLMLDNERWDDVAERVVADDFYTRPHRHIFTEMARLQESGSPIDLITLAESLERQGQLDSVGGFAYLAELSKNTPSAANISAYADIVRERAVVREMISVANEIAEAGFDPQGRTSEDLLDLAESRVFKIAESRVNKDEGPKNIADVLDATVARIEQLFQQPHDGVTGVNTGYDDLNKKTAGLQPSDLIIVAARPSMGKTTFAMNLVENAAMLQDKPVLIFSLEMPSEQIMMRSLASLSRVDQTKIRTGQLDDEDWARISGTMGILLEKRNIYIDDSSGLTPTEVRSRARRIAREHGGIGLIMIDYLQLMRVPALSDNRTLEIAEISRSLKALAKELNVPVVALSQLNRSLEQRADKRPVNSDLRESGSIEQDADLIMFIYRDEVYHENSDLKGIAEIIIGKQRNGPIGTVRLTFNGQWSRFDNYAGPQYDDE
>36614501
MAGNKPFNKQQAEPRERDPQVAGIKVPPHSIEAEQSVLGGLMLDNERWDDVAERVVADDFYTRPHRHIFTEMARLQESGSPIDLITLAESLERQGQLDSVGGFAYLAELSKNTPSAANISAYADIVRERAVVREMISVANEIAEAGFDPQGRTSEDLLDLAESRVFKIAESRANKDEGPKNIADVLDATVARIEQLFQQPHDGVTGVNTGYDDLNKKTAGLQPSDLIIVAARPSMGKTTFAMNLVENAAMLQDKPVLIFSLEMPSEQIMMRSLASLSRVDQTKIRTGQLDDEDWARISGTMGILLEKRNIYIDDSSGLTPTEVRSRARRIAREHGGIGLIMIDYLQLMRVPALSDNRTLEIAEISRSLKALAKELNVPVVALSQLNRSLEQRADKRPVNSDLRESGSIEQDADLIMFIYRDEVYHENSDLKGIAEIIIGKQRNGPIGTVRLTFNGQWSRFDNYAGPQYDDE
>23349816
MAGNKPFNKQQAEPRERDPQVAGLKVPPHSIEAEQSVLGGLMLDNERWDDVAERVVADDFYTRPHRHIFTEMARLQESGSPIDLITLAESLERQGQLDSVGGFAYLAELSKNTPSAANISAYADIVRERAVVREMISVANEIAEAGFDPQGRTSEDLLDLAESRVFKIAESRANKDEGPKNIADVLDATVARIEQLFQQPHDGVTGVNTGYDDLNKKTAGLQPSDLIIIAARPSMGKTTFAMNLVENAAMLQDKPVLIFSLEMPSEQIMMRSLASLSRVDQTKIRTGQLDDEDWARISGTMGILLEKRNIYIDDSSGLTPTEVRSRARRIAREHGGIGLIMIDYLQLMRVPALSDNRTLEIAEISRSLKALAKELNVPVVALSQLNRSLEQRADKRPVNSDLRESGSIEQDADLIMFIYRDEVYHENSDLKGIAEIIIGKQRNGPIGTVRLTFNGQWSRFDNYAGPQYDDE
>35946614
MAGNKPFNKQQAEPRERDPQVAGLKVPPHSIEAEQSVLGGLMLDNERWDDVAERVVADDFYTRPHRHIFTEMARLQESGSPIDLITLAESLERQGQLDSVGGFAYLAELSKNTPSAANISAYADIVRERAVVREMISVANEIAEAGFDPQGRTSEDLLDLAESRVFKIAESRANKDEGPKNIADVLDATVARIEQLFQQPHDGVTGVNTGYDDLNKKTAGLQPSDLIIVAARPSMGKTTFAMNLVENAAMLQDKPVLIFSLEMPSEQIMMRTLASLSRVDQTKIRTGQLDDEDWARISGTMGILLEKRNIYIDDSSGLTPTEVRSRARRIAREHGGIGLIMIDYLQLMRVPALSDNRTLEIAEISRSLKALAKELNVPVVALSQLNRSLEQRADKRPVNSDLRESGSIEQDADLIMFIYRDEVYHENSDLKGIAEIIIGKQRNGPIGTVRLTFNGQWSRFDNYAGPQYDDE
>36541090
MAGNKPFNKQQAEPRERDPQVAGLKVPPHSIEAEQSVLGGLMLDNERWDDVAERVVADDFYTRPHRHIFTEMARLQESGSPIDLITLAESLERQGQLDSVGGFAYLAELSKNTPSAANISAYADIVRERAVVREMISVANEIAEAGFDPQGRTSEDLLDLAESRVFKIAESRANKDEGPKNIADVLDATVARIEQLFQQPHDGVTGVNTGYDDLNKKTAGLQPSDLIIVAARPSMGKTTFAMNLVENAAMLQDKPVLIFSLEMPSEQIMMRSLASLSRVDQTKIRTGQLDDEDWARISGTMGILLEKRNIYIDDSSGLTPTEVRSRARRIAREHGGIGLIMIDYLQLMRVPALSDNRTLEIAEISRSLKALAKELNVPVVALSQLNRSLEQRADKRPVNSDLRESGSIEQDADLIMFIYRDEVYHENSDLKGIAEIIIGKQRNGPIGTVRLIFNGQWSRFDNYAGPQYDDE
>32938927
MAGNNPFNKQQAEPRERDPQVAGLKVPPHSIEAEQSVLGGLMLDNERWDDVAERVVADDFYTRPHRHIFTEMARLQESGSPIDLITLAESLERQGQLDSVGGFAYLAELSKNTPSAANISSYADIVRERAVVREMISVANEIAEAGFDPQGRTSEDLLDLAESRVFKIAESRANKDEGPKNIADVLDATVARIEQLFQQPHDGVTGVNTGYDDLNKKTAGLQPSDLIIVAARPSMGKTTFAMNLVENAAMLQDKPVLIFSLEMPSEQIMMRSLASLSRVDQTKIRTGQLDDEDWARISGTMGILLEKRNIYIDDSSGLTPTEVRSRARRIAREHGGIGLIMIDYLQLMRVPALSDNRTLEIAEISRSLKALAKELNVPVVALSQLNRSLEQRADKRPVNSDLRESGSIEQDADLIMFIYRDEVYHENSDLKGIAEIIIGKQRNGPIGTVRLTFNGQWSRFDNYAGPQYDDE
>37106877
MAGNKPFNKQQAEPRERDPQVAGLKVPPHSIEAEQSVLGGLMLDNERWDDVAERVVADDFYTRPHRYIFTEMARLQESGSPIDLITLAESLERQGQLDSVGGFAYLAELSKNTPSAANISAYADIVRERAVVREMISVANEIAEAGFDPQGRTSEDLLDLAESRVFKIAESRANKDEGPKNIADVLDATVARIEQLFQQPHDGVTGVNTGYDDLNKKTAGLQPSDLIIVAARPSMGKTTFAMNLVENAAMLQDKPVLIFSLEMPSEQIMMRSLASLSRVDQTKIRTGQLDDEDWARISGTMGILLEKRNIYIDDSSGLTPTEVRSRARRIAREHGGIGLIMIDYLQLMRVPALSDNRTLEIAEISRSLKALAKELNVPVVALSQLNRSLEQRADKRPVNSDLRESGSIEQDADLIMFIYRDEVYHENSDLKGIAEIIIGKQRNGPIGTVRLTFNGQWSRFDNYAGPQYDDE
>35555900
MAGNKPFNKQQAEPRERDPQVAGLKVPPHSIEAEQSVLGGLMLDNERWDDVAERVVAEDFYTRPHRHIFTEMARLQESGSPIDLITLAESLERQGQLDSVGGFAYLAELSKNTPSAANISAYADIVRERAVVREMISVANEIAEAGFDPQGRTSEDLLDLAESRVFKIAESRANKDEGPKNIADVLDATVARIEQLFQQPHDGVTGVNTGYDDLNKKTAGLQPSDLIIVAARPSMGKTTFAMNLVENAAMLQDKPVLIFSLEMPSEQIMMRSLASLSRVDQTKIRTGQLDDEDWARISGTMGILLEKRNIYIDDSSGLTPTEVRSRARRIAREHGGIGLIMIDYLQLMRVPALSDNRTLEIAEISRSLKALAKELNVPVVALSQLNRSLEQRADKRPVNSDLRESGSIEQDADLIMFIYRDEVYHENSDLKGIAEIIIGKQRNGPIGTVRLTFNGQWSRFDNYAGPQYDDE
>35923939
MAGNKPFNKQQAEPRERDPQVAGLKVPPHSIEAEQSVLGGLMLDNERWDDVAERVVADDFYTRPHRHIFTEMARLQESGSPIDLITLAESLERQGQLDSVGGFAYLAELSKNTPSAANISSYADIVRERAVVREMISVANEIAEAGFDPQGRTSEDLLDLAESRVFKIAESRANKDEGPKNIADVLDATVARIEQLFQQPHDGVTGVNTGYDDLNKKTAGLQPSDLIIVAARPSMGKTTFAMNLVENAAMLQDKPVLIFSLEMPSEQIMMRSLASLSRVDQTKIRTGQLDDEDWARISGTMGILLEKRNIYIDDSSGLTPTEVRSRARRIAREHGGIGLIMIDYLQLMRVPALSDNRTLEIAEISRSLKALAKELNVPVVALSQLNRSLEQRADKRPVNSDLRESGSIEQDADLIMFIYRDEVYHENSDLKGIAEIIIGKQRNGPIGTVRLTFNGQWSRFDNYAGPQYDDE
>37243069
MAGNKPFNKQQAEPRERDPQVAGLKVPPHSIEAEQSVLGGLMLDNERWDDVAERVVADDFYTRPHRHIFTEMARLQESGSPIDLITLAESLERQGQLDSVGGFAYLAELSKNTPSAANISAYADIVRERAVVREMISVANEIAEAGFDPQGRTSEDLLDLAESRVFKIAESRANKDEGPKNIADVLDATVARIEQLFQQPHDGVTGVNTGYDDLNKKTAGLQPSDLIIVAARPSMGKTTFAMNLVENAAMLQDKPVLIFSLEMPSEQIMMRSLASLSRVDQTKIRTGQLDDEDWARISGTMGILLEKRNIYIDDSSGLTPTEVRSRARRIAREHSGIGLIMIDYLQLMRVPALSDNRTLEIAEISRSLKALAKELNVPVVALSQLNRSLEQRADKRPVNSDLRESGSIEQDADLIMFIYRDEVYHENSDLKGIAEIIIGKQRNGPIGTVRLTFNGQWSRFDNYAGPQYDDE
>27281062
MAGNKPFNKQQAEPRERDPQVAGLKVPPHSIEAEQSVLGGLMLDNERWDDVAERVVADDFYTRPHRHIFTEMARLQESGSPIDLITLTESLERQGQLDSVGGFAYLAELSKNTPSAANISAYADIVRERAVVREMISVANEIAEAGFDPQGRTSEDLLDLAESRVFKIAESRANKDEGPKNIADVLDATVARIEQLFQQPHDGVTGVNTGYDDLNKKTAGLQPSDLIIVAARPSMGKTTFAMNLVENAAMLQDKPVLIFSLEMPSEQIMMRSLASLSRVDQTKIRTGQLDDEDWARISGTMGILLEKRNIYIDDSSGLTPTEVRSRARRIAREHGGIGLIMIDYLQLMRVPALSDNRTLEIAEISRSLKALAKELNVPVVALSQLNRSLEQRADKRPVNSDLRESGSIEQDADLIMFIYRDEVYHENSDLKGIAEIIIGKQRNGPIGTVRLTFNGQWSRFDNYAGPLYDDE
>37651494
MAGNKPFNKQQAEPRERDPQVAGLKVPPHSIEAEQSVLGGLMLDNERWDDVAERVVADDFYTRPHCHIFTEMARLQESGSPIDLITLAESLERQGQLDSVGGFAYLAELSKNTPSAANISAYADIVRERAVVREMISVANEIAEAGFDPQGRTSEDLLDLAESRVFKIAESRANKDEGPKNIADVLDATVARIEQLFQQPHDGVTGVNTGYDDLNKKTAGLQPSDLIIVAARPSMGKTTFAMNLVENAAMLQDKPVLIFSLEMPSEQIMMRSLASLSRVDQTKIRTGQLDDEDWARISGTMGILLEKRNIYIDDSSGLTPTEVRSRARRIAREHGGIGLIMIDYLQLMRVPALSDNRTLEIAEISRSLKALAKELNVPVVALSQLNRSLEQRADKRPVNSDLRESGSIEQDADLIMFIYRDEVYHENSDLKGIAEIIIGKQRNGPIGTVRLTFNGQWSRFDNYAGPQYDDE
>18618432
MNNPGRIVPPHSIEAEQAVLGGLMLDNDRWDDIATIVSADRFYSRPHGVIFSAMQTLLLQNKPIDLITLAESMEQQGTLEQCGGFAYLAELSKNTPSAANIVAYAEYVASYGQKRQLLELGHDLVGQASDARSDLMVLLDEAERRIFAIAEQQSPDGDVDLPASLETFLERLAQRCGSEDLITGTPTGFAQLNDMTSGFQLSDLILLAGRPSMGKTALGLAFCEGALNEHLDMAVQVYSLEMPTEQLLMRFTAMLGRVPLQHLRNGDMQDEDWARVSEAMKVLLEDWKGRLVIDDSSYMTPTILRSKVRRNIRKYGHPSLILLDYLQLMRCPGQENRTQEIAEISRSLKALAKEIGCPVVALSQLNRSLESRADKRPNNGDLRDSGALEQDADLIMFVYRDEVYDAETHEPGVAEIILGKQRNGPIGTVKVQYQAEITRFEDFTGGRYDF
>27986632
MNNIEQISPPHSISAEQAVLGSLMLDNDRWDDIATIVSADRFYSRPHGVIFSAMQALLLQNKPIDLITLAESMEQQGTLEQCGGFAYLAELSKNTPSAANIVAYAEYVASYGQKRQLLELGHDLVVQAGDARSDLMVLLDEAERRIFAIAEQQSPDGDVDLPASLELFLNRLERRCGSEDLITGTPTGFAQLNTMTSGFQPSDLILLAGRPSMGKTAFGLAFCEGALNERPDMAVQVYSLEMPTEQLLMRFTAMLGGVPLQHLRNGDMQDEDWARVSAAMKVLLEDWKGRLVIDDSSYMTPAILRSRVRKNIRKYGHPSMILLDYLQLMRCPGQENRTQEIAEISRSLKALAKEIGCPVVALSQLNRSLESRADKRPNNGDLRDSGALEQDADLIMFVYRDEVYDADTHEPGVAEIILGKQRNGPIGTIKVQYQAEITRFEDFTGGRYDF
>32973736
MAEVSVLCAYEAEQAVLGGLMLENERWDEVVLMLSPDDFYVAQHRAIFRAMSELAVNGQPLDLITLSEHLEHQGRLDVLGGFAYLAELSKNTPSAANIMAYAGIVVEKSVLRQLQATGNTLIADVAAPNATSRDVLDTAERRLFALAQNRTLRERTEASLSSALDTVLQQLESVLGSGGVTGTPTGFDCLDEMTCGLQPGDLVLLAARPSMGKTSLALSMCLSAALRRTEESVLVFSIEMPKEQLILRMLSMLGRVELNHLRSGNMDDDDWARVSSAVGMALGDGGMDALGERLIIDDCSQQTPSSLRASARRYTRLYGKPALIMVDYLQLIRAPELENRTQEIAEISRSLKALGKELGCPVLALSQLNRQVEQRADKRPNNGDLRDSGALEQDADLIMFIYRDEVYNPDSLAKGEAEIIVSKQRQGPTGTVRVRFDGRYTLFTPSENDGQGGYA
>22817055
MAEVSVLCAYEAEQAVLGGLMLENERWDEVVLMLSPDDFYVAQHRAIFRAMSELAVNGQPLDLITLSEHLEHQGRLDVLGGFAYLAELSKNTPSAANIMAYAGIVVEKSVLRQLQATGNTLIADVAAPNATSRDVLDTAERRLFALAQNRTLRERTEASLSSALDTVLQQLESVLGSGGVTGTPTGFDCLDEMTCGLQPGDLVLLAARPSMGKTSLALSMCLSAARRRTEESVLVFSIEMPKEQLILRMLSMLGRVELNHLRSGNMDDEDWARVSSAVGMALGDGGMGSLGERLIIDDCSQQTPSSLRASARRYTRLYGKPALIMVDYLQLIRAPELENRTQEIAEISRSLKALGKELGCPVLALSQLNRQVEQRADKRPNNGDLRDSGALEQDADLIMFIYRDEVYNPDSLAKGEAEIIVSKQRQGPTGTVRVRFDGRYTLFTPSENDGQGGYA
>35416162
MSEMMMPCSYEAEQAVLGGLMLDNDRWDEVILQISPEDLFSRPHRMVFRVMAELAGEGLPLDLITITERLENRGDLEQCGGFAYLAEMSKNTPSAANILAYAGVVAEKSRLRQLMTVGNSLLSDVQAPKASSAGILESAEGKLFNIAEQGAMQLNSETGVNEALDKLLTQLESMSASDGLTGTPTGFSELDAMTCGLQPGDLALLAARPSMGKTSLAMAACTAAVSAKPDDHVFVFSLEMPSEQLMMRLLAMEGRVELSRLRSGNMDDEDWARVSEATGRIIEWKNRLIIDDTSYQTPATLRARARRYVRKYGRPSLIMLDYLQLVRSPEQENRTQEIAEISRSLKALGKELGCPVLALSQLNRLVEQRADKRPNNGDLRDSGALEQDADLIMFIYRDEVYNPGTPDAGVAEIIVGKQRQGPTGTVKVKFDGRYTLFSEFQEGSYDFGYRSGRKQA
>34305228
MAEVSVLCAYEAEQAVLGGLMLENERWDEVVLMLSPDDFYVAQHRAIFRAMSELAVSGQPLDLITLSEHLEHQGRLDVLGGFAYLAELSKNTPSAANIMAYAGIVVEKSVLRQLQATGNTLIADVAAPNATSRDVLDAAERRLFALAQNRTLRERTEASLSSALDTVLQQLESVLGSGGVTGTPTGFDCLDEMTCGLQPGDLVLLAARPSMGKTSLALSMCLSAARRRTEESVLVFSIEMPKEQLILRMLSMLGRVELNHLRSGNMDDEDWTRVSSAVGMALGDGGMDTLGERLIIDDCSQQTPSSLRASARRYTRLYGKPALIMVDYLQLIRAPELENRTQEIAEISRSLKALGKELGCPVLALSQLNRQVEQRADKRPNNGDLRDSGALEQDADLIMFIYRDEVYNPDSLAKGEAEIIVSKQRQGPTGTVRVRFDGRYTLFTPSENDGQGGYA
>27065444
MAEVSVLCAYEAEQAVLGGLMLENERWDEVVLMLSPDDFYVAQHRAIFRAMSELAVNDQPLDLITLSELLEHQGRLDVLGGFAYLAELSKNTPSAANIMAYAGIVVEKSVLRQLQATGNTLIADVAAPNATSRDVLDTAERRLFALAQNRTLRERTEASLSSALDTVLQQLESVLGSGGVTGTPTGFDCLDEMTCGLQPGDLVLLAARPSMGKTSLALSMCLSAARRRTEESVLVFSIEMPKEQLILRMLSMLGRVELNHLRSGNMDDEDWARVSSAVGMALGDGGMGSLGERLIIDDCSQQTPSSLRASARRYTRLYGKPALIMVDYLQLIRAPELENRTQEIAEISRSLKALGKELGCPVLALSQLNRQVEQRADKRPNNGDLRDSGALEQDADLIMFIYRDEVYNPDSLAKGEAEIIVSKQRQGPTGTVRVRFDGRYTLFTPSENDGQGGYA
>34811958
MHKKSSSAVLPETLYSPEAEQSVLGGLMLDNDRWDEVAPLLQTEDFCSRAHQEIWRKMAALCQINSPIDLITLSDVLEKDGVLEQVGGFAYLAELSKNTPSAANIVRYAEIVVERSRARGLMMLGNMLSTQSVAAQANIPALCEQAEQRLFQLSEKGLSAHSPSLLDILNNVVQHLEEALSAKGITGTPTGFRELDEKTCGLQAGDLVLLGARPSMGKTALVLTVAQNALRLAEKPVFFFSLEMPAEQIMQRLLSDLGNVPLTAIRSASLEENDWECLGGAMSQIAEWGERLVIDDTSNMTPSLLRARARRYRRKVGTPGLIIVDYLQLMRSPEQENRTQEISEISRSLKALAKELGCPVVALSQLNRQLEQRVDKRPTNGDLRDSGSLEQDADLVLFLYRDEVYHEHSPDKGVAEIIIGKQRQGPLGTVKVQFNGEYTRFSDFSQGYYF
>36928127
MAERYIPRSVDAEQAVLGGLMLDNDRWDEVVLMLRGEDFSLAAHRVIFRSMSELAISGQPFDLITLSEHIEKTHNIEALGGFAYLAELSKNTPSAANIMAYVRIVAEKSMLRQLQETGNSLVADVASPDATPRAVLESAERRLFSLSQTGMLHERSEVSLSSAMELALRQLEEGLRAGGMTGTPTGFDELDEMTCGLQPGDLILLAARPSMGKTALGLTLCLNALRERTDETVFLFSIEMSREQLILRTLSMLSRVELTRLRSSMMDDEEWARLTATMGEFMQEGTFAGEGNRLIIDDTSSQTPSSLRASARRYVRLYGRPSLIMVDYLQLIRSPDQENRTQEIAEISRALKSLGKELGCPVLALSQLNRQVEQRADKRPNNGDLRDSGALEQDADLIMFIYRDEVYNPGTLDKGVAEIIVSKQRQGPTGTIRVSFDGRYTLFSPFERGWNFDRSGGNAYVN
>36941223
MAERYIPRSVDAEQAVLGGLMLDNDRWDEVVLMLRGEDFSLAVHRVIFRSMSELAVSGQPFDLITLSEHIEKTHNIEALGGFAYLAELSKNTPSAANIMAYVRIVAEKSMLRQLQETGNSLVADVASPDATPRAVLESAERRLFSLSQTGMLHERSEVSLSSAMELALRQLEEGLRAGGMTGTPTGFDELDEMTCGLQPGDLILLAARPSMGKTALGLTLCLNALRERTDETVFLFSIEMSREQLILRTLSMLSRVELTRLRSSMMDDEEWARLTATMGEFMQEGTFAGEGNRLIIDDTSSQTPSSLRASARRYVRLYGRPSLIMVDYLQLIRSPDQENRTQEIAEISRALKSLGKELGCPVLALSQLNRQVEQRADKRPNNGDLRDSGALEQDADLIMFIYRDEVYNPGTLDKGVAEIIVSKQRQGPTGTIRVSFDGRYTLFSPFERGWNFDRSGGNAYVN
>35469825
MSERYIPRSVDAEQAVLGGLMLDNERWDEVVLMLRGEDFSLAAHRVIFRTMSELATSGQPFDLITLSEHIEKTNNIEALGGFAYLAELSKNTPSAANIIAYARIVAEKSMLRQLQETGNALITDVAAPDATPRTVLESAERRLFSLSQTGMLHERCEVSLTSAMELALRQLEEGLNAGGMTGTPTGFDELDEMTCGLQPGDLILLAARPSMGKTALGLTFCLNALCNRTDETVFLFSIEMSREQLILRVLSMLSRVELTRLRSSMMDDEEWARVTATMGRFMNEASFIGDGNRLIIDDTSFQTPSSLRASARRYVRLYGRPSLIMVDYLQLIRSPDQENRTQEIAEISRALKALGKELGCPVLALSQLNRQVEQRADKRPNNGDLRDSGALEQDADLIMFIYRDEVYNSGTLDKGVAEIIVSKQRQGPTGTIRVNFDGRYTLFSPFERGWNFDRAGGNAYVN
