# Supplementary material for: Essential gene acquisition destabilizes plasmid inheritance
Source: PLoS Genet. 2021 Jul 12;17(7):e1009656. doi: 10.1371/journal.pgen.1009656 (PMC8297927; doi:10.1371/journal.pgen.1009656)
Supplement: S1 Data — (GZ) [file pgen.1009656.s029.tar.gz › Phylogenetic data/8/8.protein_info.txt]

13641451	YP_006162300.1	Escherichia coli O83:H1 str. NRG 857C	plasmid-derived single-stranded DNA-binding protein	Plasmid
15551508	YP_006781774.1	Escherichia coli O104:H4 str. 2011C-3493	single-stranded DNA-binding protein	Plasmid
16925510	WP_009426937.1	Escherichia albertii	single-stranded DNA-binding protein	Plasmid
16925583	WP_001276110.1	Escherichia albertii	plasmid-derived single-stranded DNA-binding protein	Plasmid
16925781	WP_099588255.1	Escherichia albertii	single-stranded DNA-binding protein	Plasmid
17277366	WP_010891337.1	Escherichia albertii	single-stranded DNA-binding protein	Plasmid
17995957	NP_052656.1	Escherichia coli O157:H7 str. Sakai	single-stranded DNA-binding protein	Plasmid
20482401	WP_000261477.1	Escherichia coli SE11	single-stranded DNA-binding protein	Plasmid
20601767	WP_001338037.1	Escherichia coli SE15	single-stranded DNA-binding protein	Plasmid
21424394	WP_000068866.1	Escherichia coli O111:H- str. 11128	single-stranded DNA-binding protein	Plasmid
21424540	WP_000290792.1	Escherichia coli O111:H- str. 11128	single-stranded DNA-binding protein	Plasmid
22187729	WP_001338037.1	Escherichia coli UTI89	single-stranded DNA-binding protein	Plasmid
22813385	WP_000290793.1	Escherichia coli APEC O1	single-stranded DNA-binding protein	Plasmid
22818645	WP_001276114.1	Escherichia coli O139:H28 str. E24377A	single-stranded DNA-binding protein	Plasmid
24252333	WP_000290793.1	Escherichia coli SMS-3-5	single-stranded DNA-binding protein	Plasmid
24258083	WP_000290823.1	Escherichia coli O157:H7 str. EC4115	single-stranded DNA-binding protein	Plasmid
24627615	WP_000290823.1	Escherichia coli O157:H7 str. TW14359	single-stranded DNA-binding protein	Plasmid
26021656	WP_000290818.1	Escherichia coli S88	single-stranded DNA-binding protein	Plasmid
26231445	WP_000290786.1	Escherichia coli 042	single-stranded DNA-binding protein	Plasmid
26442203	WP_000290809.1	Escherichia coli O26:H11 str. 11368	single-stranded DNA-binding protein	Plasmid
26473373	WP_001276121.1	Escherichia coli KO11FL	single-stranded DNA-binding protein	Plasmid
26699803	WP_001338037.1	Escherichia coli UM146	single-stranded DNA-binding protein	Plasmid
26864047	WP_001276121.1	Escherichia coli W	single-stranded DNA-binding protein	Plasmid
26914222	WP_012846861.1	Escherichia coli ETEC H10407	single-stranded DNA-binding protein	Plasmid
27065839	WP_000987165.1	Escherichia coli UMNK88	single-stranded DNA-binding protein	Plasmid
27065959	WP_001276127.1	Escherichia coli UMNK88	single-stranded DNA-binding protein	Plasmid
27066097	WP_000290811.1	Escherichia coli UMNK88	single-stranded DNA-binding protein	Plasmid
27113776	WP_000290840.1	Escherichia coli PCN033	single-stranded DNA-binding protein	Plasmid
27514431	WP_000068865.1	Escherichia coli O55:H7 str. RM12579	single-stranded DNA-binding protein	Plasmid
27696143	WP_001276121.1	Escherichia coli W	single-stranded DNA-binding protein	Plasmid
27828161	WP_000290823.1	Escherichia coli Xuzhou21	single-stranded DNA-binding protein	Plasmid
28014974	WP_042029316.1	Escherichia coli O25b:H4-ST131	single-stranded DNA-binding protein	Plasmid
28582575	WP_000290793.1	Escherichia coli JJ1886	single-stranded DNA-binding protein	Plasmid
28846376	WP_025380722.1	Escherichia coli O145:H28 str. RM13516	single-stranded DNA-binding protein	Plasmid
29209947	WP_025380722.1	Escherichia coli O145:H28 str. RM12761	single-stranded DNA-binding protein	Plasmid
29444281	WP_000290823.1	Escherichia coli O157:H7 str. SS17	single-stranded DNA-binding protein	Plasmid
29542276	WP_000290823.1	Escherichia coli O157:H7 str. EDL933	single-stranded DNA-binding protein	Plasmid
29657859	WP_000290841.1	Escherichia coli	single-stranded DNA-binding protein	Plasmid
29953013	WP_000290823.1	Escherichia coli O157:H7 str. SS52	single-stranded DNA-binding protein	Plasmid
30032825	WP_050575774.1	Escherichia coli APEC IMT5155	single-stranded DNA-binding protein	Plasmid
30046527	WP_000290840.1	Escherichia coli	single-stranded DNA-binding protein	Plasmid
30046722	WP_000987165.1	Escherichia coli	single-stranded DNA-binding protein	Plasmid
30130452	WP_001276127.1	Escherichia coli	single-stranded DNA-binding protein	Plasmid
30130601	WP_000290818.1	Escherichia coli	single-stranded DNA-binding protein	Plasmid
30223274	WP_000290801.1	Escherichia coli 1303	plasmid-derived single-stranded DNA-binding protein	Plasmid
30223382	WP_041124251.1	Escherichia coli 1303	single-stranded DNA-binding protein	Plasmid
30305510	WP_000290801.1	Escherichia coli ECC-1470	plasmid-derived single-stranded DNA-binding protein	Plasmid
30410468	WP_022644896.1	Escherichia coli	single-stranded DNA-binding protein	Plasmid
30410509	WP_000290841.1	Escherichia coli	single-stranded DNA-binding protein	Plasmid
30573764	WP_001276120.1	Escherichia coli	single-stranded DNA-binding protein	Plasmid
30578727	WP_000290816.1	Escherichia coli VR50	single-stranded DNA-binding protein	Plasmid
30656605	WP_046201792.1	Escherichia coli	single-stranded DNA-binding protein	Plasmid
31440133	WP_033544285.1	Escherichia coli PCN061	single-stranded DNA-binding protein	Plasmid
31440188	WP_001276110.1	Escherichia coli PCN061	plasmid-derived single-stranded DNA-binding protein	Plasmid
31517020	WP_000290801.1	Escherichia coli	plasmid-derived single-stranded DNA-binding protein	Plasmid
31733569	WP_000290818.1	Escherichia coli	single-stranded DNA-binding protein	Plasmid
31793641	WP_009426937.1	Escherichia coli	single-stranded DNA-binding protein	Plasmid
31807624	WP_001338037.1	Escherichia coli	single-stranded DNA-binding protein	Plasmid
31851072	WP_001530505.1	Escherichia coli	single-stranded DNA-binding protein	Plasmid
31865439	WP_000290823.1	Escherichia coli O157:H7	single-stranded DNA-binding protein	Plasmid
31978329	WP_000068870.1	Escherichia coli	single-stranded DNA-binding protein	Plasmid
32021972	WP_001276120.1	Escherichia coli	single-stranded DNA-binding protein	Plasmid
32022068	WP_060565198.1	Escherichia coli	single-stranded DNA-binding protein	Plasmid
32022158	WP_000290818.1	Escherichia coli	single-stranded DNA-binding protein	Plasmid
32091409	WP_042029316.1	Escherichia coli	single-stranded DNA-binding protein	Plasmid
32145017	WP_000290793.1	Escherichia coli	single-stranded DNA-binding protein	Plasmid
32197567	WP_000290793.1	Escherichia coli	single-stranded DNA-binding protein	Plasmid
32197693	WP_010891337.1	Escherichia coli	single-stranded DNA-binding protein	Plasmid
32276119	WP_000290823.1	Escherichia coli O157:H7	single-stranded DNA-binding protein	Plasmid
32387338	WP_000290801.1	Escherichia coli K-12	plasmid-derived single-stranded DNA-binding protein	Plasmid
32396299	WP_000290801.1	Escherichia coli K-12	plasmid-derived single-stranded DNA-binding protein	Plasmid
32462350	WP_001338037.1	Escherichia coli	single-stranded DNA-binding protein	Plasmid
32514433	WP_000290818.1	Escherichia coli	single-stranded DNA-binding protein	Plasmid
32524795	WP_000290841.1	Escherichia coli	single-stranded DNA-binding protein	Plasmid
32578091	WP_001338037.1	Escherichia coli	single-stranded DNA-binding protein	Plasmid
32583301	WP_000290793.1	Escherichia coli JJ1887	single-stranded DNA-binding protein	Plasmid
32636316	WP_012917674.1	Escherichia coli str. Sanji	single-stranded DNA-binding protein	Plasmid
32636497	WP_023352831.1	Escherichia coli str. Sanji	single-stranded DNA-binding protein	Plasmid
32642136	WP_000290823.1	Escherichia coli	single-stranded DNA-binding protein	Plasmid
32691092	WP_000290823.1	Escherichia coli	single-stranded DNA-binding protein	Plasmid
32696113	WP_000290841.1	Escherichia coli	single-stranded DNA-binding protein	Plasmid
32696341	WP_000987165.1	Escherichia coli	single-stranded DNA-binding protein	Plasmid
32740193	WP_042045560.1	Escherichia coli	single-stranded DNA-binding protein	Plasmid
32740285	WP_031311812.1	Escherichia coli	single-stranded DNA-binding protein	Plasmid
32782838	WP_000290841.1	Escherichia coli	single-stranded DNA-binding protein	Plasmid
32787851	WP_032326923.1	Escherichia coli	single-stranded DNA-binding protein	Plasmid
32891945	WP_000290823.1	Escherichia coli O157:H7	single-stranded DNA-binding protein	Plasmid
32939393	WP_000290823.1	Escherichia coli O157:H7	single-stranded DNA-binding protein	Plasmid
32966314	WP_001276120.1	Escherichia coli	single-stranded DNA-binding protein	Plasmid
32966384	WP_000068873.1	Escherichia coli	single-stranded DNA-binding protein	Plasmid
33010594	WP_001276121.1	Escherichia coli	single-stranded DNA-binding protein	Plasmid
33010804	WP_010891337.1	Escherichia coli	single-stranded DNA-binding protein	Plasmid
33010895	WP_001338037.1	Escherichia coli	single-stranded DNA-binding protein	Plasmid
33046408	WP_001338037.1	Escherichia coli	single-stranded DNA-binding protein	Plasmid
33046537	WP_004152654.1	Escherichia coli	single-stranded DNA-binding protein	Plasmid
33080473	WP_000290856.1	Escherichia coli	single-stranded DNA-binding protein	Plasmid
33095329	WP_047088942.1	Escherichia coli	single-stranded DNA-binding protein	Plasmid
33138128	WP_000290856.1	Escherichia coli	single-stranded DNA-binding protein	Plasmid
33166903	WP_065304462.1	Escherichia coli	single-stranded DNA-binding protein	Plasmid
33167204	WP_001276120.1	Escherichia coli	single-stranded DNA-binding protein	Plasmid
33219747	WP_010891337.1	Escherichia coli	single-stranded DNA-binding protein	Plasmid
33257521	WP_029391983.1	Escherichia coli	single-stranded DNA-binding protein	Plasmid
33263547	WP_000290823.1	Escherichia coli O157:H7	single-stranded DNA-binding protein	Plasmid
33308094	WP_000068865.1	Escherichia coli	single-stranded DNA-binding protein	Plasmid
33346243	WP_000987165.1	Escherichia coli	single-stranded DNA-binding protein	Plasmid
33346541	WP_000068865.1	Escherichia coli	single-stranded DNA-binding protein	Plasmid
33395747	WP_077635563.1	Escherichia coli	single-stranded DNA-binding protein	Plasmid
33395813	WP_001276114.1	Escherichia coli	single-stranded DNA-binding protein	Plasmid
33430821	WP_000290823.1	Escherichia coli O157:H7	single-stranded DNA-binding protein	Plasmid
33445855	WP_000290823.1	Escherichia coli O157:H7	single-stranded DNA-binding protein	Plasmid
33475069	WP_000290823.1	Escherichia coli O157:H7	single-stranded DNA-binding protein	Plasmid
33490392	WP_000290823.1	Escherichia coli O157:H7	single-stranded DNA-binding protein	Plasmid
33519078	WP_000290823.1	Escherichia coli O157:H7	single-stranded DNA-binding protein	Plasmid
33534175	WP_000290823.1	Escherichia coli O157:H7	single-stranded DNA-binding protein	Plasmid
33563232	WP_000290823.1	Escherichia coli O157:H7	single-stranded DNA-binding protein	Plasmid
33578485	WP_000290823.1	Escherichia coli	single-stranded DNA-binding protein	Plasmid
33607060	WP_000290823.1	Escherichia coli	single-stranded DNA-binding protein	Plasmid
33654730	WP_000290823.1	Escherichia coli	single-stranded DNA-binding protein	Plasmid
33668281	WP_042045560.1	Escherichia coli O25b:H4	single-stranded DNA-binding protein	Plasmid
33689856	WP_071940837.1	Escherichia coli	single-stranded DNA-binding protein	Plasmid
33690225	WP_001276116.1	Escherichia coli	single-stranded DNA-binding protein	Plasmid
33711273	WP_001276116.1	Escherichia coli	single-stranded DNA-binding protein	Plasmid
33711377	WP_071940837.1	Escherichia coli	single-stranded DNA-binding protein	Plasmid
33732615	WP_001276116.1	Escherichia coli	single-stranded DNA-binding protein	Plasmid
33732719	WP_071940837.1	Escherichia coli	single-stranded DNA-binding protein	Plasmid
33754465	WP_001276116.1	Escherichia coli	single-stranded DNA-binding protein	Plasmid
33754569	WP_071940837.1	Escherichia coli	single-stranded DNA-binding protein	Plasmid
33818955	WP_077757693.1	Escherichia coli	single-stranded DNA-binding protein	Plasmid
33841603	WP_000290823.1	Escherichia coli	single-stranded DNA-binding protein	Plasmid
33863487	WP_000290823.1	Escherichia coli	single-stranded DNA-binding protein	Plasmid
33886158	WP_000290823.1	Escherichia coli	single-stranded DNA-binding protein	Plasmid
33907954	WP_000290823.1	Escherichia coli	single-stranded DNA-binding protein	Plasmid
33925509	WP_000290823.1	Escherichia coli	single-stranded DNA-binding protein	Plasmid
33952652	WP_000290823.1	Escherichia coli	single-stranded DNA-binding protein	Plasmid
33979834	WP_000290823.1	Escherichia coli	single-stranded DNA-binding protein	Plasmid
34006914	WP_000290823.1	Escherichia coli	single-stranded DNA-binding protein	Plasmid
34283447	WP_000290802.1	Escherichia coli	single-stranded DNA-binding protein	Plasmid
34305308	WP_073521355.1	Escherichia coli	single-stranded DNA-binding protein	Plasmid
34326733	WP_077899817.1	Escherichia coli	single-stranded DNA-binding protein	Plasmid
34341902	WP_001276107.1	Escherichia coli	single-stranded DNA-binding protein	Plasmid
34373470	WP_000290793.1	Escherichia coli	single-stranded DNA-binding protein	Plasmid
34395128	WP_000290840.1	Escherichia coli	single-stranded DNA-binding protein	Plasmid
34395220	WP_012783926.1	Escherichia coli	single-stranded DNA-binding protein	Plasmid
34422269	WP_000290840.1	Escherichia coli	single-stranded DNA-binding protein	Plasmid
34437301	WP_000290840.1	Escherichia coli	single-stranded DNA-binding protein	Plasmid
34469051	WP_000290793.1	Escherichia coli	single-stranded DNA-binding protein	Plasmid
34534127	WP_073529419.1	Escherichia coli	single-stranded DNA-binding protein	Plasmid
34534307	WP_000290834.1	Escherichia coli	single-stranded DNA-binding protein	Plasmid
34665143	WP_046201792.1	Escherichia coli	single-stranded DNA-binding protein	Plasmid
34677371	WP_046201792.1	Escherichia coli	single-stranded DNA-binding protein	Plasmid
34697285	WP_073519975.1	Escherichia coli	single-stranded DNA-binding protein	Plasmid
34709486	WP_000290793.1	Escherichia coli	single-stranded DNA-binding protein	Plasmid
34729696	WP_073519975.1	Escherichia coli	single-stranded DNA-binding protein	Plasmid
34741761	WP_073553860.1	Escherichia coli	single-stranded DNA-binding protein	Plasmid
34767738	WP_073519975.1	Escherichia coli	single-stranded DNA-binding protein	Plasmid
34767869	WP_009426937.1	Escherichia coli	single-stranded DNA-binding protein	Plasmid
34780140	WP_073519975.1	Escherichia coli	single-stranded DNA-binding protein	Plasmid
34780199	WP_009426937.1	Escherichia coli	single-stranded DNA-binding protein	Plasmid
34816781	WP_073519975.1	Escherichia coli	single-stranded DNA-binding protein	Plasmid
34816938	WP_009426937.1	Escherichia coli	single-stranded DNA-binding protein	Plasmid
34848530	WP_000290793.1	Escherichia coli	single-stranded DNA-binding protein	Plasmid
34848754	WP_001276110.1	Escherichia coli	plasmid-derived single-stranded DNA-binding protein	Plasmid
34856321	WP_021569034.1	Escherichia coli	single-stranded DNA-binding protein	Plasmid
34856463	WP_073569710.1	Escherichia coli	single-stranded DNA-binding protein	Plasmid
34878695	WP_000290802.1	Escherichia coli	single-stranded DNA-binding protein	Plasmid
34922433	WP_063099965.1	Escherichia coli	single-stranded DNA-binding protein	Plasmid
34922884	WP_010891337.1	Escherichia coli	single-stranded DNA-binding protein	Plasmid
34935659	WP_001276125.1	Escherichia coli	single-stranded DNA-binding protein	Plasmid
34975040	WP_078081128.1	Escherichia coli	single-stranded DNA-binding protein	Plasmid
34975070	WP_050427786.1	Escherichia coli	single-stranded DNA-binding protein	Plasmid
34975160	WP_000290806.1	Escherichia coli	single-stranded DNA-binding protein	Plasmid
34975260	WP_001276127.1	Escherichia coli	single-stranded DNA-binding protein	Plasmid
34992627	WP_031222835.1	Escherichia coli	single-stranded DNA-binding protein	Plasmid
35002235	WP_042045560.1	Escherichia coli	single-stranded DNA-binding protein	Plasmid
35023681	WP_020804498.1	Escherichia coli	single-stranded DNA-binding protein	Plasmid
35023991	WP_000987165.1	Escherichia coli	single-stranded DNA-binding protein	Plasmid
35050581	WP_000290841.1	Escherichia coli	single-stranded DNA-binding protein	Plasmid
35055569	WP_071182148.1	Escherichia coli	single-stranded DNA-binding protein	Plasmid
35055628	WP_077760374.1	Escherichia coli	single-stranded DNA-binding protein	Plasmid
35077406	WP_000290793.1	Escherichia coli	single-stranded DNA-binding protein	Plasmid
35082950	WP_042039995.1	Escherichia coli	single-stranded DNA-binding protein	Plasmid
35083094	WP_000168313.1	Escherichia coli	single-stranded DNA-binding protein	Plasmid
35103744	WP_000290818.1	Escherichia coli	single-stranded DNA-binding protein	Plasmid
35103958	WP_001276125.1	Escherichia coli	single-stranded DNA-binding protein	Plasmid
35103972	WP_004152654.1	Escherichia coli	single-stranded DNA-binding protein	Plasmid
35108714	WP_000290840.1	Escherichia coli	single-stranded DNA-binding protein	Plasmid
35108950	WP_000987165.1	Escherichia coli	single-stranded DNA-binding protein	Plasmid
35129798	WP_000290793.1	Escherichia coli	single-stranded DNA-binding protein	Plasmid
35135193	WP_000290793.1	Escherichia coli	single-stranded DNA-binding protein	Plasmid
35161343	WP_000290841.1	Escherichia coli	single-stranded DNA-binding protein	Plasmid
35187911	WP_000290841.1	Escherichia coli	single-stranded DNA-binding protein	Plasmid
35188046	WP_014343512.1	Escherichia coli	single-stranded DNA-binding protein	Plasmid
35209381	WP_000290841.1	Escherichia coli	single-stranded DNA-binding protein	Plasmid
35209449	WP_032442031.1	Escherichia coli	single-stranded DNA-binding protein	Plasmid
35214543	WP_001593051.1	Escherichia coli	single-stranded DNA-binding protein	Plasmid
35263313	WP_000987165.1	Escherichia coli	single-stranded DNA-binding protein	Plasmid
35289212	WP_000987165.1	Escherichia coli	single-stranded DNA-binding protein	Plasmid
35294172	WP_000290841.1	Escherichia coli	single-stranded DNA-binding protein	Plasmid
35347704	WP_000290843.1	Escherichia coli	single-stranded DNA-binding protein	Plasmid
35424879	WP_000290840.1	Escherichia coli	single-stranded DNA-binding protein	Plasmid
35450743	WP_000068872.1	Escherichia coli	single-stranded DNA-binding protein	Plasmid
35450858	WP_010891337.1	Escherichia coli	single-stranded DNA-binding protein	Plasmid
35477679	WP_012783926.1	Escherichia coli	single-stranded DNA-binding protein	Plasmid
35477982	WP_010891337.1	Escherichia coli	single-stranded DNA-binding protein	Plasmid
35499758	WP_000068865.1	Escherichia coli	single-stranded DNA-binding protein	Plasmid
35499828	WP_000290793.1	Escherichia coli	single-stranded DNA-binding protein	Plasmid
35505320	WP_000068865.1	Escherichia coli	single-stranded DNA-binding protein	Plasmid
35505389	WP_000290793.1	Escherichia coli	single-stranded DNA-binding protein	Plasmid
35526509	WP_000290841.1	Escherichia coli	single-stranded DNA-binding protein	Plasmid
35557028	WP_000290838.1	Escherichia coli	single-stranded DNA-binding protein	Plasmid
35591580	WP_000290840.1	Escherichia coli	single-stranded DNA-binding protein	Plasmid
35596856	WP_000290840.1	Escherichia coli	single-stranded DNA-binding protein	Plasmid
35641458	WP_031311812.1	Escherichia coli	single-stranded DNA-binding protein	Plasmid
35657838	WP_000290841.1	Escherichia coli	single-stranded DNA-binding protein	Plasmid
35662705	WP_001276120.1	Escherichia coli	single-stranded DNA-binding protein	Plasmid
35684462	WP_000987165.1	Escherichia coli	single-stranded DNA-binding protein	Plasmid
35689313	WP_000290840.1	Escherichia coli	single-stranded DNA-binding protein	Plasmid
35711470	WP_001276120.1	Escherichia coli	single-stranded DNA-binding protein	Plasmid
35716400	WP_000290841.1	Escherichia coli	single-stranded DNA-binding protein	Plasmid
35737723	WP_001276107.1	Escherichia coli	single-stranded DNA-binding protein	Plasmid
35737922	WP_088172508.1	Escherichia coli	single-stranded DNA-binding protein	Plasmid
35742901	WP_001276107.1	Escherichia coli	single-stranded DNA-binding protein	Plasmid
35743116	WP_000290793.1	Escherichia coli	single-stranded DNA-binding protein	Plasmid
35743124	WP_000290793.1	Escherichia coli	single-stranded DNA-binding protein	Plasmid
35763901	WP_000290840.1	Escherichia coli	single-stranded DNA-binding protein	Plasmid
35773329	WP_000987165.1	Escherichia coli	single-stranded DNA-binding protein	Plasmid
35773743	WP_010891337.1	Escherichia coli	single-stranded DNA-binding protein	Plasmid
35791403	WP_000290823.1	Escherichia coli O157	single-stranded DNA-binding protein	Plasmid
35825945	WP_000218312.1	Escherichia coli	single-stranded DNA-binding protein	Plasmid
35831162	WP_000290801.1	Escherichia coli	plasmid-derived single-stranded DNA-binding protein	Plasmid
35858033	WP_000290812.1	Escherichia coli	single-stranded DNA-binding protein	Plasmid
35884515	WP_001276120.1	Escherichia coli	single-stranded DNA-binding protein	Plasmid
35884624	WP_000290823.1	Escherichia coli	single-stranded DNA-binding protein	Plasmid
35927679	WP_000290823.1	Escherichia coli	single-stranded DNA-binding protein	Plasmid
35932258	WP_077757693.1	Escherichia coli O6:H16	single-stranded DNA-binding protein	Plasmid
35947245	WP_029391983.1	Escherichia coli	single-stranded DNA-binding protein	Plasmid
35952407	WP_010891337.1	Escherichia coli	single-stranded DNA-binding protein	Plasmid
35966584	WP_077627227.1	Escherichia coli	single-stranded DNA-binding protein	Plasmid
35966769	WP_077631595.1	Escherichia coli	single-stranded DNA-binding protein	Plasmid
35971825	WP_000290816.1	Escherichia coli	single-stranded DNA-binding protein	Plasmid
35985756	WP_001276120.1	Escherichia coli	single-stranded DNA-binding protein	Plasmid
35990597	WP_096037670.1	Escherichia coli	single-stranded DNA-binding protein	Plasmid
36004896	WP_000290818.1	Escherichia coli	single-stranded DNA-binding protein	Plasmid
36009852	WP_052974665.1	Escherichia coli	single-stranded DNA-binding protein	Plasmid
36023939	WP_000290838.1	Escherichia coli	single-stranded DNA-binding protein	Plasmid
36028991	WP_001276107.1	Escherichia coli	single-stranded DNA-binding protein	Plasmid
36043236	WP_000068865.1	Escherichia coli	single-stranded DNA-binding protein	Plasmid
36043346	WP_001276107.1	Escherichia coli	single-stranded DNA-binding protein	Plasmid
36048403	WP_000290816.1	Escherichia coli	single-stranded DNA-binding protein	Plasmid
36062330	WP_050427786.1	Escherichia coli	single-stranded DNA-binding protein	Plasmid
36062396	WP_001276114.1	Escherichia coli	single-stranded DNA-binding protein	Plasmid
36066896	WP_000290840.1	Escherichia coli	single-stranded DNA-binding protein	Plasmid
36067096	WP_001276107.1	Escherichia coli	single-stranded DNA-binding protein	Plasmid
36081713	WP_000290793.1	Escherichia coli	single-stranded DNA-binding protein	Plasmid
36086769	WP_000290793.1	Escherichia coli	single-stranded DNA-binding protein	Plasmid
36101702	WP_000290793.1	Escherichia coli	single-stranded DNA-binding protein	Plasmid
36101954	WP_001276120.1	Escherichia coli	single-stranded DNA-binding protein	Plasmid
36107297	WP_001276120.1	Escherichia coli	single-stranded DNA-binding protein	Plasmid
36126822	WP_042045560.1	Escherichia coli	single-stranded DNA-binding protein	Plasmid
36141605	WP_010891337.1	Escherichia coli	single-stranded DNA-binding protein	Plasmid
36141694	WP_001615669.1	Escherichia coli	single-stranded DNA-binding protein	Plasmid
36147041	WP_023351703.1	Escherichia coli	single-stranded DNA-binding protein	Plasmid
36161118	WP_001276105.1	Escherichia coli O91 str. RM7190	single-stranded DNA-binding protein	Plasmid
36179585	WP_001276120.1	Escherichia coli O6:H16	single-stranded DNA-binding protein	Plasmid
36179692	WP_077635563.1	Escherichia coli O6:H16	single-stranded DNA-binding protein	Plasmid
36179964	WP_077757693.1	Escherichia coli O6:H16	single-stranded DNA-binding protein	Plasmid
36184635	WP_019842788.1	Escherichia coli O15:H11	single-stranded DNA-binding protein	Plasmid
36184748	WP_077877185.1	Escherichia coli O15:H11	single-stranded DNA-binding protein	Plasmid
36199269	WP_086219057.1	Escherichia coli O114:H49	single-stranded DNA-binding protein	Plasmid
36204113	WP_001276120.1	Escherichia coli	single-stranded DNA-binding protein	Plasmid
36218093	WP_077899050.1	Escherichia coli O25:H16	single-stranded DNA-binding protein	Plasmid
36237681	WP_000290793.1	Escherichia coli	single-stranded DNA-binding protein	Plasmid
36242435	WP_099490929.1	Escherichia coli O169:H41	single-stranded DNA-binding protein	Plasmid
36242474	WP_001276120.1	Escherichia coli O169:H41	single-stranded DNA-binding protein	Plasmid
36242680	WP_077841600.1	Escherichia coli O169:H41	single-stranded DNA-binding protein	Plasmid
36257149	WP_077635050.1	Escherichia coli O128:H27	single-stranded DNA-binding protein	Plasmid
36261941	WP_077841600.1	Escherichia coli O27:H7	single-stranded DNA-binding protein	Plasmid
36276065	WP_077841600.1	Escherichia coli O169:H41	single-stranded DNA-binding protein	Plasmid
36285201	WP_077841600.1	Escherichia coli	single-stranded DNA-binding protein	Plasmid
36299025	WP_077841600.1	Escherichia coli	single-stranded DNA-binding protein	Plasmid
36303568	WP_077757693.1	Escherichia coli O6:H16	single-stranded DNA-binding protein	Plasmid
36318063	WP_077630560.1	Escherichia coli O178:H19	single-stranded DNA-binding protein	Plasmid
36318110	WP_001276120.1	Escherichia coli O178:H19	single-stranded DNA-binding protein	Plasmid
36337221	WP_010891337.1	Escherichia coli	single-stranded DNA-binding protein	Plasmid
36342448	WP_000290793.1	Escherichia coli	single-stranded DNA-binding protein	Plasmid
36357181	WP_000290793.1	Escherichia coli	single-stranded DNA-binding protein	Plasmid
36361987	WP_023352831.1	Escherichia coli	single-stranded DNA-binding protein	Plasmid
36376909	WP_042029316.1	Escherichia coli	single-stranded DNA-binding protein	Plasmid
36376981	WP_060628166.1	Escherichia coli	single-stranded DNA-binding protein	Plasmid
36377047	WP_031619450.1	Escherichia coli	single-stranded DNA-binding protein	Plasmid
36381847	WP_000290840.1	Escherichia coli	single-stranded DNA-binding protein	Plasmid
36391520	WP_023352831.1	Escherichia coli	single-stranded DNA-binding protein	Plasmid
36396398	WP_000290840.1	Escherichia coli	single-stranded DNA-binding protein	Plasmid
36401505	WP_029391983.1	Escherichia coli	single-stranded DNA-binding protein	Plasmid
36401654	WP_010891337.1	Escherichia coli	single-stranded DNA-binding protein	Plasmid
36416457	WP_042045560.1	Escherichia coli	single-stranded DNA-binding protein	Plasmid
36416630	WP_100190827.1	Escherichia coli	single-stranded DNA-binding protein	Plasmid
36421373	WP_000290840.1	Escherichia coli	single-stranded DNA-binding protein	Plasmid
36437059	WP_010891337.1	Escherichia coli	single-stranded DNA-binding protein	Plasmid
36441984	WP_100273082.1	Escherichia coli	single-stranded DNA-binding protein	Plasmid
36452840	WP_032214168.1	Escherichia coli	single-stranded DNA-binding protein	Plasmid
36452969	WP_001276110.1	Escherichia coli	plasmid-derived single-stranded DNA-binding protein	Plasmid
36476447	WP_042032564.1	Escherichia coli	single-stranded DNA-binding protein	Plasmid
36523651	WP_050427786.1	Escherichia coli	single-stranded DNA-binding protein	Plasmid
36523752	WP_009426937.1	Escherichia coli	single-stranded DNA-binding protein	Plasmid
36537988	WP_101408957.1	Escherichia coli	single-stranded DNA-binding protein	Plasmid
36556506	WP_010891337.1	Escherichia coli	single-stranded DNA-binding protein	Plasmid
36576390	WP_000290840.1	Escherichia coli	single-stranded DNA-binding protein	Plasmid
36581713	WP_000290811.1	Escherichia coli	single-stranded DNA-binding protein	Plasmid
36581800	WP_101968919.1	Escherichia coli	single-stranded DNA-binding protein	Plasmid
36595735	WP_000290842.1	Escherichia coli	single-stranded DNA-binding protein	Plasmid
36595815	WP_001276120.1	Escherichia coli	single-stranded DNA-binding protein	Plasmid
36595981	WP_089563369.1	Escherichia coli	single-stranded DNA-binding protein	Plasmid
36601124	WP_000290842.1	Escherichia coli	single-stranded DNA-binding protein	Plasmid
36614952	WP_000290793.1	Escherichia coli	single-stranded DNA-binding protein	Plasmid
36620028	WP_010891337.1	Escherichia coli	single-stranded DNA-binding protein	Plasmid
36633996	WP_000987165.1	Escherichia coli	single-stranded DNA-binding protein	Plasmid
36634155	WP_000068862.1	Escherichia coli	single-stranded DNA-binding protein	Plasmid
36634302	WP_072647559.1	Escherichia coli	single-stranded DNA-binding protein	Plasmid
36639264	WP_023352831.1	Escherichia coli	single-stranded DNA-binding protein	Plasmid
36664595	WP_001276120.1	Escherichia coli	single-stranded DNA-binding protein	Plasmid
36679154	WP_001276110.1	Escherichia coli	plasmid-derived single-stranded DNA-binding protein	Plasmid
36707726	WP_000987165.1	Escherichia coli	single-stranded DNA-binding protein	Plasmid
36707947	WP_020323149.1	Escherichia coli	single-stranded DNA-binding protein	Plasmid
36712866	WP_095719660.1	Escherichia coli	single-stranded DNA-binding protein	Plasmid
36722478	WP_000290838.1	Escherichia coli	single-stranded DNA-binding protein	Plasmid
36722690	WP_000987165.1	Escherichia coli	single-stranded DNA-binding protein	Plasmid
36727501	WP_001338037.1	Escherichia coli	single-stranded DNA-binding protein	Plasmid
36727703	WP_077513848.1	Escherichia coli	single-stranded DNA-binding protein	Plasmid
36733192	WP_023351452.1	Escherichia coli	single-stranded DNA-binding protein	Plasmid
36733292	WP_001276120.1	Escherichia coli	single-stranded DNA-binding protein	Plasmid
36738383	WP_104888888.1	Escherichia coli	single-stranded DNA-binding protein	Plasmid
36743030	WP_000290811.1	Escherichia coli	single-stranded DNA-binding protein	Plasmid
36806849	WP_050427786.1	Escherichia coli	single-stranded DNA-binding protein	Plasmid
36811895	WP_032272090.1	Escherichia coli	single-stranded DNA-binding protein	Plasmid
36856745	WP_032493170.1	Escherichia coli	single-stranded DNA-binding protein	Plasmid
36856938	WP_001276120.1	Escherichia coli	single-stranded DNA-binding protein	Plasmid
36862162	WP_000290840.1	Escherichia coli	single-stranded DNA-binding protein	Plasmid
36862219	WP_000068872.1	Escherichia coli	single-stranded DNA-binding protein	Plasmid
36867541	WP_001276120.1	Escherichia coli O104:H4	single-stranded DNA-binding protein	Plasmid
36876940	WP_000290801.1	Escherichia coli	plasmid-derived single-stranded DNA-binding protein	Plasmid
36882025	WP_031942454.1	Escherichia coli	single-stranded DNA-binding protein	Plasmid
36882077	WP_000290841.1	Escherichia coli	single-stranded DNA-binding protein	Plasmid
36882195	WP_010891337.1	Escherichia coli	single-stranded DNA-binding protein	Plasmid
36886920	WP_001276116.1	Escherichia coli	single-stranded DNA-binding protein	Plasmid
36887064	WP_020323149.1	Escherichia coli	single-stranded DNA-binding protein	Plasmid
36902287	WP_000290792.1	Escherichia coli	single-stranded DNA-binding protein	Plasmid
36913232	WP_000290792.1	Escherichia coli	single-stranded DNA-binding protein	Plasmid
36918146	WP_044863124.1	Escherichia coli	single-stranded DNA-binding protein	Plasmid
36928927	WP_001276120.1	Escherichia coli	single-stranded DNA-binding protein	Plasmid
36934028	WP_001276114.1	Escherichia coli	single-stranded DNA-binding protein	Plasmid
36944800	WP_033885676.1	Escherichia coli	single-stranded DNA-binding protein	Plasmid
36950058	WP_000290792.1	Escherichia coli	single-stranded DNA-binding protein	Plasmid
36954982	WP_052901324.1	Escherichia coli	single-stranded DNA-binding protein	Plasmid
36966784	WP_106907430.1	Escherichia coli	single-stranded DNA-binding protein	Plasmid
36981492	WP_077814918.1	Escherichia coli	single-stranded DNA-binding protein	Plasmid
36997473	WP_077632785.1	Escherichia coli	single-stranded DNA-binding protein	Plasmid
37002253	WP_001276132.1	Escherichia coli	single-stranded DNA-binding protein	Plasmid
37007259	WP_106907088.1	Escherichia coli	single-stranded DNA-binding protein	Plasmid
37012093	WP_001276132.1	Escherichia coli	single-stranded DNA-binding protein	Plasmid
37017301	WP_001276132.1	Escherichia coli	single-stranded DNA-binding protein	Plasmid
37022956	WP_000290816.1	Escherichia coli	single-stranded DNA-binding protein	Plasmid
37027879	WP_077755897.1	Escherichia coli	single-stranded DNA-binding protein	Plasmid
37027964	WP_077814918.1	Escherichia coli	single-stranded DNA-binding protein	Plasmid
37032974	WP_001276132.1	Escherichia coli	single-stranded DNA-binding protein	Plasmid
37038014	WP_000257467.1	Escherichia coli	single-stranded DNA-binding protein	Plasmid
37043223	WP_000068866.1	Escherichia coli	single-stranded DNA-binding protein	Plasmid
37054141	WP_009426937.1	Escherichia coli	single-stranded DNA-binding protein	Plasmid
37059602	WP_000290793.1	Escherichia coli	single-stranded DNA-binding protein	Plasmid
37065129	WP_106905010.1	Escherichia coli	single-stranded DNA-binding protein	Plasmid
37065235	WP_000290792.1	Escherichia coli	single-stranded DNA-binding protein	Plasmid
37111436	WP_077755897.1	Escherichia coli	single-stranded DNA-binding protein	Plasmid
37127981	WP_000290793.1	Escherichia coli	single-stranded DNA-binding protein	Plasmid
37138684	WP_001276121.1	Escherichia coli	single-stranded DNA-binding protein	Plasmid
37138738	WP_077814918.1	Escherichia coli	single-stranded DNA-binding protein	Plasmid
37144302	WP_106914166.1	Escherichia coli	single-stranded DNA-binding protein	Plasmid
37171174	WP_009426937.1	Escherichia coli	single-stranded DNA-binding protein	Plasmid
37176436	WP_077694322.1	Escherichia coli	single-stranded DNA-binding protein	Plasmid
37213707	WP_000290793.1	Escherichia coli	single-stranded DNA-binding protein	Plasmid
37218714	WP_000290818.1	Escherichia coli	single-stranded DNA-binding protein	Plasmid
37218926	WP_021532391.1	Escherichia coli	single-stranded DNA-binding protein	Plasmid
37223595	WP_001276120.1	Escherichia coli	single-stranded DNA-binding protein	Plasmid
37233495	WP_042039995.1	Escherichia coli	single-stranded DNA-binding protein	Plasmid
37242676	WP_012917674.1	Escherichia coli	single-stranded DNA-binding protein	Plasmid
37242682	WP_012917674.1	Escherichia coli	single-stranded DNA-binding protein	Plasmid
37260720	WP_001615669.1	Escherichia coli	single-stranded DNA-binding protein	Plasmid
37260755	WP_001404321.1	Escherichia coli	single-stranded DNA-binding protein	Plasmid
37265795	WP_023352831.1	Escherichia coli	single-stranded DNA-binding protein	Plasmid
37266006	WP_000987165.1	Escherichia coli	single-stranded DNA-binding protein	Plasmid
37270835	WP_001276116.1	Escherichia coli	single-stranded DNA-binding protein	Plasmid
37270866	WP_020323149.1	Escherichia coli	single-stranded DNA-binding protein	Plasmid
37306661	WP_001276132.1	Escherichia coli O43 str. RM10042	single-stranded DNA-binding protein	Plasmid
37312692	WP_000068870.1	Escherichia coli O26 str. RM10386	single-stranded DNA-binding protein	Plasmid
37317878	WP_000290792.1	Escherichia coli O111 str. RM9322	single-stranded DNA-binding protein	Plasmid
37322731	WP_000290793.1	Escherichia coli	single-stranded DNA-binding protein	Plasmid
37322852	WP_000068862.1	Escherichia coli	single-stranded DNA-binding protein	Plasmid
37328033	WP_001276132.1	Escherichia coli	single-stranded DNA-binding protein	Plasmid
37328155	WP_077630560.1	Escherichia coli	single-stranded DNA-binding protein	Plasmid
37332791	WP_042039995.1	Escherichia coli	single-stranded DNA-binding protein	Plasmid
37338107	WP_000290841.1	Escherichia coli	single-stranded DNA-binding protein	Plasmid
37343143	WP_001338037.1	Escherichia coli	single-stranded DNA-binding protein	Plasmid
37343238	WP_010891337.1	Escherichia coli	single-stranded DNA-binding protein	Plasmid
37348242	WP_000290841.1	Escherichia coli	single-stranded DNA-binding protein	Plasmid
37348320	WP_001276125.1	Escherichia coli	single-stranded DNA-binding protein	Plasmid
37353942	WP_000290792.1	Escherichia coli	single-stranded DNA-binding protein	Plasmid
37359132	WP_029391983.1	Escherichia coli	single-stranded DNA-binding protein	Plasmid
37359309	WP_000290793.1	Escherichia coli	single-stranded DNA-binding protein	Plasmid
37364406	WP_000290840.1	Escherichia coli	single-stranded DNA-binding protein	Plasmid
37373356	WP_010891337.1	Escherichia coli	single-stranded DNA-binding protein	Plasmid
37373485	WP_001276110.1	Escherichia coli	plasmid-derived single-stranded DNA-binding protein	Plasmid
37388217	WP_000290792.1	Escherichia coli	single-stranded DNA-binding protein	Plasmid
37393520	WP_000290792.1	Escherichia coli	single-stranded DNA-binding protein	Plasmid
37403311	WP_000290841.1	Escherichia coli	single-stranded DNA-binding protein	Plasmid
37438929	WP_085543294.1	Escherichia coli	single-stranded DNA-binding protein	Plasmid
37439031	WP_001276114.1	Escherichia coli	single-stranded DNA-binding protein	Plasmid
37443825	WP_085543294.1	Escherichia coli	single-stranded DNA-binding protein	Plasmid
37443928	WP_001276114.1	Escherichia coli	single-stranded DNA-binding protein	Plasmid
37634681	WP_001297042.1	Escherichia coli B7A	plasmid-derived single-stranded DNA-binding protein	Plasmid
37634763	WP_077628095.1	Escherichia coli B7A	single-stranded DNA-binding protein	Plasmid
37634796	WP_077628634.1	Escherichia coli B7A	single-stranded DNA-binding protein	Plasmid
37639747	WP_001338037.1	Escherichia coli RS218	single-stranded DNA-binding protein	Plasmid
37648837	WP_001338037.1	Escherichia coli	single-stranded DNA-binding protein	Plasmid
37648947	WP_001276120.1	Escherichia coli	single-stranded DNA-binding protein	Plasmid
37653798	WP_000068865.1	Escherichia coli	single-stranded DNA-binding protein	Plasmid
37658517	WP_000290818.1	Escherichia coli	single-stranded DNA-binding protein	Plasmid
28972617	WP_000290839.1	Escherichia coli	single-stranded DNA-binding protein	Chromosome
28968085	WP_000290839.1	Escherichia coli	single-stranded DNA-binding protein	Chromosome
28847937	WP_000290839.1	Escherichia coli	single-stranded DNA-binding protein	Chromosome
34915999	WP_000290801.1	Escherichia coli	plasmid-derived single-stranded DNA-binding protein	Chromosome
29428101	WP_000290801.1	Escherichia coli KLY	plasmid-derived single-stranded DNA-binding protein	Chromosome
34795232	WP_046201792.1	Escherichia coli	single-stranded DNA-binding protein	Chromosome
36667793	WP_021569034.1	Escherichia coli	single-stranded DNA-binding protein	Chromosome
35623411	WP_010891337.1	Escherichia coli	single-stranded DNA-binding protein	Chromosome
36452021	WP_001398219.1	Escherichia coli	single-stranded DNA-binding protein	Chromosome
29204490	WP_025263461.1	Escherichia coli	single-stranded DNA-binding protein	Chromosome
18618334	WP_000168311.1	Escherichia albertii	single-stranded DNA-binding protein SSB1	Chromosome
27065459	WP_000168252.1	Escherichia coli UMNK88	single-stranded DNA-binding protein	Chromosome
36614489	WP_000168310.1	Escherichia coli	single-stranded DNA-binding protein SSB1	Chromosome
17276751	WP_000168310.1	Escherichia albertii	single-stranded DNA-binding protein SSB1	Chromosome
16921802	WP_000168310.1	Escherichia albertii	single-stranded DNA-binding protein SSB1	Chromosome
11520167	WP_000168310.1	Escherichia albertii	single-stranded DNA-binding protein SSB1	Chromosome
1845777	WP_000168310.1	Escherichia albertii KF1	single-stranded DNA-binding protein SSB1	Chromosome
32973749	WP_000168255.1	Escherichia coli	single-stranded DNA-binding protein	Chromosome
29201943	WP_025210444.1	Escherichia coli	single-stranded DNA-binding protein	Chromosome
29090030	WP_025210444.1	Escherichia coli	single-stranded DNA-binding protein	Chromosome
29085303	WP_025210444.1	Escherichia coli	single-stranded DNA-binding protein	Chromosome
31439716	WP_047928938.1	Escherichia coli PCN061	single-stranded DNA-binding protein SSB1	Chromosome
37368315	WP_110991563.1	Escherichia coli	single-stranded DNA-binding protein SSB1	Chromosome
37658108	WP_000168305.1	Escherichia coli	ssDNA-binding protein	Chromosome
37651503	WP_000168305.1	Escherichia coli	ssDNA-binding protein	Chromosome
37648382	WP_000168305.1	Escherichia coli	ssDNA-binding protein	Chromosome
37643778	WP_000168305.1	Escherichia coli	ssDNA-binding protein	Chromosome
37639228	WP_000168305.1	Escherichia coli RS218	ssDNA-binding protein	Chromosome
37632591	WP_000168305.1	Escherichia coli B7A	ssDNA-binding protein	Chromosome
37629716	WP_000168305.1	Escherichia coli P12b	ssDNA-binding protein	Chromosome
37466169	WP_000168305.1	Escherichia coli	ssDNA-binding protein	Chromosome
37461801	WP_000168305.1	Escherichia coli	ssDNA-binding protein	Chromosome
37457350	WP_000168305.1	Escherichia coli	ssDNA-binding protein	Chromosome
37452947	WP_000168305.1	Escherichia coli	ssDNA-binding protein	Chromosome
37448423	WP_000168305.1	Escherichia coli	ssDNA-binding protein	Chromosome
37443387	WP_000168305.1	Escherichia coli	ssDNA-binding protein	Chromosome
37438500	WP_000168305.1	Escherichia coli	ssDNA-binding protein	Chromosome
37433859	WP_000168305.1	Escherichia coli O127:H6	ssDNA-binding protein	Chromosome
37425109	WP_000168305.1	Escherichia coli O127:H6	ssDNA-binding protein	Chromosome
37424411	WP_000168305.1	Escherichia coli	ssDNA-binding protein	Chromosome
37419959	WP_000168305.1	Escherichia coli	ssDNA-binding protein	Chromosome
37415394	WP_000168305.1	Escherichia coli	ssDNA-binding protein	Chromosome
37402477	WP_000168305.1	Escherichia coli	ssDNA-binding protein	Chromosome
37397846	WP_000168305.1	Escherichia coli	ssDNA-binding protein	Chromosome
37393023	WP_000168305.1	Escherichia coli	ssDNA-binding protein	Chromosome
37387710	WP_000168305.1	Escherichia coli	ssDNA-binding protein	Chromosome
37380941	WP_000168305.1	Escherichia coli	ssDNA-binding protein	Chromosome
37377937	WP_000168305.1	Escherichia coli	ssDNA-binding protein	Chromosome
37369104	WP_000168305.1	Escherichia coli	ssDNA-binding protein	Chromosome
37364155	WP_000168305.1	Escherichia coli	ssDNA-binding protein	Chromosome
37356554	WP_000168305.1	Escherichia coli	ssDNA-binding protein	Chromosome
37353367	WP_000168305.1	Escherichia coli	ssDNA-binding protein	Chromosome
37347749	WP_000168305.1	Escherichia coli	ssDNA-binding protein	Chromosome
37342191	WP_000168305.1	Escherichia coli	ssDNA-binding protein	Chromosome
37334981	WP_000168305.1	Escherichia coli	ssDNA-binding protein	Chromosome
37329427	WP_000168305.1	Escherichia coli	ssDNA-binding protein	Chromosome
37327615	WP_000168305.1	Escherichia coli	ssDNA-binding protein	Chromosome
37322292	WP_000168305.1	Escherichia coli	ssDNA-binding protein	Chromosome
37317520	WP_000168305.1	Escherichia coli O111 str. RM9322	ssDNA-binding protein	Chromosome
37312201	WP_000168305.1	Escherichia coli O26 str. RM10386	ssDNA-binding protein	Chromosome
37306191	WP_000168305.1	Escherichia coli O43 str. RM10042	ssDNA-binding protein	Chromosome
37301179	WP_000168305.1	Escherichia coli O26 str. RM8426	ssDNA-binding protein	Chromosome
37295435	WP_000168305.1	Escherichia coli O103 str. RM8385	ssDNA-binding protein	Chromosome
37289808	WP_000168305.1	Escherichia coli O121 str. RM8352	ssDNA-binding protein	Chromosome
37283515	WP_000168305.1	Escherichia coli	ssDNA-binding protein	Chromosome
37275860	WP_000168305.1	Escherichia coli	ssDNA-binding protein	Chromosome
37275263	WP_000168305.1	Escherichia coli	ssDNA-binding protein	Chromosome
37268640	WP_000168305.1	Escherichia coli	ssDNA-binding protein	Chromosome
37261347	WP_000168305.1	Escherichia coli	ssDNA-binding protein	Chromosome
37257334	WP_000168305.1	Escherichia coli	ssDNA-binding protein	Chromosome
37251420	WP_000168305.1	Escherichia coli	ssDNA-binding protein	Chromosome
37243084	WP_000168305.1	Escherichia coli	ssDNA-binding protein	Chromosome
37242213	WP_000168305.1	Escherichia coli	ssDNA-binding protein	Chromosome
37234861	WP_000168305.1	Escherichia coli	ssDNA-binding protein	Chromosome
37229061	WP_000168305.1	Escherichia coli	ssDNA-binding protein	Chromosome
37228524	WP_000168305.1	Escherichia coli	ssDNA-binding protein	Chromosome
37222383	WP_000168305.1	Escherichia coli	ssDNA-binding protein	Chromosome
37218169	WP_000168305.1	Escherichia coli	ssDNA-binding protein	Chromosome
37211919	WP_000168305.1	Escherichia coli	ssDNA-binding protein	Chromosome
37206896	WP_000168305.1	Escherichia coli	ssDNA-binding protein	Chromosome
37200617	WP_000168305.1	Escherichia coli	ssDNA-binding protein	Chromosome
37191753	WP_000168305.1	Escherichia coli	ssDNA-binding protein	Chromosome
37190662	WP_000168305.1	Escherichia coli	ssDNA-binding protein	Chromosome
37186310	WP_000168305.1	Escherichia coli	ssDNA-binding protein	Chromosome
37180083	WP_000168305.1	Escherichia coli	ssDNA-binding protein	Chromosome
37172197	WP_000168305.1	Escherichia coli	ssDNA-binding protein	Chromosome
37169861	WP_000168305.1	Escherichia coli	ssDNA-binding protein	Chromosome
37164225	WP_000168305.1	Escherichia coli	ssDNA-binding protein	Chromosome
37156029	WP_000168305.1	Escherichia coli	ssDNA-binding protein	Chromosome
37153513	WP_000168305.1	Escherichia coli	ssDNA-binding protein	Chromosome
37146011	WP_000168305.1	Escherichia coli	ssDNA-binding protein	Chromosome
37143460	WP_000168305.1	Escherichia coli	ssDNA-binding protein	Chromosome
37135481	WP_000168305.1	Escherichia coli	ssDNA-binding protein	Chromosome
37129838	WP_000168305.1	Escherichia coli	ssDNA-binding protein	Chromosome
37125905	WP_000168305.1	Escherichia coli	ssDNA-binding protein	Chromosome
37120949	WP_000168305.1	Escherichia coli	ssDNA-binding protein	Chromosome
37112310	WP_000168305.1	Escherichia coli	ssDNA-binding protein	Chromosome
37106869	WP_000168305.1	Escherichia coli	ssDNA-binding protein	Chromosome
37105156	WP_000168305.1	Escherichia coli	ssDNA-binding protein	Chromosome
37097599	WP_000168305.1	Escherichia coli	ssDNA-binding protein	Chromosome
37093262	WP_000168305.1	Escherichia coli	ssDNA-binding protein	Chromosome
37084934	WP_000168305.1	Escherichia coli	ssDNA-binding protein	Chromosome
37079303	WP_000168305.1	Escherichia coli	ssDNA-binding protein	Chromosome
37074973	WP_000168305.1	Escherichia coli	ssDNA-binding protein	Chromosome
37066261	WP_000168305.1	Escherichia coli	ssDNA-binding protein	Chromosome
37062376	WP_000168305.1	Escherichia coli	ssDNA-binding protein	Chromosome
37055277	WP_000168305.1	Escherichia coli	ssDNA-binding protein	Chromosome
37053281	WP_000168305.1	Escherichia coli	ssDNA-binding protein	Chromosome
37048892	WP_000168305.1	Escherichia coli	ssDNA-binding protein	Chromosome
37042504	WP_000168305.1	Escherichia coli	ssDNA-binding protein	Chromosome
37037317	WP_000168305.1	Escherichia coli	ssDNA-binding protein	Chromosome
37032236	WP_000168305.1	Escherichia coli	ssDNA-binding protein	Chromosome
37026075	WP_000168305.1	Escherichia coli	ssDNA-binding protein	Chromosome
37020202	WP_000168305.1	Escherichia coli	ssDNA-binding protein	Chromosome
37013881	WP_000168305.1	Escherichia coli	ssDNA-binding protein	Chromosome
37010579	WP_000168305.1	Escherichia coli	ssDNA-binding protein	Chromosome
37001792	WP_000168305.1	Escherichia coli	ssDNA-binding protein	Chromosome
36997090	WP_000168305.1	Escherichia coli	ssDNA-binding protein	Chromosome
36991152	WP_000168305.1	Escherichia coli	ssDNA-binding protein	Chromosome
36985549	WP_000168305.1	Escherichia coli	ssDNA-binding protein	Chromosome
36978090	WP_000168305.1	Escherichia coli	ssDNA-binding protein	Chromosome
36973439	WP_000168305.1	Escherichia coli	ssDNA-binding protein	Chromosome
36969399	WP_000168305.1	Escherichia coli	ssDNA-binding protein	Chromosome
36964909	WP_000168305.1	Escherichia coli	ssDNA-binding protein	Chromosome
36958852	WP_000168305.1	Escherichia coli	ssDNA-binding protein	Chromosome
36953149	WP_000168305.1	Escherichia coli	ssDNA-binding protein	Chromosome
36949262	WP_000168305.1	Escherichia coli	ssDNA-binding protein	Chromosome
36941078	WP_000168305.1	Escherichia coli	ssDNA-binding protein	Chromosome
36938314	WP_000168305.1	Escherichia coli	ssDNA-binding protein	Chromosome
36929654	WP_000168305.1	Escherichia coli	ssDNA-binding protein	Chromosome
36928043	WP_000168305.1	Escherichia coli	ssDNA-binding protein	Chromosome
36921277	WP_000168305.1	Escherichia coli	ssDNA-binding protein	Chromosome
36914176	WP_000168305.1	Escherichia coli	ssDNA-binding protein	Chromosome
36911770	WP_000168305.1	Escherichia coli	ssDNA-binding protein	Chromosome
36897350	WP_000168305.1	Escherichia coli	ssDNA-binding protein	Chromosome
36896375	WP_000168305.1	Escherichia coli	ssDNA-binding protein	Chromosome
36887376	WP_000168305.1	Escherichia coli	ssDNA-binding protein	Chromosome
36884812	WP_000168305.1	Escherichia coli	ssDNA-binding protein	Chromosome
36877520	WP_000168305.1	Escherichia coli	ssDNA-binding protein	Chromosome
36874055	WP_000168305.1	Escherichia coli	ssDNA-binding protein	Chromosome
36869470	WP_000168305.1	Escherichia coli	ssDNA-binding protein	Chromosome
36865702	WP_000168305.1	Escherichia coli O104:H4	ssDNA-binding protein	Chromosome
36857319	WP_000168305.1	Escherichia coli	ssDNA-binding protein	Chromosome
36853907	WP_000168305.1	Escherichia coli	ssDNA-binding protein	Chromosome
36848204	WP_000168305.1	Escherichia coli	ssDNA-binding protein	Chromosome
36847509	WP_000168305.1	Escherichia coli	ssDNA-binding protein	Chromosome
36843026	WP_000168305.1	Escherichia coli	ssDNA-binding protein	Chromosome
36838542	WP_000168305.1	Escherichia coli	ssDNA-binding protein	Chromosome
36834059	WP_000168305.1	Escherichia coli	ssDNA-binding protein	Chromosome
36829575	WP_000168305.1	Escherichia coli	ssDNA-binding protein	Chromosome
36825091	WP_000168305.1	Escherichia coli	ssDNA-binding protein	Chromosome
36820608	WP_000168305.1	Escherichia coli	ssDNA-binding protein	Chromosome
36816124	WP_000168305.1	Escherichia coli	ssDNA-binding protein	Chromosome
36811360	WP_000168305.1	Escherichia coli	ssDNA-binding protein	Chromosome
36804878	WP_000168305.1	Escherichia coli	ssDNA-binding protein	Chromosome
36801383	WP_000168305.1	Escherichia coli	ssDNA-binding protein	Chromosome
36796900	WP_000168305.1	Escherichia coli	ssDNA-binding protein	Chromosome
36792417	WP_000168305.1	Escherichia coli	ssDNA-binding protein	Chromosome
36787935	WP_000168305.1	Escherichia coli	ssDNA-binding protein	Chromosome
36783451	WP_000168305.1	Escherichia coli	ssDNA-binding protein	Chromosome
36778969	WP_000168305.1	Escherichia coli	ssDNA-binding protein	Chromosome
36774488	WP_000168305.1	Escherichia coli	ssDNA-binding protein	Chromosome
36770005	WP_000168305.1	Escherichia coli	ssDNA-binding protein	Chromosome
36765521	WP_000168305.1	Escherichia coli	ssDNA-binding protein	Chromosome
36761038	WP_000168305.1	Escherichia coli	ssDNA-binding protein	Chromosome
36756555	WP_000168305.1	Escherichia coli	ssDNA-binding protein	Chromosome
36752072	WP_000168305.1	Escherichia coli	ssDNA-binding protein	Chromosome
36747600	WP_000168305.1	Escherichia coli	ssDNA-binding protein	Chromosome
36737707	WP_000168305.1	Escherichia coli	ssDNA-binding protein	Chromosome
36731009	WP_000168305.1	Escherichia coli	ssDNA-binding protein	Chromosome
36726420	WP_000168305.1	Escherichia coli	ssDNA-binding protein	Chromosome
36719904	WP_000168305.1	Escherichia coli	ssDNA-binding protein	Chromosome
36714143	WP_000168305.1	Escherichia coli	ssDNA-binding protein	Chromosome
36710332	WP_000168305.1	Escherichia coli	ssDNA-binding protein	Chromosome
36704360	WP_000168305.1	Escherichia coli	ssDNA-binding protein	Chromosome
36701669	WP_000168305.1	Escherichia coli	ssDNA-binding protein	Chromosome
36696926	WP_000168305.1	Escherichia coli	ssDNA-binding protein	Chromosome
36692450	WP_000168305.1	Escherichia coli	ssDNA-binding protein	Chromosome
36687987	WP_000168305.1	Escherichia coli	ssDNA-binding protein	Chromosome
36683602	WP_000168305.1	Escherichia coli	ssDNA-binding protein	Chromosome
36675844	WP_000168305.1	Escherichia coli	ssDNA-binding protein	Chromosome
36673994	WP_000168305.1	Escherichia coli	ssDNA-binding protein	Chromosome
36673864	WP_000168305.1	Escherichia coli	ssDNA-binding protein	Chromosome
36669260	WP_000168305.1	Escherichia coli	ssDNA-binding protein	Chromosome
36664204	WP_000168305.1	Escherichia coli	ssDNA-binding protein	Chromosome
36659476	WP_000168305.1	Escherichia coli	ssDNA-binding protein	Chromosome
36654331	WP_000168305.1	Escherichia coli	ssDNA-binding protein	Chromosome
36644717	WP_000168305.1	Escherichia coli	ssDNA-binding protein	Chromosome
36644141	WP_000168305.1	Escherichia coli	ssDNA-binding protein	Chromosome
36638596	WP_000168305.1	Escherichia coli	ssDNA-binding protein	Chromosome
36629999	WP_000168305.1	Escherichia coli	ssDNA-binding protein	Chromosome
36619436	WP_000168305.1	Escherichia coli	ssDNA-binding protein	Chromosome
36600661	WP_000168305.1	Escherichia coli	ssDNA-binding protein	Chromosome
36591474	WP_000168305.1	Escherichia coli	ssDNA-binding protein	Chromosome
36580898	WP_000168305.1	Escherichia coli	ssDNA-binding protein	Chromosome
36575759	WP_000168305.1	Escherichia coli	ssDNA-binding protein	Chromosome
36561232	WP_000168305.1	Escherichia coli	ssDNA-binding protein	Chromosome
36556024	WP_000168305.1	Escherichia coli	ssDNA-binding protein	Chromosome
36541098	WP_000168305.1	Escherichia coli	ssDNA-binding protein	Chromosome
36537150	WP_000168305.1	Escherichia coli	ssDNA-binding protein	Chromosome
36523122	WP_000168305.1	Escherichia coli	ssDNA-binding protein	Chromosome
36516548	WP_000168305.1	Escherichia coli O121:H19	ssDNA-binding protein	Chromosome
36503879	WP_000168305.1	Escherichia coli str. K-12 substr. MG1655	ssDNA-binding protein	Chromosome
36495920	WP_000168305.1	Escherichia coli	ssDNA-binding protein	Chromosome
36484173	WP_000168305.1	Escherichia coli	ssDNA-binding protein	Chromosome
36476051	WP_000168305.1	Escherichia coli	ssDNA-binding protein	Chromosome
36471764	WP_000168305.1	Escherichia coli	ssDNA-binding protein	Chromosome
36457333	WP_000168305.1	Escherichia coli	ssDNA-binding protein	Chromosome
36450020	WP_000168305.1	Escherichia coli	ssDNA-binding protein	Chromosome
36440779	WP_000168305.1	Escherichia coli	ssDNA-binding protein	Chromosome
36436261	WP_000168305.1	Escherichia coli	ssDNA-binding protein	Chromosome
36420412	WP_000168305.1	Escherichia coli	ssDNA-binding protein	Chromosome
36414242	WP_000168305.1	Escherichia coli	ssDNA-binding protein	Chromosome
36399118	WP_000168305.1	Escherichia coli	ssDNA-binding protein	Chromosome
36392063	WP_000168305.1	Escherichia coli	ssDNA-binding protein	Chromosome
36386860	WP_000168305.1	Escherichia coli	ssDNA-binding protein	Chromosome
36379199	WP_000168305.1	Escherichia coli	ssDNA-binding protein	Chromosome
36373241	WP_000168305.1	Escherichia coli	ssDNA-binding protein	Chromosome
36358422	WP_000168305.1	Escherichia coli	ssDNA-binding protein	Chromosome
36354117	WP_000168305.1	Escherichia coli	ssDNA-binding protein	Chromosome
36341574	WP_000168305.1	Escherichia coli	ssDNA-binding protein	Chromosome
36336677	WP_000168305.1	Escherichia coli	ssDNA-binding protein	Chromosome
36322151	WP_000168305.1	Escherichia coli	ssDNA-binding protein	Chromosome
36316381	WP_000168305.1	Escherichia coli O178:H19	ssDNA-binding protein	Chromosome
36303283	WP_000168305.1	Escherichia coli O6:H16	ssDNA-binding protein	Chromosome
36298457	WP_000168305.1	Escherichia coli	ssDNA-binding protein	Chromosome
36283365	WP_000168305.1	Escherichia coli	ssDNA-binding protein	Chromosome
36274874	WP_000168305.1	Escherichia coli O169:H41	ssDNA-binding protein	Chromosome
36257669	WP_000168305.1	Escherichia coli O27:H7	ssDNA-binding protein	Chromosome
36254031	WP_000168305.1	Escherichia coli O128:H27	ssDNA-binding protein	Chromosome
36240295	WP_000168305.1	Escherichia coli O169:H41	ssDNA-binding protein	Chromosome
36236675	WP_000168305.1	Escherichia coli	ssDNA-binding protein	Chromosome
36220707	WP_000168305.1	Escherichia coli	ssDNA-binding protein	Chromosome
36217912	WP_000168305.1	Escherichia coli O25:H16	ssDNA-binding protein	Chromosome
36200525	WP_000168305.1	Escherichia coli	ssDNA-binding protein	Chromosome
36197756	WP_000168305.1	Escherichia coli O114:H49	ssDNA-binding protein	Chromosome
36182385	WP_000168305.1	Escherichia coli O15:H11	ssDNA-binding protein	Chromosome
36176588	WP_000168305.1	Escherichia coli O6:H16	ssDNA-binding protein	Chromosome
36163649	WP_000168305.1	Escherichia coli O25:NM	ssDNA-binding protein	Chromosome
36160673	WP_000168305.1	Escherichia coli O91 str. RM7190	ssDNA-binding protein	Chromosome
36144886	WP_000168305.1	Escherichia coli	ssDNA-binding protein	Chromosome
36137937	WP_000168305.1	Escherichia coli	ssDNA-binding protein	Chromosome
36123489	WP_000168305.1	Escherichia coli	ssDNA-binding protein	Chromosome
36120739	WP_000168305.1	Escherichia coli	ssDNA-binding protein	Chromosome
36105552	WP_000168305.1	Escherichia coli	ssDNA-binding protein	Chromosome
36101251	WP_000168305.1	Escherichia coli	ssDNA-binding protein	Chromosome
36086304	WP_000168305.1	Escherichia coli	ssDNA-binding protein	Chromosome
36081251	WP_000168305.1	Escherichia coli	ssDNA-binding protein	Chromosome
36066573	WP_000168305.1	Escherichia coli	ssDNA-binding protein	Chromosome
36058027	WP_000168305.1	Escherichia coli	ssDNA-binding protein	Chromosome
36042683	WP_000168305.1	Escherichia coli	ssDNA-binding protein	Chromosome
36028418	WP_000168305.1	Escherichia coli	ssDNA-binding protein	Chromosome
36023559	WP_000168305.1	Escherichia coli	ssDNA-binding protein	Chromosome
36009507	WP_000168305.1	Escherichia coli	ssDNA-binding protein	Chromosome
36004514	WP_000168305.1	Escherichia coli	ssDNA-binding protein	Chromosome
35990363	WP_000168305.1	Escherichia coli	ssDNA-binding protein	Chromosome
35985281	WP_000168305.1	Escherichia coli	ssDNA-binding protein	Chromosome
35971288	WP_000168305.1	Escherichia coli	ssDNA-binding protein	Chromosome
35966138	WP_000168305.1	Escherichia coli	ssDNA-binding protein	Chromosome
35951823	WP_000168305.1	Escherichia coli	ssDNA-binding protein	Chromosome
35946606	WP_000168305.1	Escherichia coli	ssDNA-binding protein	Chromosome
35931930	WP_000168305.1	Escherichia coli O6:H16	ssDNA-binding protein	Chromosome
35923931	WP_000168305.1	Escherichia coli	ssDNA-binding protein	Chromosome
35910225	WP_000168305.1	Escherichia coli	ssDNA-binding protein	Chromosome
35905412	WP_000168305.1	Escherichia coli	ssDNA-binding protein	Chromosome
35884061	WP_000168305.1	Escherichia coli	ssDNA-binding protein	Chromosome
35874509	WP_000168305.1	Escherichia coli	ssDNA-binding protein	Chromosome
35853743	WP_000168305.1	Escherichia coli	ssDNA-binding protein	Chromosome
35849327	WP_000168305.1	Escherichia coli	ssDNA-binding protein	Chromosome
35830411	WP_000168305.1	Escherichia coli	ssDNA-binding protein	Chromosome
35825330	WP_000168305.1	Escherichia coli	ssDNA-binding protein	Chromosome
35811704	WP_000168305.1	Escherichia coli O104:H4	ssDNA-binding protein	Chromosome
35787791	WP_000168305.1	Escherichia coli O157	ssDNA-binding protein	Chromosome
35770758	WP_000168305.1	Escherichia coli	ssDNA-binding protein	Chromosome
35760186	WP_000168305.1	Escherichia coli	ssDNA-binding protein	Chromosome
35742474	WP_021578210.1	Escherichia coli	single-stranded DNA-binding protein SSB1	Chromosome
35734533	WP_021578210.1	Escherichia coli	single-stranded DNA-binding protein SSB1	Chromosome
35715914	WP_000168305.1	Escherichia coli	ssDNA-binding protein	Chromosome
35708750	WP_000168305.1	Escherichia coli	ssDNA-binding protein	Chromosome
35686940	WP_000168305.1	Escherichia coli	ssDNA-binding protein	Chromosome
35684207	WP_000168305.1	Escherichia coli	ssDNA-binding protein	Chromosome
35658091	WP_000168305.1	Escherichia coli	ssDNA-binding protein	Chromosome
35654333	WP_000168305.1	Escherichia coli	ssDNA-binding protein	Chromosome
35640574	WP_000168305.1	Escherichia coli	ssDNA-binding protein	Chromosome
35621812	WP_000168305.1	Escherichia coli	ssDNA-binding protein	Chromosome
35610558	WP_000168305.1	Escherichia coli	ssDNA-binding protein	Chromosome
35596228	WP_000168305.1	Escherichia coli	ssDNA-binding protein	Chromosome
35591041	WP_000168305.1	Escherichia coli	ssDNA-binding protein	Chromosome
35575071	WP_000168305.1	Escherichia coli	ssDNA-binding protein	Chromosome
35555908	WP_000168305.1	Escherichia coli	ssDNA-binding protein	Chromosome
35549847	WP_000168305.1	Escherichia coli	ssDNA-binding protein	Chromosome
35528410	WP_000168305.1	Escherichia coli	ssDNA-binding protein	Chromosome
35521673	WP_000168305.1	Escherichia coli	ssDNA-binding protein	Chromosome
35504763	WP_000168305.1	Escherichia coli	ssDNA-binding protein	Chromosome
35499354	WP_000168305.1	Escherichia coli	ssDNA-binding protein	Chromosome
35476126	WP_000168305.1	Escherichia coli	ssDNA-binding protein	Chromosome
35468733	WP_000168305.1	Escherichia coli	ssDNA-binding protein	Chromosome
35446650	WP_000168305.1	Escherichia coli	ssDNA-binding protein	Chromosome
35442963	WP_000168305.1	Escherichia coli	ssDNA-binding protein	Chromosome
35420190	WP_000168305.1	Escherichia coli	ssDNA-binding protein	Chromosome
35419658	WP_000168305.1	Escherichia coli	ssDNA-binding protein	Chromosome
35398276	WP_000168305.1	Escherichia coli	ssDNA-binding protein	Chromosome
35393985	WP_000168305.1	Escherichia coli C	ssDNA-binding protein	Chromosome
35372136	WP_000168305.1	Escherichia coli	ssDNA-binding protein	Chromosome
35368211	WP_000168305.1	Escherichia coli	ssDNA-binding protein	Chromosome
35347167	WP_000168305.1	Escherichia coli	ssDNA-binding protein	Chromosome
35342446	WP_000168305.1	Escherichia coli	ssDNA-binding protein	Chromosome
35316966	WP_000168305.1	Escherichia coli	ssDNA-binding protein	Chromosome
35316243	WP_000168305.1	Escherichia coli	ssDNA-binding protein	Chromosome
35293504	WP_000168305.1	Escherichia coli	ssDNA-binding protein	Chromosome
35287023	WP_000168305.1	Escherichia coli	ssDNA-binding protein	Chromosome
35266056	WP_000168305.1	Escherichia coli	ssDNA-binding protein	Chromosome
35260504	WP_000168305.1	Escherichia coli	ssDNA-binding protein	Chromosome
35241566	WP_000168305.1	Escherichia coli	ssDNA-binding protein	Chromosome
35236353	WP_000168305.1	Escherichia coli NU14	ssDNA-binding protein	Chromosome
35213336	WP_000168305.1	Escherichia coli	ssDNA-binding protein	Chromosome
35206328	WP_000168305.1	Escherichia coli	ssDNA-binding protein	Chromosome
35186519	WP_000168305.1	Escherichia coli	ssDNA-binding protein	Chromosome
35180279	WP_000168305.1	Escherichia coli	ssDNA-binding protein	Chromosome
35160458	WP_000168305.1	Escherichia coli	ssDNA-binding protein	Chromosome
35152980	WP_000168305.1	Escherichia coli	ssDNA-binding protein	Chromosome
35131407	WP_000168305.1	Escherichia coli	ssDNA-binding protein	Chromosome
35129590	WP_000168305.1	Escherichia coli	ssDNA-binding protein	Chromosome
35104995	WP_000168305.1	Escherichia coli	ssDNA-binding protein	Chromosome
35102753	WP_000168305.1	Escherichia coli	ssDNA-binding protein	Chromosome
35080815	WP_000168305.1	Escherichia coli	ssDNA-binding protein	Chromosome
35074538	WP_000168305.1	Escherichia coli	ssDNA-binding protein	Chromosome
35053949	WP_000168305.1	Escherichia coli	ssDNA-binding protein	Chromosome
35049624	WP_000168305.1	Escherichia coli	ssDNA-binding protein	Chromosome
35025002	WP_000168305.1	Escherichia coli	ssDNA-binding protein	Chromosome
35020461	WP_000168305.1	Escherichia coli	ssDNA-binding protein	Chromosome
35000262	WP_000168305.1	Escherichia coli	ssDNA-binding protein	Chromosome
34992291	WP_000168305.1	Escherichia coli	ssDNA-binding protein	Chromosome
34971491	WP_000168305.1	Escherichia coli	ssDNA-binding protein	Chromosome
34969613	WP_000168305.1	Escherichia coli	ssDNA-binding protein	Chromosome
34948506	WP_000168305.1	Escherichia coli	ssDNA-binding protein	Chromosome
34935285	WP_000168305.1	Escherichia coli	ssDNA-binding protein	Chromosome
34921967	WP_000168305.1	Escherichia coli	ssDNA-binding protein	Chromosome
34916953	WP_000168305.1	Escherichia coli	ssDNA-binding protein	Chromosome
34900965	WP_000168305.1	Escherichia coli	ssDNA-binding protein	Chromosome
34880216	WP_000168305.1	Escherichia coli	ssDNA-binding protein	Chromosome
34874624	WP_000168305.1	Escherichia coli	ssDNA-binding protein	Chromosome
34853900	WP_000168305.1	Escherichia coli	ssDNA-binding protein	Chromosome
34847401	WP_000168305.1	Escherichia coli	ssDNA-binding protein	Chromosome
34826318	WP_000168305.1	Escherichia coli	ssDNA-binding protein	Chromosome
34815373	WP_000168305.1	Escherichia coli	ssDNA-binding protein	Chromosome
34793382	WP_000168305.1	Escherichia coli	ssDNA-binding protein	Chromosome
34779580	WP_000168305.1	Escherichia coli	ssDNA-binding protein	Chromosome
34766452	WP_000168305.1	Escherichia coli	ssDNA-binding protein	Chromosome
34739896	WP_000168305.1	Escherichia coli	ssDNA-binding protein	Chromosome
34729238	WP_000168305.1	Escherichia coli	ssDNA-binding protein	Chromosome
34705792	WP_000168305.1	Escherichia coli	ssDNA-binding protein	Chromosome
34696647	WP_000168305.1	Escherichia coli	ssDNA-binding protein	Chromosome
34674153	WP_000168305.1	Escherichia coli	ssDNA-binding protein	Chromosome
34663261	WP_000168305.1	Escherichia coli	ssDNA-binding protein	Chromosome
34644793	WP_000168305.1	Escherichia coli	ssDNA-binding protein	Chromosome
34630188	WP_000168305.1	Escherichia coli	ssDNA-binding protein	Chromosome
34613378	WP_000168305.1	Escherichia coli	ssDNA-binding protein	Chromosome
34599095	WP_000168305.1	Escherichia coli	ssDNA-binding protein	Chromosome
34581092	WP_000168305.1	Escherichia coli	ssDNA-binding protein	Chromosome
34564586	WP_000168305.1	Escherichia coli	ssDNA-binding protein	Chromosome
34548045	WP_000168305.1	Escherichia coli	ssDNA-binding protein	Chromosome
34530157	WP_000168305.1	Escherichia coli	ssDNA-binding protein	Chromosome
34518440	WP_000168305.1	Escherichia coli	ssDNA-binding protein	Chromosome
34500610	WP_000168305.1	Escherichia coli	ssDNA-binding protein	Chromosome
34488505	WP_000168305.1	Escherichia coli	ssDNA-binding protein	Chromosome
34468351	WP_000168305.1	Escherichia coli	ssDNA-binding protein	Chromosome
34454286	WP_000168305.1	Escherichia coli	ssDNA-binding protein	Chromosome
34434363	WP_000168305.1	Escherichia coli	ssDNA-binding protein	Chromosome
34421028	WP_000168305.1	Escherichia coli	ssDNA-binding protein	Chromosome
34400962	WP_000168305.1	Escherichia coli	ssDNA-binding protein	Chromosome
34390252	WP_000168305.1	Escherichia coli	ssDNA-binding protein	Chromosome
34373248	WP_000168305.1	Escherichia coli	ssDNA-binding protein	Chromosome
34360224	WP_000168305.1	Escherichia coli	ssDNA-binding protein	Chromosome
34341598	WP_000168305.1	Escherichia coli	ssDNA-binding protein	Chromosome
34322043	WP_000168305.1	Escherichia coli	ssDNA-binding protein	Chromosome
34305036	WP_000168305.1	Escherichia coli	ssDNA-binding protein	Chromosome
34279372	WP_000168305.1	Escherichia coli	ssDNA-binding protein	Chromosome
34259530	WP_000168305.1	Escherichia coli	ssDNA-binding protein	Chromosome
34240032	WP_000168305.1	Escherichia coli	ssDNA-binding protein	Chromosome
34221905	WP_000168305.1	Escherichia coli	ssDNA-binding protein	Chromosome
34193071	WP_000168305.1	Escherichia coli	ssDNA-binding protein	Chromosome
34173412	WP_000168305.1	Escherichia coli	ssDNA-binding protein	Chromosome
34153654	WP_000168305.1	Escherichia coli	ssDNA-binding protein	Chromosome
34130507	WP_000168305.1	Escherichia coli	ssDNA-binding protein	Chromosome
34105181	WP_000168305.1	Escherichia coli	ssDNA-binding protein	Chromosome
34092533	WP_000168305.1	Escherichia coli	ssDNA-binding protein	Chromosome
34070243	WP_000168305.1	Escherichia coli	ssDNA-binding protein	Chromosome
34045344	WP_000168305.1	Escherichia coli	ssDNA-binding protein	Chromosome
34018862	WP_000168305.1	Escherichia coli	ssDNA-binding protein	Chromosome
34006537	WP_000168305.1	Escherichia coli	ssDNA-binding protein	Chromosome
33979446	WP_000168305.1	Escherichia coli	ssDNA-binding protein	Chromosome
33952259	WP_000168305.1	Escherichia coli	ssDNA-binding protein	Chromosome
33925095	WP_000168305.1	Escherichia coli	ssDNA-binding protein	Chromosome
33907565	WP_000168305.1	Escherichia coli	ssDNA-binding protein	Chromosome
33885769	WP_000168305.1	Escherichia coli	ssDNA-binding protein	Chromosome
33863099	WP_000168305.1	Escherichia coli	ssDNA-binding protein	Chromosome
33841216	WP_000168305.1	Escherichia coli	ssDNA-binding protein	Chromosome
33815209	WP_000168305.1	Escherichia coli	ssDNA-binding protein	Chromosome
33797481	WP_000168305.1	Escherichia coli	ssDNA-binding protein	Chromosome
33780592	WP_000168305.1	Escherichia coli	ssDNA-binding protein	Chromosome
33754068	WP_000168305.1	Escherichia coli	ssDNA-binding protein	Chromosome
33732218	WP_000168305.1	Escherichia coli	ssDNA-binding protein	Chromosome
33710876	WP_000168305.1	Escherichia coli	ssDNA-binding protein	Chromosome
33689496	WP_000168305.1	Escherichia coli	ssDNA-binding protein	Chromosome
33666164	WP_000168305.1	Escherichia coli O25b:H4	ssDNA-binding protein	Chromosome
33649272	WP_000168305.1	Escherichia coli	ssDNA-binding protein	Chromosome
33616518	WP_000168305.1	Escherichia coli	ssDNA-binding protein	Chromosome
33606633	WP_000168305.1	Escherichia coli	ssDNA-binding protein	Chromosome
33578058	WP_000168305.1	Escherichia coli	ssDNA-binding protein	Chromosome
33562822	WP_000168305.1	Escherichia coli O157:H7	ssDNA-binding protein	Chromosome
33533781	WP_000168305.1	Escherichia coli O157:H7	ssDNA-binding protein	Chromosome
33518668	WP_000168305.1	Escherichia coli O157:H7	ssDNA-binding protein	Chromosome
33489982	WP_000168305.1	Escherichia coli O157:H7	ssDNA-binding protein	Chromosome
33474675	WP_000168305.1	Escherichia coli O157:H7	ssDNA-binding protein	Chromosome
33445445	WP_000168305.1	Escherichia coli O157:H7	ssDNA-binding protein	Chromosome
33430411	WP_000168305.1	Escherichia coli O157:H7	ssDNA-binding protein	Chromosome
33395309	WP_000168305.1	Escherichia coli	ssDNA-binding protein	Chromosome
33384628	WP_000168305.1	Escherichia coli	ssDNA-binding protein	Chromosome
33350652	WP_000168305.1	Escherichia coli	ssDNA-binding protein	Chromosome
33345725	WP_000168305.1	Escherichia coli	ssDNA-binding protein	Chromosome
33305366	WP_000168305.1	Escherichia coli	ssDNA-binding protein	Chromosome
33302583	WP_000168305.1	Escherichia coli	ssDNA-binding protein	Chromosome
33263140	WP_000168305.1	Escherichia coli O157:H7	ssDNA-binding protein	Chromosome
33254301	WP_000168305.1	Escherichia coli	ssDNA-binding protein	Chromosome
33217794	WP_000168305.1	Escherichia coli	ssDNA-binding protein	Chromosome
33212581	WP_000168305.1	Escherichia coli	ssDNA-binding protein	Chromosome
33175380	WP_000168305.1	Escherichia coli	ssDNA-binding protein	Chromosome
33165061	WP_000168305.1	Escherichia coli	ssDNA-binding protein	Chromosome
33137564	WP_000168305.1	Escherichia coli	ssDNA-binding protein	Chromosome
33119432	WP_000168305.1	Escherichia coli	ssDNA-binding protein	Chromosome
33094724	WP_000168305.1	Escherichia coli	ssDNA-binding protein	Chromosome
33079984	WP_000168305.1	Escherichia coli	ssDNA-binding protein	Chromosome
33056008	WP_000168305.1	Escherichia coli	ssDNA-binding protein	Chromosome
33045836	WP_000168305.1	Escherichia coli	ssDNA-binding protein	Chromosome
33006730	WP_000168305.1	Escherichia coli	ssDNA-binding protein	Chromosome
33000992	WP_000168305.1	Escherichia coli	ssDNA-binding protein	Chromosome
32973637	WP_000168305.1	Escherichia coli	ssDNA-binding protein	Chromosome
32965897	WP_000168305.1	Escherichia coli	ssDNA-binding protein	Chromosome
32938936	WP_000168305.1	Escherichia coli O157:H7	ssDNA-binding protein	Chromosome
32902393	WP_000168305.1	Escherichia coli O157:H7	ssDNA-binding protein	Chromosome
32891529	WP_000168305.1	Escherichia coli O157:H7	ssDNA-binding protein	Chromosome
32870708	WP_000168305.1	Escherichia coli O157	ssDNA-binding protein	Chromosome
32831637	WP_000168305.1	Escherichia coli O157	ssDNA-binding protein	Chromosome
32823634	WP_000168305.1	Escherichia coli	ssDNA-binding protein	Chromosome
32785327	WP_000168305.1	Escherichia coli	ssDNA-binding protein	Chromosome
32781955	WP_000168305.1	Escherichia coli	ssDNA-binding protein	Chromosome
32740585	WP_000168305.1	Escherichia coli	ssDNA-binding protein	Chromosome
32738547	WP_000168305.1	Escherichia coli	ssDNA-binding protein	Chromosome
32692554	WP_000168305.1	Escherichia coli	ssDNA-binding protein	Chromosome
32688741	WP_000168305.1	Escherichia coli	ssDNA-binding protein	Chromosome
32639972	WP_000168305.1	Escherichia coli	ssDNA-binding protein	Chromosome
32635595	WP_000168305.1	Escherichia coli str. Sanji	ssDNA-binding protein	Chromosome
32582749	WP_000168305.1	Escherichia coli JJ1887	ssDNA-binding protein	Chromosome
32577668	WP_000168305.1	Escherichia coli	ssDNA-binding protein	Chromosome
32524309	WP_000168305.1	Escherichia coli	ssDNA-binding protein	Chromosome
32514016	WP_000168305.1	Escherichia coli	ssDNA-binding protein	Chromosome
32461850	WP_000168305.1	Escherichia coli	ssDNA-binding protein	Chromosome
32445032	WP_000168305.1	Escherichia coli str. K-12 substr. MG1655	ssDNA-binding protein	Chromosome
32395822	WP_000168305.1	Escherichia coli K-12	ssDNA-binding protein	Chromosome
32386849	WP_000168305.1	Escherichia coli K-12	ssDNA-binding protein	Chromosome
32336549	WP_000168305.1	Escherichia coli B	ssDNA-binding protein	Chromosome
32319293	WP_000168305.1	Escherichia coli B	ssDNA-binding protein	Chromosome
32274919	WP_000168305.1	Escherichia coli O157:H7	ssDNA-binding protein	Chromosome
32255391	WP_000168305.1	Escherichia coli str. K-12 substr. MG1655	ssDNA-binding protein	Chromosome
32210481	WP_000168305.1	Escherichia coli	ssDNA-binding protein	Chromosome
32197112	WP_000168305.1	Escherichia coli	ssDNA-binding protein	Chromosome
32144455	WP_000168305.1	Escherichia coli	ssDNA-binding protein	Chromosome
32130348	WP_000168305.1	Escherichia coli	ssDNA-binding protein	Chromosome
32090005	WP_000168305.1	Escherichia coli	ssDNA-binding protein	Chromosome
32077030	WP_000168305.1	Escherichia coli	ssDNA-binding protein	Chromosome
32030160	WP_000168305.1	Escherichia coli	ssDNA-binding protein	Chromosome
32018624	WP_000168305.1	Escherichia coli	ssDNA-binding protein	Chromosome
31977551	WP_000168305.1	Escherichia coli	ssDNA-binding protein	Chromosome
31960185	WP_000168305.1	Escherichia coli	ssDNA-binding protein	Chromosome
31918066	WP_000168305.1	Escherichia coli	ssDNA-binding protein	Chromosome
31904610	WP_000168305.1	Escherichia coli str. K-12 substr. MG1655	ssDNA-binding protein	Chromosome
31865046	WP_000168305.1	Escherichia coli O157:H7	ssDNA-binding protein	Chromosome
31850652	WP_000168305.1	Escherichia coli	ssDNA-binding protein	Chromosome
31807143	WP_000168305.1	Escherichia coli	ssDNA-binding protein	Chromosome
31793210	WP_000168305.1	Escherichia coli	ssDNA-binding protein	Chromosome
31732989	WP_000168305.1	Escherichia coli	ssDNA-binding protein	Chromosome
31713929	WP_000168305.1	Escherichia coli	ssDNA-binding protein	Chromosome
31659107	WP_000168305.1	Escherichia coli	ssDNA-binding protein	Chromosome
31645714	WP_000168305.1	Escherichia coli	ssDNA-binding protein	Chromosome
31588611	WP_000168305.1	Escherichia coli	ssDNA-binding protein	Chromosome
31574953	WP_000168305.1	Escherichia coli ACN001	ssDNA-binding protein	Chromosome
31513226	WP_000168305.1	Escherichia coli	ssDNA-binding protein	Chromosome
31502489	WP_000168305.1	Escherichia coli	ssDNA-binding protein	Chromosome
31431129	WP_000168305.1	Escherichia coli APEC O2-211	ssDNA-binding protein	Chromosome
31370835	WP_000168305.1	Escherichia coli APEC O18	ssDNA-binding protein	Chromosome
31357229	WP_000168305.1	Escherichia coli	ssDNA-binding protein	Chromosome
31295468	WP_000168305.1	Escherichia coli K-12	ssDNA-binding protein	Chromosome
31282014	WP_000168305.1	Escherichia coli K-12	ssDNA-binding protein	Chromosome
31217501	WP_000168305.1	Escherichia coli	ssDNA-binding protein	Chromosome
31205699	WP_000168305.1	Escherichia coli	ssDNA-binding protein	Chromosome
31143334	WP_000168305.1	Escherichia coli	ssDNA-binding protein	Chromosome
31129898	WP_000168305.1	Escherichia coli	ssDNA-binding protein	Chromosome
31064347	WP_000168305.1	Escherichia coli	ssDNA-binding protein	Chromosome
31054011	WP_000168305.1	Escherichia coli O104:H4 str. C227-11	ssDNA-binding protein	Chromosome
30981063	WP_000168305.1	Escherichia coli K-12	ssDNA-binding protein	Chromosome
30972811	WP_000168305.1	Escherichia coli K-12	ssDNA-binding protein	Chromosome
30898355	WP_000168305.1	Escherichia coli K-12	ssDNA-binding protein	Chromosome
30893940	WP_000168305.1	Escherichia coli K-12	ssDNA-binding protein	Chromosome
30820883	WP_000168305.1	Escherichia coli K-12	ssDNA-binding protein	Chromosome
30816469	WP_000168305.1	Escherichia coli K-12	ssDNA-binding protein	Chromosome
30742160	WP_000168305.1	Escherichia coli K-12	ssDNA-binding protein	Chromosome
30737736	WP_000168305.1	Escherichia coli K-12	ssDNA-binding protein	Chromosome
30657016	WP_000168305.1	Escherichia coli K-12	ssDNA-binding protein	Chromosome
30654621	WP_000168305.1	Escherichia coli	ssDNA-binding protein	Chromosome
30578309	WP_000168305.1	Escherichia coli VR50	ssDNA-binding protein	Chromosome
30573335	WP_000168305.1	Escherichia coli	ssDNA-binding protein	Chromosome
30496142	WP_000168305.1	Escherichia coli	ssDNA-binding protein	Chromosome
30482759	WP_000168305.1	Escherichia coli	ssDNA-binding protein	Chromosome
30409927	WP_000168305.1	Escherichia coli	ssDNA-binding protein	Chromosome
30379060	WP_000168305.1	Escherichia coli	ssDNA-binding protein	Chromosome
30318467	WP_000168305.1	Escherichia coli	ssDNA-binding protein	Chromosome
30305101	WP_000168305.1	Escherichia coli ECC-1470	ssDNA-binding protein	Chromosome
30227434	WP_000168305.1	Escherichia coli	ssDNA-binding protein	Chromosome
30222836	WP_000168305.1	Escherichia coli 1303	ssDNA-binding protein	Chromosome
30135285	WP_000168305.1	Escherichia coli O157:H16	ssDNA-binding protein	Chromosome
30129996	WP_000168305.1	Escherichia coli	ssDNA-binding protein	Chromosome
30046105	WP_000168305.1	Escherichia coli	ssDNA-binding protein	Chromosome
30030311	WP_000168305.1	Escherichia coli APEC IMT5155	ssDNA-binding protein	Chromosome
29952637	WP_000168305.1	Escherichia coli O157:H7 str. SS52	ssDNA-binding protein	Chromosome
29942371	WP_000168305.1	Escherichia coli str. K-12 substr. MG1655	ssDNA-binding protein	Chromosome
29853763	WP_000168305.1	Escherichia coli	ssDNA-binding protein	Chromosome
29844363	WP_000168305.1	Escherichia coli	ssDNA-binding protein	Chromosome
29763684	WP_000168305.1	Escherichia coli K-12	ssDNA-binding protein	Chromosome
29754402	WP_000168305.1	Escherichia coli ER2796	ssDNA-binding protein	Chromosome
29657321	WP_000168305.1	Escherichia coli	ssDNA-binding protein	Chromosome
29652311	WP_000168305.1	Escherichia coli BW25113	ssDNA-binding protein	Chromosome
29553101	WP_000168305.1	Escherichia coli ATCC 25922	ssDNA-binding protein	Chromosome
29541857	WP_000168305.1	Escherichia coli O157:H7 str. EDL933	ssDNA-binding protein	Chromosome
29443908	WP_000168305.1	Escherichia coli O157:H7 str. SS17	ssDNA-binding protein	Chromosome
29429380	WP_000168305.1	Escherichia coli KLY	ssDNA-binding protein	Chromosome
29327327	WP_000168305.1	Escherichia coli Nissle 1917	ssDNA-binding protein	Chromosome
29322302	WP_000168305.1	Escherichia coli O145:H28 str. RM12581	ssDNA-binding protein	Chromosome
29209391	WP_000168305.1	Escherichia coli O145:H28 str. RM12761	ssDNA-binding protein	Chromosome
29200220	WP_000168305.1	Escherichia coli	ssDNA-binding protein	Chromosome
29088246	WP_000168305.1	Escherichia coli	ssDNA-binding protein	Chromosome
29083498	WP_000168305.1	Escherichia coli	ssDNA-binding protein	Chromosome
28972991	WP_000168305.1	Escherichia coli	ssDNA-binding protein	Chromosome
28968396	WP_000168305.1	Escherichia coli	ssDNA-binding protein	Chromosome
28849072	WP_000168305.1	Escherichia coli	ssDNA-binding protein	Chromosome
28845820	WP_000168305.1	Escherichia coli O145:H28 str. RM13516	ssDNA-binding protein	Chromosome
28722984	WP_000168305.1	Escherichia coli O145:H28 str. RM13514	ssDNA-binding protein	Chromosome
28711571	WP_000168305.1	Escherichia coli str. K-12 substr. MC4100	ssDNA-binding protein	Chromosome
28581966	WP_000168305.1	Escherichia coli JJ1886	ssDNA-binding protein	Chromosome
28462754	WP_000168305.1	Escherichia coli LY180	ssDNA-binding protein	Chromosome
28403510	WP_000168305.1	Escherichia coli O104:H21 str. CFSAN002236	ssDNA-binding protein	Chromosome
28343157	WP_000168305.1	Escherichia coli str. K-12 substr. MDS42	ssDNA-binding protein	Chromosome
28304271	WP_000168305.1	Escherichia coli APEC O78	ssDNA-binding protein	Chromosome
28181040	WP_000168305.1	Escherichia coli O104:H4 str. 2009EL-2071	ssDNA-binding protein	Chromosome
28148854	WP_000168305.1	Escherichia coli O104:H4 str. 2009EL-2050	ssDNA-binding protein	Chromosome
28014517	WP_000168305.1	Escherichia coli O25b:H4-ST131	ssDNA-binding protein	Chromosome
27986537	WP_000168305.1	Escherichia coli LF82	ssDNA-binding protein	Chromosome
27857885	WP_000168305.1	Escherichia coli DH1	ssDNA-binding protein	Chromosome
27827769	WP_000168305.1	Escherichia coli Xuzhou21	ssDNA-binding protein	Chromosome
27695676	WP_000168305.1	Escherichia coli W	ssDNA-binding protein	Chromosome
27661118	WP_000168305.1	Escherichia coli KO11FL	ssDNA-binding protein	Chromosome
27514066	WP_000168305.1	Escherichia coli O55:H7 str. RM12579	ssDNA-binding protein	Chromosome
27485686	WP_000168305.1	Escherichia coli str. 'clone D i14'	ssDNA-binding protein	Chromosome
27313018	WP_000168305.1	Escherichia coli str. 'clone D i2'	ssDNA-binding protein	Chromosome
27281071	WP_000168305.1	Escherichia coli O7:K1 str. CE10	ssDNA-binding protein	Chromosome
27113287	WP_000168305.1	Escherichia coli PCN033	ssDNA-binding protein	Chromosome
27065356	WP_000168305.1	Escherichia coli UMNK88	ssDNA-binding protein	Chromosome
26913749	WP_000168305.1	Escherichia coli ETEC H10407	ssDNA-binding protein	Chromosome
26863692	WP_000168305.1	Escherichia coli W	ssDNA-binding protein	Chromosome
26699098	WP_000168305.1	Escherichia coli UM146	ssDNA-binding protein	Chromosome
26654720	WP_000168305.1	Escherichia coli ABU 83972	ssDNA-binding protein	Chromosome
26472944	WP_000168305.1	Escherichia coli KO11FL	ssDNA-binding protein	Chromosome
26441662	WP_000168305.1	Escherichia coli O26:H11 str. 11368	ssDNA-binding protein	Chromosome
26230883	WP_000168305.1	Escherichia coli 042	ssDNA-binding protein	Chromosome
26203476	WP_000168305.1	Escherichia coli O127:H6 str. E2348/69	ssDNA-binding protein	Chromosome
26021104	WP_000168305.1	Escherichia coli S88	ssDNA-binding protein	Chromosome
25919035	WP_000168305.1	Escherichia coli IAI1	ssDNA-binding protein	Chromosome
25627518	WP_000168305.1	Escherichia coli 55989	ssDNA-binding protein	Chromosome
25595993	WP_000168305.1	Escherichia coli IHE3034	ssDNA-binding protein	Chromosome
25305850	WP_000168305.1	Escherichia coli O55:H7 str. CB9615	ssDNA-binding protein	Chromosome
25294378	WP_000168305.1	Escherichia coli 'BL21-Gold(DE3)pLysS AG'	ssDNA-binding protein	Chromosome
25008211	WP_000168305.1	Escherichia coli DH1	ssDNA-binding protein	Chromosome
24926249	WP_000168305.1	Escherichia coli BL21(DE3)	ssDNA-binding protein	Chromosome
24631711	WP_000168305.1	Escherichia coli BW2952	ssDNA-binding protein	Chromosome
24627226	WP_000168305.1	Escherichia coli O157:H7 str. TW14359	ssDNA-binding protein	Chromosome
24257658	WP_000168305.1	Escherichia coli O157:H7 str. EC4115	ssDNA-binding protein	Chromosome
24251874	WP_000168305.1	Escherichia coli SMS-3-5	ssDNA-binding protein	Chromosome
23824677	WP_000168305.1	Escherichia coli str. K-12 substr. DH10B	ssDNA-binding protein	Chromosome
23820134	WP_000168305.1	Escherichia coli ATCC 8739	ssDNA-binding protein	Chromosome
23356873	WP_000168305.1	Escherichia coli B str. REL606	ssDNA-binding protein	Chromosome
23349823	WP_000168305.1	Escherichia coli HS	ssDNA-binding protein	Chromosome
22818227	WP_000168305.1	Escherichia coli O139:H28 str. E24377A	ssDNA-binding protein	Chromosome
22812906	WP_000168305.1	Escherichia coli APEC O1	ssDNA-binding protein	Chromosome
22194917	WP_000168305.1	Escherichia coli 536	ssDNA-binding protein	Chromosome
22187126	WP_000168305.1	Escherichia coli UTI89	ssDNA-binding protein	Chromosome
21423816	WP_000168305.1	Escherichia coli O111:H- str. 11128	ssDNA-binding protein	Chromosome
21377190	WP_000168305.1	Escherichia coli O103:H2 str. 12009	ssDNA-binding protein	Chromosome
20601190	WP_000168305.1	Escherichia coli SE15	ssDNA-binding protein	Chromosome
20481902	WP_000168305.1	Escherichia coli SE11	ssDNA-binding protein	Chromosome
19565933	WP_000168305.1	Escherichia coli str. K-12 substr. W3110	ssDNA-binding protein	Chromosome
19194191	WP_000168305.1	Escherichia coli BL21(DE3)	ssDNA-binding protein	Chromosome
17995582	NP_313068.1	Escherichia coli O157:H7 str. Sakai	single-stranded DNA-binding protein	Chromosome
17990323	WP_000168305.1	Escherichia coli CFT073	ssDNA-binding protein	Chromosome
15551016	YP_006781360.1	Escherichia coli O104:H4 str. 2011C-3493	single-stranded DNA-binding protein	Chromosome
15105632	WP_000168305.1	Escherichia albertii	ssDNA-binding protein	Chromosome
14403174	WP_000168305.1	Escherichia albertii	ssDNA-binding protein	Chromosome
13640950	YP_006122406.1	Escherichia coli O83:H1 str. NRG 857C	single-stranded DNA-binding protein	Chromosome
12620895	NP_418483.1	Escherichia coli str. K-12 substr. MG1655	single-stranded DNA-binding protein	Chromosome
9167052	WP_000168305.1	Escherichia marmotae	ssDNA-binding protein	Chromosome
1586410	YP_002410353.1	Escherichia coli IAI39	single-stranded DNA-binding protein	Chromosome
1581735	WP_000168305.1	Escherichia fergusonii ATCC 35469	ssDNA-binding protein	Chromosome
37252263	WP_108118547.1	Escherichia coli	single-stranded DNA-binding protein SSB1	Chromosome
36047775	WP_096040751.1	Escherichia coli	single-stranded DNA-binding protein SSB1	Chromosome
37004949	WP_106906415.1	Escherichia coli	single-stranded DNA-binding protein SSB1	Chromosome
36740542	WP_024223419.1	Escherichia coli	ssDNA-binding protein	Chromosome
37381355	WP_000157061.1	Escherichia coli	single-stranded DNA-binding protein	Chromosome
36869881	WP_000157061.1	Escherichia coli	single-stranded DNA-binding protein	Chromosome
35397853	WP_000157061.1	Escherichia coli	single-stranded DNA-binding protein	Chromosome
35371714	WP_000157061.1	Escherichia coli	single-stranded DNA-binding protein	Chromosome
35367786	WP_000157061.1	Escherichia coli	single-stranded DNA-binding protein	Chromosome
34369136	WP_000157061.1	Escherichia coli	single-stranded DNA-binding protein	Chromosome
34222301	WP_000157061.1	Escherichia coli	single-stranded DNA-binding protein	Chromosome
33123564	WP_000157061.1	Escherichia coli	single-stranded DNA-binding protein	Chromosome
32340508	WP_000157061.1	Escherichia coli B	single-stranded DNA-binding protein	Chromosome
32323126	WP_000157061.1	Escherichia coli B	single-stranded DNA-binding protein	Chromosome
31502064	WP_000157061.1	Escherichia coli	single-stranded DNA-binding protein	Chromosome
30318043	WP_000157061.1	Escherichia coli	single-stranded DNA-binding protein	Chromosome
30227010	WP_000157061.1	Escherichia coli	single-stranded DNA-binding protein	Chromosome
25290434	WP_000157061.1	Escherichia coli 'BL21-Gold(DE3)pLysS AG'	single-stranded DNA-binding protein	Chromosome
24925824	WP_000157061.1	Escherichia coli BL21(DE3)	single-stranded DNA-binding protein	Chromosome
23356450	WP_000157061.1	Escherichia coli B str. REL606	single-stranded DNA-binding protein	Chromosome
19193766	WP_000157061.1	Escherichia coli BL21(DE3)	single-stranded DNA-binding protein	Chromosome
29204578	WP_025263500.1	Escherichia coli	single-stranded DNA-binding protein	Chromosome
35416173	WP_016807973.1	Escherichia coli	single-stranded DNA-binding protein	Chromosome
35469843	WP_001696686.1	Escherichia coli	single-stranded DNA-binding protein	Chromosome
31732809	WP_001696686.1	Escherichia coli	single-stranded DNA-binding protein	Chromosome
36928145	WP_042103774.1	Escherichia coli	single-stranded DNA-binding protein	Chromosome
36941239	WP_106888764.1	Escherichia coli	single-stranded DNA-binding protein	Chromosome
28968852	WP_025297222.1	Escherichia coli	single-stranded DNA-binding protein	Chromosome
36060775	WP_062810259.1	Escherichia coli	single-stranded DNA-binding protein	Chromosome
35824346	WP_088765867.1	Escherichia coli	single-stranded DNA-binding protein	Chromosome
36712162	WP_103216220.1	Escherichia coli	single-stranded DNA-binding protein	Chromosome
35470524	WP_000168265.1	Escherichia coli	single-stranded DNA-binding protein	Chromosome
28971732	WP_000168261.1	Escherichia coli	single-stranded DNA-binding protein	Chromosome
28967139	WP_000168261.1	Escherichia coli	single-stranded DNA-binding protein	Chromosome
28846990	WP_000168261.1	Escherichia coli	single-stranded DNA-binding protein	Chromosome
35943326	WP_095454352.1	Escherichia coli	single-stranded DNA-binding protein	Chromosome
37127749	WP_033803014.1	Escherichia coli	single-stranded DNA-binding protein	Chromosome
37122984	WP_033803014.1	Escherichia coli	single-stranded DNA-binding protein	Chromosome
34725643	WP_073527999.1	Escherichia coli	single-stranded DNA-binding protein	Chromosome
34693242	WP_073527999.1	Escherichia coli	single-stranded DNA-binding protein	Chromosome
37634258	WP_000168264.1	Escherichia coli B7A	single-stranded DNA-binding protein	Chromosome
31573081	WP_048943236.1	Escherichia coli ACN001	single-stranded DNA-binding protein	Chromosome
35182632	WP_078207968.1	Escherichia coli	single-stranded DNA-binding protein	Chromosome
33794638	WP_061091608.1	Escherichia coli	single-stranded DNA-binding protein	Chromosome
37192839	WP_106959041.1	Escherichia coli	single-stranded DNA-binding protein	Chromosome
36397579	WP_072644843.1	Escherichia coli	single-stranded DNA-binding protein	Chromosome
34791228	WP_073527617.1	Escherichia coli	single-stranded DNA-binding protein	Chromosome
36680672	WP_000168259.1	Escherichia coli	single-stranded DNA-binding protein	Chromosome
27693862	WP_000168259.1	Escherichia coli W	single-stranded DNA-binding protein	Chromosome
26861880	WP_000168259.1	Escherichia coli W	single-stranded DNA-binding protein	Chromosome
26469965	WP_000168259.1	Escherichia coli KO11FL	single-stranded DNA-binding protein	Chromosome
37391433	WP_000532424.1	Escherichia coli	single-stranded DNA-binding protein	Chromosome
37386120	WP_000532424.1	Escherichia coli	single-stranded DNA-binding protein	Chromosome
37351782	WP_000532424.1	Escherichia coli	single-stranded DNA-binding protein	Chromosome
37315929	WP_000532424.1	Escherichia coli O111 str. RM9322	single-stranded DNA-binding protein	Chromosome
37139743	WP_000532424.1	Escherichia coli	single-stranded DNA-binding protein	Chromosome
37063995	WP_000532424.1	Escherichia coli	single-stranded DNA-binding protein	Chromosome
36908091	WP_000532424.1	Escherichia coli	single-stranded DNA-binding protein	Chromosome
34932528	WP_071447819.1	Escherichia coli	single-stranded DNA-binding protein	Chromosome
36738783	WP_048230056.1	Escherichia coli	single-stranded DNA-binding protein	Chromosome
37430475	WP_000168274.1	Escherichia coli O127:H6	single-stranded DNA-binding protein	Chromosome
37428464	WP_000168274.1	Escherichia coli O127:H6	single-stranded DNA-binding protein	Chromosome
37035087	WP_000168274.1	Escherichia coli	single-stranded DNA-binding protein	Chromosome
37033529	WP_000168274.1	Escherichia coli	single-stranded DNA-binding protein	Chromosome
36593760	WP_000168274.1	Escherichia coli	single-stranded DNA-binding protein	Chromosome
35102137	WP_000168274.1	Escherichia coli	single-stranded DNA-binding protein	Chromosome
35052083	WP_000168274.1	Escherichia coli	single-stranded DNA-binding protein	Chromosome
34823875	WP_000168274.1	Escherichia coli	single-stranded DNA-binding protein	Chromosome
34048089	WP_000168274.1	Escherichia coli	single-stranded DNA-binding protein	Chromosome
33076257	WP_000168274.1	Escherichia coli	single-stranded DNA-binding protein	Chromosome
26199951	WP_000168274.1	Escherichia coli O127:H6 str. E2348/69	single-stranded DNA-binding protein	Chromosome
37432049	WP_000098523.1	Escherichia coli O127:H6	single-stranded DNA-binding protein	Chromosome
37430144	WP_000098523.1	Escherichia coli O127:H6	single-stranded DNA-binding protein	Chromosome
37428789	WP_000098523.1	Escherichia coli O127:H6	single-stranded DNA-binding protein	Chromosome
37426910	WP_000098523.1	Escherichia coli O127:H6	single-stranded DNA-binding protein	Chromosome
36722239	WP_000098523.1	Escherichia coli	single-stranded DNA-binding protein	Chromosome
36473223	WP_000098523.1	Escherichia coli	single-stranded DNA-binding protein	Chromosome
36195922	WP_000098523.1	Escherichia coli O114:H49	single-stranded DNA-binding protein	Chromosome
35969400	WP_000098523.1	Escherichia coli	single-stranded DNA-binding protein	Chromosome
30574941	WP_000098523.1	Escherichia coli VR50	single-stranded DNA-binding protein	Chromosome
26201573	WP_000098523.1	Escherichia coli O127:H6 str. E2348/69	single-stranded DNA-binding protein	Chromosome
26199620	WP_000098523.1	Escherichia coli O127:H6 str. E2348/69	single-stranded DNA-binding protein	Chromosome
15103645	WP_095575833.1	Escherichia albertii	single-stranded DNA-binding protein	Chromosome
35739501	WP_088172472.1	Escherichia coli	single-stranded DNA-binding protein	Chromosome
35737513	WP_088172472.1	Escherichia coli	single-stranded DNA-binding protein	Chromosome
