# Supplementary material for: Essential gene acquisition destabilizes plasmid inheritance
Source: PLoS Genet. 2021 Jul 12;17(7):e1009656. doi: 10.1371/journal.pgen.1009656 (PMC8297927; doi:10.1371/journal.pgen.1009656)
Supplement: S1 Data — (GZ) [file pgen.1009656.s029.tar.gz › Phylogenetic data/8/8.phy.treefile]

(13641451:0.0000000000,((((((((((((((((((((((((((((((((((((((((((((((((((((((15551508:0.0000000000,36595815:0.0000000000):0.000000,37648947:0.0000000000):0.000000,36867541:0.0000000000):0.000000,35662705:0.0000000000):0.000000,36107297:0.0000000000):0.000000,35985756:0.0000000000):0.000000,36856938:0.0000000000):0.000000,36242474:0.0000000000):0.000000,36318110:0.0000000000):0.000000,35711470:0.0000000000):0.000000,36101954:0.0000000000):0.000000,36204113:0.0000000000):0.000000,33167204:0.0000000000):0.000000,32966314:0.0000000000):0.000000,36928927:0.0000000000):0.000000,35884515:0.0000000000):0.000000,37223595:0.0000000000):0.000000,36179585:0.0000000000):0.000000,32021972:0.0000000000):0.000000,36664595:0.0000000000):0.000000,36733292:0.0000000000):0.000003,((((((34341902:0.0000000000,36028991:0.0000000000):0.000000,36067096:0.0000000000):0.000000,35742901:0.0000000000):0.000000,36043346:0.0000000000):0.000003,35737723:0.0000027560):0.006463,((34395220:0.0000027560,35477679:0.0000027560):0.000002,35055569:0.0069731034):0.006486):0.000002):0.000002,(30573764:0.0000027560,(((34935659:0.0000000000,37348320:0.0000000000):0.000003,35103958:0.0000028415):0.006458,(34992627:0.0069873491,37218926:0.0132788617):0.000003):0.000003):0.000003):0.000002,((((((26473373:0.0000000000,27696143:0.0000000000):0.000000,33010594:0.0000000000):0.000000,37138684:0.0000000000):0.000003,26864047:0.0000027560):0.000003,36441984:0.0198552634):0.034377,36009852:0.0000024173):0.006407):0.012841,29204490:0.0000026133):0.006342,(((((((((((((16925583:0.0000000000,37373485:0.0000000000):0.000000,36679154:0.0000000000):0.000000,34848754:0.0000000000):0.000000,36452969:0.0000000000):0.000003,31440188:0.0000027560):0.000003,36184635:0.0064430256):0.000003,36882025:0.0068125083):0.012720,36595981:0.0063499364):0.000002,37634681:0.0063636554):0.006458,((((22818645:0.0000000000,37443928:0.0000000000):0.000000,36062396:0.0000000000):0.000000,36934028:0.0000000000):0.000000,37439031:0.0000000000):0.000003):0.000003,33395813:0.0000027560):0.000002,((((33257521:0.0000000000,36401505:0.0000000000):0.000000,37359132:0.0000000000):0.000003,35947245:0.0000025889):0.006405,(((((33690225:0.0000000000,33754465:0.0000000000):0.000000,36886920:0.0000000000):0.000000,33732615:0.0000000000):0.000000,37270835:0.0000000000):0.000003,33711273:0.0000025684):0.006430):0.000003):0.000003,((27065959:0.0000000000,34975260:0.0000000000):0.000003,30130452:0.0000027312):0.006439):0.000003):0.000003,36377047:0.0069220497):0.019224,((37438929:0.0000027560,37443825:0.0000027560):0.000002,36452021:0.0180374470):0.000002):0.005919,(((((((((((((((((((((17277366:0.0000000000,37343238:0.0000000000):0.000000,33010804:0.0000000000):0.000000,36882195:0.0000000000):0.000000,36141605:0.0000000000):0.000000,35450858:0.0000000000):0.000000,35477982:0.0000000000):0.000000,36556506:0.0000000000):0.000000,35952407:0.0000000000):0.000000,36401654:0.0000000000):0.000000,35773743:0.0000000000):0.000000,35623411:0.0000000000):0.000000,36620028:0.0000000000):0.000000,37373356:0.0000000000):0.000000,33219747:0.0000000000):0.000000,36337221:0.0000000000):0.000000,34922884:0.0000000000):0.000000,36437059:0.0000000000):0.000003,32197693:0.0000027560):0.000003,((((32740285:0.0000027560,35641458:0.0000027560):0.005635,34856463:0.0328910482):0.030693,(36944800:0.0125493784,36954982:0.0000027560):0.019120):0.000003,34534307:0.0000027560):0.000002):0.005870,(((((((((((20601767:0.0000000000,37648837:0.0000000000):0.000000,32462350:0.0000000000):0.000000,33046408:0.0000000000):0.000000,32578091:0.0000000000):0.000000,33010895:0.0000000000):0.000000,37639747:0.0000000000):0.000000,37343143:0.0000000000):0.000000,31807624:0.0000000000):0.000000,26699803:0.0000000000):0.000000,36727501:0.0000000000):0.000003,22187729:0.0000025682):0.005952):0.012000,((36161118:0.0062599925,(((((37002253:0.0000000000,37306661:0.0000000000):0.000000,37032974:0.0000000000):0.000000,37328033:0.0000000000):0.000000,37017301:0.0000000000):0.000003,37012093:0.0000025655):0.006396):0.019142,((36981492:0.0000000000,37138738:0.0000000000):0.000003,37027964:0.0000027560):0.000002):0.011963):0.011891):0.000002,((((((32636316:0.0000000000,37242682:0.0000000000):0.000003,37242676:0.0000027560):0.018264,(36318063:0.0000027560,37328155:0.0000027560):0.006031):0.000002,((33395747:0.0000024329,36179692:0.0000027560):0.012201,36199269:0.0060633266):0.000002):0.000002,(37027879:0.0000027560,37111436:0.0000027560):0.006035):0.006023,(((35055628:0.0120763575,(36416630:0.0364624499,36727703:0.0123467648):0.005936):0.018223,36997473:0.0059925177):0.000002,37176436:0.0000024951):0.000002):0.045511):0.012250,(((((((((((((((((21424394:0.0000027560,37043223:0.0000027560):0.000002,36966784:0.0066955641):0.006697,(((((30223382:0.0066820351,36733192:0.0066740397):0.006697,36147041:0.0066819376):0.000002,((((32636497:0.0000000000,37265795:0.0000000000):0.000000,36391520:0.0000000000):0.000000,36639264:0.0000000000):0.000003,36361987:0.0000027560):0.000003):0.006702,34922433:0.0066995866):0.000002,(36634155:0.0000022717,37322852:0.0000022717):0.020326):0.006692):0.000002,(((((27514431:0.0000000000,37653798:0.0000000000):0.000000,35505320:0.0000000000):0.000000,35499758:0.0000000000):0.000000,33346541:0.0000000000):0.000000,36043236:0.0000000000):0.000003):0.000003,33308094:0.0000027560):0.000002,(((((31978329:0.0000027560,37312692:0.0000027560):0.013379,36811895:0.0000029037):0.006691,36476447:0.0000024690):0.006685,((29201943:0.0000000000,29085303:0.0000000000):0.000002,29090030:0.0000027707):0.006723):0.000002,37065129:0.0067471747):0.000003):0.000003,32966384:0.0066864176):0.000003,34534127:0.0066828189):0.006687,(36141694:0.0000027560,37260720:0.0000027560):0.000002):0.006694,(35450743:0.0000027560,36862219:0.0000027560):0.000003):0.297771,((((34975040:0.0000021449,(((36707947:0.0000000000,37270866:0.0000000000):0.000003,36887064:0.0000027560):0.011909,36856745:0.0092462802):0.019423):0.143011,(((((((((28968852:0.0000027560,28967139:0.0000027560):0.000003,(28971732:0.0000000000,28846990:0.0000000000):0.000003):0.000002,35824346:0.0000027560):0.006402,(36060775:0.0072789988,36712162:0.0000027560):0.000002):0.006311,(31573081:0.0000028441,(33794638:0.0000027560,36397579:0.0133281119):0.006345):0.006285):0.000003,(35470524:0.0000027560,((((35943326:0.0000023303,((34725643:0.0000027560,34693242:0.0000027560):0.012601,((((((37391433:0.0000000000,37139743:0.0000000000):0.000000,37063995:0.0000000000):0.000000,37351782:0.0000000000):0.000000,36908091:0.0000000000):0.000000,37315929:0.0000000000):0.000002,37386120:0.0000022665):0.045699):0.000003):0.025543,(37127749:0.0000027560,37122984:0.0000027560):0.006918):0.006275,37192839:0.0069839198):0.006335,35182632:0.0507407712):0.000002):0.000002):0.006367,37634258:0.0000020623):0.000002,(34791228:0.0064075931,(((36680672:0.0000000000,26861880:0.0000000000):0.000000,26469965:0.0000000000):0.000002,27693862:0.0000027560):0.006411):0.006385):0.083661,((34932528:0.0064218320,(((((((((((37430475:0.0000000000,37035087:0.0000000000):0.000000,36593760:0.0000000000):0.000000,33076257:0.0000000000):0.000000,26199951:0.0000000000):0.000000,35052083:0.0000000000):0.000000,37033529:0.0000000000):0.000000,35102137:0.0000000000):0.000000,34823875:0.0000000000):0.000000,34048089:0.0000000000):0.000003,37428464:0.0000027560):0.000003,(((((((((((37432049:0.0000000000,36722239:0.0000000000):0.000000,36473223:0.0000000000):0.000000,26199620:0.0000000000):0.000000,26201573:0.0000000000):0.000000,36195922:0.0000000000):0.000000,30574941:0.0000000000):0.000000,37428789:0.0000000000):0.000000,37426910:0.0000000000):0.000000,35969400:0.0000000000):0.000003,37430144:0.0000027560):0.012849,(15103645:0.0072026001,(35739501:0.0000027560,35737513:0.0000027560):0.007242):0.014401):0.000002):0.000003):0.006427,36738783:0.0000029580):0.315633):0.230889):0.066418,((((18618334:0.0061290530,((((36614489:0.0000000000,11520167:0.0000000000):0.000000,16921802:0.0000000000):0.000000,1845777:0.0000000000):0.000003,17276751:0.0000027126):0.000002):0.006152,((((31439716:0.0061725040,(37368315:0.0061916415,(37004949:0.0061671599,(36740542:0.0000022369,(((((((((((((((((37381355:0.0000000000,32323126:0.0000000000):0.000000,19193766:0.0000000000):0.000000,34222301:0.0000000000):0.000000,23356450:0.0000000000):0.000000,34369136:0.0000000000):0.000000,35397853:0.0000000000):0.000000,31502064:0.0000000000):0.000000,35371714:0.0000000000):0.000000,30227010:0.0000000000):0.000000,30318043:0.0000000000):0.000000,32340508:0.0000000000):0.000000,24925824:0.0000000000):0.000000,35367786:0.0000000000):0.000000,25290434:0.0000000000):0.000000,33123564:0.0000000000):0.000003,36869881:0.0000027560):0.051582,29204578:0.0070274600):0.284698):0.006187):0.000003):0.000002):0.000003,37252263:0.0061854384):0.000002,((((((((((((((((((((((((((((((((((((((((((((((((((((((((((((((((((((((((((((((((((((((((((((((((((((((((((((((((((((((((((((((((((((((((((((((((((((((((((((((((((((((((((((((((((((((((((((((((((((((((((((((((((((((((((((((((((((((((((((((((((((((((((((((((((((((((((((((((((((((((((((((((((((((((((((((((((((((((((((((((((((((((((((((((((((((((((((((((((((((((((((((((((((((((((((((((((((((((((((((((((((((((((((((((((((((((((((((((((((((((((((((((((((((((((((((((((((((((((((((((((((((((((((((((((((((((((((((((((((((((((((((((((((((((((((((((((((((((((((((((((((((((((((((((((((((((37658108:0.0000000000,37180083:0.0000000000):0.000000,30135285:0.0000000000):0.000000,33979446:0.0000000000):0.000000,37380941:0.0000000000):0.000000,29952637:0.0000000000):0.000000,34259530:0.0000000000):0.000000,35186519:0.0000000000):0.000000,37093262:0.0000000000):0.000000,28462754:0.0000000000):0.000000,36561232:0.0000000000):0.000000,21377190:0.0000000000):0.000000,36358422:0.0000000000):0.000000,36774488:0.0000000000):0.000000,31865046:0.0000000000):0.000000,17990323:0.0000000000):0.000000,36575759:0.0000000000):0.000000,32197112:0.0000000000):0.000000,34630188:0.0000000000):0.000000,36336677:0.0000000000):0.000000,37438500:0.0000000000):0.000000,36399118:0.0000000000):0.000000,36240295:0.0000000000):0.000000,20481902:0.0000000000):0.000000,36556024:0.0000000000):0.000000,37275263:0.0000000000):0.000000,29553101:0.0000000000):0.000000,31513226:0.0000000000):0.000000,26913749:0.0000000000):0.000000,32781955:0.0000000000):0.000000,35213336:0.0000000000):0.000000,32386849:0.0000000000):0.000000,29763684:0.0000000000):0.000000,37125905:0.0000000000):0.000000,28304271:0.0000000000):0.000000,34948506:0.0000000000):0.000000,33079984:0.0000000000):0.000000,34193071:0.0000000000):0.000000,36949262:0.0000000000):0.000000,35241566:0.0000000000):0.000000,29844363:0.0000000000):0.000000,30573335:0.0000000000):0.000000,31064347:0.0000000000):0.000000,29088246:0.0000000000):0.000000,32030160:0.0000000000):0.000000,37084934:0.0000000000):0.000000,37143460:0.0000000000):0.000000,36887376:0.0000000000):0.000000,33006730:0.0000000000):0.000000,37037317:0.0000000000):0.000000,36869470:0.0000000000):0.000000,34390252:0.0000000000):0.000000,37632591:0.0000000000):0.000000,36687987:0.0000000000):0.000000,36476051:0.0000000000):0.000000,35591041:0.0000000000):0.000000,35476126:0.0000000000):0.000000,27986537:0.0000000000):0.000000,36283365:0.0000000000):0.000000,33212581:0.0000000000):0.000000,30318467:0.0000000000):0.000000,37261347:0.0000000000):0.000000,36440779:0.0000000000):0.000000,35654333:0.0000000000):0.000000,23820134:0.0000000000):0.000000,29443908:0.0000000000):0.000000,37327615:0.0000000000):0.000000,27857885:0.0000000000):0.000000,37013881:0.0000000000):0.000000,34921967:0.0000000000):0.000000,34130507:0.0000000000):0.000000,37452947:0.0000000000):0.000000,32090005:0.0000000000):0.000000,37105156:0.0000000000):0.000000,36801383:0.0000000000):0.000000,36176588:0.0000000000):0.000000,35825330:0.0000000000):0.000000,35129590:0.0000000000):0.000000,36675844:0.0000000000):0.000000,33689496:0.0000000000):0.000000,36843026:0.0000000000):0.000000,28403510:0.0000000000):0.000000,35684207:0.0000000000):0.000000,31977551:0.0000000000):0.000000,36471764:0.0000000000):0.000000,37301179:0.0000000000):0.000000,35419658:0.0000000000):0.000000,37129838:0.0000000000):0.000000,20601190:0.0000000000):0.000000,32018624:0.0000000000):0.000000,25595993:0.0000000000):0.000000,37229061:0.0000000000):0.000000,25919035:0.0000000000):0.000000,36756555:0.0000000000):0.000000,35442963:0.0000000000):0.000000,30496142:0.0000000000):0.000000,15105632:0.0000000000):0.000000,33430411:0.0000000000):0.000000,26203476:0.0000000000):0.000000,37074973:0.0000000000):0.000000,34240032:0.0000000000):0.000000,34853900:0.0000000000):0.000000,37415394:0.0000000000):0.000000,35393985:0.0000000000):0.000000,33885769:0.0000000000):0.000000,36838542:0.0000000000):0.000000,34826318:0.0000000000):0.000000,37425109:0.0000000000):0.000000,34916953:0.0000000000):0.000000,35446650:0.0000000000):0.000000,31054011:0.0000000000):0.000000,32738547:0.0000000000):0.000000,35372136:0.0000000000):0.000000,34153654:0.0000000000):0.000000,37648382:0.0000000000):0.000000,35368211:0.0000000000):0.000000,34468351:0.0000000000):0.000000,36274874:0.0000000000):0.000000,32973637:0.0000000000):0.000000,27485686:0.0000000000):0.000000,37055277:0.0000000000):0.000000,36847509:0.0000000000):0.000000,33254301:0.0000000000):0.000000,36028418:0.0000000000):0.000000,34599095:0.0000000000):0.000000,1586410:0.0000000000):0.000000,34779580:0.0000000000):0.000000,31217501:0.0000000000):0.000000,35910225:0.0000000000):0.000000,36200525:0.0000000000):0.000000,33305366:0.0000000000):0.000000,33175380:0.0000000000):0.000000,37032236:0.0000000000):0.000000,33797481:0.0000000000):0.000000,31904610:0.0000000000):0.000000,30657016:0.0000000000):0.000000,37402477:0.0000000000):0.000000,36719904:0.0000000000):0.000000,14403174:0.0000000000):0.000000,34766452:0.0000000000):0.000000,35853743:0.0000000000):0.000000,32255391:0.0000000000):0.000000,36004514:0.0000000000):0.000000,35951823:0.0000000000):0.000000,34045344:0.0000000000):0.000000,37234861:0.0000000000):0.000000,36414242:0.0000000000):0.000000,31502489:0.0000000000):0.000000,33666164:0.0000000000):0.000000,37242213:0.0000000000):0.000000,36379199:0.0000000000):0.000000,36825091:0.0000000000):0.000000,37251420:0.0000000000):0.000000,36638596:0.0000000000):0.000000,34434363:0.0000000000):0.000000,36985549:0.0000000000):0.000000,33445445:0.0000000000):0.000000,36160673:0.0000000000):0.000000,36914176:0.0000000000):0.000000,22812906:0.0000000000):0.000000,26021104:0.0000000000):0.000000,27065356:0.0000000000):0.000000,37191753:0.0000000000):0.000000,33094724:0.0000000000):0.000000,29541857:0.0000000000):0.000000,36783451:0.0000000000):0.000000,34971491:0.0000000000):0.000000,30737736:0.0000000000):0.000000,33562822:0.0000000000):0.000000,35985281:0.0000000000):0.000000,37639228:0.0000000000):0.000000,27695676:0.0000000000):0.000000,31431129:0.0000000000):0.000000,37001792:0.0000000000):0.000000,35686940:0.0000000000):0.000000,36747600:0.0000000000):0.000000,35293504:0.0000000000):0.000000,26654720:0.0000000000):0.000000,36144886:0.0000000000):0.000000,36811360:0.0000000000):0.000000,36484173:0.0000000000):0.000000,32445032:0.0000000000):0.000000,36495920:0.0000000000):0.000000,32740585:0.0000000000):0.000000,36796900:0.0000000000):0.000000,36710332:0.0000000000):0.000000,19565933:0.0000000000):0.000000,32965897:0.0000000000):0.000000,35905412:0.0000000000):0.000000,34500610:0.0000000000):0.000000,33263140:0.0000000000):0.000000,36541098:0.0000000000):0.000000,36591474:0.0000000000):0.000000,36737707:0.0000000000):0.000000,37419959:0.0000000000):0.000000,36921277:0.0000000000):0.000000,33350652:0.0000000000):0.000000,37020202:0.0000000000):0.000000,36765521:0.0000000000):0.000000,34279372:0.0000000000):0.000000,36058027:0.0000000000):0.000000,36897350:0.0000000000):0.000000,21423816:0.0000000000):0.000000,37156029:0.0000000000):0.000000,37283515:0.0000000000):0.000000,33780592:0.0000000000):0.000000,29209391:0.0000000000):0.000000,32274919:0.0000000000):0.000000,36857319:0.0000000000):0.000000,34874624:0.0000000000):0.000000,35849327:0.0000000000):0.000000,32639972:0.0000000000):0.000000,31370835:0.0000000000):0.000000,34322043:0.0000000000):0.000000,32831637:0.0000000000):0.000000,25008211:0.0000000000):0.000000,30742160:0.0000000000):0.000000,33732218:0.0000000000):0.000000,15551016:0.0000000000):0.000000,32077030:0.0000000000):0.000000,35990363:0.0000000000):0.000000,35610558:0.0000000000):0.000000,31143334:0.0000000000):0.000000,23356873:0.0000000000):0.000000,34018862:0.0000000000):0.000000,37200617:0.0000000000):0.000000,33119432:0.0000000000):0.000000,36123489:0.0000000000):0.000000,33606633:0.0000000000):0.000000,35206328:0.0000000000):0.000000,33815209:0.0000000000):0.000000,23824677:0.0000000000):0.000000,35521673:0.0000000000):0.000000,28711571:0.0000000000):0.000000,37377937:0.0000000000):0.000000,30820883:0.0000000000):0.000000,36714143:0.0000000000):0.000000,32210481:0.0000000000):0.000000,35053949:0.0000000000):0.000000,33616518:0.0000000000):0.000000,36770005:0.0000000000):0.000000,36516548:0.0000000000):0.000000,37347749:0.0000000000):0.000000,37342191:0.0000000000):0.000000,34793382:0.0000000000):0.000000,31918066:0.0000000000):0.000000,34663261:0.0000000000):0.000000,35080815:0.0000000000):0.000000,36023559:0.0000000000):0.000000,32144455:0.0000000000):0.000000,36726420:0.0000000000):0.000000,35971288:0.0000000000):0.000000,37079303:0.0000000000):0.000000,34341598:0.0000000000):0.000000,33137564:0.0000000000):0.000000,22818227:0.0000000000):0.000000,37026075:0.0000000000):0.000000,35923931:0.0000000000):0.000000,37169861:0.0000000000):0.000000,29429380:0.0000000000):0.000000,33863099:0.0000000000):0.000000,36105552:0.0000000000):0.000000,32635595:0.0000000000):0.000000,28343157:0.0000000000):0.000000,34581092:0.0000000000):0.000000,36778969:0.0000000000):0.000000,33925095:0.0000000000):0.000000,35260504:0.0000000000):0.000000,31588611:0.0000000000):0.000000,36341574:0.0000000000):0.000000,35102753:0.0000000000):0.000000,30972811:0.0000000000):0.000000,36673864:0.0000000000):0.000000,35000262:0.0000000000):0.000000,34548045:0.0000000000):0.000000,29200220:0.0000000000):0.000000,33395309:0.0000000000):0.000000,37306191:0.0000000000):0.000000,33649272:0.0000000000):0.000000,37334981:0.0000000000):0.000000,36220707:0.0000000000):0.000000,37206896:0.0000000000):0.000000,36884812:0.0000000000):0.000000,36792417:0.0000000000):0.000000,28845820:0.0000000000):0.000000,33000992:0.0000000000):0.000000,36523122:0.0000000000):0.000000,34373248:0.0000000000):0.000000,36101251:0.0000000000):0.000000,34644793:0.0000000000):0.000000,32688741:0.0000000000):0.000000,37257334:0.0000000000):0.000000,35342446:0.0000000000):0.000000,34006537:0.0000000000):0.000000,1581735:0.0000000000):0.000000,29083498:0.0000000000):0.000000,35715914:0.0000000000):0.000000,32692554:0.0000000000):0.000000,32823634:0.0000000000):0.000000,37053281:0.0000000000):0.000000,24926249:0.0000000000):0.000000,33056008:0.0000000000):0.000000,37424411:0.0000000000):0.000000,35874509:0.0000000000):0.000000,36953149:0.0000000000):0.000000,30030311:0.0000000000):0.000000,36692450:0.0000000000):0.000000,36816124:0.0000000000):0.000000,34488505:0.0000000000):0.000000,31659107:0.0000000000):0.000000,28181040:0.0000000000):0.000000,23349823:0.0000000000):0.000000,36436261:0.0000000000):0.000000,36236675:0.0000000000):0.000000,31129898:0.0000000000):0.000000,30379060:0.0000000000):0.000000,28722984:0.0000000000):0.000000,29322302:0.0000000000):0.000000,35160458:0.0000000000):0.000000,32891529:0.0000000000):0.000000,24251874:0.0000000000):0.000000,36911770:0.0000000000):0.000000,35528410:0.0000000000):0.000000,27514066:0.0000000000):0.000000,36865702:0.0000000000):0.000000,35708750:0.0000000000):0.000000,34935285:0.0000000000):0.000000,36081251:0.0000000000):0.000000,30654621:0.0000000000):0.000000,33841216:0.0000000000):0.000000,36182385:0.0000000000):0.000000,31574953:0.0000000000):0.000000,36600661:0.0000000000):0.000000,31357229:0.0000000000):0.000000,36137937:0.0000000000):0.000000,36066573:0.0000000000):0.000000,35316243:0.0000000000):0.000000,35760186:0.0000000000):0.000000,37243084:0.0000000000):0.000000,35555908:0.0000000000):0.000000,36997090:0.0000000000):0.000000,37457350:0.0000000000):0.000000,28148854:0.0000000000):0.000000,34815373:0.0000000000):0.000000,27113287:0.0000000000):0.000000,36354117:0.0000000000):0.000000,36941078:0.0000000000):0.000000,32336549:0.0000000000):0.000000,37218169:0.0000000000):0.000000,37397846:0.0000000000):0.000000,32902393:0.0000000000):0.000000,36619436:0.0000000000):0.000000,36420412:0.0000000000):0.000000,37466169:0.0000000000):0.000000,36659476:0.0000000000):0.000000,36503879:0.0000000000):0.000000,36696926:0.0000000000):0.000000,34739896:0.0000000000):0.000000,37643778:0.0000000000):0.000000,35025002:0.0000000000):0.000000,37629716:0.0000000000):0.000000,36704360:0.0000000000):0.000000,31282014:0.0000000000):0.000000,35596228:0.0000000000):0.000000,37268640:0.0000000000):0.000000,36874055:0.0000000000):0.000000,34613378:0.0000000000):0.000000,30816469:0.0000000000):0.000000,35770758:0.0000000000):0.000000,37275860:0.0000000000):0.000000,35468733:0.0000000000):0.000000,33578058:0.0000000000):0.000000,25294378:0.0000000000):0.000000,35966138:0.0000000000):0.000000,33384628:0.0000000000):0.000000,34518440:0.0000000000):0.000000,36457333:0.0000000000):0.000000,36978090:0.0000000000):0.000000,34454286:0.0000000000):0.000000,26472944:0.0000000000):0.000000,29652311:0.0000000000):0.000000,35131407:0.0000000000):0.000000,24631711:0.0000000000):0.000000,35658091:0.0000000000):0.000000,36298457:0.0000000000):0.000000,36322151:0.0000000000):0.000000,33518668:0.0000000000):0.000000,17995582:0.0000000000):0.000000,34105181:0.0000000000):0.000000,35946606:0.0000000000):0.000000,34421028:0.0000000000):0.000000,37186310:0.0000000000):0.000000,36217912:0.0000000000):0.000000,34880216:0.0000000000):0.000000,37066261:0.0000000000):0.000000,30046105:0.0000000000):0.000000,33907565:0.0000000000):0.000000,32461850:0.0000000000):0.000000,26863692:0.0000000000):0.000000,32319293:0.0000000000):0.000000,36654331:0.0000000000):0.000000,33345725:0.0000000000):0.000000,32514016:0.0000000000):0.000000,34564586:0.0000000000):0.000000,33489982:0.0000000000):0.000000,35420190:0.0000000000):0.000000,36009507:0.0000000000):0.000000,31807143:0.0000000000):0.000000,37062376:0.0000000000):0.000000,36877520:0.0000000000):0.000000,36761038:0.0000000000):0.000000,31793210:0.0000000000):0.000000,37106869:0.0000000000):0.000000,37364155:0.0000000000):0.000000,36787935:0.0000000000):0.000000,36197756:0.0000000000):0.000000,35640574:0.0000000000):0.000000,33045836:0.0000000000):0.000000,36644717:0.0000000000):0.000000,36669260:0.0000000000):0.000000,35398276:0.0000000000):0.000000,30305101:0.0000000000):0.000000,35787791:0.0000000000):0.000000,36853907:0.0000000000):0.000000,37387710:0.0000000000):0.000000,29657321:0.0000000000):0.000000,35049624:0.0000000000):0.000000,36683602:0.0000000000):0.000000,37172197:0.0000000000):0.000000,37048892:0.0000000000):0.000000,37443387:0.0000000000):0.000000,37329427:0.0000000000):0.000000,36752072:0.0000000000):0.000000,37356554:0.0000000000):0.000000,36929654:0.0000000000):0.000000,9167052:0.0000000000):0.000000,35266056:0.0000000000):0.000000,36964909:0.0000000000):0.000000,30578309:0.0000000000):0.000000,36991152:0.0000000000):0.000000,29853763:0.0000000000):0.000000,22194917:0.0000000000):0.000000,27313018:0.0000000000):0.000000,26699098:0.0000000000):0.000000,37146011:0.0000000000):0.000000,31960185:0.0000000000):0.000000,33302583:0.0000000000):0.000000,35236353:0.0000000000):0.000000,29754402:0.0000000000):0.000000,35020461:0.0000000000):0.000000,33165061:0.0000000000):0.000000,36848204:0.0000000000):0.000000,35499354:0.0000000000):0.000000,32785327:0.0000000000):0.000000,37164225:0.0000000000):0.000000,37322292:0.0000000000):0.000000,36120739:0.0000000000):0.000000,30227434:0.0000000000):0.000000,37393023:0.0000000000):0.000000,30893940:0.0000000000):0.000000,32130348:0.0000000000):0.000000,19194191:0.0000000000):0.000000,36664204:0.0000000000):0.000000,35621812:0.0000000000):0.000000,25305850:0.0000000000):0.000000,36303283:0.0000000000):0.000000,31295468:0.0000000000):0.000000,34696647:0.0000000000):0.000000,27661118:0.0000000000):0.000000,32938936:0.0000000000):0.000000,32582749:0.0000000000):0.000000,35287023:0.0000000000):0.000000,33710876:0.0000000000):0.000000,36938314:0.0000000000):0.000000,35575071:0.0000000000):0.000000,30222836:0.0000000000):0.000000,36958852:0.0000000000):0.000000,36701669:0.0000000000):0.000000,36834059:0.0000000000):0.000000,34092533:0.0000000000):0.000000,28968396:0.0000000000):0.000000,34530157:0.0000000000):0.000000,31732989:0.0000000000):0.000000,34674153:0.0000000000):0.000000,28581966:0.0000000000):0.000000,37289808:0.0000000000):0.000000,37312201:0.0000000000):0.000000,34705792:0.0000000000):0.000000,36042683:0.0000000000):0.000000,33952259:0.0000000000):0.000000,35104995:0.0000000000):0.000000,35830411:0.0000000000):0.000000,34360224:0.0000000000):0.000000,37461801:0.0000000000):0.000000,30482759:0.0000000000):0.000000,32577668:0.0000000000):0.000000,36629999:0.0000000000):0.000000,34900965:0.0000000000):0.000000,24257658:0.0000000000):0.000000,37120949:0.0000000000):0.000000,31713929:0.0000000000):0.000000,36973439:0.0000000000):0.000000,34729238:0.0000000000):0.000000,32524309:0.0000000000):0.000000,22187126:0.0000000000):0.000000,36386860:0.0000000000):0.000000,34221905:0.0000000000):0.000000,37228524:0.0000000000):0.000000,24627226:0.0000000000):0.000000,30129996:0.0000000000):0.000000,37317520:0.0000000000):0.000000,37010579:0.0000000000):0.000000,35931930:0.0000000000):0.000000,33217794:0.0000000000):0.000000,35504763:0.0000000000):0.000000,36644141:0.0000000000):0.000000,31205699:0.0000000000):0.000000,35074538:0.0000000000):0.000000,37042504:0.0000000000):0.000000,36254031:0.0000000000):0.000000,33474675:0.0000000000):0.000000,34400962:0.0000000000):0.000000,36731009:0.0000000000):0.000000,37448423:0.0000000000):0.000000,32870708:0.0000000000):0.000000,34969613:0.0000000000):0.000000,36257669:0.0000000000):0.000000,36373241:0.0000000000):0.000000,36316381:0.0000000000):0.000000,35347167:0.0000000000):0.000000,36820608:0.0000000000):0.000000,36896375:0.0000000000):0.000000,37369104:0.0000000000):0.000000,30981063:0.0000000000):0.000000,34173412:0.0000000000):0.000000,37153513:0.0000000000):0.000000,37211919:0.0000000000):0.000000,36580898:0.0000000000):0.000000,26230883:0.0000000000):0.000000,36537150:0.0000000000):0.000000,33754068:0.0000000000):0.000000,30409927:0.0000000000):0.000000,37097599:0.0000000000):0.000000,36673994:0.0000000000):0.000000,25627518:0.0000000000):0.000000,37353367:0.0000000000):0.000000,31645714:0.0000000000):0.000000,36969399:0.0000000000):0.000000,35152980:0.0000000000):0.000000,27281071:0.0000000000):0.000000,36392063:0.0000000000):0.000000,35316966:0.0000000000):0.000000,37190662:0.0000000000):0.000000,35884061:0.0000000000):0.000000,28972991:0.0000000000):0.000000,34992291:0.0000000000):0.000000,37112310:0.0000000000):0.000000,36928043:0.0000000000):0.000000,12620895:0.0000000000):0.000000,35180279:0.0000000000):0.000000,37135481:0.0000000000):0.000000,34847401:0.0000000000):0.000000,37295435:0.0000000000):0.000000,34305036:0.0000000000):0.000000,26441662:0.0000000000):0.000000,36163649:0.0000000000):0.000000,36086304:0.0000000000):0.000000,28014517:0.0000000000):0.000000,34070243:0.0000000000):0.000000,27827769:0.0000000000):0.000000,32395822:0.0000000000):0.000000,36829575:0.0000000000):0.000000,29942371:0.0000000000):0.000000,35549847:0.0000000000):0.000000,36804878:0.0000000000):0.000000,28849072:0.0000000000):0.000000,30898355:0.0000000000):0.000000,29327327:0.0000000000):0.000000,31850652:0.0000000000):0.000000,37222383:0.0000000000):0.000000,33533781:0.0000000000):0.000000,37433859:0.0000000000):0.000000,35811704:0.0000000000):0.000000,13640950:0.0000000000):0.000000,36450020:0.0000000000):0.000003):0.000002,37651503:0.0000027560):0.000002):0.000003,(35742474:0.0000026794,35734533:0.0000026795):0.006156):0.000003,36047775:0.0062098791):0.056339):0.051929,35416173:0.2417924746):0.040860):0.000270,(((((((((((((27065839:0.0000000000,35773329:0.0000000000):0.000000,36707726:0.0000000000):0.000000,36633996:0.0000000000):0.000000,35684462:0.0000000000):0.000000,33346243:0.0000000000):0.000000,35289212:0.0000000000):0.000000,32696341:0.0000000000):0.000000,37266006:0.0000000000):0.000000,35108950:0.0000000000):0.000000,35263313:0.0000000000):0.000000,35023991:0.0000000000):0.000000,36722690:0.0000000000):0.000003,30046722:0.0000027560):0.675216):0.012627,((31440133:0.0220564667,36376981:0.0000027560):0.014430,(35083094:0.0119359378,35209449:0.0725529856):0.012753):0.121002):0.066718,((27065459:0.0057424455,32973749:0.0063994429):0.129281,((35469843:0.0000027560,31732809:0.0000027560):0.072262,(36928145:0.0054440232,36941239:0.0117122318):0.043725):0.122158):0.261852):0.199901,(33046537:0.0000027560,35103972:0.0000027560):0.271081):0.110152,((30410468:0.0234418573,(35023681:0.0062103496,35188046:0.0000020744):0.028637):0.106387,(((((34697285:0.0000000000,34816781:0.0000000000):0.000000,34767738:0.0000000000):0.000000,34780140:0.0000000000):0.000003,34729696:0.0000027560):0.000003,35825945:0.0237401888):0.089648):0.140965):0.506941,((((33818955:0.0000000000,36179964:0.0000000000):0.000000,36303568:0.0000000000):0.000003,35932258:0.0000027560):0.000003,((34326733:0.0059749535,37634763:0.0000027560):0.005989,(((35966769:0.0000027560,(36218093:0.0118192353,((((36242680:0.0000000000,36276065:0.0000000000):0.000000,36285201:0.0000000000):0.000000,36299025:0.0000000000):0.000003,36261941:0.0000027560):0.024536):0.000002):0.000002,36242435:0.0252036067):0.005689,37634796:0.0000021281):0.011473):0.005648):0.011529):0.000002):0.000002,(((26914222:0.0000029325,36184748:0.0059928915):0.018136,36257149:0.0000021648):0.000002,35966584:0.0119475935):0.018110):0.120142,(((((33689856:0.0000000000,33732719:0.0000000000):0.000000,33754569:0.0000000000):0.000003,33711377:0.0000027560):0.006635,34975160:0.0000026372):0.016187,34741761:0.0193020080):0.023065):0.008383,(((27066097:0.0000000000,36743030:0.0000000000):0.000002,36581713:0.0000021031):0.000002,36918146:0.0065739335):0.000003):0.006692,((((((((((16925510:0.0000000000,37171174:0.0000000000):0.000000,34816938:0.0000000000):0.000000,36523752:0.0000000000):0.000000,34780199:0.0000000000):0.000000,37054141:0.0000000000):0.000000,34767869:0.0000000000):0.000003,(((((((((16925781:0.0131121028,(((((((((((((((((((21424540:0.0000000000,37317878:0.0000000000):0.000000,36913232:0.0000000000):0.000000,37065235:0.0000000000):0.000000,37388217:0.0000000000):0.000000,36950058:0.0000000000):0.000000,37393520:0.0000000000):0.000000,37353942:0.0000000000):0.000003,36902287:0.0000027560):0.006736,37144302:0.0340735231):0.000003,35737922:0.0083340472):0.000002,24252333:0.0000027560):0.000003,(((((((((((((((((((((((((((22813385:0.0000000000,32145017:0.0000000000):0.000000,35743116:0.0000000000):0.000000,34469051:0.0000000000):0.000000,36101702:0.0000000000):0.000000,36342448:0.0000000000):0.000000,28582575:0.0000000000):0.000000,37359309:0.0000000000):0.000000,36357181:0.0000000000):0.000000,35135193:0.0000000000):0.000000,35129798:0.0000000000):0.000000,35499828:0.0000000000):0.000000,34848530:0.0000000000):0.000000,36081713:0.0000000000):0.000000,36086769:0.0000000000):0.000000,36614952:0.0000000000):0.000000,35743124:0.0000000000):0.000000,37322731:0.0000000000):0.000000,34709486:0.0000000000):0.000000,37213707:0.0000000000):0.000000,32197567:0.0000000000):0.000000,34373470:0.0000000000):0.000000,37059602:0.0000000000):0.000000,32583301:0.0000000000):0.000000,35505389:0.0000000000):0.000000,36237681:0.0000000000):0.000000,37127981:0.0000000000):0.000000,35077406:0.0000000000):0.000003):0.000003,37260755:0.0134966209):0.000002,((28014974:0.0000000000,36376909:0.0000000000):0.000003,32091409:0.0000027560):0.007206):0.008704,((26442203:0.0254266723,34305308:0.0000021737):0.027782,36452840:0.0000021119):0.027306):0.000003,((30578727:0.0000000000,37022956:0.0000000000):0.000000,36048403:0.0000000000):0.000003):0.000002,35971825:0.0000020812):0.000002,36581800:0.0201482956):0.000002,26231445:0.0134024505):0.036044):0.000003,37038014:0.0543922339):0.027186,35990597:0.0066642114):0.000002,(((30656605:0.0000000000,34677371:0.0000000000):0.000000,34795232:0.0000000000):0.000003,34665143:0.0000027560):0.033772):0.009196,37007259:0.0065064172):0.068527,33166903:0.0269620058):0.000002,20482401:0.0065275576):0.000002,35858033:0.0065253026):0.000002,31793641:0.0000027560):0.000002):0.000002,(((((((((((((((((((((((((((((((((((17995957:0.0000000000,33886158:0.0000000000):0.000000,35791403:0.0000000000):0.000000,33475069:0.0000000000):0.000000,33578485:0.0000000000):0.000000,33863487:0.0000000000):0.000000,24627615:0.0000000000):0.000000,33952652:0.0000000000):0.000000,32939393:0.0000000000):0.000000,35884624:0.0000000000):0.000000,32691092:0.0000000000):0.000000,29444281:0.0000000000):0.000000,33841603:0.0000000000):0.000000,33534175:0.0000000000):0.000000,33445855:0.0000000000):0.000000,29542276:0.0000000000):0.000000,33263547:0.0000000000):0.000000,33607060:0.0000000000):0.000000,32642136:0.0000000000):0.000000,35927679:0.0000000000):0.000000,27828161:0.0000000000):0.000000,33563232:0.0000000000):0.000000,31865439:0.0000000000):0.000000,29953013:0.0000000000):0.000000,33430821:0.0000000000):0.000000,33907954:0.0000000000):0.000000,33654730:0.0000000000):0.000000,33490392:0.0000000000):0.000000,33979834:0.0000000000):0.000000,32891945:0.0000000000):0.000000,33925509:0.0000000000):0.000000,34006914:0.0000000000):0.000000,33519078:0.0000000000):0.000000,32276119:0.0000000000):0.000003,24258083:0.0000027560):0.000003,((((((((((30223274:0.0000000000,35831162:0.0000000000):0.000000,32387338:0.0000000000):0.000000,36876940:0.0000000000):0.000000,34915999:0.0000000000):0.000000,29428101:0.0000000000):0.000000,32396299:0.0000000000):0.000000,31517020:0.0000000000):0.000003,30305510:0.0000027560):0.000002,(34283447:0.0000027560,((34856321:0.0000028219,36667793:0.0000026310):0.016670,34878695:0.0000024693):0.000003):0.000002):0.000003,32787851:0.0129347427):0.006475):0.006591):0.000002,(((28846376:0.0000027796,29209947:0.0000021824):0.013299,((33080473:0.0000027560,33138128:0.0000027560):0.017086,33095329:0.0065879681):0.013121):0.019899,32022068:0.0000026043):0.006564):0.000003,31851072:0.0065382620):0.000003):0.007720,((30032825:0.0068587498,(((34975070:0.0000000000,36806849:0.0000000000):0.000000,36523651:0.0000000000):0.000003,36062330:0.0000027560):0.000002):0.021073,((35082950:0.0000000000,37332791:0.0000000000):0.000003,37233495:0.0000027560):0.000002):0.007018):0.000003,36738383:0.0130775709):0.000003,(((((((((((((((26021656:0.0000000000,32514433:0.0000000000):0.000000,35103744:0.0000000000):0.000000,37658517:0.0000000000):0.000000,31733569:0.0000000000):0.000000,32022158:0.0000000000):0.000000,36004896:0.0000000000):0.000000,37218714:0.0000000000):0.000003,30130601:0.0000020105):0.000002,36537988:0.0000027560):0.052885,35347704:0.0000029651):0.008757,36634302:0.0064738304):0.000002,35214543:0.0000027756):0.007787,((((((((((((((((((29657859:0.0000000000,35294172:0.0000000000):0.000000,35161343:0.0000000000):0.000000,35526509:0.0000000000):0.000000,35050581:0.0000000000):0.000000,37348242:0.0000000000):0.000000,32782838:0.0000000000):0.000000,35657838:0.0000000000):0.000000,37338107:0.0000000000):0.000000,32696113:0.0000000000):0.000000,36882077:0.0000000000):0.000000,35187911:0.0000000000):0.000000,35209381:0.0000000000):0.000000,35716400:0.0000000000):0.000000,32524795:0.0000000000):0.000000,37403311:0.0000000000):0.000003,30410509:0.0000027560):0.000002,((((35557028:0.0000000000,36722478:0.0000000000):0.000003,36023939:0.0000027560):0.000003,36712866:0.0138508222):0.013001,((28972617:0.0000000000,28847937:0.0000000000):0.000003,28968085:0.0000027560):0.000003):0.006522):0.000003,((((32740193:0.0000000000,35002235:0.0000000000):0.000000,36126822:0.0000000000):0.000000,36416457:0.0000000000):0.000003,33668281:0.0000027560):0.006989):0.006553):0.007749,(36595735:0.0000027560,36601124:0.0000020124):0.000003):0.000003,27113776:0.0000027560):0.000003):0.000003,36396398:0.0000000000):0.000000,36862162:0.0000000000):0.000000,36381847:0.0000000000):0.000000,30046527:0.0000000000):0.000000,34437301:0.0000000000):0.000000,34422269:0.0000000000):0.000000,35689313:0.0000000000):0.000000,35596856:0.0000000000):0.000000,36576390:0.0000000000):0.000000,35591580:0.0000000000):0.000000,35424879:0.0000000000):0.000000,37364406:0.0000000000):0.000000,35763901:0.0000000000):0.000000,34395128:0.0000000000):0.000000,35108714:0.0000000000):0.000000,36421373:0.0000000000):0.000000,36066896:0.0000000000);
