# Supplementary material for: Essential gene acquisition destabilizes plasmid inheritance
Source: PLoS Genet. 2021 Jul 12;17(7):e1009656. doi: 10.1371/journal.pgen.1009656 (PMC8297927; doi:10.1371/journal.pgen.1009656)
Supplement: S1 Data — (GZ) [file pgen.1009656.s029.tar.gz › Phylogenetic data/8/8.phy]

 1121 277
13641451   ---------- ---MAVRGIN KVILVGRLGK DPEVRYIPN- GGAVANLQVA
15551508   ---------- ---MSARGIN KVILVGRLGN DPEVRYIPN- GGAVANLQVA
16925510   ---------- ---MAVRGIN KVILVGRLGK DPEVRYIPN- GGAVANLQVA
16925583   ---------- ---MSARGIN KVILVGRLGN DPEVRYIPN- GGAVANLQVA
16925781   ---------- ---MAVRGIN KVILVGRLGK DPEVRYIPN- GSAVANLQVA
17277366   MMGAENINRR RHIMAVRGIN KVILVGRLGK DPEVRYIPN- GGAVANLQVA
17995957   ---------- ---MAVRGIN KVILVGRLGK DPEVRYIPN- GGAVANLQVA
20482401   ---------- ---MVVRGIN KVILVGRLGK DPEVRYIPN- GGAVANLQVA
20601767   MMGAENINRR RHIMAVRGIN KVILVGRLGK DPEVRYIPN- GGAVANLQVA
21424394   ---------- ---MAQRGVN KVILIGTLGQ DPEIRYIPN- GGAVGRLSIA
21424540   ---------- ---MAVRGIN KVILVGRLGK DPEVRYIPN- GGAVANLQVA
22187729   MMGAENINRR RHIMAVRGIN KVILVGRLGK DPEVRYIPN- GGAVANLQVA
22813385   ---------- ---MAVRGIN KVILVGRLGK DPEVRYIPN- GGAVANLQVA
22818645   ---------- ---MSARGIN KVILVGRLGN DPEVRYIPN- GGAVANLQVA
24252333   ---------- ---MAVRGIN KVILVGRLGK DPEVRYIPN- GGAVANLQVA
24258083   ---------- ---MAVRGIN KVILVGRLGK DPEVRYIPN- GGAVANLQVA
24627615   ---------- ---MAVRGIN KVILVGRLGK DPEVRYIPN- GGAVANLQVA
26021656   ---------- ---MAVRGIN KVILVGRLGK DPEVRYIPN- GGAVANLQVA
26231445   ---------- ---MAVRGIN KVILVGRLGK DPEIRYIPN- GGAVANLQVA
26442203   ---------- ---MAVRGIN KVILVGRLGK DPEVRYIPN- GGAVANLQVA
26473373   ---------- ---MSARGIN KVILVGRLGN DPEVRYIPN- GGAVANLQVA
26699803   MMGAENINRR RHIMAVRGIN KVILVGRLGK DPEVRYIPN- GGAVANLQVA
26864047   ---------- ---MSARGIN KVILVGRLGN DPEVRYIPN- GGAVANLQVA
26914222   MMGAENINRR RFIMAVRGIN KVILVGRLGK DPEVRYIPN- GGAVANLQVA
27065839   ---------- ---MMSKGVN KVILVGNLGS DPEIRYMPS- GTAVANFNVA
27065959   ---------- ---MSARGIN KVILVGRLGN DPEVRYIPN- GGAVANLQVA
27066097   ---------- ---MAVRGIN KVILVGRLGK DPEVRYIPN- GGAVANLQVA
27113776   ---------- ---MAVRGIN KVILVGRLGK DPEVRYIPN- GGAVANLQVA
27514431   ---------- ---MAQRGVN KVILIGTLGQ DPEIRYIPN- GGAVGRLSIA
27696143   ---------- ---MSARGIN KVILVGRLGN DPEVRYIPN- GGAVANLQVA
27828161   ---------- ---MAVRGIN KVILVGRLGK DPEVRYIPN- GGAVANLQVA
28014974   ---------- ---------- -------MGK DPEVRYIPN- GGAVANLQVA
28582575   ---------- ---MAVRGIN KVILVGRLGK DPEVRYIPN- GGAVANLQVA
28846376   ---------- ---MAVCGIN KVVLVGRLGK DPEVRYIPN- GGAVANLQVA
29209947   ---------- ---MAVCGIN KVVLVGRLGK DPEVRYIPN- GGAVANLQVA
29444281   ---------- ---MAVRGIN KVILVGRLGK DPEVRYIPN- GGAVANLQVA
29542276   ---------- ---MAVRGIN KVILVGRLGK DPEVRYIPN- GGAVANLQVA
29657859   ---------- ---MAVRGIN KVILVGRLGK DPEVRYIPN- GGAVANLQVA
29953013   ---------- ---MAVRGIN KVILVGRLGK DPEVRYIPN- GGAVANLQVA
30032825   ---------- ---------- -------MGK DPEVRYIPN- GGAVANLQVA
30046527   ---------- ---MAVRGIN KVILVGRLGK DPEVRYIPN- GGAVANLQVA
30046722   ---------- ---MMSKGVN KVILVGNLGS DPEIRYMPS- GTAVANFNVA
30130452   ---------- ---MSARGIN KVILVGRLGN DPEVRYIPN- GGAVANLQVA
30130601   ---------- ---MAVRGIN KVILVGRLGK DPEVRYIPN- GGAVANLQVA
30223274   ---------- ---MAVRGIN KVILVGRLGK DPEVRYIPN- GGAVANLQVA
30223382   ---------- ---MAQRGVN KVILIGTLGQ DPEIRYIPN- GGAVGRLSIA
30305510   ---------- ---MAVRGIN KVILVGRLGK DPEVRYIPN- GGAVANLQVA
30410468   ---------- ---MAARGVN KVILVGHLGQ DPDVRYMPN- GGAVASLTLA
30410509   ---------- ---MAVRGIN KVILVGRLGK DPEVRYIPN- GGAVANLQVA
30573764   ---------- ---MSARGIN KVILVGRLGN DPEVRYIPN- GGAVANLQVA
30578727   ---------- ---MAVRGIN KVILVGRLGK DPEVRYIPN- GGAVANLQVA
30656605   ---------- ---MAVRGIN KVILVGRLGK DPEVRYIPN- GGAVANLQVA
31440133   ---------- ---MASRGVN KVILVGNLGQ DPEVRYMPN- GGAVANITLA
31440188   ---------- ---MSARGIN KVILVGRLGN DPEVRYIPN- GGAVANLQVA
31517020   ---------- ---MAVRGIN KVILVGRLGK DPEVRYIPN- GGAVANLQVA
31733569   ---------- ---MAVRGIN KVILVGRLGK DPEVRYIPN- GGAVANLQVA
31793641   ---------- ---MAVRGIN KVILVGRLGK DPEVRYIPN- GGAVANLQVA
31807624   MMGAENINRR RHIMAVRGIN KVILVGRLGK DPEVRYIPN- GGAVANLQVA
31851072   ---------- ---MAVRGIN KVILVGRLGK DPEVRYIPN- GGAVANLQVA
31865439   ---------- ---MAVRGIN KVILVGRLGK DPEVRYIPN- GGAVANLQVA
31978329   ---------- ---MAQRGVN KVILIGTLGQ DPEIRYIPN- GGAVGRLSIA
32021972   ---------- ---MSARGIN KVILVGRLGN DPEVRYIPN- GGAVANLQVA
32022068   ---------- ---MAVRGIN KVILVGRLGK DPEVRYIPN- GGAVANLQVA
32022158   ---------- ---MAVRGIN KVILVGRLGK DPEVRYIPN- GGAVANLQVA
32091409   ---------- ---------- -------MGK DPEVRYIPN- GGAVANLQVA
32145017   ---------- ---MAVRGIN KVILVGRLGK DPEVRYIPN- GGAVANLQVA
32197567   ---------- ---MAVRGIN KVILVGRLGK DPEVRYIPN- GGAVANLQVA
32197693   MMGAENINRR RHIMAVRGIN KVILVGRLGK DPEVRYIPN- GGAVANLQVA
32276119   ---------- ---MAVRGIN KVILVGRLGK DPEVRYIPN- GGAVANLQVA
32387338   ---------- ---MAVRGIN KVILVGRLGK DPEVRYIPN- GGAVANLQVA
32396299   ---------- ---MAVRGIN KVILVGRLGK DPEVRYIPN- GGAVANLQVA
32462350   MMGAENINRR RHIMAVRGIN KVILVGRLGK DPEVRYIPN- GGAVANLQVA
32514433   ---------- ---MAVRGIN KVILVGRLGK DPEVRYIPN- GGAVANLQVA
32524795   ---------- ---MAVRGIN KVILVGRLGK DPEVRYIPN- GGAVANLQVA
32578091   MMGAENINRR RHIMAVRGIN KVILVGRLGK DPEVRYIPN- GGAVANLQVA
32583301   ---------- ---MAVRGIN KVILVGRLGK DPEVRYIPN- GGAVANLQVA
32636316   MMGAENINRR RYIMAVRGIN KVILVGRLGK DPEVRYIPN- GGAVANLQVA
32636497   ---------- ---MAQRGVN KVILIGTLGQ DPEIRYIPN- GGAVGRLSIA
32642136   ---------- ---MAVRGIN KVILVGRLGK DPEVRYIPN- GGAVANLQVA
32691092   ---------- ---MAVRGIN KVILVGRLGK DPEVRYIPN- GGAVANLQVA
32696113   ---------- ---MAVRGIN KVILVGRLGK DPEVRYIPN- GGAVANLQVA
32696341   ---------- ---MMSKGVN KVILVGNLGS DPEIRYMPS- GTAVANFNVA
32740193   ---------- ---------- -------MGK DPEVRYIPN- GGAVANLQVA
32740285   ---------- ---------- -------MGK DPEVRYIPN- GGAVANLQVA
32782838   ---------- ---MAVRGIN KVILVGRLGK DPEVRYIPN- GGAVANLQVA
32787851   ---------- ---MAVRGIN KVILVGRLGK APEVRYIPN- GGAVANLQVA
32891945   ---------- ---MAVRGIN KVILVGRLGK DPEVRYIPN- GGAVANLQVA
32939393   ---------- ---MAVRGIN KVILVGRLGK DPEVRYIPN- GGAVANLQVA
32966314   ---------- ---MSARGIN KVILVGRLGN DPEVRYIPN- GGAVANLQVA
32966384   ---------- ---MAQRGVN KVILIGTLGQ DPEIRYIPN- GGSVGRLSIA
33010594   ---------- ---MSARGIN KVILVGRLGN DPEVRYIPN- GGAVANLQVA
33010804   MMGAENINRR RHIMAVRGIN KVILVGRLGK DPEVRYIPN- GGAVANLQVA
33010895   MMGAENINRR RHIMAVRGIN KVILVGRLGK DPEVRYIPN- GGAVANLQVA
33046408   MMGAENINRR RHIMAVRGIN KVILVGRLGK DPEVRYIPN- GGAVANLQVA
33046537   ---------- ---MATRGVN KVILVGYLGQ DPEVRYLPS- GGAVANFTLA
33080473   ---------- ---MAVRGIN KVVLVGRLGK DPEVRYIPN- GGAVANLQVA
33095329   ---------- ---MAVRGIN KVVLVGRLGK DPEVRYIPN- GGAVANLQVA
33138128   ---------- ---MAVRGIN KVVLVGRLGK DPEVRYIPN- GGAVANLQVA
33166903   ---------- ---MAVRGIN KVILVGRLGN DPEVRYIPN- GGAVANLQVA
33167204   ---------- ---MSARGIN KVILVGRLGN DPEVRYIPN- GGAVANLQVA
33219747   MMGAENINRR RHIMAVRGIN KVILVGRLGK DPEVRYIPN- GGAVANLQVA
33257521   ---------- ---MSARGIN KVILVGRLGN DPEVRYIPN- GGAVANLQVA
33263547   ---------- ---MAVRGIN KVILVGRLGK DPEVRYIPN- GGAVANLQVA
33308094   ---------- ---MAQRGVN KVILIGTLGQ DPEIRYIPN- GGAVGRLSIA
33346243   ---------- ---MMSKGVN KVILVGNLGS DPEIRYMPS- GTAVANFNVA
33346541   ---------- ---MAQRGVN KVILIGTLGQ DPEIRYIPN- GGAVGRLSIA
33395747   MMGAENINRR RHIMAVRGIN KVILVGRLGK DPEVRYIPN- GGAVANLQVA
33395813   ---------- ---MSARGIN KVILVGRLGN DPEVRYIPN- GGAVANLQVA
33430821   ---------- ---MAVRGIN KVILVGRLGK DPEVRYIPN- GGAVANLQVA
33445855   ---------- ---MAVRGIN KVILVGRLGK DPEVRYIPN- GGAVANLQVA
33475069   ---------- ---MAVRGIN KVILVGRLGK DPEVRYIPN- GGAVANLQVA
33490392   ---------- ---MAVRGIN KVILVGRLGK DPEVRYIPN- GGAVANLQVA
33519078   ---------- ---MAVRGIN KVILVGRLGK DPEVRYIPN- GGAVANLQVA
33534175   ---------- ---MAVRGIN KVILVGRLGK DPEVRYIPN- GGAVANLQVA
33563232   ---------- ---MAVRGIN KVILVGRLGK DPEVRYIPN- GGAVANLQVA
33578485   ---------- ---MAVRGIN KVILVGRLGK DPEVRYIPN- GGAVANLQVA
33607060   ---------- ---MAVRGIN KVILVGRLGK DPEVRYIPN- GGAVANLQVA
33654730   ---------- ---MAVRGIN KVILVGRLGK DPEVRYIPN- GGAVANLQVA
33668281   ---------- ---------- -------MGK DPEVRYIPN- GGAVANLQVA
33689856   ---------- ---MAVRGIN KVILVGRLGK DPEVRYIPN- GGAVANLQVA
33690225   ---------- ---MSARGIN KVILVGRLGN DPEVRYIPN- GGAVANLQVA
33711273   ---------- ---MSARGIN KVILVGRLGN DPEVRYIPN- GGAVANLQVA
33711377   ---------- ---MAVRGIN KVILVGRLGK DPEVRYIPN- GGAVANLQVA
33732615   ---------- ---MSARGIN KVILVGRLGN DPEVRYIPN- GGAVANLQVA
33732719   ---------- ---MAVRGIN KVILVGRLGK DPEVRYIPN- GGAVANLQVA
33754465   ---------- ---MSARGIN KVILVGRLGN DPEVRYIPN- GGAVANLQVA
33754569   ---------- ---MAVRGIN KVILVGRLGK DPEVRYIPN- GGAVANLQVA
33818955   MMGAENINRR RFIMAVRGIN KVILVGRLGK DPEVRYIPN- GGAVANLQVA
33841603   ---------- ---MAVRGIN KVILVGRLGK DPEVRYIPN- GGAVANLQVA
33863487   ---------- ---MAVRGIN KVILVGRLGK DPEVRYIPN- GGAVANLQVA
33886158   ---------- ---MAVRGIN KVILVGRLGK DPEVRYIPN- GGAVANLQVA
33907954   ---------- ---MAVRGIN KVILVGRLGK DPEVRYIPN- GGAVANLQVA
33925509   ---------- ---MAVRGIN KVILVGRLGK DPEVRYIPN- GGAVANLQVA
33952652   ---------- ---MAVRGIN KVILVGRLGK DPEVRYIPN- GGAVANLQVA
33979834   ---------- ---MAVRGIN KVILVGRLGK DPEVRYIPN- GGAVANLQVA
34006914   ---------- ---MAVRGIN KVILVGRLGK DPEVRYIPN- GGAVANLQVA
34283447   ---------- ---MAVRGIN KVILVGRLGK DPEVRYIPN- GGAVANLQVA
34305308   ---------- ---MAVRGIN KVILVGRLGK DPEVRYIPN- GGAVANLQVA
34326733   MMGAENINRR RYIMAVRGIN KVILVGRLGK DPEVRYIPN- GGAVANLQVA
34341902   ---------- ---MSARGIN KVILVGRLGN DPEVRYIPN- GGAVANLQVA
34373470   ---------- ---MAVRGIN KVILVGRLGK DPEVRYIPN- GGAVANLQVA
34395128   ---------- ---MAVRGIN KVILVGRLGK DPEVRYIPN- GGAVANLQVA
34395220   ---------- ---MSARGIN KVILVGRLGN DPEVRYIPN- GGAVANLQVA
34422269   ---------- ---MAVRGIN KVILVGRLGK DPEVRYIPN- GGAVANLQVA
34437301   ---------- ---MAVRGIN KVILVGRLGK DPEVRYIPN- GGAVANLQVA
34469051   ---------- ---MAVRGIN KVILVGRLGK DPEVRYIPN- GGAVANLQVA
34534127   ---------- ---MAQRGVN KVILIGTLGQ DPEIRYIPN- GGAVGRLSIA
34534307   ---------- ---MAVRGIN KVILVGRLGK DPEVRYIPN- GGAVANLQVA
34665143   ---------- ---MAVRGIN KVILVGRLGK DPEVRYIPN- GGAVANLQVA
34677371   ---------- ---MAVRGIN KVILVGRLGK DPEVRYIPN- GGAVANLQVA
34697285   ---------- ---MTVRGIN KVIIVGNLGQ DPEVRYMPN- GGAVANLSLA
34709486   ---------- ---MAVRGIN KVILVGRLGK DPEVRYIPN- GGAVANLQVA
34729696   ---------- ---MTVRGIN KVIIVGNLGQ DPEVRYMPN- GGAVANLSLA
34741761   ---------- ---------- -------MGK DPEVRYIPN- GGAVANLQVA
34767738   ---------- ---MTVRGIN KVIIVGNLGQ DPEVRYMPN- GGAVANLSLA
34767869   ---------- ---MAVRGIN KVILVGRLGK DPEVRYIPN- GGAVANLQVA
34780140   ---------- ---MTVRGIN KVIIVGNLGQ DPEVRYMPN- GGAVANLSLA
34780199   ---------- ---MAVRGIN KVILVGRLGK DPEVRYIPN- GGAVANLQVA
34816781   ---------- ---MTVRGIN KVIIVGNLGQ DPEVRYMPN- GGAVANLSLA
34816938   ---------- ---MAVRGIN KVILVGRLGK DPEVRYIPN- GGAVANLQVA
34848530   ---------- ---MAVRGIN KVILVGRLGK DPEVRYIPN- GGAVANLQVA
34848754   ---------- ---MSARGIN KVILVGRLGN DPEVRYIPN- GGAVANLQVA
34856321   ---------- ---MAVRGIN KVILVGRLGK DPEVRDIPN- GGAVANLQVA
34856463   ---------- ---MLLLLFF FFLLVGRLGK DPEVRYIPN- GGAVANLQVA
34878695   ---------- ---MAVRGIN KVILVGRLGK DPEVRYIPN- GGAVANLQVA
34922433   ---------- ---MAQRGVN KVILIGTLGQ DPEIRYIPN- GGAVGRLSIA
34922884   MMGAENINRR RHIMAVRGIN KVILVGRLGK DPEVRYIPN- GGAVANLQVA
34935659   ---------- ---MSARGIN KVILVGRLGN DPEVRYIPN- GGAVANLQVA
34975040   ---------- ---MASRGVN KVILVGNLGQ DPEMRYMPN- GGAVANLRLA
34975070   ---------- ---------- -------MGK DPEVRYIPN- GGAVANLQVA
34975160   ---------- ---MAVRGIN KVILVGRLGK DPEVRYIPN- GGAVANLQVA
34975260   ---------- ---MSARGIN KVILVGRLGN DPEVRYIPN- GGAVANLQVA
34992627   ---------- ---------- -------MGN DPEVRYIPN- GGAVANLQVA
35002235   ---------- ---------- -------MGK DPEVRYIPN- GGAVANLQVA
35023681   ---------- ---MAARGVN KVILVGHLGQ DPEVRYMPN- GGAVVNLTLA
35023991   ---------- ---MMSKGVN KVILVGNLGS DPEIRYMPS- GTAVANFNVA
35050581   ---------- ---MAVRGIN KVILVGRLGK DPEVRYIPN- GGAVANLQVA
35055569   ---------- ---------- -------MGN DPEVRYIPN- GGAVANLQVA
35055628   MMGAENINRR RYIMAVRGIN KVILVGRLGK DPEVRYIPN- GGAVANLQVA
35077406   ---------- ---MAVRGIN KVILVGRLGK DPEVRYIPN- GGAVANLQVA
35082950   ---------- ---------- -------MGK DPEVRYIPN- GGAVANLQVA
35083094   ---------- ---MASRGVN KVILVGNLGQ DPEVRYMPN- GGAVANITLA
35103744   ---------- ---MAVRGIN KVILVGRLGK DPEVRYIPN- GGAVANLQVA
35103958   ---------- ---MSARGIN KVILVGRLGN DPEVRYIPN- GGAVANLQVA
35103972   ---------- ---MATRGVN KVILVGYLGQ DPEVRYLPS- GGAVANFTLA
35108714   ---------- ---MAVRGIN KVILVGRLGK DPEVRYIPN- GGAVANLQVA
35108950   ---------- ---MMSKGVN KVILVGNLGS DPEIRYMPS- GTAVANFNVA
35129798   ---------- ---MAVRGIN KVILVGRLGK DPEVRYIPN- GGAVANLQVA
35135193   ---------- ---MAVRGIN KVILVGRLGK DPEVRYIPN- GGAVANLQVA
35161343   ---------- ---MAVRGIN KVILVGRLGK DPEVRYIPN- GGAVANLQVA
35187911   ---------- ---MAVRGIN KVILVGRLGK DPEVRYIPN- GGAVANLQVA
35188046   ---------- ---MAARGVN KVILVGHLGQ DPEVRYMPN- GGAVVNLTLA
35209381   ---------- ---MAVRGIN KVILVGRLGK DPEVRYIPN- GGAVANLQVA
35209449   ---------- ---MASRGVN KVILVGNLGQ DPEVRYMPN- GGAVANITLA
35214543   ---------- ---MAVRGIN KVILVGRLGK DPEVRYIPN- GGAVANLQVA
35263313   ---------- ---MMSKGVN KVILVGNLGS DPEIRYMPS- GTAVANFNVA
35289212   ---------- ---MMSKGVN KVILVGNLGS DPEIRYMPS- GTAVANFNVA
35294172   ---------- ---MAVRGIN KVILVGRLGK DPEVRYIPN- GGAVANLQVA
35347704   ---------- ---MAVRGIN KVILVGRLGK DPEVRYIPN- GGAVANLQVA
35424879   ---------- ---MAVRGIN KVILVGRLGK DPEVRYIPN- GGAVANLQVA
35450743   ---------- ---MAQRGVN KVILIGTLGQ DPEIRYIPN- GGAVGRLSIA
35450858   MMGAENINRR RHIMAVRGIN KVILVGRLGK DPEVRYIPN- GGAVANLQVA
35477679   ---------- ---MSARGIN KVILVGRLGN DPEVRYIPN- GGAVANLQVA
35477982   MMGAENINRR RHIMAVRGIN KVILVGRLGK DPEVRYIPN- GGAVANLQVA
35499758   ---------- ---MAQRGVN KVILIGTLGQ DPEIRYIPN- GGAVGRLSIA
35499828   ---------- ---MAVRGIN KVILVGRLGK DPEVRYIPN- GGAVANLQVA
35505320   ---------- ---MAQRGVN KVILIGTLGQ DPEIRYIPN- GGAVGRLSIA
35505389   ---------- ---MAVRGIN KVILVGRLGK DPEVRYIPN- GGAVANLQVA
35526509   ---------- ---MAVRGIN KVILVGRLGK DPEVRYIPN- GGAVANLQVA
35557028   ---------- ---MAVRGIN KVILVGRLGK DPEVRYIPN- GGAVANLQVA
35591580   ---------- ---MAVRGIN KVILVGRLGK DPEVRYIPN- GGAVANLQVA
35596856   ---------- ---MAVRGIN KVILVGRLGK DPEVRYIPN- GGAVANLQVA
35641458   ---------- ---------- -------MGK DPEVRYIPN- GGAVANLQVA
35657838   ---------- ---MAVRGIN KVILVGRLGK DPEVRYIPN- GGAVANLQVA
35662705   ---------- ---MSARGIN KVILVGRLGN DPEVRYIPN- GGAVANLQVA
35684462   ---------- ---MMSKGVN KVILVGNLGS DPEIRYMPS- GTAVANFNVA
35689313   ---------- ---MAVRGIN KVILVGRLGK DPEVRYIPN- GGAVANLQVA
35711470   ---------- ---MSARGIN KVILVGRLGN DPEVRYIPN- GGAVANLQVA
35716400   ---------- ---MAVRGIN KVILVGRLGK DPEVRYIPN- GGAVANLQVA
35737723   ---------- ---MSARGIN KVILVGRLGN DPEVRYIPN- GGAVANLQVA
35737922   ---------- ---MAVRGIN KVILVGRLGK DPEVRYIPN- GGAVANLQVA
35742901   ---------- ---MSARGIN KVILVGRLGN DPEVRYIPN- GGAVANLQVA
35743116   ---------- ---MAVRGIN KVILVGRLGK DPEVRYIPN- GGAVANLQVA
35743124   ---------- ---MAVRGIN KVILVGRLGK DPEVRYIPN- GGAVANLQVA
35763901   ---------- ---MAVRGIN KVILVGRLGK DPEVRYIPN- GGAVANLQVA
35773329   ---------- ---MMSKGVN KVILVGNLGS DPEIRYMPS- GTAVANFNVA
35773743   MMGAENINRR RHIMAVRGIN KVILVGRLGK DPEVRYIPN- GGAVANLQVA
35791403   ---------- ---MAVRGIN KVILVGRLGK DPEVRYIPN- GGAVANLQVA
35825945   ---------- ---MTVRGIN KVIIVGNLGQ DPEVRYMPN- GGAVANLSLA
35831162   ---------- ---MAVRGIN KVILVGRLGK DPEVRYIPN- GGAVANLQVA
35858033   ---------- ---MAVRGIN KVILVGRLGK DPEVRYIPN- GGAVANLQVA
35884515   ---------- ---MSARGIN KVILVGRLGN DPEVRYIPN- GGAVANLQVA
35884624   ---------- ---MAVRGIN KVILVGRLGK DPEVRYIPN- GGAVANLQVA
35927679   ---------- ---MAVRGIN KVILVGRLGK DPEVRYIPN- GGAVANLQVA
35932258   MMGAENINRR RFIMAVRGIN KVILVGRLGK DPEVRYIPN- GGAVANLQVA
35947245   ---------- ---MSARGIN KVILVGRLGN DPEVRYIPN- GGAVANLQVA
35952407   MMGAENINRR RHIMAVRGIN KVILVGRLGK DPEVRYIPN- GGAVANLQVA
35966584   MMGAENINRR RYIMAVRGIN KVILVGRLGK DPEVRYIPN- GGAVANLQVA
35966769   MMGAENINRR RYIMAVRGIN KVILVGRLGK DPEVRYIPN- GGAVANLQVA
35971825   ---------- ---MAVRGIN KVILVGRLGK DPEVRYIPN- GGAVANLQVA
35985756   ---------- ---MSARGIN KVILVGRLGN DPEVRYIPN- GGAVANLQVA
35990597   ---------- ---MAVRGIN KVILVGRLGK DPEVRYIPN- GGAVANLQVA
36004896   ---------- ---MAVRGIN KVILVGRLGK DPEVRYIPN- GGAVANLQVA
36009852   ---------- ---MSARGIN KVILVGRLGN DPEVRYIPN- GGAVANLQVA
36023939   ---------- ---MAVRGIN KVILVGRLGK DPEVRYIPN- GGAVANLQVA
36028991   ---------- ---MSARGIN KVILVGRLGN DPEVRYIPN- GGAVANLQVA
36043236   ---------- ---MAQRGVN KVILIGTLGQ DPEIRYIPN- GGAVGRLSIA
36043346   ---------- ---MSARGIN KVILVGRLGN DPEVRYIPN- GGAVANLQVA
36048403   ---------- ---MAVRGIN KVILVGRLGK DPEVRYIPN- GGAVANLQVA
36062330   ---------- ---------- -------MGK DPEVRYIPN- GGAVANLQVA
36062396   ---------- ---MSARGIN KVILVGRLGN DPEVRYIPN- GGAVANLQVA
36066896   ---------- ---MAVRGIN KVILVGRLGK DPEVRYIPN- GGAVANLQVA
36067096   ---------- ---MSARGIN KVILVGRLGN DPEVRYIPN- GGAVANLQVA
36081713   ---------- ---MAVRGIN KVILVGRLGK DPEVRYIPN- GGAVANLQVA
36086769   ---------- ---MAVRGIN KVILVGRLGK DPEVRYIPN- GGAVANLQVA
36101702   ---------- ---MAVRGIN KVILVGRLGK DPEVRYIPN- GGAVANLQVA
36101954   ---------- ---MSARGIN KVILVGRLGN DPEVRYIPN- GGAVANLQVA
36107297   ---------- ---MSARGIN KVILVGRLGN DPEVRYIPN- GGAVANLQVA
36126822   ---------- ---------- -------MGK DPEVRYIPN- GGAVANLQVA
36141605   MMGAENINRR RHIMAVRGIN KVILVGRLGK DPEVRYIPN- GGAVANLQVA
36141694   ---------- ---MAQRGVN KVILIGTLGQ DPEIRYIPN- GGAVGRLSIA
36147041   ---------- ---MAQRGVN KVILIGTLGQ DPDIRYIPN- GGAVGRLSIA
36161118   ---------- ---MSARGIN KVILVGRLGK DPEVRYIPN- GGAVANLQVA
36179585   ---------- ---MSARGIN KVILVGRLGN DPEVRYIPN- GGAVANLQVA
36179692   MMGAENINRR RHIMAVRGIN KVILVGRLGK DPEVRYIPN- GGAVANLQVA
36179964   MMGAENINRR RFIMAVRGIN KVILVGRLGK DPEVRYIPN- GGAVANLQVA
36184635   ---------- ---MSARGIN KVILVGRLGN DPEVRYIPN- GGAVANLQVA
36184748   MMGAENINRR RHIMAVRGIN KVILVGRLGK DPEVRYIPN- GGAVANLQVA
36199269   MMGAENINRR RHIMAVRGIN KVILVGRLGK DPEVRYIPN- GGAVANLQVA
36204113   ---------- ---MSARGIN KVILVGRLGN DPEVRYIPN- GGAVANLQVA
36218093   MMGAENINRR RYIMAVRGIN KVVLIGRLGK DPEVRYIPN- GGAVANLQVA
36237681   ---------- ---MAVRGIN KVILVGRLGK DPEVRYIPN- GGAVANLQVA
36242435   ---------- ---MAVRGIN KVILVGRLGK DPEVRYIPN- GGAVANLQVA
36242474   ---------- ---MSARGIN KVILVGRLGN DPEVRYIPN- GGAVANLQVA
36242680   MMGAENINRR RYIMAVRGIN KVILVGRLGK DPEVRYIPN- GGAVANLQVA
36257149   MMGAENINRR RFIMAVRGIN KVILVGRLGK DPEVRYIPN- GGAVANLQVA
36261941   MMGAENINRR RYIMAVRGIN KVILVGRLGK DPEVRYIPN- GGAVANLQVA
36276065   MMGAENINRR RYIMAVRGIN KVILVGRLGK DPEVRYIPN- GGAVANLQVA
36285201   MMGAENINRR RYIMAVRGIN KVILVGRLGK DPEVRYIPN- GGAVANLQVA
36299025   MMGAENINRR RYIMAVRGIN KVILVGRLGK DPEVRYIPN- GGAVANLQVA
36303568   MMGAENINRR RFIMAVRGIN KVILVGRLGK DPEVRYIPN- GGAVANLQVA
36318063   MMGAENINRR RHIMAVRGIN KVILVGRLGK DPDVRYIPN- GGAVANLQVA
36318110   ---------- ---MSARGIN KVILVGRLGN DPEVRYIPN- GGAVANLQVA
36337221   MMGAENINRR RHIMAVRGIN KVILVGRLGK DPEVRYIPN- GGAVANLQVA
36342448   ---------- ---MAVRGIN KVILVGRLGK DPEVRYIPN- GGAVANLQVA
36357181   ---------- ---MAVRGIN KVILVGRLGK DPEVRYIPN- GGAVANLQVA
36361987   ---------- ---MAQRGVN KVILIGTLGQ DPEIRYIPN- GGAVGRLSIA
36376909   ---------- ---------- -------MGK DPEVRYIPN- GGAVANLQVA
36376981   ---------- ---MASRGVN KVILVGNLGQ DPEVRYMPN- GGAVANITLA
36377047   ---------- ---------- -------MGN DPEVRYIPN- GGAVANLQVA
36381847   ---------- ---MAVRGIN KVILVGRLGK DPEVRYIPN- GGAVANLQVA
36391520   ---------- ---MAQRGVN KVILIGTLGQ DPEIRYIPN- GGAVGRLSIA
36396398   ---------- ---MAVRGIN KVILVGRLGK DPEVRYIPN- GGAVANLQVA
36401505   ---------- ---MSARGIN KVILVGRLGN DPEVRYIPN- GGAVANLQVA
36401654   MMGAENINRR RHIMAVRGIN KVILVGRLGK DPEVRYIPN- GGAVANLQVA
36416457   ---------- ---------- -------MGK DPEVRYIPN- GGAVANLQVA
36416630   ---------- ---------- -------MGK DPEVRYIPN- GGAVANLQVA
36421373   ---------- ---MAVRGIN KVILVGRLGK DPEVRYIPN- GGAVANLQVA
36437059   MMGAENINRR RHIMAVRGIN KVILVGRLGK DPEVRYIPN- GGAVANLQVA
36441984   ---------- ---MSARGIN KVILVGRLGK DPEVRYTPN- GGAVANLQVA
36452840   ---------- ---MAVRGIN KVILVGRLGK DPEVRYIPN- GGAVANLQVA
36452969   ---------- ---MSARGIN KVILVGRLGN DPEVRYIPN- GGAVANLQVA
36476447   ---------- ---MAQRGVN KVILIGTLGQ DPEIRYIPN- GGAVGRLSIA
36523651   ---------- ---------- -------MGK DPEVRYIPN- GGAVANLQVA
36523752   ---------- ---MAVRGIN KVILVGRLGK DPEVRYIPN- GGAVANLQVA
36537988   ---------- ---MAVRGIN KVILVGRLGK DPEVRYIPN- GGAVANLQVA
36556506   MMGAENINRR RHIMAVRGIN KVILVGRLGK DPEVRYIPN- GGAVANLQVA
36576390   ---------- ---MAVRGIN KVILVGRLGK DPEVRYIPN- GGAVANLQVA
36581713   ---------- ---MAVRGIN KVILVGRLGK DPEVRYIPN- GGAVANLQVA
36581800   ---------- ---MSARGIN KVILVGRLGN DPEVRYIPN- GGAVANLQVA
36595735   ---------- ---MAVRGIN KVILVGRLGK DPEVRYIPN- GGAVANLQVA
36595815   ---------- ---MSARGIN KVILVGRLGN DPEVRYIPN- GGAVANLQVA
36595981   ---------- ---MSARGIN KVILVGRLGN DPEVRYIPN- GGAVANLQVA
36601124   ---------- ---MAVRGIN KVILVGRLGK DPEVRYIPN- GGAVANLQVA
36614952   ---------- ---MAVRGIN KVILVGRLGK DPEVRYIPN- GGAVANLQVA
36620028   MMGAENINRR RHIMAVRGIN KVILVGRLGK DPEVRYIPN- GGAVANLQVA
36633996   ---------- ---MMSKGVN KVILVGNLGS DPEIRYMPS- GTAVANFNVA
36634155   ---------- ---MAQRGVN KVILIGTLGQ DPEIRYIPN- GGAVGRLSIA
36634302   ---------- ---MAVRGIN KVILVGRLGK DPEVRYIPN- GGAVANLQVA
36639264   ---------- ---MAQRGVN KVILIGTLGQ DPEIRYIPN- GGAVGRLSIA
36664595   ---------- ---MSARGIN KVILVGRLGN DPEVRYIPN- GGAVANLQVA
36679154   ---------- ---MSARGIN KVILVGRLGN DPEVRYIPN- GGAVANLQVA
36707726   ---------- ---MMSKGVN KVILVGNLGS DPEIRYMPS- GTAVANFNVA
36707947   ---------- ---MASRGVN KVILVGNLGQ DPEMRYMPN- GGAVANLRLA
36712866   ---------- ---------- -------MGK DPEVRYIPN- GGAVANLQVA
36722478   ---------- ---MAVRGIN KVILVGRLGK DPEVRYIPN- GGAVANLQVA
36722690   ---------- ---MMSKGVN KVILVGNLGS DPEIRYMPS- GTAVANFNVA
36727501   MMGAENINRR RHIMAVRGIN KVILVGRLGK DPEVRYIPN- GGAVANLQVA
36727703   MMGAENINRR RYIMAVRGIN KVILVGRLGN DPEVRYIPN- GGAVANLQVA
36733192   ---------- ---MAQRGVN KVILIGTLGQ DPEIRYIPN- GGAVGRLSIA
36733292   ---------- ---MSARGIN KVILVGRLGN DPEVRYIPN- GGAVANLQVA
36738383   ---------- ---MAVRGIN KVILVGRLGK DPEVLYIPN- GGAVANLQVA
36743030   ---------- ---MAVRGIN KVILVGRLGK DPEVRYIPN- GGAVANLQVA
36806849   ---------- ---------- -------MGK DPEVRYIPN- GGAVANLQVA
36811895   ---------- ---MAQRGVN KVILIGTLGQ DPEIRYIPN- GGAVGRLSIA
36856745   ---------- ---MASRGVN KVILVGNLGQ DPEMRYMPN- GGAVANLRLA
36856938   ---------- ---MSARGIN KVILVGRLGN DPEVRYIPN- GGAVANLQVA
36862162   ---------- ---MAVRGIN KVILVGRLGK DPEVRYIPN- GGAVANLQVA
36862219   ---------- ---MAQRGVN KVILIGTLGQ DPEIRYIPN- GGAVGRLSIA
36867541   ---------- ---MSARGIN KVILVGRLGN DPEVRYIPN- GGAVANLQVA
36876940   ---------- ---MAVRGIN KVILVGRLGK DPEVRYIPN- GGAVANLQVA
36882025   ---------- ---------- -------MGN DPEVRYIPN- GGAVANLQVA
36882077   ---------- ---MAVRGIN KVILVGRLGK DPEVRYIPN- GGAVANLQVA
36882195   MMGAENINRR RHIMAVRGIN KVILVGRLGK DPEVRYIPN- GGAVANLQVA
36886920   ---------- ---MSARGIN KVILVGRLGN DPEVRYIPN- GGAVANLQVA
36887064   ---------- ---MASRGVN KVILVGNLGQ DPEMRYMPN- GGAVANLRLA
36902287   ---------- ---MAVRGIN KVILVGRLGK DPEVRYIPN- GGAVANLQVA
36913232   ---------- ---MAVRGIN KVILVGRLGK DPEVRYIPN- GGAVANLQVA
36918146   ---------- ---MAVRGIN KVILVGRLGK DPEVRYIPN- GGAVANLQVA
36928927   ---------- ---MSARGIN KVILVGRLGN DPEVRYIPN- GGAVANLQVA
36934028   ---------- ---MSARGIN KVILVGRLGN DPEVRYIPN- GGAVANLQVA
36944800   ---------- ---MSARGIN KVIVVGRLGK DPEVRYIPN- GGAVANLQVA
36950058   ---------- ---MAVRGIN KVILVGRLGK DPEVRYIPN- GGAVANLQVA
36954982   ---------- ---MSARGIN KVIVVGRLGK DPEVRYIPN- GGAVANLQVA
36966784   ---------- ---MAQRGVN KVILIGTLGQ DPEIRHIPN- GGAVGRLSIA
36981492   MMGAENINRR RHIMAVRGIN KVILVGRLGK DPEVRYIPN- GGAVANLQVA
36997473   MMGAENINRR RHIMAVRGIN KVILVGRLGK DPDVRYIPN- GGAVANLQVA
37002253   ---------- ---MSARGIN KVIVVGRLGK DPEVRYIPN- GGAVANLQVA
37007259   ---------- ---MAVRGIN KVILVGRLGK DPEVRYIPN- GGAVANLQVA
37012093   ---------- ---MSARGIN KVIVVGRLGK DPEVRYIPN- GGAVANLQVA
37017301   ---------- ---MSARGIN KVIVVGRLGK DPEVRYIPN- GGAVANLQVA
37022956   ---------- ---MAVRGIN KVILVGRLGK DPEVRYIPN- GGAVANLQVA
37027879   MMGAENINRR RHIMAVRGIN KVILVGRLGK DPEVRYIPN- GGAVANLQVA
37027964   MMGAENINRR RHIMAVRGIN KVILVGRLGK DPEVRYIPN- GGAVANLQVA
37032974   ---------- ---MSARGIN KVIVVGRLGK DPEVRYIPN- GGAVANLQVA
37038014   ---------- ---MAVCGIN KVVLVGRLGK DPEVRYIPN- GGAVANLQVA
37043223   ---------- ---MAQRGVN KVILIGTLGQ DPEIRYIPN- GGAVGRLSIA
37054141   ---------- ---MAVRGIN KVILVGRLGK DPEVRYIPN- GGAVANLQVA
37059602   ---------- ---MAVRGIN KVILVGRLGK DPEVRYIPN- GGAVANLQVA
37065129   ---------- ---MAQRGVN KVILIGTLGQ DPEIRYIPN- GVAVGRLSIA
37065235   ---------- ---MAVRGIN KVILVGRLGK DPEVRYIPN- GGAVANLQVA
37111436   MMGAENINRR RHIMAVRGIN KVILVGRLGK DPEVRYIPN- GGAVANLQVA
37127981   ---------- ---MAVRGIN KVILVGRLGK DPEVRYIPN- GGAVANLQVA
37138684   ---------- ---MSARGIN KVILVGRLGN DPEVRYIPN- GGAVANLQVA
37138738   MMGAENINRR RHIMAVRGIN KVILVGRLGK DPEVRYIPN- GGAVANLQVA
37144302   ---------- ---MAVRGIN KVILVGRLGK DPEVRYIPN- GGAVANLQVA
37171174   ---------- ---MAVRGIN KVILVGRLGK DPEVRYIPN- GGAVANLQVA
37176436   MMGAENINRR RHIMAVRGIN KVILVGRLGK DPEVRYIPN- GGAVANLQVA
37213707   ---------- ---MAVRGIN KVILVGRLGK DPEVRYIPN- GGAVANLQVA
37218714   ---------- ---MAVRGIN KVILVGRLGK DPEVRYIPN- GGAVANLQVA
37218926   ---------- ---MSARGIN KVILVGRLGK DPEVRYIPN- GGAVANLQVA
37223595   ---------- ---MSARGIN KVILVGRLGN DPEVRYIPN- GGAVANLQVA
37233495   ---------- ---------- -------MGK DPEVRYIPN- GGAVANLQVA
37242676   MMGAENINRR RYIMAVRGIN KVILVGRLGK DPEVRYIPN- GGAVANLQVA
37242682   MMGAENINRR RYIMAVRGIN KVILVGRLGK DPEVRYIPN- GGAVANLQVA
37260720   ---------- ---MAQRGVN KVILIGTLGQ DPEIRYIPN- GGAVGRLSIA
37260755   ---------- ---MAVRGIN KVILVGRLGK DPEVRYIPN- GGAVANLQVA
37265795   ---------- ---MAQRGVN KVILIGTLGQ DPEIRYIPN- GGAVGRLSIA
37266006   ---------- ---MMSKGVN KVILVGNLGS DPEIRYMPS- GTAVANFNVA
37270835   ---------- ---MSARGIN KVILVGRLGN DPEVRYIPN- GGAVANLQVA
37270866   ---------- ---MASRGVN KVILVGNLGQ DPEMRYMPN- GGAVANLRLA
37306661   ---------- ---MSARGIN KVIVVGRLGK DPEVRYIPN- GGAVANLQVA
37312692   ---------- ---MAQRGVN KVILIGTLGQ DPEIRYIPN- GGAVGRLSIA
37317878   ---------- ---MAVRGIN KVILVGRLGK DPEVRYIPN- GGAVANLQVA
37322731   ---------- ---MAVRGIN KVILVGRLGK DPEVRYIPN- GGAVANLQVA
37322852   ---------- ---MAQRGVN KVILIGTLGQ DPEIRYIPN- GGAVGRLSIA
37328033   ---------- ---MSARGIN KVIVVGRLGK DPEVRYIPN- GGAVANLQVA
37328155   MMGAENINRR RHIMAVRGIN KVILVGRLGK DPDVRYIPN- GGAVANLQVA
37332791   ---------- ---------- -------MGK DPEVRYIPN- GGAVANLQVA
37338107   ---------- ---MAVRGIN KVILVGRLGK DPEVRYIPN- GGAVANLQVA
37343143   MMGAENINRR RHIMAVRGIN KVILVGRLGK DPEVRYIPN- GGAVANLQVA
37343238   MMGAENINRR RHIMAVRGIN KVILVGRLGK DPEVRYIPN- GGAVANLQVA
37348242   ---------- ---MAVRGIN KVILVGRLGK DPEVRYIPN- GGAVANLQVA
37348320   ---------- ---MSARGIN KVILVGRLGN DPEVRYIPN- GGAVANLQVA
37353942   ---------- ---MAVRGIN KVILVGRLGK DPEVRYIPN- GGAVANLQVA
37359132   ---------- ---MSARGIN KVILVGRLGN DPEVRYIPN- GGAVANLQVA
37359309   ---------- ---MAVRGIN KVILVGRLGK DPEVRYIPN- GGAVANLQVA
37364406   ---------- ---MAVRGIN KVILVGRLGK DPEVRYIPN- GGAVANLQVA
37373356   MMGAENINRR RHIMAVRGIN KVILVGRLGK DPEVRYIPN- GGAVANLQVA
37373485   ---------- ---MSARGIN KVILVGRLGN DPEVRYIPN- GGAVANLQVA
37388217   ---------- ---MAVRGIN KVILVGRLGK DPEVRYIPN- GGAVANLQVA
37393520   ---------- ---MAVRGIN KVILVGRLGK DPEVRYIPN- GGAVANLQVA
37403311   ---------- ---MAVRGIN KVILVGRLGK DPEVRYIPN- GGAVANLQVA
37438929   MMGAENINRR RHIMAVRGIN KVILVGRLGK DPEVRYIPN- GGAVANLQVA
37439031   ---------- ---MSARGIN KVILVGRLGN DPEVRYIPN- GGAVANLQVA
37443825   MMGAENINRR RHIMAVRGIN KVILVGRLGK DPEVRYIPN- GGAVANLQVA
37443928   ---------- ---MSARGIN KVILVGRLGN DPEVRYIPN- GGAVANLQVA
37634681   ---------- ---MSARGIN KVILVGRLGN DPEVRYIPN- GGAVANLQVA
37634763   MMGAENINRR RYIMAVRGIN KVILVGRLGK DPEVRYIPN- GGAVANLQVA
37634796   MMGAENINRR RYIMAVRGIN KVILVGRLGK DPEVRYIPN- GGAVANLQVA
37639747   MMGAENINRR RHIMAVRGIN KVILVGRLGK DPEVRYIPN- GGAVANLQVA
37648837   MMGAENINRR RHIMAVRGIN KVILVGRLGK DPEVRYIPN- GGAVANLQVA
37648947   ---------- ---MSARGIN KVILVGRLGN DPEVRYIPN- GGAVANLQVA
37653798   ---------- ---MAQRGVN KVILIGTLGQ DPEIRYIPN- GGAVGRLSIA
37658517   ---------- ---MAVRGIN KVILVGRLGK DPEVRYIPN- GGAVANLQVA
28972617   ---------- ---MAVRGIN KVILVGRLGK DPEVRYIPN- GGAVANLQVA
28968085   ---------- ---MAVRGIN KVILVGRLGK DPEVRYIPN- GGAVANLQVA
28847937   ---------- ---MAVRGIN KVILVGRLGK DPEVRYIPN- GGAVANLQVA
34915999   ---------- ---MAVRGIN KVILVGRLGK DPEVRYIPN- GGAVANLQVA
29428101   ---------- ---MAVRGIN KVILVGRLGK DPEVRYIPN- GGAVANLQVA
34795232   ---------- ---MAVRGIN KVILVGRLGK DPEVRYIPN- GGAVANLQVA
36667793   ---------- ---MAVRGIN KVILVGRLGK DPEVRDIPN- GGAVANLQVA
35623411   MMGAENINRR RHIMAVRGIN KVILVGRLGK DPEVRYIPN- GGAVANLQVA
36452021   MMGAENINRR RHIMAVRGIN KVILVGRLGK DPEVRYIPN- GGAVANLQVA
29204490   ---------- ---MSARGIN KVILVGRLGN DPEVRYIPN- GGAVANLQVA
18618334   ---------- ---MASRGVN KVILVGNLGQ DPEVRYMPN- GGAVANITLA
27065459   ---------- ---MASRGIN KVILIGHLGQ DPELRYFPNG GGAVANLTLA
36614489   ---------- ---MASRGVN KVILVGNLGQ DPEVRYMPN- GGAVANITLA
17276751   ---------- ---MASRGVN KVILVGNLGQ DPEVRYMPN- GGAVANITLA
16921802   ---------- ---MASRGVN KVILVGNLGQ DPEVRYMPN- GGAVANITLA
11520167   ---------- ---MASRGVN KVILVGNLGQ DPEVRYMPN- GGAVANITLA
1845777    ---------- ---MASRGVN KVILVGNLGQ DPEVRYMPN- GGAVANITLA
32973749   ---------- ---MASRGIN KVILIGYLGQ DPELRYFPNG GGAVANLTLA
29201943   ---------- ---MAQRGVN KVILIGTLGQ DPEIRYIPN- GGAVGRLSIA
29090030   ---------- ---MAQRGVN KVILIGTLGQ DPEIRYIPN- GGAVGRLSIA
29085303   ---------- ---MAQRGVN KVILIGTLGQ DPEIRYIPN- GGAVGRLSIA
31439716   ---------- ---MASRGVN KVILVGNLGQ DPEVRYMPN- GGAVANITLA
37368315   ---------- ---MASRGVN KVILVGNLGQ DPEVRYMPN- GGAVANITLA
37658108   ---------- ---MASRGVN KVILVGNLGQ DPEVRYMPN- GGAVANITLA
37651503   ---------- ---MASRGVN KVILVGNLGQ DPEVRYMPN- GGAVANITLA
37648382   ---------- ---MASRGVN KVILVGNLGQ DPEVRYMPN- GGAVANITLA
37643778   ---------- ---MASRGVN KVILVGNLGQ DPEVRYMPN- GGAVANITLA
37639228   ---------- ---MASRGVN KVILVGNLGQ DPEVRYMPN- GGAVANITLA
37632591   ---------- ---MASRGVN KVILVGNLGQ DPEVRYMPN- GGAVANITLA
37629716   ---------- ---MASRGVN KVILVGNLGQ DPEVRYMPN- GGAVANITLA
37466169   ---------- ---MASRGVN KVILVGNLGQ DPEVRYMPN- GGAVANITLA
37461801   ---------- ---MASRGVN KVILVGNLGQ DPEVRYMPN- GGAVANITLA
37457350   ---------- ---MASRGVN KVILVGNLGQ DPEVRYMPN- GGAVANITLA
37452947   ---------- ---MASRGVN KVILVGNLGQ DPEVRYMPN- GGAVANITLA
37448423   ---------- ---MASRGVN KVILVGNLGQ DPEVRYMPN- GGAVANITLA
37443387   ---------- ---MASRGVN KVILVGNLGQ DPEVRYMPN- GGAVANITLA
37438500   ---------- ---MASRGVN KVILVGNLGQ DPEVRYMPN- GGAVANITLA
37433859   ---------- ---MASRGVN KVILVGNLGQ DPEVRYMPN- GGAVANITLA
37425109   ---------- ---MASRGVN KVILVGNLGQ DPEVRYMPN- GGAVANITLA
37424411   ---------- ---MASRGVN KVILVGNLGQ DPEVRYMPN- GGAVANITLA
37419959   ---------- ---MASRGVN KVILVGNLGQ DPEVRYMPN- GGAVANITLA
37415394   ---------- ---MASRGVN KVILVGNLGQ DPEVRYMPN- GGAVANITLA
37402477   ---------- ---MASRGVN KVILVGNLGQ DPEVRYMPN- GGAVANITLA
37397846   ---------- ---MASRGVN KVILVGNLGQ DPEVRYMPN- GGAVANITLA
37393023   ---------- ---MASRGVN KVILVGNLGQ DPEVRYMPN- GGAVANITLA
37387710   ---------- ---MASRGVN KVILVGNLGQ DPEVRYMPN- GGAVANITLA
37380941   ---------- ---MASRGVN KVILVGNLGQ DPEVRYMPN- GGAVANITLA
37377937   ---------- ---MASRGVN KVILVGNLGQ DPEVRYMPN- GGAVANITLA
37369104   ---------- ---MASRGVN KVILVGNLGQ DPEVRYMPN- GGAVANITLA
37364155   ---------- ---MASRGVN KVILVGNLGQ DPEVRYMPN- GGAVANITLA
37356554   ---------- ---MASRGVN KVILVGNLGQ DPEVRYMPN- GGAVANITLA
37353367   ---------- ---MASRGVN KVILVGNLGQ DPEVRYMPN- GGAVANITLA
37347749   ---------- ---MASRGVN KVILVGNLGQ DPEVRYMPN- GGAVANITLA
37342191   ---------- ---MASRGVN KVILVGNLGQ DPEVRYMPN- GGAVANITLA
37334981   ---------- ---MASRGVN KVILVGNLGQ DPEVRYMPN- GGAVANITLA
37329427   ---------- ---MASRGVN KVILVGNLGQ DPEVRYMPN- GGAVANITLA
37327615   ---------- ---MASRGVN KVILVGNLGQ DPEVRYMPN- GGAVANITLA
37322292   ---------- ---MASRGVN KVILVGNLGQ DPEVRYMPN- GGAVANITLA
37317520   ---------- ---MASRGVN KVILVGNLGQ DPEVRYMPN- GGAVANITLA
37312201   ---------- ---MASRGVN KVILVGNLGQ DPEVRYMPN- GGAVANITLA
37306191   ---------- ---MASRGVN KVILVGNLGQ DPEVRYMPN- GGAVANITLA
37301179   ---------- ---MASRGVN KVILVGNLGQ DPEVRYMPN- GGAVANITLA
37295435   ---------- ---MASRGVN KVILVGNLGQ DPEVRYMPN- GGAVANITLA
37289808   ---------- ---MASRGVN KVILVGNLGQ DPEVRYMPN- GGAVANITLA
37283515   ---------- ---MASRGVN KVILVGNLGQ DPEVRYMPN- GGAVANITLA
37275860   ---------- ---MASRGVN KVILVGNLGQ DPEVRYMPN- GGAVANITLA
37275263   ---------- ---MASRGVN KVILVGNLGQ DPEVRYMPN- GGAVANITLA
37268640   ---------- ---MASRGVN KVILVGNLGQ DPEVRYMPN- GGAVANITLA
37261347   ---------- ---MASRGVN KVILVGNLGQ DPEVRYMPN- GGAVANITLA
37257334   ---------- ---MASRGVN KVILVGNLGQ DPEVRYMPN- GGAVANITLA
37251420   ---------- ---MASRGVN KVILVGNLGQ DPEVRYMPN- GGAVANITLA
37243084   ---------- ---MASRGVN KVILVGNLGQ DPEVRYMPN- GGAVANITLA
37242213   ---------- ---MASRGVN KVILVGNLGQ DPEVRYMPN- GGAVANITLA
37234861   ---------- ---MASRGVN KVILVGNLGQ DPEVRYMPN- GGAVANITLA
37229061   ---------- ---MASRGVN KVILVGNLGQ DPEVRYMPN- GGAVANITLA
37228524   ---------- ---MASRGVN KVILVGNLGQ DPEVRYMPN- GGAVANITLA
37222383   ---------- ---MASRGVN KVILVGNLGQ DPEVRYMPN- GGAVANITLA
37218169   ---------- ---MASRGVN KVILVGNLGQ DPEVRYMPN- GGAVANITLA
37211919   ---------- ---MASRGVN KVILVGNLGQ DPEVRYMPN- GGAVANITLA
37206896   ---------- ---MASRGVN KVILVGNLGQ DPEVRYMPN- GGAVANITLA
37200617   ---------- ---MASRGVN KVILVGNLGQ DPEVRYMPN- GGAVANITLA
37191753   ---------- ---MASRGVN KVILVGNLGQ DPEVRYMPN- GGAVANITLA
37190662   ---------- ---MASRGVN KVILVGNLGQ DPEVRYMPN- GGAVANITLA
37186310   ---------- ---MASRGVN KVILVGNLGQ DPEVRYMPN- GGAVANITLA
37180083   ---------- ---MASRGVN KVILVGNLGQ DPEVRYMPN- GGAVANITLA
37172197   ---------- ---MASRGVN KVILVGNLGQ DPEVRYMPN- GGAVANITLA
37169861   ---------- ---MASRGVN KVILVGNLGQ DPEVRYMPN- GGAVANITLA
37164225   ---------- ---MASRGVN KVILVGNLGQ DPEVRYMPN- GGAVANITLA
37156029   ---------- ---MASRGVN KVILVGNLGQ DPEVRYMPN- GGAVANITLA
37153513   ---------- ---MASRGVN KVILVGNLGQ DPEVRYMPN- GGAVANITLA
37146011   ---------- ---MASRGVN KVILVGNLGQ DPEVRYMPN- GGAVANITLA
37143460   ---------- ---MASRGVN KVILVGNLGQ DPEVRYMPN- GGAVANITLA
37135481   ---------- ---MASRGVN KVILVGNLGQ DPEVRYMPN- GGAVANITLA
37129838   ---------- ---MASRGVN KVILVGNLGQ DPEVRYMPN- GGAVANITLA
37125905   ---------- ---MASRGVN KVILVGNLGQ DPEVRYMPN- GGAVANITLA
37120949   ---------- ---MASRGVN KVILVGNLGQ DPEVRYMPN- GGAVANITLA
37112310   ---------- ---MASRGVN KVILVGNLGQ DPEVRYMPN- GGAVANITLA
37106869   ---------- ---MASRGVN KVILVGNLGQ DPEVRYMPN- GGAVANITLA
37105156   ---------- ---MASRGVN KVILVGNLGQ DPEVRYMPN- GGAVANITLA
37097599   ---------- ---MASRGVN KVILVGNLGQ DPEVRYMPN- GGAVANITLA
37093262   ---------- ---MASRGVN KVILVGNLGQ DPEVRYMPN- GGAVANITLA
37084934   ---------- ---MASRGVN KVILVGNLGQ DPEVRYMPN- GGAVANITLA
37079303   ---------- ---MASRGVN KVILVGNLGQ DPEVRYMPN- GGAVANITLA
37074973   ---------- ---MASRGVN KVILVGNLGQ DPEVRYMPN- GGAVANITLA
37066261   ---------- ---MASRGVN KVILVGNLGQ DPEVRYMPN- GGAVANITLA
37062376   ---------- ---MASRGVN KVILVGNLGQ DPEVRYMPN- GGAVANITLA
37055277   ---------- ---MASRGVN KVILVGNLGQ DPEVRYMPN- GGAVANITLA
37053281   ---------- ---MASRGVN KVILVGNLGQ DPEVRYMPN- GGAVANITLA
37048892   ---------- ---MASRGVN KVILVGNLGQ DPEVRYMPN- GGAVANITLA
37042504   ---------- ---MASRGVN KVILVGNLGQ DPEVRYMPN- GGAVANITLA
37037317   ---------- ---MASRGVN KVILVGNLGQ DPEVRYMPN- GGAVANITLA
37032236   ---------- ---MASRGVN KVILVGNLGQ DPEVRYMPN- GGAVANITLA
37026075   ---------- ---MASRGVN KVILVGNLGQ DPEVRYMPN- GGAVANITLA
37020202   ---------- ---MASRGVN KVILVGNLGQ DPEVRYMPN- GGAVANITLA
37013881   ---------- ---MASRGVN KVILVGNLGQ DPEVRYMPN- GGAVANITLA
37010579   ---------- ---MASRGVN KVILVGNLGQ DPEVRYMPN- GGAVANITLA
37001792   ---------- ---MASRGVN KVILVGNLGQ DPEVRYMPN- GGAVANITLA
36997090   ---------- ---MASRGVN KVILVGNLGQ DPEVRYMPN- GGAVANITLA
36991152   ---------- ---MASRGVN KVILVGNLGQ DPEVRYMPN- GGAVANITLA
36985549   ---------- ---MASRGVN KVILVGNLGQ DPEVRYMPN- GGAVANITLA
36978090   ---------- ---MASRGVN KVILVGNLGQ DPEVRYMPN- GGAVANITLA
36973439   ---------- ---MASRGVN KVILVGNLGQ DPEVRYMPN- GGAVANITLA
36969399   ---------- ---MASRGVN KVILVGNLGQ DPEVRYMPN- GGAVANITLA
36964909   ---------- ---MASRGVN KVILVGNLGQ DPEVRYMPN- GGAVANITLA
36958852   ---------- ---MASRGVN KVILVGNLGQ DPEVRYMPN- GGAVANITLA
36953149   ---------- ---MASRGVN KVILVGNLGQ DPEVRYMPN- GGAVANITLA
36949262   ---------- ---MASRGVN KVILVGNLGQ DPEVRYMPN- GGAVANITLA
36941078   ---------- ---MASRGVN KVILVGNLGQ DPEVRYMPN- GGAVANITLA
36938314   ---------- ---MASRGVN KVILVGNLGQ DPEVRYMPN- GGAVANITLA
36929654   ---------- ---MASRGVN KVILVGNLGQ DPEVRYMPN- GGAVANITLA
36928043   ---------- ---MASRGVN KVILVGNLGQ DPEVRYMPN- GGAVANITLA
36921277   ---------- ---MASRGVN KVILVGNLGQ DPEVRYMPN- GGAVANITLA
36914176   ---------- ---MASRGVN KVILVGNLGQ DPEVRYMPN- GGAVANITLA
36911770   ---------- ---MASRGVN KVILVGNLGQ DPEVRYMPN- GGAVANITLA
36897350   ---------- ---MASRGVN KVILVGNLGQ DPEVRYMPN- GGAVANITLA
36896375   ---------- ---MASRGVN KVILVGNLGQ DPEVRYMPN- GGAVANITLA
36887376   ---------- ---MASRGVN KVILVGNLGQ DPEVRYMPN- GGAVANITLA
36884812   ---------- ---MASRGVN KVILVGNLGQ DPEVRYMPN- GGAVANITLA
36877520   ---------- ---MASRGVN KVILVGNLGQ DPEVRYMPN- GGAVANITLA
36874055   ---------- ---MASRGVN KVILVGNLGQ DPEVRYMPN- GGAVANITLA
36869470   ---------- ---MASRGVN KVILVGNLGQ DPEVRYMPN- GGAVANITLA
36865702   ---------- ---MASRGVN KVILVGNLGQ DPEVRYMPN- GGAVANITLA
36857319   ---------- ---MASRGVN KVILVGNLGQ DPEVRYMPN- GGAVANITLA
36853907   ---------- ---MASRGVN KVILVGNLGQ DPEVRYMPN- GGAVANITLA
36848204   ---------- ---MASRGVN KVILVGNLGQ DPEVRYMPN- GGAVANITLA
36847509   ---------- ---MASRGVN KVILVGNLGQ DPEVRYMPN- GGAVANITLA
36843026   ---------- ---MASRGVN KVILVGNLGQ DPEVRYMPN- GGAVANITLA
36838542   ---------- ---MASRGVN KVILVGNLGQ DPEVRYMPN- GGAVANITLA
36834059   ---------- ---MASRGVN KVILVGNLGQ DPEVRYMPN- GGAVANITLA
36829575   ---------- ---MASRGVN KVILVGNLGQ DPEVRYMPN- GGAVANITLA
36825091   ---------- ---MASRGVN KVILVGNLGQ DPEVRYMPN- GGAVANITLA
36820608   ---------- ---MASRGVN KVILVGNLGQ DPEVRYMPN- GGAVANITLA
36816124   ---------- ---MASRGVN KVILVGNLGQ DPEVRYMPN- GGAVANITLA
36811360   ---------- ---MASRGVN KVILVGNLGQ DPEVRYMPN- GGAVANITLA
36804878   ---------- ---MASRGVN KVILVGNLGQ DPEVRYMPN- GGAVANITLA
36801383   ---------- ---MASRGVN KVILVGNLGQ DPEVRYMPN- GGAVANITLA
36796900   ---------- ---MASRGVN KVILVGNLGQ DPEVRYMPN- GGAVANITLA
36792417   ---------- ---MASRGVN KVILVGNLGQ DPEVRYMPN- GGAVANITLA
36787935   ---------- ---MASRGVN KVILVGNLGQ DPEVRYMPN- GGAVANITLA
36783451   ---------- ---MASRGVN KVILVGNLGQ DPEVRYMPN- GGAVANITLA
36778969   ---------- ---MASRGVN KVILVGNLGQ DPEVRYMPN- GGAVANITLA
36774488   ---------- ---MASRGVN KVILVGNLGQ DPEVRYMPN- GGAVANITLA
36770005   ---------- ---MASRGVN KVILVGNLGQ DPEVRYMPN- GGAVANITLA
36765521   ---------- ---MASRGVN KVILVGNLGQ DPEVRYMPN- GGAVANITLA
36761038   ---------- ---MASRGVN KVILVGNLGQ DPEVRYMPN- GGAVANITLA
36756555   ---------- ---MASRGVN KVILVGNLGQ DPEVRYMPN- GGAVANITLA
36752072   ---------- ---MASRGVN KVILVGNLGQ DPEVRYMPN- GGAVANITLA
36747600   ---------- ---MASRGVN KVILVGNLGQ DPEVRYMPN- GGAVANITLA
36737707   ---------- ---MASRGVN KVILVGNLGQ DPEVRYMPN- GGAVANITLA
36731009   ---------- ---MASRGVN KVILVGNLGQ DPEVRYMPN- GGAVANITLA
36726420   ---------- ---MASRGVN KVILVGNLGQ DPEVRYMPN- GGAVANITLA
36719904   ---------- ---MASRGVN KVILVGNLGQ DPEVRYMPN- GGAVANITLA
36714143   ---------- ---MASRGVN KVILVGNLGQ DPEVRYMPN- GGAVANITLA
36710332   ---------- ---MASRGVN KVILVGNLGQ DPEVRYMPN- GGAVANITLA
36704360   ---------- ---MASRGVN KVILVGNLGQ DPEVRYMPN- GGAVANITLA
36701669   ---------- ---MASRGVN KVILVGNLGQ DPEVRYMPN- GGAVANITLA
36696926   ---------- ---MASRGVN KVILVGNLGQ DPEVRYMPN- GGAVANITLA
36692450   ---------- ---MASRGVN KVILVGNLGQ DPEVRYMPN- GGAVANITLA
36687987   ---------- ---MASRGVN KVILVGNLGQ DPEVRYMPN- GGAVANITLA
36683602   ---------- ---MASRGVN KVILVGNLGQ DPEVRYMPN- GGAVANITLA
36675844   ---------- ---MASRGVN KVILVGNLGQ DPEVRYMPN- GGAVANITLA
36673994   ---------- ---MASRGVN KVILVGNLGQ DPEVRYMPN- GGAVANITLA
36673864   ---------- ---MASRGVN KVILVGNLGQ DPEVRYMPN- GGAVANITLA
36669260   ---------- ---MASRGVN KVILVGNLGQ DPEVRYMPN- GGAVANITLA
36664204   ---------- ---MASRGVN KVILVGNLGQ DPEVRYMPN- GGAVANITLA
36659476   ---------- ---MASRGVN KVILVGNLGQ DPEVRYMPN- GGAVANITLA
36654331   ---------- ---MASRGVN KVILVGNLGQ DPEVRYMPN- GGAVANITLA
36644717   ---------- ---MASRGVN KVILVGNLGQ DPEVRYMPN- GGAVANITLA
36644141   ---------- ---MASRGVN KVILVGNLGQ DPEVRYMPN- GGAVANITLA
36638596   ---------- ---MASRGVN KVILVGNLGQ DPEVRYMPN- GGAVANITLA
36629999   ---------- ---MASRGVN KVILVGNLGQ DPEVRYMPN- GGAVANITLA
36619436   ---------- ---MASRGVN KVILVGNLGQ DPEVRYMPN- GGAVANITLA
36600661   ---------- ---MASRGVN KVILVGNLGQ DPEVRYMPN- GGAVANITLA
36591474   ---------- ---MASRGVN KVILVGNLGQ DPEVRYMPN- GGAVANITLA
36580898   ---------- ---MASRGVN KVILVGNLGQ DPEVRYMPN- GGAVANITLA
36575759   ---------- ---MASRGVN KVILVGNLGQ DPEVRYMPN- GGAVANITLA
36561232   ---------- ---MASRGVN KVILVGNLGQ DPEVRYMPN- GGAVANITLA
36556024   ---------- ---MASRGVN KVILVGNLGQ DPEVRYMPN- GGAVANITLA
36541098   ---------- ---MASRGVN KVILVGNLGQ DPEVRYMPN- GGAVANITLA
36537150   ---------- ---MASRGVN KVILVGNLGQ DPEVRYMPN- GGAVANITLA
36523122   ---------- ---MASRGVN KVILVGNLGQ DPEVRYMPN- GGAVANITLA
36516548   ---------- ---MASRGVN KVILVGNLGQ DPEVRYMPN- GGAVANITLA
36503879   ---------- ---MASRGVN KVILVGNLGQ DPEVRYMPN- GGAVANITLA
36495920   ---------- ---MASRGVN KVILVGNLGQ DPEVRYMPN- GGAVANITLA
36484173   ---------- ---MASRGVN KVILVGNLGQ DPEVRYMPN- GGAVANITLA
36476051   ---------- ---MASRGVN KVILVGNLGQ DPEVRYMPN- GGAVANITLA
36471764   ---------- ---MASRGVN KVILVGNLGQ DPEVRYMPN- GGAVANITLA
36457333   ---------- ---MASRGVN KVILVGNLGQ DPEVRYMPN- GGAVANITLA
36450020   ---------- ---MASRGVN KVILVGNLGQ DPEVRYMPN- GGAVANITLA
36440779   ---------- ---MASRGVN KVILVGNLGQ DPEVRYMPN- GGAVANITLA
36436261   ---------- ---MASRGVN KVILVGNLGQ DPEVRYMPN- GGAVANITLA
36420412   ---------- ---MASRGVN KVILVGNLGQ DPEVRYMPN- GGAVANITLA
36414242   ---------- ---MASRGVN KVILVGNLGQ DPEVRYMPN- GGAVANITLA
36399118   ---------- ---MASRGVN KVILVGNLGQ DPEVRYMPN- GGAVANITLA
36392063   ---------- ---MASRGVN KVILVGNLGQ DPEVRYMPN- GGAVANITLA
36386860   ---------- ---MASRGVN KVILVGNLGQ DPEVRYMPN- GGAVANITLA
36379199   ---------- ---MASRGVN KVILVGNLGQ DPEVRYMPN- GGAVANITLA
36373241   ---------- ---MASRGVN KVILVGNLGQ DPEVRYMPN- GGAVANITLA
36358422   ---------- ---MASRGVN KVILVGNLGQ DPEVRYMPN- GGAVANITLA
36354117   ---------- ---MASRGVN KVILVGNLGQ DPEVRYMPN- GGAVANITLA
36341574   ---------- ---MASRGVN KVILVGNLGQ DPEVRYMPN- GGAVANITLA
36336677   ---------- ---MASRGVN KVILVGNLGQ DPEVRYMPN- GGAVANITLA
36322151   ---------- ---MASRGVN KVILVGNLGQ DPEVRYMPN- GGAVANITLA
36316381   ---------- ---MASRGVN KVILVGNLGQ DPEVRYMPN- GGAVANITLA
36303283   ---------- ---MASRGVN KVILVGNLGQ DPEVRYMPN- GGAVANITLA
36298457   ---------- ---MASRGVN KVILVGNLGQ DPEVRYMPN- GGAVANITLA
36283365   ---------- ---MASRGVN KVILVGNLGQ DPEVRYMPN- GGAVANITLA
36274874   ---------- ---MASRGVN KVILVGNLGQ DPEVRYMPN- GGAVANITLA
36257669   ---------- ---MASRGVN KVILVGNLGQ DPEVRYMPN- GGAVANITLA
36254031   ---------- ---MASRGVN KVILVGNLGQ DPEVRYMPN- GGAVANITLA
36240295   ---------- ---MASRGVN KVILVGNLGQ DPEVRYMPN- GGAVANITLA
36236675   ---------- ---MASRGVN KVILVGNLGQ DPEVRYMPN- GGAVANITLA
36220707   ---------- ---MASRGVN KVILVGNLGQ DPEVRYMPN- GGAVANITLA
36217912   ---------- ---MASRGVN KVILVGNLGQ DPEVRYMPN- GGAVANITLA
36200525   ---------- ---MASRGVN KVILVGNLGQ DPEVRYMPN- GGAVANITLA
36197756   ---------- ---MASRGVN KVILVGNLGQ DPEVRYMPN- GGAVANITLA
36182385   ---------- ---MASRGVN KVILVGNLGQ DPEVRYMPN- GGAVANITLA
36176588   ---------- ---MASRGVN KVILVGNLGQ DPEVRYMPN- GGAVANITLA
36163649   ---------- ---MASRGVN KVILVGNLGQ DPEVRYMPN- GGAVANITLA
36160673   ---------- ---MASRGVN KVILVGNLGQ DPEVRYMPN- GGAVANITLA
36144886   ---------- ---MASRGVN KVILVGNLGQ DPEVRYMPN- GGAVANITLA
36137937   ---------- ---MASRGVN KVILVGNLGQ DPEVRYMPN- GGAVANITLA
36123489   ---------- ---MASRGVN KVILVGNLGQ DPEVRYMPN- GGAVANITLA
36120739   ---------- ---MASRGVN KVILVGNLGQ DPEVRYMPN- GGAVANITLA
36105552   ---------- ---MASRGVN KVILVGNLGQ DPEVRYMPN- GGAVANITLA
36101251   ---------- ---MASRGVN KVILVGNLGQ DPEVRYMPN- GGAVANITLA
36086304   ---------- ---MASRGVN KVILVGNLGQ DPEVRYMPN- GGAVANITLA
36081251   ---------- ---MASRGVN KVILVGNLGQ DPEVRYMPN- GGAVANITLA
36066573   ---------- ---MASRGVN KVILVGNLGQ DPEVRYMPN- GGAVANITLA
36058027   ---------- ---MASRGVN KVILVGNLGQ DPEVRYMPN- GGAVANITLA
36042683   ---------- ---MASRGVN KVILVGNLGQ DPEVRYMPN- GGAVANITLA
36028418   ---------- ---MASRGVN KVILVGNLGQ DPEVRYMPN- GGAVANITLA
36023559   ---------- ---MASRGVN KVILVGNLGQ DPEVRYMPN- GGAVANITLA
36009507   ---------- ---MASRGVN KVILVGNLGQ DPEVRYMPN- GGAVANITLA
36004514   ---------- ---MASRGVN KVILVGNLGQ DPEVRYMPN- GGAVANITLA
35990363   ---------- ---MASRGVN KVILVGNLGQ DPEVRYMPN- GGAVANITLA
35985281   ---------- ---MASRGVN KVILVGNLGQ DPEVRYMPN- GGAVANITLA
35971288   ---------- ---MASRGVN KVILVGNLGQ DPEVRYMPN- GGAVANITLA
35966138   ---------- ---MASRGVN KVILVGNLGQ DPEVRYMPN- GGAVANITLA
35951823   ---------- ---MASRGVN KVILVGNLGQ DPEVRYMPN- GGAVANITLA
35946606   ---------- ---MASRGVN KVILVGNLGQ DPEVRYMPN- GGAVANITLA
35931930   ---------- ---MASRGVN KVILVGNLGQ DPEVRYMPN- GGAVANITLA
35923931   ---------- ---MASRGVN KVILVGNLGQ DPEVRYMPN- GGAVANITLA
35910225   ---------- ---MASRGVN KVILVGNLGQ DPEVRYMPN- GGAVANITLA
35905412   ---------- ---MASRGVN KVILVGNLGQ DPEVRYMPN- GGAVANITLA
35884061   ---------- ---MASRGVN KVILVGNLGQ DPEVRYMPN- GGAVANITLA
35874509   ---------- ---MASRGVN KVILVGNLGQ DPEVRYMPN- GGAVANITLA
35853743   ---------- ---MASRGVN KVILVGNLGQ DPEVRYMPN- GGAVANITLA
35849327   ---------- ---MASRGVN KVILVGNLGQ DPEVRYMPN- GGAVANITLA
35830411   ---------- ---MASRGVN KVILVGNLGQ DPEVRYMPN- GGAVANITLA
35825330   ---------- ---MASRGVN KVILVGNLGQ DPEVRYMPN- GGAVANITLA
35811704   ---------- ---MASRGVN KVILVGNLGQ DPEVRYMPN- GGAVANITLA
35787791   ---------- ---MASRGVN KVILVGNLGQ DPEVRYMPN- GGAVANITLA
35770758   ---------- ---MASRGVN KVILVGNLGQ DPEVRYMPN- GGAVANITLA
35760186   ---------- ---MASRGVN KVILVGNLGQ DPEVRYMPN- GGAVANITLA
35742474   ---------- ---MASRGVN KVILVGNLGQ DPEVRYMPN- GGAVANITLA
35734533   ---------- ---MASRGVN KVILVGNLGQ DPEVRYMPN- GGAVANITLA
35715914   ---------- ---MASRGVN KVILVGNLGQ DPEVRYMPN- GGAVANITLA
35708750   ---------- ---MASRGVN KVILVGNLGQ DPEVRYMPN- GGAVANITLA
35686940   ---------- ---MASRGVN KVILVGNLGQ DPEVRYMPN- GGAVANITLA
35684207   ---------- ---MASRGVN KVILVGNLGQ DPEVRYMPN- GGAVANITLA
35658091   ---------- ---MASRGVN KVILVGNLGQ DPEVRYMPN- GGAVANITLA
35654333   ---------- ---MASRGVN KVILVGNLGQ DPEVRYMPN- GGAVANITLA
35640574   ---------- ---MASRGVN KVILVGNLGQ DPEVRYMPN- GGAVANITLA
35621812   ---------- ---MASRGVN KVILVGNLGQ DPEVRYMPN- GGAVANITLA
35610558   ---------- ---MASRGVN KVILVGNLGQ DPEVRYMPN- GGAVANITLA
35596228   ---------- ---MASRGVN KVILVGNLGQ DPEVRYMPN- GGAVANITLA
35591041   ---------- ---MASRGVN KVILVGNLGQ DPEVRYMPN- GGAVANITLA
35575071   ---------- ---MASRGVN KVILVGNLGQ DPEVRYMPN- GGAVANITLA
35555908   ---------- ---MASRGVN KVILVGNLGQ DPEVRYMPN- GGAVANITLA
35549847   ---------- ---MASRGVN KVILVGNLGQ DPEVRYMPN- GGAVANITLA
35528410   ---------- ---MASRGVN KVILVGNLGQ DPEVRYMPN- GGAVANITLA
35521673   ---------- ---MASRGVN KVILVGNLGQ DPEVRYMPN- GGAVANITLA
35504763   ---------- ---MASRGVN KVILVGNLGQ DPEVRYMPN- GGAVANITLA
35499354   ---------- ---MASRGVN KVILVGNLGQ DPEVRYMPN- GGAVANITLA
35476126   ---------- ---MASRGVN KVILVGNLGQ DPEVRYMPN- GGAVANITLA
35468733   ---------- ---MASRGVN KVILVGNLGQ DPEVRYMPN- GGAVANITLA
35446650   ---------- ---MASRGVN KVILVGNLGQ DPEVRYMPN- GGAVANITLA
35442963   ---------- ---MASRGVN KVILVGNLGQ DPEVRYMPN- GGAVANITLA
35420190   ---------- ---MASRGVN KVILVGNLGQ DPEVRYMPN- GGAVANITLA
35419658   ---------- ---MASRGVN KVILVGNLGQ DPEVRYMPN- GGAVANITLA
35398276   ---------- ---MASRGVN KVILVGNLGQ DPEVRYMPN- GGAVANITLA
35393985   ---------- ---MASRGVN KVILVGNLGQ DPEVRYMPN- GGAVANITLA
35372136   ---------- ---MASRGVN KVILVGNLGQ DPEVRYMPN- GGAVANITLA
35368211   ---------- ---MASRGVN KVILVGNLGQ DPEVRYMPN- GGAVANITLA
35347167   ---------- ---MASRGVN KVILVGNLGQ DPEVRYMPN- GGAVANITLA
35342446   ---------- ---MASRGVN KVILVGNLGQ DPEVRYMPN- GGAVANITLA
35316966   ---------- ---MASRGVN KVILVGNLGQ DPEVRYMPN- GGAVANITLA
35316243   ---------- ---MASRGVN KVILVGNLGQ DPEVRYMPN- GGAVANITLA
35293504   ---------- ---MASRGVN KVILVGNLGQ DPEVRYMPN- GGAVANITLA
35287023   ---------- ---MASRGVN KVILVGNLGQ DPEVRYMPN- GGAVANITLA
35266056   ---------- ---MASRGVN KVILVGNLGQ DPEVRYMPN- GGAVANITLA
35260504   ---------- ---MASRGVN KVILVGNLGQ DPEVRYMPN- GGAVANITLA
35241566   ---------- ---MASRGVN KVILVGNLGQ DPEVRYMPN- GGAVANITLA
35236353   ---------- ---MASRGVN KVILVGNLGQ DPEVRYMPN- GGAVANITLA
35213336   ---------- ---MASRGVN KVILVGNLGQ DPEVRYMPN- GGAVANITLA
35206328   ---------- ---MASRGVN KVILVGNLGQ DPEVRYMPN- GGAVANITLA
35186519   ---------- ---MASRGVN KVILVGNLGQ DPEVRYMPN- GGAVANITLA
35180279   ---------- ---MASRGVN KVILVGNLGQ DPEVRYMPN- GGAVANITLA
35160458   ---------- ---MASRGVN KVILVGNLGQ DPEVRYMPN- GGAVANITLA
35152980   ---------- ---MASRGVN KVILVGNLGQ DPEVRYMPN- GGAVANITLA
35131407   ---------- ---MASRGVN KVILVGNLGQ DPEVRYMPN- GGAVANITLA
35129590   ---------- ---MASRGVN KVILVGNLGQ DPEVRYMPN- GGAVANITLA
35104995   ---------- ---MASRGVN KVILVGNLGQ DPEVRYMPN- GGAVANITLA
35102753   ---------- ---MASRGVN KVILVGNLGQ DPEVRYMPN- GGAVANITLA
35080815   ---------- ---MASRGVN KVILVGNLGQ DPEVRYMPN- GGAVANITLA
35074538   ---------- ---MASRGVN KVILVGNLGQ DPEVRYMPN- GGAVANITLA
35053949   ---------- ---MASRGVN KVILVGNLGQ DPEVRYMPN- GGAVANITLA
35049624   ---------- ---MASRGVN KVILVGNLGQ DPEVRYMPN- GGAVANITLA
35025002   ---------- ---MASRGVN KVILVGNLGQ DPEVRYMPN- GGAVANITLA
35020461   ---------- ---MASRGVN KVILVGNLGQ DPEVRYMPN- GGAVANITLA
35000262   ---------- ---MASRGVN KVILVGNLGQ DPEVRYMPN- GGAVANITLA
34992291   ---------- ---MASRGVN KVILVGNLGQ DPEVRYMPN- GGAVANITLA
34971491   ---------- ---MASRGVN KVILVGNLGQ DPEVRYMPN- GGAVANITLA
34969613   ---------- ---MASRGVN KVILVGNLGQ DPEVRYMPN- GGAVANITLA
34948506   ---------- ---MASRGVN KVILVGNLGQ DPEVRYMPN- GGAVANITLA
34935285   ---------- ---MASRGVN KVILVGNLGQ DPEVRYMPN- GGAVANITLA
34921967   ---------- ---MASRGVN KVILVGNLGQ DPEVRYMPN- GGAVANITLA
34916953   ---------- ---MASRGVN KVILVGNLGQ DPEVRYMPN- GGAVANITLA
34900965   ---------- ---MASRGVN KVILVGNLGQ DPEVRYMPN- GGAVANITLA
34880216   ---------- ---MASRGVN KVILVGNLGQ DPEVRYMPN- GGAVANITLA
34874624   ---------- ---MASRGVN KVILVGNLGQ DPEVRYMPN- GGAVANITLA
34853900   ---------- ---MASRGVN KVILVGNLGQ DPEVRYMPN- GGAVANITLA
34847401   ---------- ---MASRGVN KVILVGNLGQ DPEVRYMPN- GGAVANITLA
34826318   ---------- ---MASRGVN KVILVGNLGQ DPEVRYMPN- GGAVANITLA
34815373   ---------- ---MASRGVN KVILVGNLGQ DPEVRYMPN- GGAVANITLA
34793382   ---------- ---MASRGVN KVILVGNLGQ DPEVRYMPN- GGAVANITLA
34779580   ---------- ---MASRGVN KVILVGNLGQ DPEVRYMPN- GGAVANITLA
34766452   ---------- ---MASRGVN KVILVGNLGQ DPEVRYMPN- GGAVANITLA
34739896   ---------- ---MASRGVN KVILVGNLGQ DPEVRYMPN- GGAVANITLA
34729238   ---------- ---MASRGVN KVILVGNLGQ DPEVRYMPN- GGAVANITLA
34705792   ---------- ---MASRGVN KVILVGNLGQ DPEVRYMPN- GGAVANITLA
34696647   ---------- ---MASRGVN KVILVGNLGQ DPEVRYMPN- GGAVANITLA
34674153   ---------- ---MASRGVN KVILVGNLGQ DPEVRYMPN- GGAVANITLA
34663261   ---------- ---MASRGVN KVILVGNLGQ DPEVRYMPN- GGAVANITLA
34644793   ---------- ---MASRGVN KVILVGNLGQ DPEVRYMPN- GGAVANITLA
34630188   ---------- ---MASRGVN KVILVGNLGQ DPEVRYMPN- GGAVANITLA
34613378   ---------- ---MASRGVN KVILVGNLGQ DPEVRYMPN- GGAVANITLA
34599095   ---------- ---MASRGVN KVILVGNLGQ DPEVRYMPN- GGAVANITLA
34581092   ---------- ---MASRGVN KVILVGNLGQ DPEVRYMPN- GGAVANITLA
34564586   ---------- ---MASRGVN KVILVGNLGQ DPEVRYMPN- GGAVANITLA
34548045   ---------- ---MASRGVN KVILVGNLGQ DPEVRYMPN- GGAVANITLA
34530157   ---------- ---MASRGVN KVILVGNLGQ DPEVRYMPN- GGAVANITLA
34518440   ---------- ---MASRGVN KVILVGNLGQ DPEVRYMPN- GGAVANITLA
34500610   ---------- ---MASRGVN KVILVGNLGQ DPEVRYMPN- GGAVANITLA
34488505   ---------- ---MASRGVN KVILVGNLGQ DPEVRYMPN- GGAVANITLA
34468351   ---------- ---MASRGVN KVILVGNLGQ DPEVRYMPN- GGAVANITLA
34454286   ---------- ---MASRGVN KVILVGNLGQ DPEVRYMPN- GGAVANITLA
34434363   ---------- ---MASRGVN KVILVGNLGQ DPEVRYMPN- GGAVANITLA
34421028   ---------- ---MASRGVN KVILVGNLGQ DPEVRYMPN- GGAVANITLA
34400962   ---------- ---MASRGVN KVILVGNLGQ DPEVRYMPN- GGAVANITLA
34390252   ---------- ---MASRGVN KVILVGNLGQ DPEVRYMPN- GGAVANITLA
34373248   ---------- ---MASRGVN KVILVGNLGQ DPEVRYMPN- GGAVANITLA
34360224   ---------- ---MASRGVN KVILVGNLGQ DPEVRYMPN- GGAVANITLA
34341598   ---------- ---MASRGVN KVILVGNLGQ DPEVRYMPN- GGAVANITLA
34322043   ---------- ---MASRGVN KVILVGNLGQ DPEVRYMPN- GGAVANITLA
34305036   ---------- ---MASRGVN KVILVGNLGQ DPEVRYMPN- GGAVANITLA
34279372   ---------- ---MASRGVN KVILVGNLGQ DPEVRYMPN- GGAVANITLA
34259530   ---------- ---MASRGVN KVILVGNLGQ DPEVRYMPN- GGAVANITLA
34240032   ---------- ---MASRGVN KVILVGNLGQ DPEVRYMPN- GGAVANITLA
34221905   ---------- ---MASRGVN KVILVGNLGQ DPEVRYMPN- GGAVANITLA
34193071   ---------- ---MASRGVN KVILVGNLGQ DPEVRYMPN- GGAVANITLA
34173412   ---------- ---MASRGVN KVILVGNLGQ DPEVRYMPN- GGAVANITLA
34153654   ---------- ---MASRGVN KVILVGNLGQ DPEVRYMPN- GGAVANITLA
34130507   ---------- ---MASRGVN KVILVGNLGQ DPEVRYMPN- GGAVANITLA
34105181   ---------- ---MASRGVN KVILVGNLGQ DPEVRYMPN- GGAVANITLA
34092533   ---------- ---MASRGVN KVILVGNLGQ DPEVRYMPN- GGAVANITLA
34070243   ---------- ---MASRGVN KVILVGNLGQ DPEVRYMPN- GGAVANITLA
34045344   ---------- ---MASRGVN KVILVGNLGQ DPEVRYMPN- GGAVANITLA
34018862   ---------- ---MASRGVN KVILVGNLGQ DPEVRYMPN- GGAVANITLA
34006537   ---------- ---MASRGVN KVILVGNLGQ DPEVRYMPN- GGAVANITLA
33979446   ---------- ---MASRGVN KVILVGNLGQ DPEVRYMPN- GGAVANITLA
33952259   ---------- ---MASRGVN KVILVGNLGQ DPEVRYMPN- GGAVANITLA
33925095   ---------- ---MASRGVN KVILVGNLGQ DPEVRYMPN- GGAVANITLA
33907565   ---------- ---MASRGVN KVILVGNLGQ DPEVRYMPN- GGAVANITLA
33885769   ---------- ---MASRGVN KVILVGNLGQ DPEVRYMPN- GGAVANITLA
33863099   ---------- ---MASRGVN KVILVGNLGQ DPEVRYMPN- GGAVANITLA
33841216   ---------- ---MASRGVN KVILVGNLGQ DPEVRYMPN- GGAVANITLA
33815209   ---------- ---MASRGVN KVILVGNLGQ DPEVRYMPN- GGAVANITLA
33797481   ---------- ---MASRGVN KVILVGNLGQ DPEVRYMPN- GGAVANITLA
33780592   ---------- ---MASRGVN KVILVGNLGQ DPEVRYMPN- GGAVANITLA
33754068   ---------- ---MASRGVN KVILVGNLGQ DPEVRYMPN- GGAVANITLA
33732218   ---------- ---MASRGVN KVILVGNLGQ DPEVRYMPN- GGAVANITLA
33710876   ---------- ---MASRGVN KVILVGNLGQ DPEVRYMPN- GGAVANITLA
33689496   ---------- ---MASRGVN KVILVGNLGQ DPEVRYMPN- GGAVANITLA
33666164   ---------- ---MASRGVN KVILVGNLGQ DPEVRYMPN- GGAVANITLA
33649272   ---------- ---MASRGVN KVILVGNLGQ DPEVRYMPN- GGAVANITLA
33616518   ---------- ---MASRGVN KVILVGNLGQ DPEVRYMPN- GGAVANITLA
33606633   ---------- ---MASRGVN KVILVGNLGQ DPEVRYMPN- GGAVANITLA
33578058   ---------- ---MASRGVN KVILVGNLGQ DPEVRYMPN- GGAVANITLA
33562822   ---------- ---MASRGVN KVILVGNLGQ DPEVRYMPN- GGAVANITLA
33533781   ---------- ---MASRGVN KVILVGNLGQ DPEVRYMPN- GGAVANITLA
33518668   ---------- ---MASRGVN KVILVGNLGQ DPEVRYMPN- GGAVANITLA
33489982   ---------- ---MASRGVN KVILVGNLGQ DPEVRYMPN- GGAVANITLA
33474675   ---------- ---MASRGVN KVILVGNLGQ DPEVRYMPN- GGAVANITLA
33445445   ---------- ---MASRGVN KVILVGNLGQ DPEVRYMPN- GGAVANITLA
33430411   ---------- ---MASRGVN KVILVGNLGQ DPEVRYMPN- GGAVANITLA
33395309   ---------- ---MASRGVN KVILVGNLGQ DPEVRYMPN- GGAVANITLA
33384628   ---------- ---MASRGVN KVILVGNLGQ DPEVRYMPN- GGAVANITLA
33350652   ---------- ---MASRGVN KVILVGNLGQ DPEVRYMPN- GGAVANITLA
33345725   ---------- ---MASRGVN KVILVGNLGQ DPEVRYMPN- GGAVANITLA
33305366   ---------- ---MASRGVN KVILVGNLGQ DPEVRYMPN- GGAVANITLA
33302583   ---------- ---MASRGVN KVILVGNLGQ DPEVRYMPN- GGAVANITLA
33263140   ---------- ---MASRGVN KVILVGNLGQ DPEVRYMPN- GGAVANITLA
33254301   ---------- ---MASRGVN KVILVGNLGQ DPEVRYMPN- GGAVANITLA
33217794   ---------- ---MASRGVN KVILVGNLGQ DPEVRYMPN- GGAVANITLA
33212581   ---------- ---MASRGVN KVILVGNLGQ DPEVRYMPN- GGAVANITLA
33175380   ---------- ---MASRGVN KVILVGNLGQ DPEVRYMPN- GGAVANITLA
33165061   ---------- ---MASRGVN KVILVGNLGQ DPEVRYMPN- GGAVANITLA
33137564   ---------- ---MASRGVN KVILVGNLGQ DPEVRYMPN- GGAVANITLA
33119432   ---------- ---MASRGVN KVILVGNLGQ DPEVRYMPN- GGAVANITLA
33094724   ---------- ---MASRGVN KVILVGNLGQ DPEVRYMPN- GGAVANITLA
33079984   ---------- ---MASRGVN KVILVGNLGQ DPEVRYMPN- GGAVANITLA
33056008   ---------- ---MASRGVN KVILVGNLGQ DPEVRYMPN- GGAVANITLA
33045836   ---------- ---MASRGVN KVILVGNLGQ DPEVRYMPN- GGAVANITLA
33006730   ---------- ---MASRGVN KVILVGNLGQ DPEVRYMPN- GGAVANITLA
33000992   ---------- ---MASRGVN KVILVGNLGQ DPEVRYMPN- GGAVANITLA
32973637   ---------- ---MASRGVN KVILVGNLGQ DPEVRYMPN- GGAVANITLA
32965897   ---------- ---MASRGVN KVILVGNLGQ DPEVRYMPN- GGAVANITLA
32938936   ---------- ---MASRGVN KVILVGNLGQ DPEVRYMPN- GGAVANITLA
32902393   ---------- ---MASRGVN KVILVGNLGQ DPEVRYMPN- GGAVANITLA
32891529   ---------- ---MASRGVN KVILVGNLGQ DPEVRYMPN- GGAVANITLA
32870708   ---------- ---MASRGVN KVILVGNLGQ DPEVRYMPN- GGAVANITLA
32831637   ---------- ---MASRGVN KVILVGNLGQ DPEVRYMPN- GGAVANITLA
32823634   ---------- ---MASRGVN KVILVGNLGQ DPEVRYMPN- GGAVANITLA
32785327   ---------- ---MASRGVN KVILVGNLGQ DPEVRYMPN- GGAVANITLA
32781955   ---------- ---MASRGVN KVILVGNLGQ DPEVRYMPN- GGAVANITLA
32740585   ---------- ---MASRGVN KVILVGNLGQ DPEVRYMPN- GGAVANITLA
32738547   ---------- ---MASRGVN KVILVGNLGQ DPEVRYMPN- GGAVANITLA
32692554   ---------- ---MASRGVN KVILVGNLGQ DPEVRYMPN- GGAVANITLA
32688741   ---------- ---MASRGVN KVILVGNLGQ DPEVRYMPN- GGAVANITLA
32639972   ---------- ---MASRGVN KVILVGNLGQ DPEVRYMPN- GGAVANITLA
32635595   ---------- ---MASRGVN KVILVGNLGQ DPEVRYMPN- GGAVANITLA
32582749   ---------- ---MASRGVN KVILVGNLGQ DPEVRYMPN- GGAVANITLA
32577668   ---------- ---MASRGVN KVILVGNLGQ DPEVRYMPN- GGAVANITLA
32524309   ---------- ---MASRGVN KVILVGNLGQ DPEVRYMPN- GGAVANITLA
32514016   ---------- ---MASRGVN KVILVGNLGQ DPEVRYMPN- GGAVANITLA
32461850   ---------- ---MASRGVN KVILVGNLGQ DPEVRYMPN- GGAVANITLA
32445032   ---------- ---MASRGVN KVILVGNLGQ DPEVRYMPN- GGAVANITLA
32395822   ---------- ---MASRGVN KVILVGNLGQ DPEVRYMPN- GGAVANITLA
32386849   ---------- ---MASRGVN KVILVGNLGQ DPEVRYMPN- GGAVANITLA
32336549   ---------- ---MASRGVN KVILVGNLGQ DPEVRYMPN- GGAVANITLA
32319293   ---------- ---MASRGVN KVILVGNLGQ DPEVRYMPN- GGAVANITLA
32274919   ---------- ---MASRGVN KVILVGNLGQ DPEVRYMPN- GGAVANITLA
32255391   ---------- ---MASRGVN KVILVGNLGQ DPEVRYMPN- GGAVANITLA
32210481   ---------- ---MASRGVN KVILVGNLGQ DPEVRYMPN- GGAVANITLA
32197112   ---------- ---MASRGVN KVILVGNLGQ DPEVRYMPN- GGAVANITLA
32144455   ---------- ---MASRGVN KVILVGNLGQ DPEVRYMPN- GGAVANITLA
32130348   ---------- ---MASRGVN KVILVGNLGQ DPEVRYMPN- GGAVANITLA
32090005   ---------- ---MASRGVN KVILVGNLGQ DPEVRYMPN- GGAVANITLA
32077030   ---------- ---MASRGVN KVILVGNLGQ DPEVRYMPN- GGAVANITLA
32030160   ---------- ---MASRGVN KVILVGNLGQ DPEVRYMPN- GGAVANITLA
32018624   ---------- ---MASRGVN KVILVGNLGQ DPEVRYMPN- GGAVANITLA
31977551   ---------- ---MASRGVN KVILVGNLGQ DPEVRYMPN- GGAVANITLA
31960185   ---------- ---MASRGVN KVILVGNLGQ DPEVRYMPN- GGAVANITLA
31918066   ---------- ---MASRGVN KVILVGNLGQ DPEVRYMPN- GGAVANITLA
31904610   ---------- ---MASRGVN KVILVGNLGQ DPEVRYMPN- GGAVANITLA
31865046   ---------- ---MASRGVN KVILVGNLGQ DPEVRYMPN- GGAVANITLA
31850652   ---------- ---MASRGVN KVILVGNLGQ DPEVRYMPN- GGAVANITLA
31807143   ---------- ---MASRGVN KVILVGNLGQ DPEVRYMPN- GGAVANITLA
31793210   ---------- ---MASRGVN KVILVGNLGQ DPEVRYMPN- GGAVANITLA
31732989   ---------- ---MASRGVN KVILVGNLGQ DPEVRYMPN- GGAVANITLA
31713929   ---------- ---MASRGVN KVILVGNLGQ DPEVRYMPN- GGAVANITLA
31659107   ---------- ---MASRGVN KVILVGNLGQ DPEVRYMPN- GGAVANITLA
31645714   ---------- ---MASRGVN KVILVGNLGQ DPEVRYMPN- GGAVANITLA
31588611   ---------- ---MASRGVN KVILVGNLGQ DPEVRYMPN- GGAVANITLA
31574953   ---------- ---MASRGVN KVILVGNLGQ DPEVRYMPN- GGAVANITLA
31513226   ---------- ---MASRGVN KVILVGNLGQ DPEVRYMPN- GGAVANITLA
31502489   ---------- ---MASRGVN KVILVGNLGQ DPEVRYMPN- GGAVANITLA
31431129   ---------- ---MASRGVN KVILVGNLGQ DPEVRYMPN- GGAVANITLA
31370835   ---------- ---MASRGVN KVILVGNLGQ DPEVRYMPN- GGAVANITLA
31357229   ---------- ---MASRGVN KVILVGNLGQ DPEVRYMPN- GGAVANITLA
31295468   ---------- ---MASRGVN KVILVGNLGQ DPEVRYMPN- GGAVANITLA
31282014   ---------- ---MASRGVN KVILVGNLGQ DPEVRYMPN- GGAVANITLA
31217501   ---------- ---MASRGVN KVILVGNLGQ DPEVRYMPN- GGAVANITLA
31205699   ---------- ---MASRGVN KVILVGNLGQ DPEVRYMPN- GGAVANITLA
31143334   ---------- ---MASRGVN KVILVGNLGQ DPEVRYMPN- GGAVANITLA
31129898   ---------- ---MASRGVN KVILVGNLGQ DPEVRYMPN- GGAVANITLA
31064347   ---------- ---MASRGVN KVILVGNLGQ DPEVRYMPN- GGAVANITLA
31054011   ---------- ---MASRGVN KVILVGNLGQ DPEVRYMPN- GGAVANITLA
30981063   ---------- ---MASRGVN KVILVGNLGQ DPEVRYMPN- GGAVANITLA
30972811   ---------- ---MASRGVN KVILVGNLGQ DPEVRYMPN- GGAVANITLA
30898355   ---------- ---MASRGVN KVILVGNLGQ DPEVRYMPN- GGAVANITLA
30893940   ---------- ---MASRGVN KVILVGNLGQ DPEVRYMPN- GGAVANITLA
30820883   ---------- ---MASRGVN KVILVGNLGQ DPEVRYMPN- GGAVANITLA
30816469   ---------- ---MASRGVN KVILVGNLGQ DPEVRYMPN- GGAVANITLA
30742160   ---------- ---MASRGVN KVILVGNLGQ DPEVRYMPN- GGAVANITLA
30737736   ---------- ---MASRGVN KVILVGNLGQ DPEVRYMPN- GGAVANITLA
30657016   ---------- ---MASRGVN KVILVGNLGQ DPEVRYMPN- GGAVANITLA
30654621   ---------- ---MASRGVN KVILVGNLGQ DPEVRYMPN- GGAVANITLA
30578309   ---------- ---MASRGVN KVILVGNLGQ DPEVRYMPN- GGAVANITLA
30573335   ---------- ---MASRGVN KVILVGNLGQ DPEVRYMPN- GGAVANITLA
30496142   ---------- ---MASRGVN KVILVGNLGQ DPEVRYMPN- GGAVANITLA
30482759   ---------- ---MASRGVN KVILVGNLGQ DPEVRYMPN- GGAVANITLA
30409927   ---------- ---MASRGVN KVILVGNLGQ DPEVRYMPN- GGAVANITLA
30379060   ---------- ---MASRGVN KVILVGNLGQ DPEVRYMPN- GGAVANITLA
30318467   ---------- ---MASRGVN KVILVGNLGQ DPEVRYMPN- GGAVANITLA
30305101   ---------- ---MASRGVN KVILVGNLGQ DPEVRYMPN- GGAVANITLA
30227434   ---------- ---MASRGVN KVILVGNLGQ DPEVRYMPN- GGAVANITLA
30222836   ---------- ---MASRGVN KVILVGNLGQ DPEVRYMPN- GGAVANITLA
30135285   ---------- ---MASRGVN KVILVGNLGQ DPEVRYMPN- GGAVANITLA
30129996   ---------- ---MASRGVN KVILVGNLGQ DPEVRYMPN- GGAVANITLA
30046105   ---------- ---MASRGVN KVILVGNLGQ DPEVRYMPN- GGAVANITLA
30030311   ---------- ---MASRGVN KVILVGNLGQ DPEVRYMPN- GGAVANITLA
29952637   ---------- ---MASRGVN KVILVGNLGQ DPEVRYMPN- GGAVANITLA
29942371   ---------- ---MASRGVN KVILVGNLGQ DPEVRYMPN- GGAVANITLA
29853763   ---------- ---MASRGVN KVILVGNLGQ DPEVRYMPN- GGAVANITLA
29844363   ---------- ---MASRGVN KVILVGNLGQ DPEVRYMPN- GGAVANITLA
29763684   ---------- ---MASRGVN KVILVGNLGQ DPEVRYMPN- GGAVANITLA
29754402   ---------- ---MASRGVN KVILVGNLGQ DPEVRYMPN- GGAVANITLA
29657321   ---------- ---MASRGVN KVILVGNLGQ DPEVRYMPN- GGAVANITLA
29652311   ---------- ---MASRGVN KVILVGNLGQ DPEVRYMPN- GGAVANITLA
29553101   ---------- ---MASRGVN KVILVGNLGQ DPEVRYMPN- GGAVANITLA
29541857   ---------- ---MASRGVN KVILVGNLGQ DPEVRYMPN- GGAVANITLA
29443908   ---------- ---MASRGVN KVILVGNLGQ DPEVRYMPN- GGAVANITLA
29429380   ---------- ---MASRGVN KVILVGNLGQ DPEVRYMPN- GGAVANITLA
29327327   ---------- ---MASRGVN KVILVGNLGQ DPEVRYMPN- GGAVANITLA
29322302   ---------- ---MASRGVN KVILVGNLGQ DPEVRYMPN- GGAVANITLA
29209391   ---------- ---MASRGVN KVILVGNLGQ DPEVRYMPN- GGAVANITLA
29200220   ---------- ---MASRGVN KVILVGNLGQ DPEVRYMPN- GGAVANITLA
29088246   ---------- ---MASRGVN KVILVGNLGQ DPEVRYMPN- GGAVANITLA
29083498   ---------- ---MASRGVN KVILVGNLGQ DPEVRYMPN- GGAVANITLA
28972991   ---------- ---MASRGVN KVILVGNLGQ DPEVRYMPN- GGAVANITLA
28968396   ---------- ---MASRGVN KVILVGNLGQ DPEVRYMPN- GGAVANITLA
28849072   ---------- ---MASRGVN KVILVGNLGQ DPEVRYMPN- GGAVANITLA
28845820   ---------- ---MASRGVN KVILVGNLGQ DPEVRYMPN- GGAVANITLA
28722984   ---------- ---MASRGVN KVILVGNLGQ DPEVRYMPN- GGAVANITLA
28711571   ---------- ---MASRGVN KVILVGNLGQ DPEVRYMPN- GGAVANITLA
28581966   ---------- ---MASRGVN KVILVGNLGQ DPEVRYMPN- GGAVANITLA
28462754   ---------- ---MASRGVN KVILVGNLGQ DPEVRYMPN- GGAVANITLA
28403510   ---------- ---MASRGVN KVILVGNLGQ DPEVRYMPN- GGAVANITLA
28343157   ---------- ---MASRGVN KVILVGNLGQ DPEVRYMPN- GGAVANITLA
28304271   ---------- ---MASRGVN KVILVGNLGQ DPEVRYMPN- GGAVANITLA
28181040   ---------- ---MASRGVN KVILVGNLGQ DPEVRYMPN- GGAVANITLA
28148854   ---------- ---MASRGVN KVILVGNLGQ DPEVRYMPN- GGAVANITLA
28014517   ---------- ---MASRGVN KVILVGNLGQ DPEVRYMPN- GGAVANITLA
27986537   ---------- ---MASRGVN KVILVGNLGQ DPEVRYMPN- GGAVANITLA
27857885   ---------- ---MASRGVN KVILVGNLGQ DPEVRYMPN- GGAVANITLA
27827769   ---------- ---MASRGVN KVILVGNLGQ DPEVRYMPN- GGAVANITLA
27695676   ---------- ---MASRGVN KVILVGNLGQ DPEVRYMPN- GGAVANITLA
27661118   ---------- ---MASRGVN KVILVGNLGQ DPEVRYMPN- GGAVANITLA
27514066   ---------- ---MASRGVN KVILVGNLGQ DPEVRYMPN- GGAVANITLA
27485686   ---------- ---MASRGVN KVILVGNLGQ DPEVRYMPN- GGAVANITLA
27313018   ---------- ---MASRGVN KVILVGNLGQ DPEVRYMPN- GGAVANITLA
27281071   ---------- ---MASRGVN KVILVGNLGQ DPEVRYMPN- GGAVANITLA
27113287   ---------- ---MASRGVN KVILVGNLGQ DPEVRYMPN- GGAVANITLA
27065356   ---------- ---MASRGVN KVILVGNLGQ DPEVRYMPN- GGAVANITLA
26913749   ---------- ---MASRGVN KVILVGNLGQ DPEVRYMPN- GGAVANITLA
26863692   ---------- ---MASRGVN KVILVGNLGQ DPEVRYMPN- GGAVANITLA
26699098   ---------- ---MASRGVN KVILVGNLGQ DPEVRYMPN- GGAVANITLA
26654720   ---------- ---MASRGVN KVILVGNLGQ DPEVRYMPN- GGAVANITLA
26472944   ---------- ---MASRGVN KVILVGNLGQ DPEVRYMPN- GGAVANITLA
26441662   ---------- ---MASRGVN KVILVGNLGQ DPEVRYMPN- GGAVANITLA
26230883   ---------- ---MASRGVN KVILVGNLGQ DPEVRYMPN- GGAVANITLA
26203476   ---------- ---MASRGVN KVILVGNLGQ DPEVRYMPN- GGAVANITLA
26021104   ---------- ---MASRGVN KVILVGNLGQ DPEVRYMPN- GGAVANITLA
25919035   ---------- ---MASRGVN KVILVGNLGQ DPEVRYMPN- GGAVANITLA
25627518   ---------- ---MASRGVN KVILVGNLGQ DPEVRYMPN- GGAVANITLA
25595993   ---------- ---MASRGVN KVILVGNLGQ DPEVRYMPN- GGAVANITLA
25305850   ---------- ---MASRGVN KVILVGNLGQ DPEVRYMPN- GGAVANITLA
25294378   ---------- ---MASRGVN KVILVGNLGQ DPEVRYMPN- GGAVANITLA
25008211   ---------- ---MASRGVN KVILVGNLGQ DPEVRYMPN- GGAVANITLA
24926249   ---------- ---MASRGVN KVILVGNLGQ DPEVRYMPN- GGAVANITLA
24631711   ---------- ---MASRGVN KVILVGNLGQ DPEVRYMPN- GGAVANITLA
24627226   ---------- ---MASRGVN KVILVGNLGQ DPEVRYMPN- GGAVANITLA
24257658   ---------- ---MASRGVN KVILVGNLGQ DPEVRYMPN- GGAVANITLA
24251874   ---------- ---MASRGVN KVILVGNLGQ DPEVRYMPN- GGAVANITLA
23824677   ---------- ---MASRGVN KVILVGNLGQ DPEVRYMPN- GGAVANITLA
23820134   ---------- ---MASRGVN KVILVGNLGQ DPEVRYMPN- GGAVANITLA
23356873   ---------- ---MASRGVN KVILVGNLGQ DPEVRYMPN- GGAVANITLA
23349823   ---------- ---MASRGVN KVILVGNLGQ DPEVRYMPN- GGAVANITLA
22818227   ---------- ---MASRGVN KVILVGNLGQ DPEVRYMPN- GGAVANITLA
22812906   ---------- ---MASRGVN KVILVGNLGQ DPEVRYMPN- GGAVANITLA
22194917   ---------- ---MASRGVN KVILVGNLGQ DPEVRYMPN- GGAVANITLA
22187126   ---------- ---MASRGVN KVILVGNLGQ DPEVRYMPN- GGAVANITLA
21423816   ---------- ---MASRGVN KVILVGNLGQ DPEVRYMPN- GGAVANITLA
21377190   ---------- ---MASRGVN KVILVGNLGQ DPEVRYMPN- GGAVANITLA
20601190   ---------- ---MASRGVN KVILVGNLGQ DPEVRYMPN- GGAVANITLA
20481902   ---------- ---MASRGVN KVILVGNLGQ DPEVRYMPN- GGAVANITLA
19565933   ---------- ---MASRGVN KVILVGNLGQ DPEVRYMPN- GGAVANITLA
19194191   ---------- ---MASRGVN KVILVGNLGQ DPEVRYMPN- GGAVANITLA
17995582   ---------- ---MASRGVN KVILVGNLGQ DPEVRYMPN- GGAVANITLA
17990323   ---------- ---MASRGVN KVILVGNLGQ DPEVRYMPN- GGAVANITLA
15551016   ---------- ---MASRGVN KVILVGNLGQ DPEVRYMPN- GGAVANITLA
15105632   ---------- ---MASRGVN KVILVGNLGQ DPEVRYMPN- GGAVANITLA
14403174   ---------- ---MASRGVN KVILVGNLGQ DPEVRYMPN- GGAVANITLA
13640950   ---------- ---MASRGVN KVILVGNLGQ DPEVRYMPN- GGAVANITLA
12620895   ---------- ---MASRGVN KVILVGNLGQ DPEVRYMPN- GGAVANITLA
9167052    ---------- ---MASRGVN KVILVGNLGQ DPEVRYMPN- GGAVANITLA
1586410    ---------- ---MASRGVN KVILVGNLGQ DPEVRYMPN- GGAVANITLA
1581735    ---------- ---MASRGVN KVILVGNLGQ DPEVRYMPN- GGAVANITLA
37252263   ---------- ---MASRGVN KVILVGNLGQ DPEVRYMPN- GGAVANITLA
36047775   ---------- ---MASRGVN KVILVGNLGQ DPEVRYMPN- GGAVANITLA
37004949   ---------- ---MASRGVN KVILVGNLGQ DPEVRYMPN- GGAVANITLA
36740542   ---------- ---MASRGVN KVILVGNLGQ DPEVRYMPN- GGAVANITLA
37381355   ---------- ---MASKGIN KVILIGYLGQ DPDIRYMPN- GGAVASIALA
36869881   ---------- ---MASKGIN KVILIGYLGQ DPDIRYMPN- GGAVASIALA
35397853   ---------- ---MASKGIN KVILIGYLGQ DPDIRYMPN- GGAVASIALA
35371714   ---------- ---MASKGIN KVILIGYLGQ DPDIRYMPN- GGAVASIALA
35367786   ---------- ---MASKGIN KVILIGYLGQ DPDIRYMPN- GGAVASIALA
34369136   ---------- ---MASKGIN KVILIGYLGQ DPDIRYMPN- GGAVASIALA
34222301   ---------- ---MASKGIN KVILIGYLGQ DPDIRYMPN- GGAVASIALA
33123564   ---------- ---MASKGIN KVILIGYLGQ DPDIRYMPN- GGAVASIALA
32340508   ---------- ---MASKGIN KVILIGYLGQ DPDIRYMPN- GGAVASIALA
32323126   ---------- ---MASKGIN KVILIGYLGQ DPDIRYMPN- GGAVASIALA
31502064   ---------- ---MASKGIN KVILIGYLGQ DPDIRYMPN- GGAVASIALA
30318043   ---------- ---MASKGIN KVILIGYLGQ DPDIRYMPN- GGAVASIALA
30227010   ---------- ---MASKGIN KVILIGYLGQ DPDIRYMPN- GGAVASIALA
25290434   ---------- ---MASKGIN KVILIGYLGQ DPDIRYMPN- GGAVASIALA
24925824   ---------- ---MASKGIN KVILIGYLGQ DPDIRYMPN- GGAVASIALA
23356450   ---------- ---MASKGIN KVILIGYLGQ DPDIRYMPN- GGAVASIALA
19193766   ---------- ---MASKGIN KVILIGYLGQ DPDIRYMPN- GGAVASIALA
29204578   ---------- ---MASKGIN KVILIGNLGQ DPDIRYMPD- GGAVANIALA
35416173   ---------- ---MSSRGVN KVILVGNLGQ DPEVRYIPN- GSAVATLSLA
35469843   ---------- ---MASRGVN KVILIGHLGQ DPDIRYFPNG GGAVANLSLA
31732809   ---------- ---MASRGVN KVILIGHLGQ DPDIRYFPNG GGAVANLSLA
36928145   ---------- ---MASRGVN KVILLGHLGQ DPEVRYFPNG GGAVANLSLA
36941239   ---------- ---MASRGVN KVILLGHLGQ EPEVRYFPNG GGAVANLSLA
28968852   ---------- ---MASRGVN KVIIIGRLGH DPEIRYSPS- GTAFANLTVA
36060775   ---------- ---MAIRGVN KVIIIGRLGH DPEIRYSPS- GTAFANLTVA
35824346   ---------- ---MASRGVN KVIIIGRLGH DPEIRYSPS- GTAFANLTVA
36712162   ---------- ---MASRGVN KVIIIGRLGH DPEIRYSPS- GTAFANLTVA
35470524   ---------- ---MASRGVN KVIIIGRLGH DPEIRYSPS- GTAFANLTVA
28971732   ---------- ---MASRGVN KVIIIGRLGH DPEIRYSPS- GTAFANLTVA
28967139   ---------- ---MASRGVN KVIIIGRLGH DPEIRYSPS- GTAFANLTVA
28846990   ---------- ---MASRGVN KVIIIGRLGH DPEIRYSPS- GTAFANLTVA
35943326   ---------- ---MASRGVN KVIIIGRLGH DPEIRYSPS- GTAFANLTVA
37127749   ---------- ---MASRGVN KVIIIGRLGH DPEIRYSPS- GTAFANLTVA
37122984   ---------- ---MASRGVN KVIIIGRLGH DPEIRYSPS- GTAFANLTVA
34725643   ---------- ---MSSRGIN KVIIIGRLGH DPEIRYSPS- GTAFANLTVA
34693242   ---------- ---MSSRGIN KVIIIGRLGH DPEIRYSPS- GTAFANLTVA
37634258   ---------- ---MASRGVN KVIIIGRLGH DPEIRYSPS- GTAFANLTVA
31573081   ---------- ---MASRGVN KVIIIGRLGH DPEIRYSPS- GTAFANLTVA
35182632   ---------- ---MASRGVN KVIILGRVGQ DPEVRYSPS- GTAFANLTIA
33794638   ---------- ---MASRGVN KVIIIGRLGH DPEIRYSPS- GTAFANLTVA
37192839   ---------- ---MASRGVN KVIIIGRLGH DPEIRYSPS- GTAFANLTVA
36397579   ---------- ---MASRGVN KVIIIGRLGH DPEIRYSPS- GTAFANLTVA
34791228   ---------- ---MASRGVN KVIIIGRLGH DPEIRYSPS- GTAFANLTVA
36680672   ---------- ---MASRGVN KVIIIGRLGH DPEIRYSPS- GTAFANLTVA
27693862   ---------- ---MASRGVN KVIIIGRLGH DPEIRYSPS- GTAFANLTVA
26861880   ---------- ---MASRGVN KVIIIGRLGH DPEIRYSPS- GTAFANLTVA
26469965   ---------- ---MASRGVN KVIIIGRLGH DPEIRYSPS- GTAFANLTVA
37391433   ---------- ----MGRGVN RVIIIGRLGQ DPEVRYSPS- GTAFANLTVA
37386120   ---------- ----MGRGVN RVIIIGRLGQ DPEVRYSPS- GTAFANLTVA
37351782   ---------- ----MGRGVN RVIIIGRLGQ DPEVRYSPS- GTAFANLTVA
37315929   ---------- ----MGRGVN RVIIIGRLGQ DPEVRYSPS- GTAFANLTVA
37139743   ---------- ----MGRGVN RVIIIGRLGQ DPEVRYSPS- GTAFANLTVA
37063995   ---------- ----MGRGVN RVIIIGRLGQ DPEVRYSPS- GTAFANLTVA
36908091   ---------- ----MGRGVN RVIIIGRLGQ DPEVRYSPS- GTAFANLTVA
34932528   ---------- ---MASRGVN KVIILGRVGQ DPEVRYSPS- GTAFANLTIA
36738783   ---------- ---MASRGVN KVIIIGRVGQ DPEVRYSPS- GTAFANLTIA
37430475   ---------- ---MASRGVN KVIILGRVGQ DPEVRYSPS- GTAFANLTIA
37428464   ---------- ---MASRGVN KVIILGRVGQ DPEVRYSPS- GTAFANLTIA
37035087   ---------- ---MASRGVN KVIILGRVGQ DPEVRYSPS- GTAFANLTIA
37033529   ---------- ---MASRGVN KVIILGRVGQ DPEVRYSPS- GTAFANLTIA
36593760   ---------- ---MASRGVN KVIILGRVGQ DPEVRYSPS- GTAFANLTIA
35102137   ---------- ---MASRGVN KVIILGRVGQ DPEVRYSPS- GTAFANLTIA
35052083   ---------- ---MASRGVN KVIILGRVGQ DPEVRYSPS- GTAFANLTIA
34823875   ---------- ---MASRGVN KVIILGRVGQ DPEVRYSPS- GTAFANLTIA
34048089   ---------- ---MASRGVN KVIILGRVGQ DPEVRYSPS- GTAFANLTIA
33076257   ---------- ---MASRGVN KVIILGRVGQ DPEVRYSPS- GTAFANLTIA
26199951   ---------- ---MASRGVN KVIILGRVGQ DPEVRYSPS- GTAFANLTIA
37432049   ---------- ---MSSRGIN KVIILGRVGQ DPEVRYSPS- GTAFANLTIA
37430144   ---------- ---MSSRGIN KVIILGRVGQ DPEVRYSPS- GTAFANLTIA
37428789   ---------- ---MSSRGIN KVIILGRVGQ DPEVRYSPS- GTAFANLTIA
37426910   ---------- ---MSSRGIN KVIILGRVGQ DPEVRYSPS- GTAFANLTIA
36722239   ---------- ---MSSRGIN KVIILGRVGQ DPEVRYSPS- GTAFANLTIA
36473223   ---------- ---MSSRGIN KVIILGRVGQ DPEVRYSPS- GTAFANLTIA
36195922   ---------- ---MSSRGIN KVIILGRVGQ DPEVRYSPS- GTAFANLTIA
35969400   ---------- ---MSSRGIN KVIILGRVGQ DPEVRYSPS- GTAFANLTIA
30574941   ---------- ---MSSRGIN KVIILGRVGQ DPEVRYSPS- GTAFANLTIA
26201573   ---------- ---MSSRGIN KVIILGRVGQ DPEVRYSPS- GTAFANLTIA
26199620   ---------- ---MSSRGIN KVIILGRVGQ DPEVRYSPS- GTAFANLTIA
15103645   ---------- ---MASRGVN KVIILGRVGQ DPEVRYSPS- GTAFANLTIA
35739501   ---------- ---MGSRGVN KVIILGRVGQ DPEVRYSPS- GTAFANLTIA
35737513   ---------- ---MGSRGVN KVIILGRVGQ DPEVRYSPS- GTAFANLTIA

           TSETWRDKQT GEMREQTEWH RVVLFGKLAE VAGEYLRKGA QVYIEGQLRT
           TSESWRDKQT GEMREQTEWH RVVLFGKLAE VAGEYLRKGA QVYIEGQLRT
           TSESWRDKQT GEMREQTEWH RVVLFGKLAE VAGEYLRKGA QVYIEGQLRT
           TSESWRDKQT GEMREQTEWH RVVLFGKLAE VAGEYLRKGA QVYIEGQLRT
           TSESWRDKQT GEMREQTEWH RVVLFGKLAE VAGEYLRKGA QVYIEGQLRT
           TSETWRDKQT GEMKEQTEWH RVVLFGKLAE VAGEYLRKGA QVYIEGQLRT
           TSESWRDKQT GEMREQTEWH RVVLFGKLAE VAGEYLRKGA QVYIEGQLRT
           TSESWRDKQT GEMREQTEWH RVVLFGKLAE VAGEYLRKGA QVYIEGQLRT
           TSETWRDKQT GEMKEQTEWH RVVLFGKLAE VAGEYLRKGA QVYIEGQLRT
           TNESWRDKQT GQQKEQTEWH KVVLFGKLAE IASEYLRKGS QVYIEGKLKT
           TSESWRDKQT GEIREQTEWH RVVLFGKLAE VAGEYLRKGA QVYIEGQLRT
           TSETWRDKQT GEMKEQTEWH RVVLFGKLAE VAGEYLRKGA QVYIEGQLRT
           TSESWRDKQT GEIREQTEWH RVVLFGKLAE VAGEYLRKGA QVYIEGQLRT
           TSESWRDKQT GEMREQTEWH RVVLFGKLAE VAGEYLRKGA QVYIEGQLRT
           TSESWRDKQT GEIREQTEWH RVVLFGKLAE VAGEYLRKGA QVYIEGQLRT
           TSESWRDKQT GEMREQTEWH RVVLFGKLAE VAGEYLRKGA QVYIEGQLRT
           TSESWRDKQT GEMREQTEWH RVVLFGKLAE VAGEYLRKGA QVYIEGQLRT
           TSESWRDKQT GEMREQTEWH RVVLFGKLAE VAGEYLRKGA QVYIEGQLRT
           TSESWRDKQT GEMREQTEWH RVVLFGKLAE VAGEYLRKGA QVYIEGQLRT
           TSESWRDKQT GEMREQTEWH RVVLFGKLAE VAGEYLRKGA QVYIEGQLRT
           TSESWRDKQT GEMREQTEWH RVVLFGKLAE VAGEYLRKGA QVYIEGQLRT
           TSETWRDKQT GEMKEQTEWH RVVLFGKLAE VAGEYLRKGA QVYIEGQLRT
           TSESWRDKQT GEMREQTEWH RVVLFGKLAE VAGEYLRKGA QVYIEGQLRT
           TSESWRDKQT GEIREQTEWH RVVLFGKLAE VAGEYLHKGE QVYIEGQLRT
           TTDTWRDKQS GEQREHTEWH RIVLKGRLAE VAGEYLKKGS QVYLEGSNRT
           TSESWRDKQT GEMREQTEWH RVVLFGKVAE VAGEYLRKGA QVYIEGQLRT
           TSESWRDKQT GEMREQTEWH RVVLFGKLAE VAGEYLRKGA QVYIEGQLRT
           TSETWRDKQT GEMREQTEWH RVVLFGKLAE VAGEYLRKGA QVYIEGQLRT
           TNESWRDKQT GQQKEQTEWH KVVLFGKLAE IASEYLRKGS QVYIEGKLKT
           TSESWRDKQT GEMREQTEWH RVVLFGKLAE VAGEYLRKGA QVYIEGQLRT
           TSESWRDKQT GEMREQTEWH RVVLFGKLAE VAGEYLRKGA QVYIEGQLRT
           TSESWRDKQT GEIREQTEWH RVVLFGKLAE VAGEYLRKGA QVYIEGQLRT
           TSESWRDKQT GEIREQTEWH RVVLFGKLAE VAGEYLRKGA QVYIEGQLRT
           TSESWRDKQT GEIKELTEWH RVVLFGKLAE VAGEYLRKGA QVYIEGQLRT
           TSESWRDKQT GEIKELTEWH RVVLFGKLAE VAGEYLRKGA QVYIEGQLRT
           TSESWRDKQT GEMREQTEWH RVVLFGKLAE VAGEYLRKGA QVYIEGQLRT
           TSESWRDKQT GEMREQTEWH RVVLFGKLAE VAGEYLRKGA QVYIEGQLRT
           TSETWRDKQT GEMREQTEWH RVVLFGKLAE VAGEYLRKGA QVYIEGQLRT
           TSESWRDKQT GEMREQTEWH RVVLFGKLAE VAGEYLRKGA QVYIEGQLRT
           TSETWRDKQT GEMREQTEWH RVVLFGKLAE VAGEYLRKGV QVYIEGQLRT
           TSETWRDKQT GEMREQTEWH RVVLFGKLAE VAGEYLRKGA QVYIEGQLRT
           TTDTWRDKQS GEQREHTEWH RIVLKGRLAE VAGEYLKKGS QVYLEGSNRT
           TSESWRDKQT GEMREQTEWH RVVLFGKVAE VAGEYLRKGA QVYIEGQLRT
           TSESWRDKQT GEMREQTEWH RVVLFGKLAE VAGEYLRKGA QVYIEGQLRT
           TSESWRDKQT GEMREQTEWH RVVLFGKLAE VAGECLRKGA QVYIEGQLRT
           TNESWRDKQT GQQKEQTEWH KVVLFGKLAE IASEYLRKGS QLYIEGKLKT
           TSESWRDKQT GEMREQTEWH RVVLFGKLAE VAGECLRKGA QVYIEGQLRT
           TSETWRDKQT GEMRENTEWH RVVMFGKLAE VAGEYLRKGA QVYIEGQLRT
           TSETWRDKQT GEMREQTEWH RVVLFGKLAE VAGEYLRKGA QVYIEGQLRT
           TSESWRDKQT GEMREQTEWH RVVLFGKLAE VAGEYLRKGA QVYIEGQLRT
           TSESWRDKQT GEMREQTEWH RVVLFGKLAE VAGEYLRKGA QVYIEGQLRT
           TSESWRDKQT GEIKELTEWH RVVLFGKLAE VAGEYLRKGA QVYIEGQLRT
           TSESWRDKQT GEMKEQTEWH RVVLFGKLAE VAVEYLRKGS QVYIEGQLRT
           TSESWRDKQT GEMREQTEWH RVVLFGKLAE VAGEYLRKGA QVYIEGQLRT
           TSESWRDKQT GEMREQTEWH RVVLFGKLAE VAGECLRKGA QVYIEGQLRT
           TSESWRDKQT GEMREQTEWH RVVLFGKLAE VAGEYLRKGA QVYIEGQLRT
           TSESWRDKQT GEMREQTEWH RVVLFGKLAE VAGEYLRKGA QVYIEGQLRT
           TSETWRDKQT GEMKEQTEWH RVVLFGKLAE VAGEYLRKGA QVYIEGQLRT
           TSESWRDKQT GEMREQTEWH RVVLFGKLAE VAGEYLRKGV QVYIEGQLRT
           TSESWRDKQT GEMREQTEWH RVVLFGKLAE VAGEYLRKGA QVYIEGQLRT
           TNESWRDKQT GQQKEQTEWH KVVLFGKLAE IASEYLRKGS QVYIEGKLKT
           TSESWRDKQT GEMREQTEWH RVVLFGKLAE VAGEYLRKGA QVYIEGQLRT
           TSESWRDKQT GEIREQTEWH RVVLFGKLAE VAGEYLRKGA QVYIEGQLRT
           TSESWRDKQT GEMREQTEWH RVVLFGKLAE VAGEYLRKGA QVYIEGQLRT
           TSESWRDKQT GEIREQTEWH RVVLFGKLAE VAGEYLRKGA QVYIEGQLRT
           TSESWRDKQT GEIREQTEWH RVVLFGKLAE VAGEYLRKGA QVYIEGQLRT
           TSESWRDKQT GEIREQTEWH RVVLFGKLAE VAGEYLRKGA QVYIEGQLRT
           TSETWRDKQT GEMKEQTEWH RVVLFGKLAE VAGEYLRKGA QVYIEGQLRT
           TSESWRDKQT GEMREQTEWH RVVLFGKLAE VAGEYLRKGA QVYIEGQLRT
           TSESWRDKQT GEMREQTEWH RVVLFGKLAE VAGECLRKGA QVYIEGQLRT
           TSESWRDKQT GEMREQTEWH RVVLFGKLAE VAGECLRKGA QVYIEGQLRT
           TSETWRDKQT GEMKEQTEWH RVVLFGKLAE VAGEYLRKGA QVYIEGQLRT
           TSESWRDKQT GEMREQTEWH RVVLFGKLAE VAGEYLRKGA QVYIEGQLRT
           TSETWRDKQT GEMREQTEWH RVVLFGKLAE VAGEYLRKGA QVYIEGQLRT
           TSETWRDKQT GEMKEQTEWH RVVLFGKLAE VAGEYLRKGA QVYIEGQLRT
           TSESWRDKQT GEIREQTEWH RVVLFGKLAE VAGEYLRKGA QVYIEGQLRT
           TSESWRDKQT GEMREQTEWH RVVLFGKLAE VAGEYLRKGA QVYIEGQLRT
           TNESWRDKQT GQQKEQTEWH KVVLFGKLAE IASEYLRKGS QVYIEGKLKT
           TSESWRDKQT GEMREQTEWH RVVLFGKLAE VAGEYLRKGA QVYIEGQLRT
           TSESWRDKQT GEMREQTEWH RVVLFGKLAE VAGEYLRKGA QVYIEGQLRT
           TSETWRDKQT GEMREQTEWH RVVLFGKLAE VAGEYLRKGA QVYIEGQLRT
           TTDTWRDKQS GEQREHTEWH RIVLKGRLAE VAGEYLKKGS QVYLEGSNRT
           TSETWRDKQT GEMREQTEWH RVVLFGKLAE VAGEYLRKGA QVYIEGQLRT
           TSETWRDKQT GEMKEQTEWH RVVLFGKLAE VAGEYLRKGA QVYIEGQLRT
           TSETWRDKQT GEMREQTEWH RVVLFGKLAE VAGEYLRKGA QVYIEGQLRT
           TSESWRDKQT GEMREQTEWH RVVLFGKLAE VAGECLRKGA QVYIEGQLRT
           TSESWRDKQT GEMREQTEWH RVVLFGKLAE VAGEYLRKGA QVYIEGQLRT
           TSESWRDKQT GEMREQTEWH RVVLFGKLAE VAGEYLRKGA QVYIEGQLRT
           TSESWRDKQT GEMREQTEWH RVVLFGKLAE VAGEYLRKGA QVYIEGQLRT
           TNESWRDKQT GQQKEQTEWH KVVLFGKLAE IASEYLRKGS QVYIEGKLKT
           TSESWRDKQT GEMREQTEWH RVVLFGKLAE VAGEYLRKGA QVYIEGQLRT
           TSETWRDKQT GEMKEQTEWH RVVLFGKLAE VAGEYLRKGA QVYIEGQLRT
           TSETWRDKQT GEMKEQTEWH RVVLFGKLAE VAGEYLRKGA QVYIEGQLRT
           TSETWRDKQT GEMKEQTEWH RVVLFGKLAE VAGEYLRKGA QVYIEGQLRT
           TSETWRDKQD GQMRENTEWH RVVVFGKLAE VAGEYLRKGA QVYIEGQLRS
           TSESWRDKQT GEIKELTEWH RVVLFGKLAE VAGEYLRKGA QVYIEGHLRT
           TSESWRDKQT GEIKELTEWH RVVLFGKLAE VAGEYLRKGA QVYIEGQLRT
           TSESWRDKQT GEIKELTEWH RVVLFGKLAE VAGEYLRKGA QVYIEGHLRT
           TSESWRDKQT GEMREQTEWH RVVLFGKLAE VAGEYLRKGA QVYIEGQLRT
           TSESWRDKQT GEMREQTEWH RVVLFGKLAE VAGEYLRKGA QVYIEGQLRT
           TSETWRDKQT GEMKEQTEWH RVVLFGKLAE VAGEYLRKGA QVYIEGQLRT
           TSESWRDKQT GEMREQTEWH RVVLFGKLAE VAGEYLRKGA QVYIEGQLRT
           TSESWRDKQT GEMREQTEWH RVVLFGKLAE VAGEYLRKGA QVYIEGQLRT
           TNESWRDKQT GQQKEQTEWH KVVLFGKLAE IASEYLRKGS QVYIEGKLKT
           TTDTWRDKQS GEQREHTEWH RIVLKGRLAE VAGEYLKKGS QVYLEGSNRT
           TNESWRDKQT GQQKEQTEWH KVVLFGKLAE IASEYLRKGS QVYIEGKLKT
           TSESWRDKQT GEMREQTEWH RVVLFGKLAE VAGEYLRKGS QVYIEGQLRT
           TSESWRDKQT GEMREQTEWH RVVLFGKLAE VAGEYLRKGA QVYIEGQLRT
           TSESWRDKQT GEMREQTEWH RVVLFGKLAE VAGEYLRKGA QVYIEGQLRT
           TSESWRDKQT GEMREQTEWH RVVLFGKLAE VAGEYLRKGA QVYIEGQLRT
           TSESWRDKQT GEMREQTEWH RVVLFGKLAE VAGEYLRKGA QVYIEGQLRT
           TSESWRDKQT GEMREQTEWH RVVLFGKLAE VAGEYLRKGA QVYIEGQLRT
           TSESWRDKQT GEMREQTEWH RVVLFGKLAE VAGEYLRKGA QVYIEGQLRT
           TSESWRDKQT GEMREQTEWH RVVLFGKLAE VAGEYLRKGA QVYIEGQLRT
           TSESWRDKQT GEMREQTEWH RVVLFGKLAE VAGEYLRKGA QVYIEGQLRT
           TSESWRDKQT GEMREQTEWH RVVLFGKLAE VAGEYLRKGA QVYIEGQLRT
           TSESWRDKQT GEMREQTEWH RVVLFGKLAE VAGEYLRKGA QVYIEGQLRT
           TSESWRDKQT GEMREQTEWH RVVLFGKLAE VAGEYLRKGA QVYIEGQLRT
           TSETWRDKQT GEMREQTEWH RVVLFGKLAE VAGEYLRKGA QVYIEGQLRT
           TSESWRDKQT GEMREQTEWH RVVLFGKLAE VAGEYLRKGA QVYIEGQLRT
           TSESWRDKQT GEMREQTEWH RVVLFGKLAE VAGEYLRKGA QVYIEGQLRT
           TSESWRDKQT GEMREQTEWH RVVLFGKLAE VAGEYLRKGA QVYIEGQLRT
           TSESWRDKQT GEMREQTEWH RVVLFGKLAE VAGEYLRKGA QVYIEGQLRT
           TSESWRDKQT GEMREQTEWH RVVLFGKLAE VAGEYLRKGA QVYIEGQLRT
           TSESWRDKQT GEMREQTEWH RVVLFGKLAE VAGEYLRKGA QVYIEGQLRT
           TSESWRDKQT GEMREQTEWH RVVLFGKLAE VAGEYLRKGA QVYIEGQLRT
           TSESWRDKQT GEMREQTEWH RVVLFGKLAE VAGEYLRKGA QVYIEGQLRT
           TSESWRDKQT GEMREQTEWH RVVLFGKLAE VAGEYLRKGA QVYIEGQLRT
           TSESWRDKQT GEMREQTEWH RVVLFGKLAE VAGEYLRKGA QVYIEGQLRT
           TSESWRDKQT GEMREQTEWH RVVLFGKLAE VAGEYLRKGA QVYIEGQLRT
           TSESWRDKQT GEMREQTEWH RVVLFGKLAE VAGEYLRKGA QVYIEGQLRT
           TSESWRDKQT GEMREQTEWH RVVLFGKLAE VAGEYLRKGA QVYIEGQLRT
           TSESWRDKQT GEMREQTEWH RVVLFGKLAE VAGEYLRKGA QVYIEGQLRT
           TSESWRDKQT GEMREQTEWH RVVLFGKLAE VAGEYLRKGA QVYIEGQLRT
           TSESWRDKQT GEMREQTEWH RVVLFGKLAE VAGEYLRKGA QVYIEGQLRT
           TSESWRDKQT GEMREQTEWH RVVLFGKLAE VAGEYLRKGA QVYIEGQLRT
           TSESWRDKQT GEMREQTEWH RVVLFGKLAE VAGECLRKGA QVYIEGQLRT
           TSESWRDKQT GEMREQTEWH RVVLFGKLAE VAGEYLRKGA QVYIEGQLRT
           TSESWRDKQT GEMREQTEWH RVVLFGKLAE VAGEYLRKGA QVYIEGQLRT
           TSESWRDKQT GEMREQTEWH RVVLFGKLAE VAGEYLCKGA QVYIEGQLRT
           TSESWRDKQT GEIREQTEWH RVVLFGKLAE VAGEYLRKGA QVYIEGQLRT
           TSETWRDKQT GEMREQTEWH RVVLFGKLAE VAGEYLRKGA QVYIEGQLRT
           TSESWRDKQT GEMREQTEWH RVVLFGKLAE VAGEYLRKGA QVYIEGQLRT
           TSETWRDKQT GEMREQTEWH RVVLFGKLAE VAGEYLRKGA QVYIEGQLRT
           TSETWRDKQT GEMREQTEWH RVVLFGKLAE VAGEYLRKGA QVYIEGQLRT
           TSESWRDKQT GEIREQTEWH RVVLFGKLAE VAGEYLRKGA QVYIEGQLRT
           TNESWRDKQT GQQKEQTEWH KIVLFGKLAE IASEYLRKGS QVYIEGKLKT
           TSETWRDKQT GEMKEQTEWH RVVLFGKLAE VAGEYLRKGA QVYIEGQLRT
           TSESWRDKQT GEIKELTEWH RVVLFGKLAE VAGEYLRKGA QVYIEGQLRT
           TSESWRDKQT GEIKELTEWH RVVLFGKLAE VAGEYLRKGA QVYIEGQLRT
           TSESWRDKQT GEMRENTEWH RVVLFGKLAE VASEYLRKGA QVYVEGQLRT
           TSESWRDKQT GEIREQTEWH RVVLFGKLAE VAGEYLRKGA QVYIEGQLRT
           TSESWRDKQT GEMRENTEWH RVVLFGKLAE VASEYLRKGA QVYVEGQLRT
           TSESWRDKQT GEMREQTEWH RVVLFGKLAE VAGEYLRKGA QVYIEGQLRT
           TSESWRDKQT GEMRENTEWH RVVLFGKLAE VASEYLRKGA QVYVEGQLRT
           TSESWRDKQT GEMREQTEWH RVVLFGKLAE VAGEYLRKGA QVYIEGQLRT
           TSESWRDKQT GEMRENTEWH RVVLFGKLAE VASEYLRKGA QVYVEGQLRT
           TSESWRDKQT GEMREQTEWH RVVLFGKLAE VAGEYLRKGA QVYIEGQLRT
           TSESWRDKQT GEMRENTEWH RVVLFGKLAE VASEYLRKGA QVYVEGQLRT
           TSESWRDKQT GEMREQTEWH RVVLFGKLAE VAGEYLRKGA QVYIEGQLRT
           TSESWRDKQT GEIREQTEWH RVVLFGKLAE VAGEYLRKGA QVYIEGQLRT
           TSESWRDKQT GEMREQTEWH RVVLFGKLAE VAGEYLRKGA QVYIEGQLRT
           TSESWRDKQT GEMREQTEWH RVVLFGKLAE VAGECLRKGA QVYIEGQLRT
           TSETWRDKQT GEMKEQTEWH RVVLFGKLAE VAGEYLRKGA QVYIEGQLRT
           TSESWRDKQT GEMREQTEWH RVVLFGKLAE VAGECLRKGA QVYIEGQLRT
           TNESWRDKQT GQQKEQTEWH KVVLFGKLAE IASEYLRKGS QVYIEGKLKT
           TSETWRDKQT GEMKEQTEWH RVVLFGKLAE VAGEYLRKGA QVYIEGQLRT
           TSESWRDKQT GEMREQTEWH RVVLFGKLAE VAGEYLRKGA QVYIEGQLRT
           TSESWRDKAT GEQKEVTEWH TVVIFGKLAE VAGEYLRKGS QVYIEGQLRT
           TSETWRDKQT GEMREQTEWH RVVLFGKLAE VAGEYLRKGV QVYIEGQLRT
           TSESWRDKQT GEMREQTEWH RVVLFGKLAE VAGEYLRKGA QVYIEGQLRT
           TSESWRDKQT GEMREQTEWH RVVLFGKVAE VAGEYLRKGA QVYIEGQLRT
           TSESWRDKQT GEMREQTEWH RVVLFGKLAE VAGEYLRKGA QVYIEGQLRT
           TSETWRDKQT GEMREQTEWH RVVLFGKLAE VAGEYLRKGA QVYIEGQLRT
           TSETWRDKQT GEMRENTEWH RVVMFGKLAE VAGEYLRKGA QVYIEGQLRT
           TTDTWRDKQS GEQREHTEWH RIVLKGRLAE VAGEYLKKGS QVYLEGSNRT
           TSETWRDKQT GEMREQTEWH RVVLFGKLAE VAGEYLRKGA QVYIEGQLRT
           TSESWRDKQT GEMREQTEWH RVVLFGKLAE VAGEYLRKGA QVYIEGQLRT
           TSESWRDKQT GEMREQTEWH RVVLFGKLAE VAGEYLHKGE QVYIEGQLRT
           TSESWRDKQT GEIREQTEWH RVVLFGKLAE VAGEYLRKGA QVYIEGQLRT
           TSETWRDKQT GEMREQTEWH RVVLFGKLAE VAGEYLRKGA QVYIEGQLRT
           TSESWRDKQT GEMKEQTEWH RVVLFGKLAE VAGEYLRKGS QVYIEGQLRT
           TSESWRDKQT GEMREQTEWH RVVLFGKLAE VAGEYLRKGA QVYIEGQLRT
           TSESWRDKQT GEMREQTEWH RVVLFGKLAE VAGEYLRKGA QVYIEGQLRT
           TSETWRDKQD GQMRENTEWH RVVVFGKLAE VAGEYLRKGA QVYIEGQLRS
           TSETWRDKQT GEMREQTEWH RVVLFGKLAE VAGEYLRKGA QVYIEGQLRT
           TTDTWRDKQS GEQREHTEWH RIVLKGRLAE VAGEYLKKGS QVYLEGSNRT
           TSESWRDKQT GEIREQTEWH RVVLFGKLAE VAGEYLRKGA QVYIEGQLRT
           TSESWRDKQT GEIREQTEWH RVVLFGKLAE VAGEYLRKGA QVYIEGQLRT
           TSETWRDKQT GEMREQTEWH RVVLFGKLAE VAGEYLRKGA QVYIEGQLRT
           TSETWRDKQT GEMREQTEWH RVVLFGKLAE VAGEYLRKGA QVYIEGQLRT
           TSETWRDKQT GEMRENTEWH RVVMFGKLAE VAGEYLRKGA QVYIEGQLRT
           TSETWRDKQT GEMREQTEWH RVVLFGKLAE VAGEYLRKGA QVYIEGQLRT
           TSESWRDKQT GEMKEQTEWH RVVLFGKLAE VAGEYLRKGS QVYIEGQLRT
           TSETWRDKQT GEMREQTEWH RVVLFGKLAE VAGEYLRKGA QVYIEGQLRT
           TTDTWRDKQS GEQREHTEWH RIVLKGRLAE VAGEYLKKGS QVYLEGSNRT
           TTDTWRDKQS GEQREHTEWH RIVLKGRLAE VAGEYLKKGS QVYLEGSNRT
           TSETWRDKQT GEMREQTEWH RVVLFGKLAE VAGEYLRKGA QVYIEGQLRT
           TSETWRDKQT GEMREQTEWH RVVLFGKLAE VAGEYLRKGA QVYIEGQLRT
           TSETWRDKQT GEMREQTEWH RVVLFGKLAE VAGEYLRKGA QVYIEGQLRT
           TNESWRDKQT GQQKEQTEWH RVVLFGKLAE IASEYLRKGS QVYIEGKLKT
           TSETWRDKQT GEMKEQTEWH RVVLFGKLAE VAGEYLRKGA QVYIEGQLRT
           TSESWRDKQT GEMREQTEWH RVVLFGKLAE VAGEYLRKGA QVYIEGQLRT
           TSETWRDKQT GEMKEQTEWH RVVLFGKLAE VAGEYLRKGA QVYIEGQLRT
           TNESWRDKQT GQQKEQTEWH KVVLFGKLAE IASEYLRKGS QVYIEGKLKT
           TSESWRDKQT GEIREQTEWH RVVLFGKLAE VAGEYLRKGA QVYIEGQLRT
           TNESWRDKQT GQQKEQTEWH KVVLFGKLAE IASEYLRKGS QVYIEGKLKT
           TSESWRDKQT GEIREQTEWH RVVLFGKLAE VAGEYLRKGA QVYIEGQLRT
           TSETWRDKQT GEMREQTEWH RVVLFGKLAE VAGEYLRKGA QVYIEGQLRT
           TSETWRDKQT GEMREQTEWH RVVLFGKLAE VAGEYLRKGA QVYIEGQLRT
           TSETWRDKQT GEMREQTEWH RVVLFGKLAE VAGEYLRKGA QVYIEGQLRT
           TSETWRDKQT GEMREQTEWH RVVLFGKLAE VAGEYLRKGA QVYIEGQLRT
           TSETWRDKQT GEMKEQTEWH RVVLFGKLAE VAGEYLRKGA QVYIEGQLRT
           TSETWRDKQT GEMREQTEWH RVVLFGKLAE VAGEYLRKGA QVYIEGQLRT
           TSESWRDKQT GEMREQTEWH RVVLFGKLAE VAGEYLRKGA QVYIEGQLRT
           TTDTWRDKQS GEQREHTEWH RIVLKGRLAE VAGEYLKKGS QVYLEGSNRT
           TSETWRDKQT GEMREQTEWH RVVLFGKLAE VAGEYLRKGA QVYIEGQLRT
           TSESWRDKQT GEMREQTEWH RVVLFGKLAE VAGEYLRKGA QVYIEGQLRT
           TSETWRDKQT GEMREQTEWH RVVLFGKLAE VAGEYLRKGA QVYIEGQLRT
           TSESWRDKQT GEMREQTEWH RVVLFGKLAE VAGEYLCKGA QVYIEGQLRT
           TSESWRDKQT GEIREQTEWH RVVLFGKLAE VAGEYLRKGA QVYIEGQLRT
           TSESWRDKQT GEMREQTEWH RVVLFGKLAE VAGEYLCKGA QVYIEGQLRT
           TSESWRDKQT GEIREQTEWH RVVLFGKLAE VAGEYLRKGA QVYIEGQLRT
           TSESWRDKQT GEIREQTEWH RVVLFGKLAE VAGEYLRKGA QVYIEGQLRT
           TSETWRDKQT GEMREQTEWH RVVLFGKLAE VAGEYLRKGA QVYIEGQLRT
           TTDTWRDKQS GEQREHTEWH RIVLKGRLAE VAGEYLKKGS QVYLEGSNRT
           TSETWRDKQT GEMKEQTEWH RVVLFGKLAE VAGEYLRKGA QVYIEGQLRT
           TSESWRDKQT GEMREQTEWH RVVLFGKLAE VAGEYLRKGA QVYIEGQLRT
           TSESWRDKQT GEMRENTEWH RVVLFGKLAE VASEYLRKGA QVYVEGQLRT
           TSESWRDKQT GEMREQTEWH RVVLFGKLAE VAGECLRKGA QVYIEGQLRT
           TSESWRDKQT GEMREQTEWH RVVLFGKLAE VAGEYLRKGA QVYIEGQLRT
           TSESWRDKQT GEMREQTEWH RVVLFGKLAE VAGEYLRKGA QVYIEGQLRT
           TSESWRDKQT GEMREQTEWH RVVLFGKLAE VAGEYLRKGA QVYIEGQLRT
           TSESWRDKQT GEMREQTEWH RVVLFGKLAE VAGEYLRKGA QVYIEGQLRT
           TSESWRDKQT GEMREQTEWH RVVLFGKLAE VAGEYLRKGA QVYIEGQLRT
           TSESWRDKQT GEMREQTEWH RVVLFGKLAE VAGEYLRKGA QVYIEGQLRT
           TSETWRDKQT GEMKEQTEWH RVVLFGKLAE VAGEYLRKGA QVYIEGQLRT
           TSESWRDKQT GEMREQTEWH RVVLFGKLAE VAGESLRKGA QVYIEGQLRT
           TSESWRDKQT GEIREQTEWH RVVLFGKLAE VAGEYLHKGE QVYIEGQLRT
           TSESWRDKQT GEMREQTEWH RVVLFGKLAE VAGEYLRKGA QVYIEGQLRT
           TSESWRDKQT GEMREQTEWH RVVLFGKLAE VAGEYLRKGA QVYIEGQLRT
           TSESWRDKQT GEMREQTEWH RVVLFGKLAE VAGEYLRKGA QVYIEGQLRT
           TSESWRDKQT GEMREQTEWH RVVLFGKLAE VAGEYLRKGA QVYIEGQLRT
           TSESWRDKQT GEMREQTEWH RVVLFGKLAE VAGEYLRKGA QVYIEGQLRT
           TSETWRDKQT GEMREQTEWH RVVLFGKLAE VAGEYLRKGA QVYIEGQLRT
           TSESWRDKQT GEMREQTEWH RVVLFGKLAE VAGEYLCKGA QVYIEGQLRT
           TNESWRDKQT GQQKEQTEWH KVVLFGKLAE IASEYLRKGS QVYIEGKLKT
           TSESWRDKQT GEMREQTEWH RVVLFGKLAE VAGEYLCKGA QVYIEGQLRT
           TSESWRDKQT GEMREQTEWH RVVLFGKLAE VAGEYLRKGA QVYIEGQLRT
           TSETWRDKQT GEMREQTEWH RVVLFGKLAE VAGEYLRKGV QVYIEGQLRT
           TSESWRDKQT GEMREQTEWH RVVLFGKLAE VAGEYLRKGA QVYIEGQLRT
           TSETWRDKQT GEMREQTEWH RVVLFGKLAE VAGEYLRKGA QVYIEGQLRT
           TSESWRDKQT GEMREQTEWH RVVLFGKLAE VAGEYLCKGA QVYIEGQLRT
           TSESWRDKQT GEIREQTEWH RVVLFGKLAE VAGEYLRKGA QVYIEGQLRT
           TSESWRDKQT GEIREQTEWH RVVLFGKLAE VAGEYLRKGA QVYIEGQLRT
           TSESWRDKQT GEIREQTEWH RVVLFGKLAE VAGEYLRKGA QVYIEGQLRT
           TSESWRDKQT GEMREQTEWH RVVLFGKLAE VAGEYLRKGA QVYIEGQLRT
           TSESWRDKQT GEMREQTEWH RVVLFGKLAE VAGEYLRKGA QVYIEGQLRT
           TSETWRDKQT GEMREQTEWH RVVLFGKLAE VAGEYLRKGA QVYIEGQLRT
           TSETWRDKQT GEMKEQTEWH RVVLFGKLAE VAGEYLRKGA QVYIEGQLRT
           TNESWRDKQT GQQKEQTEWH RVVLFGKLAE IASEYLRKGS QVYIEGKLKT
           TNESWRDKQT GQQKEQTEWH KVVLFGKLAE IASEYLRKGS QVYIEGKLKT
           TSETWRDKQT GEMREQTEWH RVVLFGKLAE VAGEYLCKGA QVYIEGQLRT
           TSESWRDKQT GEMREQTEWH RVVLFGKLAE VAGEYLRKGA QVYIEGQLRT
           TSESWRDKQT GEMREQTEWH RVVLFGKLAE VAGEYLRKGS QVYIEGQLRT
           TSESWRDKQT GEMREQTEWH RVVLFGKLAE VAGEYLRKGA QVYIEGQLRT
           TSESWRDKQT GEMREQTEWH RVVLFGKLAE VAGEYLRKGA QVYIEGQLRT
           TSESWRDKQT GEIREQTEWH RVVLFGKLAE VAGEYLHKGE QVYIEGQLRT
           TSESWRDKQT GEIREQTEWH RVVLFGKLAE VAGEYLRKGA QVYIEGQLRT
           TSESWRDKQT GEMREQTEWH RVVLFGKLAE VAGEYLRKGA QVYIEGQLRT
           TSESWRDKQT GEIREQTEWH RVVLFGKLAE VAGEYLHKGE QVYIEGQLRT
           TSESWRDKQT GEIREQTEWH RVVLFGKLAE VAGEYLRKGA QVYIEGQLRT
           TSESWRDKQT GEIREQTEWH RVVLFGKLAE VAGEYLHKGE QVYIEGQLRT
           TSESWRDKQT GEMREQTEWH RVVLFGKLAE VAGEYLRKGA QVYIEGQLRT
           TSESWRDKQT GDMREQTEWH RVVLFGKLAE VAGEYLHKGE QVYIEGQLRT
           TSESWRDKQT GEMREQTEWH RVVLFGKLAE VAGEYLRKGA QVYIEGQLRT
           TSESWRDKQT GDMREQTEWH RVVLFGKLAE VAGEYLHKGE QVYIEGQLRT
           TSESWRDKQT GDMREQTEWH RVVLFGKLAE VAGEYLHKGE QVYIEGQLRT
           TSESWRDKQT GDMREQTEWH RVVLFGKLAE VAGEYLHKGE QVYIEGQLRT
           TSESWRDKQT GDMREQTEWH RVVLFGKLAE VAGEYLHKGE QVYIEGQLRT
           TSESWRDKQT GEMREQTEWH RVVLFGKLAE VAGEYLRKGA QVYIEGQLRT
           TSESWRDKQT GEMREQTEWH RVVLFGKLAE VAGEYLRKGA QVYIEGQLRT
           TSESWRDKQT GEMREQTEWH RVVLFGKLAE VAGEYLRKGA QVYIEGQLRT
           TSETWRDKQT GEMKEQTEWH RVVLFGKLAE VAGEYLRKGA QVYIEGQLRT
           TSESWRDKQT GEIREQTEWH RVVLFGKLAE VAGEYLRKGA QVYIEGQLRT
           TSESWRDKQT GEIREQTEWH RVVLFGKLAE VAGEYLRKGA QVYIEGQLRT
           TNESWRDKQT GQQKEQTEWH KVVLFGKLAE IASEYLRKGS QVYIEGKLKT
           TSESWRDKQT GEIREQTEWH RVVLFGKLAE VAGEYLRKGA QVYIEGQLRT
           TSESWRDKQT GEMKEQTEWH RVVLFGKLAE VAGEYLRKGS QVYIEGQLRT
           TSESWRDKQT GEMREQTEWH RVVLFGKLAE VAGEYLRKGA QVYIEGQLRT
           TSETWRDKQT GEMREQTEWH RVVLFGKLAE VAGEYLRKGA QVYIEGQLRT
           TNESWRDKQT GQQKEQTEWH KVVLFGKLAE IASEYLRKGS QVYIEGKLKT
           TSETWRDKQT GEMREQTEWH RVVLFGKLAE VAGEYLRKGA QVYIEGQLRT
           TSESWRDKQT GEMREQTEWH RVVLFGKLAE VAGEYLRKGA QVYIEGQLRT
           TSETWRDKQT GEMKEQTEWH RVVLFGKLAE VAGEYLRKGA QVYIEGQLRT
           TSETWRDKQT GEMREQTEWH RVVLFGKLAE VAGEYLRKGA QVYIEGQLRT
           TSESWRDKQT GEIREQTEWH RVVLFGKLAE VAGEYLHKGE QVYIEGQLRT
           TSETWRDKQT GEMREQTEWH RVVLFGKLAE VAGEYLRKGA QVYIEGQLRT
           TSETWRDKQT GEMKEQTEWH RVVLFGKLAE VAGEYLRKGA QVYIEGQLRT
           TSESWRDKQT GEMREQTEWH RVVLFGKLAE VAGEYLRKGV QVYIEGQLRT
           TSESWRDKQT GEMREQTEWH RVVLFGKLAE VAGEYLRKGA QVYIEGQLRT
           TSESWRDKQT GEMREQTEWH RVVLFGKLAE VAGEYLRKGA QVYIEGQLRT
           TNESWRDKQT GQQKEQTEWH KVVLFGKLAE IASEYLRKGS QVYIEGKLKT
           TSETWRDKQT GEMREQTEWH RVVLFGKLAE VAGEYLRKGV QVYIEGQLRT
           TSESWRDKQT GEMREQTEWH RVVLFGKLAE VAGEYLRKGA QVYIEGQLRT
           TSESWRDKQT GEMREQTEWH RVVLFGKLAE VAGEYLRKGA QVYIEGQLRT
           TSETWRDKQT GEMKEQTEWH RVVLFGKLAE VAGEYLRKGA QVYIEGQLRT
           TSETWRDKQT GEMREQTEWH RVVLFGKLAE VAGEYLRKGA QVYIEGQLRT
           TSESWRDKQT GEMREQTEWH RVVLFGKLAE VAGEYLRKGA QVYIEGQLRT
           TSESWRDKQT GEMREQTEWH RVVLFGKLAE VAGEYLRKGA QVYIEGQLRT
           TSETWRDKQT GEMREQTEWH RVVLFGKLAE VAGEYLRKGA QVYIEGQLRT
           TSESWRDKQT GEMREQTEWH RVVLFGKLAE VAGEYLRKGA QVYIEGQLRT
           TSESWRDKQT GEMKEQTEWH RVVLFGKLAE VAGEYLRKGA QVYIEGQLRT
           TSETWRDKQT GEMREQTEWH RVVLFGKLAE VAGEYLRKGA QVYIEGQLRT
           TSESWRDKQT GEIREQTEWH RVVLFGKLAE VAGEYLRKGA QVYIEGQLRT
           TSETWRDKQT GEMKEQTEWH RVVLFGKLAE VAGEYLRKGA QVYIEGQLRT
           TTDTWRDKQS GEQREHTEWH RIVLKGRLAE VAGEYLKKGS QVYLEGSNRT
           TNESWRDKQT GQQKEQTEWH KVVLFGKLAE IASEYLRKGS QVYIEGKLKT
           TSETWRDKQT GEMREQTEWH RVVLFGKLAE VAGEYLRKGA QVYIEGQLRT
           TNESWRDKQT GQQKEQTEWH KVVLFGKLAE IASEYLRKGS QVYIEGKLKT
           TSESWRDKQT GEMREQTEWH RVVLFGKLAE VAGEYLRKGA QVYIEGQLRT
           TSESWRDKQT GEMREQTEWH RVVLFGKLAE VAGEYLRKGA QVYIEGQLRT
           TTDTWRDKQS GEQREHTEWH RIVLKGRLAE VAGEYLKKGS QVYLEGSNRT
           TSESWRDKAT GEQKEVTEWH TVVIFGKLAE IAGEYLRKGS QVYIEGQLRT
           TSETWRDKQT GEMREQTEWH RVVLFGKLAE VAGEYLRKGV QVYIEGQLRT
           TSETWRDKQT GEMREQTEWH RVVLFGKLAE VAGEYLRKGA QVYIEGQLRT
           TTDTWRDKQS GEQREHTEWH RIVLKGRLAE VAGEYLKKGS QVYLEGSNRT
           TSETWRDKQT GEMKEQTEWH RVVLFGKLAE VAGEYLRKGA QVYIEGQLRT
           TSESWRDKQT GEIREQTEWH RVVLFGKLAE VAGEYLHKGE QVYIEGQLRT
           TNESWRDKQT GQQKEQTEWH KVVLFGKLAE IASEYLRKGS QVYIEGKLKT
           TSESWRDKQT GEMREQTEWH RVVLFGKLAE VAGEYLRKGA QVYIEGQLRT
           TSETWRDKQT GEMREQTEWH CVVLFGKLAE VAGEYLRKGA QVYIEGQLRT
           TSESWRDKQT GEMREQTEWH RVVLFGKLAE VAGEYLRKGA QVYIEGQLRT
           TSETWRDKQT GEMREQTEWH RVVLFGKLAE VAGEYLRKGV QVYIEGQLRT
           TNESWRDKQT GQQKEQTEWH KVVLFGKLAE IASEYLRKGS QVYIEGKLKT
           TSESWRDKAT GEQKEVTEWH TVVIFGKLAE IAGEYLRKGS QVYIEGQLRT
           TSESWRDKQT GEMREQTEWH RVVLFGKLAE VAGEYLRKGA QVYIEGQLRT
           TSETWRDKQT GEMREQTEWH RVVLFGKLAE VAGEYLRKGA QVYIEGQLRT
           TNESWRDKQT GQQKEQTEWH RVVLFGKLAE IASEYLRKGS QVYIEGKLKT
           TSESWRDKQT GEMREQTEWH RVVLFGKLAE VAGEYLRKGA QVYIEGQLRT
           TSESWRDKQT GEMREQTEWH RVVLFGKLAE VAGECLRKGA QVYIEGQLRT
           TSESWRDKQT GEMREQTEWH RVVLFGKLAE VAGEYLRKGA QVYIEGQLRT
           TSETWRDKQT GEMREQTEWH RVVLFGKLAE VAGEYLRKGA QVYIEGQLRT
           TSETWRDKQT GEMKEQTEWH RVVLFGKLAE VAGEYLRKGA QVYIEGQLRT
           TSESWRDKQT GEMREQTEWH RVVLFGKLAE VAGEYLRKGA QVYIEGQLRT
           TSESWRDKAT GEQKEVTEWH TVVIFGKLAE IAGEYLRKGS QVYIEGQLRT
           TSESWRDKQT GEIREQTEWH RVVLFGKLAE VAGEYLRKGA QVYIEGQLRT
           TSESWRDKQT GEIREQTEWH RVVLFGKLAE VAGEYLRKGA QVYIEGQLRT
           TSESWRDKQT GEMREQTEWH RVVLFGKLAE VAGEYLRKGA QVYIEGQLRT
           TSESWRDKQT GEMREQTEWH RVVLFGKLAE VAGEYLRKGA QVYIEGQLRT
           TSESWRDKQT GEMREQTEWH RVVLFGKLAE VAGEYLRKGA QVYIEGQLRT
           TSETWRDKQT GEMRVQTEWH RVVLFGKLAE VAGEYLRKGA QVYIEGQLRT
           TSESWRDKQT GEIREQTEWH RVVLFGKLAE VAGEYLRKGA QVYIEGQLRT
           TSETWRDKQT GEMKEQTEWH RVVLFGKLAE VAGEYLRKGA QVYIEGQLRT
           TNESWRDKQT GQQKEQTEWH KVVLFGKLAE IASEYLRKGS QVYIEGKLKT
           TSETWRDKQT GEMKEQTEWH RVVLFGKLAE VAGEYLRKGA QVYIEGQLRT
           TSESWRDKQT GEMREQTEWH RVVLFGKLAE VAGEYLRKGA QVYIEGQLRT
           TSETWRDKQT GEMREQTEWH RVVLFGKLAE VAGEYLRKGA QVYIEGQLRT
           TSETWRDKQT GEMREQTEWH RVVLFGKLAE VAGEYLRKGA QVYIEGQLRT
           TSETWRDKQT GEMREQTEWH RVVLFGKLAE VAGEYLRKGA QVYIEGQLRT
           TSETWRDKQT GEMREQTEWH RVVLFGKLAE VAGEYLRKGA QVYIEGQLRT
           TSESWRDKQT GEMREQTEWH RVVLFGKLAE VAGEYLRKGA QVYIEGQLRT
           TSESWRDKQT GEMREQTEWH RVVLFGKLAE VAGEYLRKGA QVYIEGQLRT
           TSETWRDKQT GEMKEQTEWH RVVLFGKLAE VAGEYLRKGA QVYIEGQLRT
           TSETWRDKQT GEMREQTEWH RVVLFGKLAE VAGEYLRKGA QVYIEGQLRT
           TSESWRDKQT GEIKELTEWH RVVLFGKLAE VAGEYLRKGA QVYIEGQLRT
           TNESWRDKQT GQQKEQTEWH KVVLFGKLAE IASEYLRKGS QVYIEGKLKT
           TSESWRDKQT GEMREQTEWH RVVLFGKLAE VAGEYLRKGA QVYIEGQLRT
           TSESWRDKQT GEIREQTEWH RVVLFGKLAE VAGEYLRKGA QVYIEGQLRT
           TNESWRDKQT GQQKEQTEWH KVVLFGKLAE IASEYLRKGS QVYIEGKLKT
           TSESWRDKQT GEIREQTEWH RVVLFGKLAE VAGEYLRKGA QVYIEGQLRT
           TSESWRDKQT GEMREQTEWH RVVLFGKLAE VAGEYLRKGA QVYIEGQLRT
           TSESWRDKQT GEIREQTEWH RVVLFGKLAE VAGEYLRKGA QVYIEGQLRT
           TSESWRDKQT GEMREQTEWH RVVLFGKLAE VAGEYLRKGA QVYIEGQLRT
           TSETWRDKQT GEMKEQTEWH RVVLFGKLAE VAGEYLRKGA QVYIEGQLRT
           TSESWRDKQT GEIREQTEWH RVVLFGKLAE VAGEYLRKGA QVYIEGQLRT
           TSESWRDKQT GEMREQTEWH RVVLFGKLAE VAGEYLRKGA QVYIEGQLRT
           TSESWRDKQT GEMREQTEWH RVVLFGKLAE VAGEYLRKGA QVYIEGQLRT
           TSESWRDKQT GEIREQTEWH RVVLFGKLAE VAGEYLRKGA QVYIEGQLRT
           TSESWRDKQT GEMREQTEWH RVVLFGKLAE VAGEYLRKGA QVYIEGQLRT
           TSESWRDKQT GEVREQTEWH RVVLFGKLAE VAGEYLRKGA QVYIEGQLRT
           TSESWRDKQT GEMREQTEWH RVVLFGKLAE VAGEYLRKGA QVYIEGQLRT
           TSETWRDKQT GEMREQTEWH RVVLFGKLAE VAGEYLRKGA QVYIEGQLRT
           TSESWRDKQT GEMREQTEWH RVVLFGKLAE VAGEYLRKGA QVYIEGQLRT
           TSESWRDKQT GEMREQTEWH RVVLFGKLAE VAGEYLRKGA QVYIEGQLRT
           TNESWRDKQT GQQKEQTEWH RVVLFGKLAE IASEYLRKGS QVYIEGKLKT
           TSESWRDKQT GEIREQTEWH RVVLFGKLAE VAGEYLHKGE QVYIEGQLRT
           TNESWRDKQT GQQKEQTEWH KVVLFGKLAE IASEYLRKGS QVYIEGKLKT
           TTDTWRDKQS GEQREHTEWH RIVLKGRLAE VAGEYLKKGS QVYLEGSNRT
           TSESWRDKQT GEMREQTEWH RVVLFGKLAE VAGEYLRKGA QVYIEGQLRT
           TSESWRDKAT GEQKEVTEWH TVVIFGKLAE IAGEYLRKGS QVYIEGQLRT
           TSETWRDKQT GEMREQTEWH RVVLFGKLAE VAGEYLRKGA QVYIEGQLRT
           TNESWRDKQT GQQKEQTEWH KVVLFGKLAE IASEYLRKGS QVYIEGKLKT
           TSESWRDKQT GEIREQTEWH RVVLFGKLAE VAGEYLRKGA QVYIEGQLRT
           TSESWRDKQT GEIREQTEWH RVVLFGKLAE VAGEYLRKGA QVYIEGQLRT
           TNESWRDKQT GQQKEQTEWH KVVLFGKLAE IASEYLRKGS QVYIEGKLKT
           TSETWRDKQT GEMREQTEWH RVVLFGKLAE VAGEYLRKGA QVYIEGQLRT
           TSESWRDKQT GEMREQTEWH RVVLFGKLAE VAGEYLRKGA QVYIEGQLRT
           TSETWRDKQT GEMREQTEWH RVVLFGKLAE VAGEYLRKGA QVYIEGQLRT
           TSETWRDKQT GEMREQTEWH RVVLFGKLAE VAGEYLRKGA QVYIEGQLRT
           TSETWRDKQT GEMKEQTEWH RVVLFGKLAE VAGEYLRKGA QVYIEGQLRT
           TSETWRDKQT GEMKEQTEWH RVVLFGKLAE VAGEYLRKGA QVYIEGQLRT
           TSETWRDKQT GEMREQTEWH RVVLFGKLAE VAGEYLRKGA QVYIEGQLRT
           TSESWRDKQT GEMREQTEWH RVVLFGKLAE VAGEYLRKGA QVYIEGQLRT
           TSESWRDKQT GEIREQTEWH RVVLFGKLAE VAGEYLRKGA QVYIEGQLRT
           TSESWRDKQT GEMREQTEWH RVVLFGKLAE VAGEYLRKGA QVYIEGQLRT
           TSESWRDKQT GEIREQTEWH RVVLFGKLAE VAGEYLRKGA QVYIEGQLRT
           TSETWRDKQT GEMREQTEWH RVVLFGKLAE VAGEYLRKGA QVYIEGQLRT
           TSETWRDKQT GEMKEQTEWH RVVLFGKLAE VAGEYLRKGA QVYIEGQLRT
           TSESWRDKQT GEMREQTEWH RVVLFGKLAE VAGEYLRKGA QVYIEGQLRT
           TSESWRDKQT GEIREQTEWH RVVLFGKLAE VAGEYLRKGA QVYIEGQLRT
           TSESWRDKQT GEIREQTEWH RVVLFGKLAE VAGEYLRKGA QVYIEGQLRT
           TSETWRDKQT GEMREQTEWH RVVLFGKLAE VAGEYLRKGA QVYIEGQLRT
           TSESWRDKQT GEMREQTEWH RVVLFGKLAE VAGEYLRKGA QVYIEGQLRT
           TSESWRDKQT GEMREQTEWH RVVLFGKLAE VAGEYLRKGA QVYIEGQLRT
           TSESWRDKQT GEMREQTEWH RVVLFGKLAE VAGEYLRKGA QVYIEGQLRT
           TSESWRDKQT GEMREQTEWH RVVLFGKLAE VAGEYLRKGA QVYIEGQLRT
           TSESWRDKQT GEMREQTEWH RVVLFGKLAE VAGEYLRKGA QVYIEGKLRT
           TSESWRDKQT GEMREQTEWH RVVLFGKLAE VAGEYLRKGA QVYIEGQLRT
           TSESWRDKQT GEIREQTEWH RVVLFGKLAE VAGEYLHKGA QVYIEGQLRT
           TSETWRDKQT GEMKEQTEWH RVVLFGKLAE VAGEYLRKGA QVYIEGQLRT
           TSETWRDKQT GEMKEQTEWH RVVLFGKLAE VAGEYLRKGA QVYIEGQLRT
           TSESWRDKQT GEMREQTEWH RVVLFGKLAE VAGEYLRKGA QVYIEGQLRT
           TNESWRDKQT GQQKEQTEWH KVVLFGKLAE IASEYLRKGS QVYIEGKLKT
           TSESWRDKQT GEMREQTEWH RVVLFGKLAE VAGEYLRKGA QVYIEGQLRT
           TSETWRDKQT GEMREQTEWH RVVLFGKLAE VAGEYLRKGA QVYIEGQLRT
           TSETWRDKQT GEMREQTEWH RVVLFGKLAE VAGEYLRKGA QVYIEGQLRT
           TSETWRDKQT GEMREQTEWH RVVLFGKLAE VAGEYLRKGA QVYIEGQLRT
           TSESWRDKQT GEMREQTEWH RVVLFGKLAE VAGECLRKGA QVYIEGQLRT
           TSESWRDKQT GEMREQTEWH RVVLFGKLAE VAGECLRKGA QVYIEGQLRT
           TSESWRDKQT GEIKELTEWH RVVLFGKLAE VAGEYLRKGA QVYIEGQLRT
           TSESWRDKQT GEMREQTEWH RVVLFGKLAE VAGECLRKGA QVYIEGQLRT
           TSETWRDKQT GEMKEQTEWH RVVLFGKLAE VAGEYLRKGA QVYIEGQLRT
           TSESWRDKQT GEMREQTEWH RVVLFGKFAE VAGEYLHKGE QVYIEGQLRT
           TSESWRDKQT GEMREQTEWH RVVLFGKLAE VAGEYLRKGA QVYIEGQLRT
           TSESWRDKAT GEMKEQTEWH RVVLFGKLAE VASEYLRKGS QVYIEGQLRT
           TSESWRDKQS GEMKEQTEWH RVVIFGKLAE IAGEYLRKGS QVYIEGQLKT
           TSESWRDKAT GEMKEQTEWH RVVLFGKLAE VASEYLRKGS QVYIEGQLRT
           TSESWRDKAT GEMKEQTEWH RVVLFGKLAE VASEYLRKGS QVYIEGQLRT
           TSESWRDKAT GEMKEQTEWH RVVLFGKLAE VASEYLRKGS QVYIEGQLRT
           TSESWRDKAT GEMKEQTEWH RVVLFGKLAE VASEYLRKGS QVYIEGQLRT
           TSESWRDKAT GEMKEQTEWH RVVLFGKLAE VASEYLRKGS QVYIEGQLRT
           TSESWRDKQS GEMKEQTEWH RVVIFGKLAE IAGEYLRKGS QVYIEGQLKT
           TNESWRDKQT GQQKEQTEWH KVVLFGKLAE IASEYLRKGS QVYIEGKLKT
           TNESWRDKQT GQQKEQTEWH KVVLFGKLAE IASEYLRKGS QVYIEGKLKT
           TNESWRDKQT GQQKEQTEWH KVVLFGKLAE IASEYLRKGS QVYIEGKLKT
           TSESWRDKAT GEMKEQTEWH RVVLFGKLAE VASEYLRKGS QVYIEGQLRT
           TSESWRDKAT GEMKEQTEWH RVVLFGKLAE VASEYLRKGS QVYIEGQLRT
           TSESWRDKAT GEMKEQTEWH RVVLFGKLAE VASEYLRKGS QVYIEGQLRT
           TSESWRDKAT GEMKEQTEWH RVVLFGKLAE VASEYLRKGS QVYIEGQLRT
           TSESWRDKAT GEMKEQTEWH RVVLFGKLAE VASEYLRKGS QVYIEGQLRT
           TSESWRDKAT GEMKEQTEWH RVVLFGKLAE VASEYLRKGS QVYIEGQLRT
           TSESWRDKAT GEMKEQTEWH RVVLFGKLAE VASEYLRKGS QVYIEGQLRT
           TSESWRDKAT GEMKEQTEWH RVVLFGKLAE VASEYLRKGS QVYIEGQLRT
           TSESWRDKAT GEMKEQTEWH RVVLFGKLAE VASEYLRKGS QVYIEGQLRT
           TSESWRDKAT GEMKEQTEWH RVVLFGKLAE VASEYLRKGS QVYIEGQLRT
           TSESWRDKAT GEMKEQTEWH RVVLFGKLAE VASEYLRKGS QVYIEGQLRT
           TSESWRDKAT GEMKEQTEWH RVVLFGKLAE VASEYLRKGS QVYIEGQLRT
           TSESWRDKAT GEMKEQTEWH RVVLFGKLAE VASEYLRKGS QVYIEGQLRT
           TSESWRDKAT GEMKEQTEWH RVVLFGKLAE VASEYLRKGS QVYIEGQLRT
           TSESWRDKAT GEMKEQTEWH RVVLFGKLAE VASEYLRKGS QVYIEGQLRT
           TSESWRDKAT GEMKEQTEWH RVVLFGKLAE VASEYLRKGS QVYIEGQLRT
           TSESWRDKAT GEMKEQTEWH RVVLFGKLAE VASEYLRKGS QVYIEGQLRT
           TSESWRDKAT GEMKEQTEWH RVVLFGKLAE VASEYLRKGS QVYIEGQLRT
           TSESWRDKAT GEMKEQTEWH RVVLFGKLAE VASEYLRKGS QVYIEGQLRT
           TSESWRDKAT GEMKEQTEWH RVVLFGKLAE VASEYLRKGS QVYIEGQLRT
           TSESWRDKAT GEMKEQTEWH RVVLFGKLAE VASEYLRKGS QVYIEGQLRT
           TSESWRDKAT GEMKEQTEWH RVVLFGKLAE VASEYLRKGS QVYIEGQLRT
           TSESWRDKAT GEMKEQTEWH RVVLFGKLAE VASEYLRKGS QVYIEGQLRT
           TSESWRDKAT GEMKEQTEWH RVVLFGKLAE VASEYLRKGS QVYIEGQLRT
           TSESWRDKAT GEMKEQTEWH RVVLFGKLAE VASEYLRKGS QVYIEGQLRT
           TSESWRDKAT GEMKEQTEWH RVVLFGKLAE VASEYLRKGS QVYIEGQLRT
           TSESWRDKAT GEMKEQTEWH RVVLFGKLAE VASEYLRKGS QVYIEGQLRT
           TSESWRDKAT GEMKEQTEWH RVVLFGKLAE VASEYLRKGS QVYIEGQLRT
           TSESWRDKAT GEMKEQTEWH RVVLFGKLAE VASEYLRKGS QVYIEGQLRT
           TSESWRDKAT GEMKEQTEWH RVVLFGKLAE VASEYLRKGS QVYIEGQLRT
           TSESWRDKAT GEMKEQTEWH RVVLFGKLAE VASEYLRKGS QVYIEGQLRT
           TSESWRDKAT GEMKEQTEWH RVVLFGKLAE VASEYLRKGS QVYIEGQLRT
           TSESWRDKAT GEMKEQTEWH RVVLFGKLAE VASEYLRKGS QVYIEGQLRT
           TSESWRDKAT GEMKEQTEWH RVVLFGKLAE VASEYLRKGS QVYIEGQLRT
           TSESWRDKAT GEMKEQTEWH RVVLFGKLAE VASEYLRKGS QVYIEGQLRT
           TSESWRDKAT GEMKEQTEWH RVVLFGKLAE VASEYLRKGS QVYIEGQLRT
           TSESWRDKAT GEMKEQTEWH RVVLFGKLAE VASEYLRKGS QVYIEGQLRT
           TSESWRDKAT GEMKEQTEWH RVVLFGKLAE VASEYLRKGS QVYIEGQLRT
           TSESWRDKAT GEMKEQTEWH RVVLFGKLAE VASEYLRKGS QVYIEGQLRT
           TSESWRDKAT GEMKEQTEWH RVVLFGKLAE VASEYLRKGS QVYIEGQLRT
           TSESWRDKAT GEMKEQTEWH RVVLFGKLAE VASEYLRKGS QVYIEGQLRT
           TSESWRDKAT GEMKEQTEWH RVVLFGKLAE VASEYLRKGS QVYIEGQLRT
           TSESWRDKAT GEMKEQTEWH RVVLFGKLAE VASEYLRKGS QVYIEGQLRT
           TSESWRDKAT GEMKEQTEWH RVVLFGKLAE VASEYLRKGS QVYIEGQLRT
           TSESWRDKAT GEMKEQTEWH RVVLFGKLAE VASEYLRKGS QVYIEGQLRT
           TSESWRDKAT GEMKEQTEWH RVVLFGKLAE VASEYLRKGS QVYIEGQLRT
           TSESWRDKAT GEMKEQTEWH RVVLFGKLAE VASEYLRKGS QVYIEGQLRT
           TSESWRDKAT GEMKEQTEWH RVVLFGKLAE VASEYLRKGS QVYIEGQLRT
           TSESWRDKAT GEMKEQTEWH RVVLFGKLAE VASEYLRKGS QVYIEGQLRT
           TSESWRDKAT GEMKEQTEWH RVVLFGKLAE VASEYLRKGS QVYIEGQLRT
           TSESWRDKAT GEMKEQTEWH RVVLFGKLAE VASEYLRKGS QVYIEGQLRT
           TSESWRDKAT GEMKEQTEWH RVVLFGKLAE VASEYLRKGS QVYIEGQLRT
           TSESWRDKAT GEMKEQTEWH RVVLFGKLAE VASEYLRKGS QVYIEGQLRT
           TSESWRDKAT GEMKEQTEWH RVVLFGKLAE VASEYLRKGS QVYIEGQLRT
           TSESWRDKAT GEMKEQTEWH RVVLFGKLAE VASEYLRKGS QVYIEGQLRT
           TSESWRDKAT GEMKEQTEWH RVVLFGKLAE VASEYLRKGS QVYIEGQLRT
           TSESWRDKAT GEMKEQTEWH RVVLFGKLAE VASEYLRKGS QVYIEGQLRT
           TSESWRDKAT GEMKEQTEWH RVVLFGKLAE VASEYLRKGS QVYIEGQLRT
           TSESWRDKAT GEMKEQTEWH RVVLFGKLAE VASEYLRKGS QVYIEGQLRT
           TSESWRDKAT GEMKEQTEWH RVVLFGKLAE VASEYLRKGS QVYIEGQLRT
           TSESWRDKAT GEMKEQTEWH RVVLFGKLAE VASEYLRKGS QVYIEGQLRT
           TSESWRDKAT GEMKEQTEWH RVVLFGKLAE VASEYLRKGS QVYIEGQLRT
           TSESWRDKAT GEMKEQTEWH RVVLFGKLAE VASEYLRKGS QVYIEGQLRT
           TSESWRDKAT GEMKEQTEWH RVVLFGKLAE VASEYLRKGS QVYIEGQLRT
           TSESWRDKAT GEMKEQTEWH RVVLFGKLAE VASEYLRKGS QVYIEGQLRT
           TSESWRDKAT GEMKEQTEWH RVVLFGKLAE VASEYLRKGS QVYIEGQLRT
           TSESWRDKAT GEMKEQTEWH RVVLFGKLAE VASEYLRKGS QVYIEGQLRT
           TSESWRDKAT GEMKEQTEWH RVVLFGKLAE VASEYLRKGS QVYIEGQLRT
           TSESWRDKAT GEMKEQTEWH RVVLFGKLAE VASEYLRKGS QVYIEGQLRT
           TSESWRDKAT GEMKEQTEWH RVVLFGKLAE VASEYLRKGS QVYIEGQLRT
           TSESWRDKAT GEMKEQTEWH RVVLFGKLAE VASEYLRKGS QVYIEGQLRT
           TSESWRDKAT GEMKEQTEWH RVVLFGKLAE VASEYLRKGS QVYIEGQLRT
           TSESWRDKAT GEMKEQTEWH RVVLFGKLAE VASEYLRKGS QVYIEGQLRT
           TSESWRDKAT GEMKEQTEWH RVVLFGKLAE VASEYLRKGS QVYIEGQLRT
           TSESWRDKAT GEMKEQTEWH RVVLFGKLAE VASEYLRKGS QVYIEGQLRT
           TSESWRDKAT GEMKEQTEWH RVVLFGKLAE VASEYLRKGS QVYIEGQLRT
           TSESWRDKAT GEMKEQTEWH RVVLFGKLAE VASEYLRKGS QVYIEGQLRT
           TSESWRDKAT GEMKEQTEWH RVVLFGKLAE VASEYLRKGS QVYIEGQLRT
           TSESWRDKAT GEMKEQTEWH RVVLFGKLAE VASEYLRKGS QVYIEGQLRT
           TSESWRDKAT GEMKEQTEWH RVVLFGKLAE VASEYLRKGS QVYIEGQLRT
           TSESWRDKAT GEMKEQTEWH RVVLFGKLAE VASEYLRKGS QVYIEGQLRT
           TSESWRDKAT GEMKEQTEWH RVVLFGKLAE VASEYLRKGS QVYIEGQLRT
           TSESWRDKAT GEMKEQTEWH RVVLFGKLAE VASEYLRKGS QVYIEGQLRT
           TSESWRDKAT GEMKEQTEWH RVVLFGKLAE VASEYLRKGS QVYIEGQLRT
           TSESWRDKAT GEMKEQTEWH RVVLFGKLAE VASEYLRKGS QVYIEGQLRT
           TSESWRDKAT GEMKEQTEWH RVVLFGKLAE VASEYLRKGS QVYIEGQLRT
           TSESWRDKAT GEMKEQTEWH RVVLFGKLAE VASEYLRKGS QVYIEGQLRT
           TSESWRDKAT GEMKEQTEWH RVVLFGKLAE VASEYLRKGS QVYIEGQLRT
           TSESWRDKAT GEMKEQTEWH RVVLFGKLAE VASEYLRKGS QVYIEGQLRT
           TSESWRDKAT GEMKEQTEWH RVVLFGKLAE VASEYLRKGS QVYIEGQLRT
           TSESWRDKAT GEMKEQTEWH RVVLFGKLAE VASEYLRKGS QVYIEGQLRT
           TSESWRDKAT GEMKEQTEWH RVVLFGKLAE VASEYLRKGS QVYIEGQLRT
           TSESWRDKAT GEMKEQTEWH RVVLFGKLAE VASEYLRKGS QVYIEGQLRT
           TSESWRDKAT GEMKEQTEWH RVVLFGKLAE VASEYLRKGS QVYIEGQLRT
           TSESWRDKAT GEMKEQTEWH RVVLFGKLAE VASEYLRKGS QVYIEGQLRT
           TSESWRDKAT GEMKEQTEWH RVVLFGKLAE VASEYLRKGS QVYIEGQLRT
           TSESWRDKAT GEMKEQTEWH RVVLFGKLAE VASEYLRKGS QVYIEGQLRT
           TSESWRDKAT GEMKEQTEWH RVVLFGKLAE VASEYLRKGS QVYIEGQLRT
           TSESWRDKAT GEMKEQTEWH RVVLFGKLAE VASEYLRKGS QVYIEGQLRT
           TSESWRDKAT GEMKEQTEWH RVVLFGKLAE VASEYLRKGS QVYIEGQLRT
           TSESWRDKAT GEMKEQTEWH RVVLFGKLAE VASEYLRKGS QVYIEGQLRT
           TSESWRDKAT GEMKEQTEWH RVVLFGKLAE VASEYLRKGS QVYIEGQLRT
           TSESWRDKAT GEMKEQTEWH RVVLFGKLAE VASEYLRKGS QVYIEGQLRT
           TSESWRDKAT GEMKEQTEWH RVVLFGKLAE VASEYLRKGS QVYIEGQLRT
           TSESWRDKAT GEMKEQTEWH RVVLFGKLAE VASEYLRKGS QVYIEGQLRT
           TSESWRDKAT GEMKEQTEWH RVVLFGKLAE VASEYLRKGS QVYIEGQLRT
           TSESWRDKAT GEMKEQTEWH RVVLFGKLAE VASEYLRKGS QVYIEGQLRT
           TSESWRDKAT GEMKEQTEWH RVVLFGKLAE VASEYLRKGS QVYIEGQLRT
           TSESWRDKAT GEMKEQTEWH RVVLFGKLAE VASEYLRKGS QVYIEGQLRT
           TSESWRDKAT GEMKEQTEWH RVVLFGKLAE VASEYLRKGS QVYIEGQLRT
           TSESWRDKAT GEMKEQTEWH RVVLFGKLAE VASEYLRKGS QVYIEGQLRT
           TSESWRDKAT GEMKEQTEWH RVVLFGKLAE VASEYLRKGS QVYIEGQLRT
           TSESWRDKAT GEMKEQTEWH RVVLFGKLAE VASEYLRKGS QVYIEGQLRT
           TSESWRDKAT GEMKEQTEWH RVVLFGKLAE VASEYLRKGS QVYIEGQLRT
           TSESWRDKAT GEMKEQTEWH RVVLFGKLAE VASEYLRKGS QVYIEGQLRT
           TSESWRDKAT GEMKEQTEWH RVVLFGKLAE VASEYLRKGS QVYIEGQLRT
           TSESWRDKAT GEMKEQTEWH RVVLFGKLAE VASEYLRKGS QVYIEGQLRT
           TSESWRDKAT GEMKEQTEWH RVVLFGKLAE VASEYLRKGS QVYIEGQLRT
           TSESWRDKAT GEMKEQTEWH RVVLFGKLAE VASEYLRKGS QVYIEGQLRT
           TSESWRDKAT GEMKEQTEWH RVVLFGKLAE VASEYLRKGS QVYIEGQLRT
           TSESWRDKAT GEMKEQTEWH RVVLFGKLAE VASEYLRKGS QVYIEGQLRT
           TSESWRDKAT GEMKEQTEWH RVVLFGKLAE VASEYLRKGS QVYIEGQLRT
           TSESWRDKAT GEMKEQTEWH RVVLFGKLAE VASEYLRKGS QVYIEGQLRT
           TSESWRDKAT GEMKEQTEWH RVVLFGKLAE VASEYLRKGS QVYIEGQLRT
           TSESWRDKAT GEMKEQTEWH RVVLFGKLAE VASEYLRKGS QVYIEGQLRT
           TSESWRDKAT GEMKEQTEWH RVVLFGKLAE VASEYLRKGS QVYIEGQLRT
           TSESWRDKAT GEMKEQTEWH RVVLFGKLAE VASEYLRKGS QVYIEGQLRT
           TSESWRDKAT GEMKEQTEWH RVVLFGKLAE VASEYLRKGS QVYIEGQLRT
           TSESWRDKAT GEMKEQTEWH RVVLFGKLAE VASEYLRKGS QVYIEGQLRT
           TSESWRDKAT GEMKEQTEWH RVVLFGKLAE VASEYLRKGS QVYIEGQLRT
           TSESWRDKAT GEMKEQTEWH RVVLFGKLAE VASEYLRKGS QVYIEGQLRT
           TSESWRDKAT GEMKEQTEWH RVVLFGKLAE VASEYLRKGS QVYIEGQLRT
           TSESWRDKAT GEMKEQTEWH RVVLFGKLAE VASEYLRKGS QVYIEGQLRT
           TSESWRDKAT GEMKEQTEWH RVVLFGKLAE VASEYLRKGS QVYIEGQLRT
           TSESWRDKAT GEMKEQTEWH RVVLFGKLAE VASEYLRKGS QVYIEGQLRT
           TSESWRDKAT GEMKEQTEWH RVVLFGKLAE VASEYLRKGS QVYIEGQLRT
           TSESWRDKAT GEMKEQTEWH RVVLFGKLAE VASEYLRKGS QVYIEGQLRT
           TSESWRDKAT GEMKEQTEWH RVVLFGKLAE VASEYLRKGS QVYIEGQLRT
           TSESWRDKAT GEMKEQTEWH RVVLFGKLAE VASEYLRKGS QVYIEGQLRT
           TSESWRDKAT GEMKEQTEWH RVVLFGKLAE VASEYLRKGS QVYIEGQLRT
           TSESWRDKAT GEMKEQTEWH RVVLFGKLAE VASEYLRKGS QVYIEGQLRT
           TSESWRDKAT GEMKEQTEWH RVVLFGKLAE VASEYLRKGS QVYIEGQLRT
           TSESWRDKAT GEMKEQTEWH RVVLFGKLAE VASEYLRKGS QVYIEGQLRT
           TSESWRDKAT GEMKEQTEWH RVVLFGKLAE VASEYLRKGS QVYIEGQLRT
           TSESWRDKAT GEMKEQTEWH RVVLFGKLAE VASEYLRKGS QVYIEGQLRT
           TSESWRDKAT GEMKEQTEWH RVVLFGKLAE VASEYLRKGS QVYIEGQLRT
           TSESWRDKAT GEMKEQTEWH RVVLFGKLAE VASEYLRKGS QVYIEGQLRT
           TSESWRDKAT GEMKEQTEWH RVVLFGKLAE VASEYLRKGS QVYIEGQLRT
           TSESWRDKAT GEMKEQTEWH RVVLFGKLAE VASEYLRKGS QVYIEGQLRT
           TSESWRDKAT GEMKEQTEWH RVVLFGKLAE VASEYLRKGS QVYIEGQLRT
           TSESWRDKAT GEMKEQTEWH RVVLFGKLAE VASEYLRKGS QVYIEGQLRT
           TSESWRDKAT GEMKEQTEWH RVVLFGKLAE VASEYLRKGS QVYIEGQLRT
           TSESWRDKAT GEMKEQTEWH RVVLFGKLAE VASEYLRKGS QVYIEGQLRT
           TSESWRDKAT GEMKEQTEWH RVVLFGKLAE VASEYLRKGS QVYIEGQLRT
           TSESWRDKAT GEMKEQTEWH RVVLFGKLAE VASEYLRKGS QVYIEGQLRT
           TSESWRDKAT GEMKEQTEWH RVVLFGKLAE VASEYLRKGS QVYIEGQLRT
           TSESWRDKAT GEMKEQTEWH RVVLFGKLAE VASEYLRKGS QVYIEGQLRT
           TSESWRDKAT GEMKEQTEWH RVVLFGKLAE VASEYLRKGS QVYIEGQLRT
           TSESWRDKAT GEMKEQTEWH RVVLFGKLAE VASEYLRKGS QVYIEGQLRT
           TSESWRDKAT GEMKEQTEWH RVVLFGKLAE VASEYLRKGS QVYIEGQLRT
           TSESWRDKAT GEMKEQTEWH RVVLFGKLAE VASEYLRKGS QVYIEGQLRT
           TSESWRDKAT GEMKEQTEWH RVVLFGKLAE VASEYLRKGS QVYIEGQLRT
           TSESWRDKAT GEMKEQTEWH RVVLFGKLAE VASEYLRKGS QVYIEGQLRT
           TSESWRDKAT GEMKEQTEWH RVVLFGKLAE VASEYLRKGS QVYIEGQLRT
           TSESWRDKAT GEMKEQTEWH RVVLFGKLAE VASEYLRKGS QVYIEGQLRT
           TSESWRDKAT GEMKEQTEWH RVVLFGKLAE VASEYLRKGS QVYIEGQLRT
           TSESWRDKAT GEMKEQTEWH RVVLFGKLAE VASEYLRKGS QVYIEGQLRT
           TSESWRDKAT GEMKEQTEWH RVVLFGKLAE VASEYLRKGS QVYIEGQLRT
           TSESWRDKAT GEMKEQTEWH RVVLFGKLAE VASEYLRKGS QVYIEGQLRT
           TSESWRDKAT GEMKEQTEWH RVVLFGKLAE VASEYLRKGS QVYIEGQLRT
           TSESWRDKAT GEMKEQTEWH RVVLFGKLAE VASEYLRKGS QVYIEGQLRT
           TSESWRDKAT GEMKEQTEWH RVVLFGKLAE VASEYLRKGS QVYIEGQLRT
           TSESWRDKAT GEMKEQTEWH RVVLFGKLAE VASEYLRKGS QVYIEGQLRT
           TSESWRDKAT GEMKEQTEWH RVVLFGKLAE VASEYLRKGS QVYIEGQLRT
           TSESWRDKAT GEMKEQTEWH RVVLFGKLAE VASEYLRKGS QVYIEGQLRT
           TSESWRDKAT GEMKEQTEWH RVVLFGKLAE VASEYLRKGS QVYIEGQLRT
           TSESWRDKAT GEMKEQTEWH RVVLFGKLAE VASEYLRKGS QVYIEGQLRT
           TSESWRDKAT GEMKEQTEWH RVVLFGKLAE VASEYLRKGS QVYIEGQLRT
           TSESWRDKAT GEMKEQTEWH RVVLFGKLAE VASEYLRKGS QVYIEGQLRT
           TSESWRDKAT GEMKEQTEWH RVVLFGKLAE VASEYLRKGS QVYIEGQLRT
           TSESWRDKAT GEMKEQTEWH RVVLFGKLAE VASEYLRKGS QVYIEGQLRT
           TSESWRDKAT GEMKEQTEWH RVVLFGKLAE VASEYLRKGS QVYIEGQLRT
           TSESWRDKAT GEMKEQTEWH RVVLFGKLAE VASEYLRKGS QVYIEGQLRT
           TSESWRDKAT GEMKEQTEWH RVVLFGKLAE VASEYLRKGS QVYIEGQLRT
           TSESWRDKAT GEMKEQTEWH RVVLFGKLAE VASEYLRKGS QVYIEGQLRT
           TSESWRDKAT GEMKEQTEWH RVVLFGKLAE VASEYLRKGS QVYIEGQLRT
           TSESWRDKAT GEMKEQTEWH RVVLFGKLAE VASEYLRKGS QVYIEGQLRT
           TSESWRDKAT GEMKEQTEWH RVVLFGKLAE VASEYLRKGS QVYIEGQLRT
           TSESWRDKAT GEMKEQTEWH RVVLFGKLAE VASEYLRKGS QVYIEGQLRT
           TSESWRDKAT GEMKEQTEWH RVVLFGKLAE VASEYLRKGS QVYIEGQLRT
           TSESWRDKAT GEMKEQTEWH RVVLFGKLAE VASEYLRKGS QVYIEGQLRT
           TSESWRDKAT GEMKEQTEWH RVVLFGKLAE VASEYLRKGS QVYIEGQLRT
           TSESWRDKAT GEMKEQTEWH RVVLFGKLAE VASEYLRKGS QVYIEGQLRT
           TSESWRDKAT GEMKEQTEWH RVVLFGKLAE VASEYLRKGS QVYIEGQLRT
           TSESWRDKAT GEMKEQTEWH RVVLFGKLAE VASEYLRKGS QVYIEGQLRT
           TSESWRDKAT GEMKEQTEWH RVVLFGKLAE VASEYLRKGS QVYIEGQLRT
           TSESWRDKAT GEMKEQTEWH RVVLFGKLAE VASEYLRKGS QVYIEGQLRT
           TSESWRDKAT GEMKEQTEWH RVVLFGKLAE VASEYLRKGS QVYIEGQLRT
           TSESWRDKAT GEMKEQTEWH RVVLFGKLAE VASEYLRKGS QVYIEGQLRT
           TSESWRDKAT GEMKEQTEWH RVVLFGKLAE VASEYLRKGS QVYIEGQLRT
           TSESWRDKAT GEMKEQTEWH RVVLFGKLAE VASEYLRKGS QVYIEGQLRT
           TSESWRDKAT GEMKEQTEWH RVVLFGKLAE VASEYLRKGS QVYIEGQLRT
           TSESWRDKAT GEMKEQTEWH RVVLFGKLAE VASEYLRKGS QVYIEGQLRT
           TSESWRDKAT GEMKEQTEWH RVVLFGKLAE VASEYLRKGS QVYIEGQLRT
           TSESWRDKAT GEMKEQTEWH RVVLFGKLAE VASEYLRKGS QVYIEGQLRT
           TSESWRDKAT GEMKEQTEWH RVVLFGKLAE VASEYLRKGS QVYIEGQLRT
           TSESWRDKAT GEMKEQTEWH RVVLFGKLAE VASEYLRKGS QVYIEGQLRT
           TSESWRDKAT GEMKEQTEWH RVVLFGKLAE VASEYLRKGS QVYIEGQLRT
           TSESWRDKAT GEMKEQTEWH RVVLFGKLAE VASEYLRKGS QVYIEGQLRT
           TSESWRDKAT GEMKEQTEWH RVVLFGKLAE VASEYLRKGS QVYIEGQLRT
           TSESWRDKAT GEMKEQTEWH RVVLFGKLAE VASEYLRKGS QVYIEGQLRT
           TSESWRDKAT GEMKEQTEWH RVVLFGKLAE VASEYLRKGS QVYIEGQLRT
           TSESWRDKAT GEMKEQTEWH RVVLFGKLAE VASEYLRKGS QVYIEGQLRT
           TSESWRDKAT GEMKEQTEWH RVVLFGKLAE VASEYLRKGS QVYIEGQLRT
           TSESWRDKAT GEMKEQTEWH RVVLFGKLAE VASEYLRKGS QVYIEGQLRT
           TSESWRDKAT GEMKEQTEWH RVVLFGKLAE VASEYLRKGS QVYIEGQLRT
           TSESWRDKAT GEMKEQTEWH RVVLFGKLAE VASEYLRKGS QVYIEGQLRT
           TSESWRDKAT GEMKEQTEWH RVVLFGKLAE VASEYLRKGS QVYIEGQLRT
           TSESWRDKAT GEMKEQTEWH RVVLFGKLAE VASEYLRKGS QVYIEGQLRT
           TSESWRDKAT GEMKEQTEWH RVVLFGKLAE VASEYLRKGS QVYIEGQLRT
           TSESWRDKAT GEMKEQTEWH RVVLFGKLAE VASEYLRKGS QVYIEGQLRT
           TSESWRDKAT GEMKEQTEWH RVVLFGKLAE VASEYLRKGS QVYIEGQLRT
           TSESWRDKAT GEMKEQTEWH RVVLFGKLAE VASEYLRKGS QVYIEGQLRT
           TSESWRDKAT GEMKEQTEWH RVVLFGKLAE VASEYLRKGS QVYIEGQLRT
           TSESWRDKAT GEMKEQTEWH RVVLFGKLAE VASEYLRKGS QVYIEGQLRT
           TSESWRDKAT GEMKEQTEWH RVVLFGKLAE VASEYLRKGS QVYIEGQLRT
           TSESWRDKAT GEMKEQTEWH RVVLFGKLAE VASEYLRKGS QVYIEGQLRT
           TSESWRDKAT GEMKEQTEWH RVVLFGKLAE VASEYLRKGS QVYIEGQLRT
           TSESWRDKAT GEMKEQTEWH RVVLFGKLAE VASEYLRKGS QVYIEGQLRT
           TSESWRDKAT GEMKEQTEWH RVVLFGKLAE VASEYLRKGS QVYIEGQLRT
           TSESWRDKAT GEMKEQTEWH RVVLFGKLAE VASEYLRKGS QVYIEGQLRT
           TSESWRDKAT GEMKEQTEWH RVVLFGKLAE VASEYLRKGS QVYIEGQLRT
           TSESWRDKAT GEMKEQTEWH RVVLFGKLAE VASEYLRKGS QVYIEGQLRT
           TSESWRDKAT GEMKEQTEWH RVVLFGKLAE VASEYLRKGS QVYIEGQLRT
           TSESWRDKAT GEMKEQTEWH RVVLFGKLAE VASEYLRKGS QVYIEGQLRT
           TSESWRDKAT GEMKEQTEWH RVVLFGKLAE VASEYLRKGS QVYIEGQLRT
           TSESWRDKAT GEMKEQTEWH RVVLFGKLAE VASEYLRKGS QVYIEGQLRT
           TSESWRDKAT GEMKEQTEWH RVVLFGKLAE VASEYLRKGS QVYIEGQLRT
           TSESWRDKAT GEMKEQTEWH RVVLFGKLAE VASEYLRKGS QVYIEGQLRT
           TSESWRDKAT GEMKEQTEWH RVVLFGKLAE VASEYLRKGS QVYIEGQLRT
           TSESWRDKAT GEMKEQTEWH RVVLFGKLAE VASEYLRKGS QVYIEGQLRT
           TSESWRDKAT GEMKEQTEWH RVVLFGKLAE VASEYLRKGS QVYIEGQLRT
           TSESWRDKAT GEMKEQTEWH RVVLFGKLAE VASEYLRKGS QVYIEGQLRT
           TSESWRDKAT GEMKEQTEWH RVVLFGKLAE VASEYLRKGS QVYIEGQLRT
           TSESWRDKAT GEMKEQTEWH RVVLFGKLAE VASEYLRKGS QVYIEGQLRT
           TSESWRDKAT GEMKEQTEWH RVVLFGKLAE VASEYLRKGS QVYIEGQLRT
           TSESWRDKAT GEMKEQTEWH RVVLFGKLAE VASEYLRKGS QVYIEGQLRT
           TSESWRDKAT GEMKEQTEWH RVVLFGKLAE VASEYLRKGS QVYIEGQLRT
           TSESWRDKAT GEMKEQTEWH RVVLFGKLAE VASEYLRKGS QVYIEGQLRT
           TSESWRDKAT GEMKEQTEWH RVVLFGKLAE VASEYLRKGS QVYIEGQLRT
           TSESWRDKAT GEMKEQTEWH RVVLFGKLAE VASEYLRKGS QVYIEGQLRT
           TSESWRDKAT GEMKEQTEWH RVVLFGKLAE VASEYLRKGS QVYIEGQLRT
           TSESWRDKAT GEMKEQTEWH RVVLFGKLAE VASEYLRKGS QVYIEGQLRT
           TSESWRDKAT GEMKEQTEWH RVVLFGKLAE VASEYLRKGS QVYIEGQLRT
           TSESWRDKAT GEMKEQTEWH RVVLFGKLAE VASEYLRKGS QVYIEGQLRT
           TSESWRDKAT GEMKEQTEWH RVVLFGKLAE VASEYLRKGS QVYIEGQLRT
           TSESWRDKAT GEMKEQTEWH RVVLFGKLAE VASEYLRKGS QVYIEGQLRT
           TSESWRDKAT GEMKEQTEWH RVVLFGKLAE VASEYLRKGS QVYIEGQLRT
           TSESWRDKAT GEMKEQTEWH RVVLFGKLAE VASEYLRKGS QVYIEGQLRT
           TSESWRDKAT GEMKEQTEWH RVVLFGKLAE VASEYLRKGS QVYIEGQLRT
           TSESWRDKAT GEMKEQTEWH RVVLFGKLAE VASEYLRKGS QVYIEGQLRT
           TSESWRDKAT GEMKEQTEWH RVVLFGKLAE VASEYLRKGS QVYIEGQLRT
           TSESWRDKAT GEMKEQTEWH RVVLFGKLAE VASEYLRKGS QVYIEGQLRT
           TSESWRDKAT GEMKEQTEWH RVVLFGKLAE VASEYLRKGS QVYIEGQLRT
           TSESWRDKAT GEMKEQTEWH RVVLFGKLAE VASEYLRKGS QVYIEGQLRT
           TSESWRDKAT GEMKEQTEWH RVVLFGKLAE VASEYLRKGS QVYIEGQLRT
           TSESWRDKAT GEMKEQTEWH RVVLFGKLAE VASEYLRKGS QVYIEGQLRT
           TSESWRDKAT GEMKEQTEWH RVVLFGKLAE VASEYLRKGS QVYIEGQLRT
           TSESWRDKAT GEMKEQTEWH RVVLFGKLAE VASEYLRKGS QVYIEGQLRT
           TSESWRDKAT GEMKEQTEWH RVVLFGKLAE VASEYLRKGS QVYIEGQLRT
           TSESWRDKAT GEMKEQTEWH RVVLFGKLAE VASEYLRKGS QVYIEGQLRT
           TSESWRDKAT GEMKEQTEWH RVVLFGKLAE VASEYLRKGS QVYIEGQLRT
           TSESWRDKAT GEMKEQTEWH RVVLFGKLAE VASEYLRKGS QVYIEGQLRT
           TSESWRDKAT GEMKEQTEWH RVVLFGKLAE VASEYLRKGS QVYIEGQLRT
           TSESWRDKAT GEMKEQTEWH RVVLFGKLAE VASEYLRKGS QVYIEGQLRT
           TSESWRDKAT GEMKEQTEWH RVVLFGKLAE VASEYLRKGS QVYIEGQLRT
           TSESWRDKAT GEMKEQTEWH RVVLFGKLAE VASEYLRKGS QVYIEGQLRT
           TSESWRDKAT GEMKEQTEWH RVVLFGKLAE VASEYLRKGS QVYIEGQLRT
           TSESWRDKAT GEMKEQTEWH RVVLFGKLAE VASEYLRKGS QVYIEGQLRT
           TSESWRDKAT GEMKEQTEWH RVVLFGKLAE VASEYLRKGS QVYIEGQLRT
           TSESWRDKAT GEMKEQTEWH RVVLFGKLAE VASEYLRKGS QVYIEGQLRT
           TSESWRDKAT GEMKEQTEWH RVVLFGKLAE VASEYLRKGS QVYIEGQLRT
           TSESWRDKAT GEMKEQTEWH RVVLFGKLAE VASEYLRKGS QVYIEGQLRT
           TSESWRDKAT GEMKEQTEWH RVVLFGKLAE VASEYLRKGS QVYIEGQLRT
           TSESWRDKAT GEMKEQTEWH RVVLFGKLAE VASEYLRKGS QVYIEGQLRT
           TSESWRDKAT GEMKEQTEWH RVVLFGKLAE VASEYLRKGS QVYIEGQLRT
           TSESWRDKAT GEMKEQTEWH RVVLFGKLAE VASEYLRKGS QVYIEGQLRT
           TSESWRDKAT GEMKEQTEWH RVVLFGKLAE VASEYLRKGS QVYIEGQLRT
           TSESWRDKAT GEMKEQTEWH RVVLFGKLAE VASEYLRKGS QVYIEGQLRT
           TSESWRDKAT GEMKEQTEWH RVVLFGKLAE VASEYLRKGS QVYIEGQLRT
           TSESWRDKAT GEMKEQTEWH RVVLFGKLAE VASEYLRKGS QVYIEGQLRT
           TSESWRDKAT GEMKEQTEWH RVVLFGKLAE VASEYLRKGS QVYIEGQLRT
           TSESWRDKAT GEMKEQTEWH RVVLFGKLAE VASEYLRKGS QVYIEGQLRT
           TSESWRDKAT GEMKEQTEWH RVVLFGKLAE VASEYLRKGS QVYIEGQLRT
           TSESWRDKAT GEMKEQTEWH RVVLFGKLAE VASEYLRKGS QVYIEGQLRT
           TSESWRDKAT GEMKEQTEWH RVVLFGKLAE VASEYLRKGS QVYIEGQLRT
           TSESWRDKAT GEMKEQTEWH RVVLFGKLAE VASEYLRKGS QVYIEGQLRT
           TSESWRDKAT GEMKEQTEWH RVVLFGKLAE VASEYLRKGS QVYIEGQLRT
           TSESWRDKAT GEMKEQTEWH RVVLFGKLAE VASEYLRKGS QVYIEGQLRT
           TSESWRDKAT GEMKEQTEWH RVVLFGKLAE VASEYLRKGS QVYIEGQLRT
           TSESWRDKAT GEMKEQTEWH RVVLFGKLAE VASEYLRKGS QVYIEGQLRT
           TSESWRDKAT GEMKEQTEWH RVVLFGKLAE VASEYLRKGS QVYIEGQLRT
           TSESWRDKAT GEMKEQTEWH RVVLFGKLAE VASEYLRKGS QVYIEGQLRT
           TSESWRDKAT GEMKEQTEWH RVVLFGKLAE VASEYLRKGS QVYIEGQLRT
           TSESWRDKAT GEMKEQTEWH RVVLFGKLAE VASEYLRKGS QVYIEGQLRT
           TSESWRDKAT GEMKEQTEWH RVVLFGKLAE VASEYLRKGS QVYIEGQLRT
           TSESWRDKAT GEMKEQTEWH RVVLFGKLAE VASEYLRKGS QVYIEGQLRT
           TSESWRDKAT GEMKEQTEWH RVVLFGKLAE VASEYLRKGS QVYIEGQLRT
           TSESWRDKAT GEMKEQTEWH RVVLFGKLAE VASEYLRKGS QVYIEGQLRT
           TSESWRDKAT GEMKEQTEWH RVVLFGKLAE VASEYLRKGS QVYIEGQLRT
           TSESWRDKAT GEMKEQTEWH RVVLFGKLAE VASEYLRKGS QVYIEGQLRT
           TSESWRDKAT GEMKEQTEWH RVVLFGKLAE VASEYLRKGS QVYIEGQLRT
           TSESWRDKAT GEMKEQTEWH RVVLFGKLAE VASEYLRKGS QVYIEGQLRT
           TSESWRDKAT GEMKEQTEWH RVVLFGKLAE VASEYLRKGS QVYIEGQLRT
           TSESWRDKAT GEMKEQTEWH RVVLFGKLAE VASEYLRKGS QVYIEGQLRT
           TSESWRDKAT GEMKEQTEWH RVVLFGKLAE VASEYLRKGS QVYIEGQLRT
           TSESWRDKAT GEMKEQTEWH RVVLFGKLAE VASEYLRKGS QVYIEGQLRT
           TSESWRDKAT GEMKEQTEWH RVVLFGKLAE VASEYLRKGS QVYIEGQLRT
           TSESWRDKAT GEMKEQTEWH RVVLFGKLAE VASEYLRKGS QVYIEGQLRT
           TSESWRDKAT GEMKEQTEWH RVVLFGKLAE VASEYLRKGS QVYIEGQLRT
           TSESWRDKAT GEMKEQTEWH RVVLFGKLAE VASEYLRKGS QVYIEGQLRT
           TSESWRDKAT GEMKEQTEWH RVVLFGKLAE VASEYLRKGS QVYIEGQLRT
           TSESWRDKAT GEMKEQTEWH RVVLFGKLAE VASEYLRKGS QVYIEGQLRT
           TSESWRDKAT GEMKEQTEWH RVVLFGKLAE VASEYLRKGS QVYIEGQLRT
           TSESWRDKAT GEMKEQTEWH RVVLFGKLAE VASEYLRKGS QVYIEGQLRT
           TSESWRDKAT GEMKEQTEWH RVVLFGKLAE VASEYLRKGS QVYIEGQLRT
           TSESWRDKAT GEMKEQTEWH RVVLFGKLAE VASEYLRKGS QVYIEGQLRT
           TSESWRDKAT GEMKEQTEWH RVVLFGKLAE VASEYLRKGS QVYIEGQLRT
           TSESWRDKAT GEMKEQTEWH RVVLFGKLAE VASEYLRKGS QVYIEGQLRT
           TSESWRDKAT GEMKEQTEWH RVVLFGKLAE VASEYLRKGS QVYIEGQLRT
           TSESWRDKAT GEMKEQTEWH RVVLFGKLAE VASEYLRKGS QVYIEGQLRT
           TSESWRDKAT GEMKEQTEWH RVVLFGKLAE VASEYLRKGS QVYIEGQLRT
           TSESWRDKAT GEMKEQTEWH RVVLFGKLAE VASEYLRKGS QVYIEGQLRT
           TSESWRDKAT GEMKEQTEWH RVVLFGKLAE VASEYLRKGS QVYIEGQLRT
           TSESWRDKAT GEMKEQTEWH RVVLFGKLAE VASEYLRKGS QVYIEGQLRT
           TSESWRDKAT GEMKEQTEWH RVVLFGKLAE VASEYLRKGS QVYIEGQLRT
           TSESWRDKAT GEMKEQTEWH RVVLFGKLAE VASEYLRKGS QVYIEGQLRT
           TSESWRDKAT GEMKEQTEWH RVVLFGKLAE VASEYLRKGS QVYIEGQLRT
           TSESWRDKAT GEMKEQTEWH RVVLFGKLAE VASEYLRKGS QVYIEGQLRT
           TSESWRDKAT GEMKEQTEWH RVVLFGKLAE VASEYLRKGS QVYIEGQLRT
           TSESWRDKAT GEMKEQTEWH RVVLFGKLAE VASEYLRKGS QVYIEGQLRT
           TSESWRDKAT GEMKEQTEWH RVVLFGKLAE VASEYLRKGS QVYIEGQLRT
           TSESWRDKAT GEMKEQTEWH RVVLFGKLAE VASEYLRKGS QVYIEGQLRT
           TSESWRDKAT GEMKEQTEWH RVVLFGKLAE VASEYLRKGS QVYIEGQLRT
           TSESWRDKAT GEMKEQTEWH RVVLFGKLAE VASEYLRKGS QVYIEGQLRT
           TSESWRDKAT GEMKEQTEWH RVVLFGKLAE VASEYLRKGS QVYIEGQLRT
           TSESWRDKAT GEMKEQTEWH RVVLFGKLAE VASEYLRKGS QVYIEGQLRT
           TSESWRDKAT GEMKEQTEWH RVVLFGKLAE VASEYLRKGS QVYIEGQLRT
           TSESWRDKAT GEMKEQTEWH RVVLFGKLAE VASEYLRKGS QVYIEGQLRT
           TSESWRDKAT GEMKEQTEWH RVVLFGKLAE VASEYLRKGS QVYIEGQLRT
           TSESWRDKAT GEMKEQTEWH RVVLFGKLAE VASEYLRKGS QVYIEGQLRT
           TSESWRDKAT GEMKEQTEWH RVVLFGKLAE VASEYLRKGS QVYIEGQLRT
           TSESWRDKAT GEMKEQTEWH RVVLFGKLAE VASEYLRKGS QVYIEGQLRT
           TSESWRDKAT GEMKEQTEWH RVVLFGKLAE VASEYLRKGS QVYIEGQLRT
           TSESWRDKAT GEMKEQTEWH RVVLFGKLAE VASEYLRKGS QVYIEGQLRT
           TSESWRDKAT GEMKEQTEWH RVVLFGKLAE VASEYLRKGS QVYIEGQLRT
           TSESWRDKAT GEMKEQTEWH RVVLFGKLAE VASEYLRKGS QVYIEGQLRT
           TSESWRDKAT GEMKEQTEWH RVVLFGKLAE VASEYLRKGS QVYIEGQLRT
           TSESWRDKAT GEMKEQTEWH RVVLFGKLAE VASEYLRKGS QVYIEGQLRT
           TSESWRDKAT GEMKEQTEWH RVVLFGKLAE VASEYLRKGS QVYIEGQLRT
           TSESWRDKAT GEMKEQTEWH RVVLFGKLAE VASEYLRKGS QVYIEGQLRT
           TSESWRDKAT GEMKEQTEWH RVVLFGKLAE VASEYLRKGS QVYIEGQLRT
           TSESWRDKAT GEMKEQTEWH RVVLFGKLAE VASEYLRKGS QVYIEGQLRT
           TSESWRDKAT GEMKEQTEWH RVVLFGKLAE VASEYLRKGS QVYIEGQLRT
           TSESWRDKAT GEMKEQTEWH RVVLFGKLAE VASEYLRKGS QVYIEGQLRT
           TSESWRDKAT GEMKEQTEWH RVVLFGKLAE VASEYLRKGS QVYIEGQLRT
           TSESWRDKAT GEMKEQTEWH RVVLFGKLAE VASEYLRKGS QVYIEGQLRT
           TSESWRDKAT GEMKEQTEWH RVVLFGKLAE VASEYLRKGS QVYIEGQLRT
           TSESWRDKAT GEMKEQTEWH RVVLFGKLAE VASEYLRKGS QVYIEGQLRT
           TSESWRDKAT GEMKEQTEWH RVVLFGKLAE VASEYLRKGS QVYIEGQLRT
           TSESWRDKAT GEMKEQTEWH RVVLFGKLAE VASEYLRKGS QVYIEGQLRT
           TSESWRDKAT GEMKEQTEWH RVVLFGKLAE VASEYLRKGS QVYIEGQLRT
           TSESWRDKAT GEMKEQTEWH RVVLFGKLAE VASEYLRKGS QVYIEGQLRT
           TSESWRDKAT GEMKEQTEWH RVVLFGKLAE VASEYLRKGS QVYIEGQLRT
           TSESWRDKAT GEMKEQTEWH RVVLFGKLAE VASEYLRKGS QVYIEGQLRT
           TSESWRDKAT GEMKEQTEWH RVVLFGKLAE VASEYLRKGS QVYIEGQLRT
           TSESWRDKAT GEMKEQTEWH RVVLFGKLAE VASEYLRKGS QVYIEGQLRT
           TSESWRDKAT GEMKEQTEWH RVVLFGKLAE VASEYLRKGS QVYIEGQLRT
           TSESWRDKAT GEMKEQTEWH RVVLFGKLAE VASEYLRKGS QVYIEGQLRT
           TSESWRDKAT GEMKEQTEWH RVVLFGKLAE VASEYLRKGS QVYIEGQLRT
           TSESWRDKAT GEMKEQTEWH RVVLFGKLAE VASEYLRKGS QVYIEGQLRT
           TSESWRDKAT GEMKEQTEWH RVVLFGKLAE VASEYLRKGS QVYIEGQLRT
           TSESWRDKAT GEMKEQTEWH RVVLFGKLAE VASEYLRKGS QVYIEGQLRT
           TSESWRDKAT GEMKEQTEWH RVVLFGKLAE VASEYLRKGS QVYIEGQLRT
           TSESWRDKAT GEMKEQTEWH RVVLFGKLAE VASEYLRKGS QVYIEGQLRT
           TSESWRDKAT GEMKEQTEWH RVVLFGKLAE VASEYLRKGS QVYIEGQLRT
           TSESWRDKAT GEMKEQTEWH RVVLFGKLAE VASEYLRKGS QVYIEGQLRT
           TSESWRDKAT GEMKEQTEWH RVVLFGKLAE VASEYLRKGS QVYIEGQLRT
           TSESWRDKAT GEMKEQTEWH RVVLFGKLAE VASEYLRKGS QVYIEGQLRT
           TSESWRDKAT GEMKEQTEWH RVVLFGKLAE VASEYLRKGS QVYIEGQLRT
           TSESWRDKAT GEMKEQTEWH RVVLFGKLAE VASEYLRKGS QVYIEGQLRT
           TSESWRDKAT GEMKEQTEWH RVVLFGKLAE VASEYLRKGS QVYIEGQLRT
           TSESWRDKAT GEMKEQTEWH RVVLFGKLAE VASEYLRKGS QVYIEGQLRT
           TSESWRDKAT GEMKEQTEWH RVVLFGKLAE VASEYLRKGS QVYIEGQLRT
           TSESWRDKAT GEMKEQTEWH RVVLFGKLAE VASEYLRKGS QVYIEGQLRT
           TSESWRDKAT GEMKEQTEWH RVVLFGKLAE VASEYLRKGS QVYIEGQLRT
           TSESWRDKAT GEMKEQTEWH RVVLFGKLAE VASEYLRKGS QVYIEGQLRT
           TSESWRDKAT GEMKEQTEWH RVVLFGKLAE VASEYLRKGS QVYIEGQLRT
           TSESWRDKAT GEMKEQTEWH RVVLFGKLAE VASEYLRKGS QVYIEGQLRT
           TSESWRDKAT GEMKEQTEWH RVVLFGKLAE VASEYLRKGS QVYIEGQLRT
           TSESWRDKAT GEMKEQTEWH RVVLFGKLAE VASEYLRKGS QVYIEGQLRT
           TSESWRDKAT GEMKEQTEWH RVVLFGKLAE VASEYLRKGS QVYIEGQLRT
           TSESWRDKAT GEMKEQTEWH RVVLFGKLAE VASEYLRKGS QVYIEGQLRT
           TSESWRDKAT GEMKEQTEWH RVVLFGKLAE VASEYLRKGS QVYIEGQLRT
           TSESWRDKAT GEMKEQTEWH RVVLFGKLAE VASEYLRKGS QVYIEGQLRT
           TSESWRDKAT GEMKEQTEWH RVVLFGKLAE VASEYLRKGS QVYIEGQLRT
           TSESWRDKAT GEMKEQTEWH RVVLFGKLAE VASEYLRKGS QVYIEGQLRT
           TSESWRDKAT GEMKEQTEWH RVVLFGKLAE VASEYLRKGS QVYIEGQLRT
           TSESWRDKAT GEMKEQTEWH RVVLFGKLAE VASEYLRKGS QVYIEGQLRT
           TSESWRDKAT GEMKEQTEWH RVVLFGKLAE VASEYLRKGS QVYIEGQLRT
           TSESWRDKAT GEMKEQTEWH RVVLFGKLAE VASEYLRKGS QVYIEGQLRT
           TSESWRDKAT GEMKEQTEWH RVVLFGKLAE VASEYLRKGS QVYIEGQLRT
           TSESWRDKAT GEMKEQTEWH RVVLFGKLAE VASEYLRKGS QVYIEGQLRT
           TSESWRDKAT GEMKEQTEWH RVVLFGKLAE VASEYLRKGS QVYIEGQLRT
           TSESWRDKAT GEMKEQTEWH RVVLFGKLAE VASEYLRKGS QVYIEGQLRT
           TSESWRDKAT GEMKEQTEWH RVVLFGKLAE VASEYLRKGS QVYIEGQLRT
           TSESWRDKAT GEMKEQTEWH RVVLFGKLAE VASEYLRKGS QVYIEGQLRT
           TSESWRDKAT GEMKEQTEWH RVVLFGKLAE VASEYLRKGS QVYIEGQLRT
           TSESWRDKAT GEMKEQTEWH RVVLFGKLAE VASEYLRKGS QVYIEGQLRT
           TSESWRDKAT GEMKEQTEWH RVVLFGKLAE VASEYLRKGS QVYIEGQLRT
           TSESWRDKAT GEMKEQTEWH RVVLFGKLAE VASEYLRKGS QVYIEGQLRT
           TSESWRDKAT GEMKEQTEWH RVVLFGKLAE VASEYLRKGS QVYIEGQLRT
           TSESWRDKAT GEMKEQTEWH RVVLFGKLAE VASEYLRKGS QVYIEGQLRT
           TSESWRDKAT GEMKEQTEWH RVVLFGKLAE VASEYLRKGS QVYIEGQLRT
           TSESWRDKAT GEMKEQTEWH RVVLFGKLAE VASEYLRKGS QVYIEGQLRT
           TSESWRDKAT GEMKEQTEWH RVVLFGKLAE VASEYLRKGS QVYIEGQLRT
           TSESWRDKAT GEMKEQTEWH RVVLFGKLAE VASEYLRKGS QVYIEGQLRT
           TSESWRDKAT GEMKEQTEWH RVVLFGKLAE VASEYLRKGS QVYIEGQLRT
           TSESWRDKAT GEMKEQTEWH RVVLFGKLAE VASEYLRKGS QVYIEGQLRT
           TSESWRDKAT GEMKEQTEWH RVVLFGKLAE VASEYLRKGS QVYIEGQLRT
           TSESWRDKAT GEMKEQTEWH RVVLFGKLAE VASEYLRKGS QVYIEGQLRT
           TSESWRDKAT GEMKEQTEWH RVVLFGKLAE VASEYLRKGS QVYIEGQLRT
           TSESWRDKAT GEMKEQTEWH RVVLFGKLAE VASEYLRKGS QVYIEGQLRT
           TSESWRDKAT GEMKEQTEWH RVVLFGKLAE VASEYLRKGS QVYIEGQLRT
           TSESWRDKAT GEMKEQTEWH RVVLFGKLAE VASEYLRKGS QVYIEGQLRT
           TSESWRDKAT GEMKEQTEWH RVVLFGKLAE VASEYLRKGS QVYIEGQLRT
           TSESWRDKAT GEMKEQTEWH RVVLFGKLAE VASEYLRKGS QVYIEGQLRT
           TSESWRDKAT GEMKEQTEWH RVVLFGKLAE VASEYLRKGS QVYIEGQLRT
           TSESWRDKAT GEMKEQTEWH RVVLFGKLAE VASEYLRKGS QVYIEGQLRT
           TSESWRDKAT GEMKEQTEWH RVVLFGKLAE VASEYLRKGS QVYIEGQLRT
           TSESWRDKAT GEMKEQTEWH RVVLFGKLAE VASEYLRKGS QVYIEGQLRT
           TSESWRDKAT GEMKEQTEWH RVVLFGKLAE VASEYLRKGS QVYIEGQLRT
           TSESWRDKAT GEMKEQTEWH RVVLFGKLAE VASEYLRKGS QVYIEGQLRT
           TSESWRDKAT GEMKEQTEWH RVVLFGKLAE VASEYLRKGS QVYIEGQLRT
           TSESWRDKAT GEMKEQTEWH RVVLFGKLAE VASEYLRKGS QVYIEGQLRT
           TSESWRDKAT GEMKEQTEWH RVVLFGKLAE VASEYLRKGS QVYIEGQLRT
           TSESWRDKAT GEMKEQTEWH RVVLFGKLAE VASEYLRKGS QVYIEGQLRT
           TSESWRDKAT GEMKEQTEWH RVVLFGKLAE VASEYLRKGS QVYIEGQLRT
           TSESWRDKAT GEMKEQTEWH RVVLFGKLAE VASEYLRKGS QVYIEGQLRT
           TSESWRDKAT GEMKEQTEWH RVVLFGKLAE VASEYLRKGS QVYIEGQLRT
           TSESWRDKAT GEMKEQTEWH RVVLFGKLAE VASEYLRKGS QVYIEGQLRT
           TSESWRDKAT GEMKEQTEWH RVVLFGKLAE VASEYLRKGS QVYIEGQLRT
           TSESWRDKAT GEMKEQTEWH RVVLFGKLAE VASEYLRKGS QVYIEGQLRT
           TSESWRDKAT GEMKEQTEWH RVVLFGKLAE VASEYLRKGS QVYIEGQLRT
           TSESWRDKAT GEMKEQTEWH RVVLFGKLAE VASEYLRKGS QVYIEGQLRT
           TSESWRDKAT GEMKEQTEWH RVVLFGKLAE VASEYLRKGS QVYIEGQLRT
           TSESWRDKAT GEMKEQTEWH RVVLFGKLAE VASEYLRKGS QVYIEGQLRT
           TSESWRDKAT GEMKEQTEWH RVVLFGKLAE VASEYLRKGS QVYIEGQLRT
           TSESWRDKAT GEMKEQTEWH RVVLFGKLAE VASEYLRKGS QVYIEGQLRT
           TSESWRDKAT GEMKEQTEWH RVVLFGKLAE VASEYLRKGS QVYIEGQLRT
           TSESWRDKAT GEMKEQTEWH RVVLFGKLAE VASEYLRKGS QVYIEGQLRT
           TSESWRDKAT GEMKEQTEWH RVVLFGKLAE VASEYLRKGS QVYIEGQLRT
           TSESWRDKAT GEMKEQTEWH RVVLFGKLAE VASEYLRKGS QVYIEGQLRT
           TSESWRDKAT GEMKEQTEWH RVVLFGKLAE VASEYLRKGS QVYIEGQLRT
           TSESWRDKAT GEMKEQTEWH RVVLFGKLAE VASEYLRKGS QVYIEGQLRT
           TSESWRDKAT GEMKEQTEWH RVVLFGKLAE VASEYLRKGS QVYIEGQLRT
           TSESWRDKAT GEMKEQTEWH RVVLFGKLAE VASEYLRKGS QVYIEGQLRT
           TSESWRDKAT GEMKEQTEWH RVVLFGKLAE VASEYLRKGS QVYIEGQLRT
           TSESWRDKAT GEMKEQTEWH RVVLFGKLAE VASEYLRKGS QVYIEGQLRT
           TSESWRDKAT GEMKEQTEWH RVVLFGKLAE VASEYLRKGS QVYIEGQLRT
           TSESWRDKAT GEMKEQTEWH RVVLFGKLAE VASEYLRKGS QVYIEGQLRT
           TSESWRDKAT GEMKEQTEWH RVVLFGKLAE VASEYLRKGS QVYIEGQLRT
           TSESWRDKAT GEMKEQTEWH RVVLFGKLAE VASEYLRKGS QVYIEGQLRT
           TSESWRDKAT GEMKEQTEWH RVVLFGKLAE VASEYLRKGS QVYIEGQLRT
           TSESWRDKAT GEMKEQTEWH RVVLFGKLAE VASEYLRKGS QVYIEGQLRT
           TSESWRDKAT GEMKEQTEWH RVVLFGKLAE VASEYLRKGS QVYIEGQLRT
           TSESWRDKAT GEMKEQTEWH RVVLFGKLAE VASEYLRKGS QVYIEGQLRT
           TSESWRDKAT GEMKEQTEWH RVVLFGKLAE VASEYLRKGS QVYIEGQLRT
           TSESWRDKAT GEMKEQTEWH RVVLFGKLAE VASEYLRKGS QVYIEGQLRT
           TSESWRDKAT GEMKEQTEWH RVVLFGKLAE VASEYLRKGS QVYIEGQLRT
           TSESWRDKAT GEMKEQTEWH RVVLFGKLAE VASEYLRKGS QVYIEGQLRT
           TSESWRDKAT GEMKEQTEWH RVVLFGKLAE VASEYLRKGS QVYIEGQLRT
           TSESWRDKAT GEMKEQTEWH RVVLFGKLAE VASEYLRKGS QVYIEGQLRT
           TSESWRDKAT GEMKEQTEWH RVVLFGKLAE VASEYLRKGS QVYIEGQLRT
           TSESWRDKAT GEMKEQTEWH RVVLFGKLAE VASEYLRKGS QVYIEGQLRT
           TSESWRDKAT GEMKEQTEWH RVVLFGKLAE VASEYLRKGS QVYIEGQLRT
           TSESWRDKAT GEMKEQTEWH RVVLFGKLAE VASEYLRKGS QVYIEGQLRT
           TSESWRDKAT GEMKEQTEWH RVVLFGKLAE VASEYLRKGS QVYIEGQLRT
           TSESWRDKAT GEMKEQTEWH RVVLFGKLAE VASEYLRKGS QVYIEGQLRT
           TSESWRDKAT GEMKEQTEWH RVVLFGKLAE VASEYLRKGS QVYIEGQLRT
           TSESWRDKAT GEMKEQTEWH RVVLFGKLAE VASEYLRKGS QVYIEGQLRT
           TSESWRDKAT GEMKEQTEWH RVVLFGKLAE VASEYLRKGS QVYIEGQLRT
           TSESWRDKAT GEMKEQTEWH RVVLFGKLAE VASEYLRKGS QVYIEGQLRT
           TSESWRDKAT GEMKEQTEWH RVVLFGKLAE VASEYLRKGS QVYIEGQLRT
           TSESWRDKAT GEMKEQTEWH RVVLFGKLAE VASEYLRKGS QVYIEGQLRT
           TSESWRDKAT GEMKEQTEWH RVVLFGKLAE VASEYLRKGS QVYIEGQLRT
           TSESWRDKAT GEMKEQTEWH RVVLFGKLAE VASEYLRKGS QVYIEGQLRT
           TSESWRDKAT GEMKEQTEWH RVVLFGKLAE VASEYLRKGS QVYIEGQLRT
           TSESWRDKAT GEMKEQTEWH RVVLFGKLAE VASEYLRKGS QVYIEGQLRT
           TSESWRDKAT GEMKEQTEWH RVVLFGKLAE VASEYLRKGS QVYIEGQLRT
           TSESWRDKAT GEMKEQTEWH RVVLFGKLAE VASEYLRKGS QVYIEGQLRT
           TSESWRDKAT GEMKEQTEWH RVVLFGKLAE VASEYLRKGS QVYIEGQLRT
           TSESWRDKAT GEMKEQTEWH RVVLFGKLAE VASEYLRKGS QVYIEGQLRT
           TSESWRDKAT GEMKEQTEWH RVVLFGKLAE VASEYLRKGS QVYIEGQLRT
           TSESWRDKAT GEMKEQTEWH RVVLFGKLAE VASEYLRKGS QVYIEGQLRT
           TSESWRDKAT GEMKEQTEWH RVVLFGKLAE VASEYLRKGS QVYIEGQLRT
           TSESWRDKAT GEMKEQTEWH RVVLFGKLAE VASEYLRKGS QVYIEGQLRT
           TSESWRDKAT GEMKEQTEWH RVVLFGKLAE VASEYLRKGS QVYIEGQLRT
           TSESWRDKAT GEMKEQTEWH RVVLFGKLAE VASEYLRKGS QVYIEGQLRT
           TSESWRDKAT GEMKEQTEWH RVVLFGKLAE VASEYLRKGS QVYIEGQLRT
           TSESWRDKAT GEMKEQTEWH RVVLFGKLAE VASEYLRKGS QVYIEGQLRT
           TSESWRDKAT GEMKEQTEWH RVVLFGKLAE VASEYLRKGS QVYIEGQLRT
           TSESWRDKAT GEMKEQTEWH RVVLFGKLAE VASEYLRKGS QVYIEGQLRT
           TSESWRDKAT GEMKEQTEWH RVVLFGKLAE VASEYLRKGS QVYIEGQLRT
           TSESWRDKAT GEMKEQTEWH RVVLFGKLAE VASEYLRKGS QVYIEGQLRT
           TSESWRDKAT GEMKEQTEWH RVVLFGKLAE VASEYLRKGS QVYIEGQLRT
           TSESWRDKAT GEMKEQTEWH RVVLFGKLAE VASEYLRKGS QVYIEGQLRT
           TSESWRDKAT GEMKEQTEWH RVVLFGKLAE VASEYLRKGS QVYIEGQLRT
           TSESWRDKAT GEMKEQTEWH RVVLFGKLAE VASEYLRKGS QVYIEGQLRT
           TSESWRDKAT GEMKEQTEWH RVVLFGKLAE VASEYLRKGS QVYIEGQLRT
           TSESWRDKAT GEMKEQTEWH RVVLFGKLAE VASEYLRKGS QVYIEGQLRT
           TSESWRDKAT GEMKEQTEWH RVVLFGKLAE VASEYLRKGS QVYIEGQLRT
           TSESWRDKAT GEMKEQTEWH RVVLFGKLAE VASEYLRKGS QVYIEGQLRT
           TSESWRDKAT GEMKEQTEWH RVVLFGKLAE VASEYLRKGS QVYIEGQLRT
           TSESWRDKAT GEMKEQTEWH RVVLFGKLAE VASEYLRKGS QVYIEGQLRT
           TSESWRDKAT GEMKEQTEWH RVVLFGKLAE VASEYLRKGS QVYIEGQLRT
           TSESWRDKAT GEMKEQTEWH RVVLFGKLAE VASEYLRKGS QVYIEGQLRT
           TSESWRDKAT GEMKEQTEWH RVVLFGKLAE VASEYLRKGS QVYIEGQLRT
           TSESWRDKAT GEMKEQTEWH RVVLFGKLAE VASEYLRKGS QVYIEGQLRT
           TSESWRDKAT GEMKEQTEWH RVVLFGKLAE VASEYLRKGS QVYIEGQLRT
           TSESWRDKAT GEMKEQTEWH RVVLFGKLAE VASEYLRKGS QVYIEGQLRT
           TSESWRDKAT GEMKEQTEWH RVVLFGKLAE VASEYLRKGS QVYIEGQLRT
           TSESWRDKAT GEMKEQTEWH RVVLFGKLAE VASEYLRKGS QVYIEGQLRT
           TSESWRDKAT GEMKEQTEWH RVVLFGKLAE VASEYLRKGS QVYIEGQLRT
           TSESWRDKAT GEMKEQTEWH RVVLFGKLAE VASEYLRKGS QVYIEGQLRT
           TSESWRDKAT GEMKEQTEWH RVVLFGKLAE VASEYLRKGS QVYIEGQLRT
           TSESWRDKAT GEMKEQTEWH RVVLFGKLAE VASEYLRKGS QVYIEGQLRT
           TSESWRDKAT GEMKEQTEWH RVVLFGKLAE VASEYLRKGS QVYIEGQLRT
           TSESWRDKAT GEMKEQTEWH RVVLFGKLAE VASEYLRKGS QVYIEGQLRT
           TSESWRDKAT GEMKEQTEWH RVVLFGKLAE VASEYLRKGS QVYIEGQLRT
           TSESWRDKAT GEMKEQTEWH RVVLFGKLAE VASEYLRKGS QVYIEGQLRT
           TSESWRDKAT GEMKEQTEWH RVVLFGKLAE VASEYLRKGS QVYIEGQLRT
           TSESWRDKAT GEMKEQTEWH RVVLFGKLAE VASEYLRKGS QVYIEGQLRT
           TSESWRDKAT GEMKEQTEWH RVVLFGKLAE VASEYLRKGS QVYIEGQLRT
           TSESWRDKAT GEMKEQTEWH RVVLFGKLAE VASEYLRKGS QVYIEGQLRT
           TSESWRDKAT GEMKEQTEWH RVVLFGKLAE VASEYLRKGS QVYIEGQLRT
           TSESWRDKAT GEMKEQTEWH RVVLFGKLAE VASEYLRKGS QVYIEGQLRT
           TSESWRDKAT GEMKEQTEWH RVVLFGKLAE VASEYLRKGS QVYIEGQLRT
           TSESWRDKAT GEMKEQTEWH RVVLFGKLAE VASEYLRKGS QVYIEGQLRT
           TSESWRDKAT GEMKEQTEWH RVVLFGKLAE VASEYLRKGS QVYIEGQLRT
           TSESWRDKAT GEMKEQTEWH RVVLFGKLAE VASEYLRKGS QVYIEGQLRT
           TSESWRDKAT GEMKEQTEWH RVVLFGKLAE VASEYLRKGS QVYIEGQLRT
           TSESWRDKAT GEMKEQTEWH RVVLFGKLAE VASEYLRKGS QVYIEGQLRT
           TSESWRDKAT GEMKEQTEWH RVVLFGKLAE VASEYLRKGS QVYIEGQLRT
           TSESWRDKAT GEMKEQTEWH RVVLFGKLAE VASEYLRKGS QVYIEGQLRT
           TSESWRDKAT GEMKEQTEWH RVVLFGKLAE VASEYLRKGS QVYIEGQLRT
           TSESWRDKAT GEMKEQTEWH RVVLFGKLAE VASEYLRKGS QVYIEGQLRT
           TSESWRDKAT GEMKEQTEWH RVVLFGKLAE VASEYLRKGS QVYIEGQLRT
           TSESWRDKAT GEMKEQTEWH RVVLFGKLAE VASEYLRKGS QVYIEGQLRT
           TSESWRDKAT GEMKEQTEWH RVVLFGKLAE VASEYLRKGS QVYIEGQLRT
           TSESWRDKAT GEMKEQTEWH RVVLFGKLAE VASEYLRKGS QVYIEGQLRT
           TSESWRDKAT GEMKEQTEWH RVVLFGKLAE VASEYLRKGS QVYIEGQLRT
           TSESWRDKAT GEMKEQTEWH RVVLFGKLAE VASEYLRKGS QVYIEGQLRT
           TSESWRDKAT GEMKEQTEWH RVVLFGKLAE VASEYLRKGS QVYIEGQLRT
           TSESWRDKAT GEMKEQTEWH RVVLFGKLAE VASEYLRKGS QVYIEGQLRT
           TSESWRDKAT GEMKEQTEWH RVVLFGKLAE VASEYLRKGS QVYIEGQLRT
           TSESWRDKAT GEMKEQTEWH RVVLFGKLAE VASEYLRKGS QVYIEGQLRT
           TSESWRDKAT GEMKEQTEWH RVVLFGKLAE VASEYLRKGS QVYIEGQLRT
           TSESWRDKAT GEMKEQTEWH RVVLFGKLAE VASEYLRKGS QVYIEGQLRT
           TSESWRDKAT GEMKEQTEWH RVVLFGKLAE VASEYLRKGS QVYIEGQLRT
           TSESWRDKAT GEMKEQTEWH RVVLFGKLAE VASEYLRKGS QVYIEGQLRT
           TSESWRDKAT GEMKEQTEWH RVVLFGKLAE VASEYLRKGS QVYIEGQLRT
           TSESWRDKAT GEMKEQTEWH RVVLFGKLAE VASEYLRKGS QVYIEGQLRT
           TSESWRDKAT GEMKEQTEWH RVVLFGKLAE VASEYLRKGS QVYIEGQLRT
           TSESWRDKAT GEMKEQTEWH RVVLFGKLAE VASEYLRKGS QVYIEGQLRT
           TSESWRDKAT GEMKEQTEWH RVVLFGKLAE VASEYLRKGS QVYIEGQLRT
           TSESWRDKAT GEMKEQTEWH RVVLFGKLAE VASEYLRKGS QVYIEGQLRT
           TSESWRDKAT GEMKEQTEWH RVVLFGKLAE VASEYLRKGS QVYIEGQLRT
           TSESWRDKAT GEMKEQTEWH RVVLFGKLAE VASEYLRKGS QVYIEGQLRT
           TSESWRDKAT GEMKEQTEWH RVVLFGKLAE VASEYLRKGS QVYIEGQLRT
           TSESWRDKAT GEMKEQTEWH RVVLFGKLAE VASEYLRKGS QVYIEGQLRT
           TSESWRDKAT GEMKEQTEWH RVVLFGKLAE VASEYLRKGS QVYIEGQLRT
           TSESWRDKAT GEMKEQTEWH RVVLFGKLAE VASEYLRKGS QVYIEGQLRT
           TSESWRDKAT GEMKEQTEWH RVVLFGKLAE VASEYLRKGS QVYIEGQLRT
           TSESWRDKAT GEMKEQTEWH RVVLFGKLAE VASEYLRKGS QVYIEGQLRT
           TSESWRDKAT GEMKEQTEWH RVVLFGKLAE VASEYLRKGS QVYIEGQLRT
           TSESWRDKAT GEMKEQTEWH RVVLFGKLAE VASEYLRKGS QVYIEGQLRT
           TSESWRDKAT GEMKEQTEWH RVVLFGKLAE VASEYLRKGS QVYIEGQLRT
           TSESWRDKAT GEMKEQTEWH RVVLFGKLAE VASEYLRKGS QVYIEGQLRT
           TSESWRDKAT GEMKEQTEWH RVVLFGKLAE VASEYLRKGS QVYIEGQLRT
           TSESWRDKAT GEMKEQTEWH RVVLFGKLAE VASEYLRKGS QVYIEGQLRT
           TSESWRDKAT GEMKEQTEWH RVVLFGKLAE VASEYLRKGS QVYIEGQLRT
           TSESWRDKAT GEMKEQTEWH RVVLFGKLAE VASEYLRKGS QVYIEGQLRT
           TSESWRDKAT GEMKEQTEWH RVVLFGKLAE VASEYLRKGS QVYIEGQLRT
           TSETWRDKQT GEMREQTEWH RVVLFGKLAE VASEYLRKGA QVYIDGQLRT
           TSETWRDKQT GEMREQTEWH RVVLFGKLAE VASEYLRKGA QVYIDGQLRT
           TSETWRDKQT GEMREQTEWH RVVLFGKLAE VASEYLRKGA QVYIDGQLRT
           TSETWRDKQT GEMREQTEWH RVVLFGKLAE VASEYLRKGA QVYIDGQLRT
           TSETWRDKQT GEMREQTEWH RVVLFGKLAE VASEYLRKGA QVYIDGQLRT
           TSETWRDKQT GEMREQTEWH RVVLFGKLAE VASEYLRKGA QVYIDGQLRT
           TSETWRDKQT GEMREQTEWH RVVLFGKLAE VASEYLRKGA QVYIDGQLRT
           TSETWRDKQT GEMREQTEWH RVVLFGKLAE VASEYLRKGA QVYIDGQLRT
           TSETWRDKQT GEMREQTEWH RVVLFGKLAE VASEYLRKGA QVYIDGQLRT
           TSETWRDKQT GEMREQTEWH RVVLFGKLAE VASEYLRKGA QVYIDGQLRT
           TSETWRDKQT GEMREQTEWH RVVLFGKLAE VASEYLRKGA QVYIDGQLRT
           TSETWRDKQT GEMREQTEWH RVVLFGKLAE VASEYLRKGA QVYIDGQLRT
           TSETWRDKQT GEMREQTEWH RVVLFGKLAE VASEYLRKGA QVYIDGQLRT
           TSETWRDKQT GEMREQTEWH RVVLFGKLAE VASEYLRKGA QVYIDGQLRT
           TSETWRDKQT GEMREQTEWH RVVLFGKLAE VASEYLRKGA QVYIDGQLRT
           TSETWRDKQT GEMREQTEWH RVVLFGKLAE VASEYLRKGA QVYIDGQLRT
           TSETWRDKQT GEMREQTEWH RVVLFGKLAE VASEYLRKGA QVYIDGQLRT
           TSETWRDKTT GEMREQTEWH RVVLFGKLAE VASEYLRKGA QVYIEGQLRT
           TSESWRDKQS GEQKEVTEWH RVVIFGKLAE IAGEYLRKGS QVYIEGQLRT
           TSDTWRDKQS GEMKEVTEWH RVVLYGKLAE VAGEYLHKGS QVYIEGQLKT
           TSDTWRDKQS GEMKEVTEWH RVVLYGKLAE VAGEYLHKGS QVYIEGQLKT
           TSDTWKDKQS GEMKEVTEWH RIVIYGKLAE IAGEYLRKGS KVYIEGQLKT
           TSDTWKDKLS GEMKEVTEWH RIVIYGKLAE IAGEYLRKGS KVYIEGQLKT
           TSEQWRDKQT GEQKEQTEWH RVVMSGKLAE IASEYLRKGS EVYLEGKLRT
           TSEQWRDKQT GEQKEQTEWH RVVMSGKLAE IASEYLRKGS EVYLEGKLRT
           TSEQWRDKQT GEQKEQTEWH RVVMSGKLAE IASEYLRKGS EVYLEGKLRT
           TSEQWRDKQT GEQKEQTEWH RVVMSGKLAE IASEYLRKGS EVYLEGKLRT
           TSEQWRDKQT GEQKEQTEWH RVVMSGKLAE IASEYLRKGS EVYLEGKLRT
           TSEQWRDKQT GEQKEQTEWH RVVMSGKLAE IASEYLRKGS EVYLEGKLRT
           TSEQWRDKQT GEQKEQTEWH RVVMSGKLAE IASEYLRKGS EVYLEGKLRT
           TSEQWRDKQT GEQKEQTEWH RVVMSGKLAE IASEYLRKGS EVYLEGKLRT
           TSEQWRDKQT GEQKEQTEWH RVVMSGKLAE IASEYLRKGS EVYLEGKLRT
           TSEQWRDKQT GEQKEQTEWH RVVMSGKLAE IASEYLRKGS EVYLEGKLRT
           TSEQWRDKQT GEQKEQTEWH RVVMSGKLAE IASEYLRKGS EVYLEGKLRT
           TSEQWRDKQT GEQKEQTEWH RVVMSGKLAE IASEYLRKGS EVYLEGKLRT
           TSEQWRDKQT GEQKEQTEWH RVVMSGKLAE IASEYLRKGS EVYLEGKLRT
           TSEQWRDKQT GEQKEQTEWH RVVMSGKLAE IASEYLRKGS EVYLEGKLRT
           TSEQWRDKQT GEQKEQTEWH RVVMSGKLAE IASEYLRKGS EVYLEGKLRT
           TSEQWRDKQT GEQKEQTEWH RVVMSGKLAE IASEYLRKGS EVYLEGKLRT
           TSEQWRDKQT GEQKEQTEWH RVVMSGKLAE IASEYLRKGS EVYLEGKLRT
           TSEQWRDKQT GEQKEQTEWH RVVMSGKLAE IASEYLRKGS EVYLEGKLRT
           TSEQWRDKQT GEKKEQTEWH RVVMSGKLAE IASEYLRKGS EVYLEGKLRT
           TSEQWRDKKT GEQKEQTEWH RVVMSGKLEE IASEYLRKGS EVYLEGKLRT
           TSEQWRDKKT GEQKEQTEWH RVVMSWKLAE IASEYLRKGS EVYLEGKLRT
           TSEQWRDKKT GEQKEQTEWH RVVMSWKLAE IASEYLRKGS EVYLEGKLRT
           TSEQWRDKKT GEQKEQTEWH RVVMSWKLAE IASEYLRKGS EVYLEGKLRT
           TSEQWRDKKT GEQKEQTEWH RVVMSWKLAE IASEYLRKGS EVYLEGKLRT
           TSEQWRDKKT GEQKEQTEWH RVVMSGKLAE IASEYLRKGS EVYLEGKLRT
           TSEQWRDKKT GEQKEQTEWH RVVMSGKLAE IASEYLRKGS EVYLEGKLRT
           TSEQWRDKKT GEQKEQTEWH RVVMSGKLAE IASEYLRKGS EVYLEGKLRT
           TSEQWRDKKT GEQKEQTEWH RVVMSGKLAE IASEYLRKGS EVYLEGKLRT
           TSEQWRDKKT GEQKEQTEWH RVVMSGKLAE IASEYLRKGS EVYLEGKLRT
           TSEQWRDKKT GEQKEQTEWH RVVMSGKLAE IASEYLRKGS EVYLEGKLRT
           TSEQWRDKKT GEQKEQTEWH RVVMSGKLAE IASEYLRKGS EVYLEGKLRT
           TSEQWRDKNT GEQKELTEWH RVAVSGKLAE VVGQYVKKGD QIYFEGMLRT
           TSEQWRDKNT GEQKELTEWH RVAVSGKLAE VVGQYVKKGD QIYFEGMLRT
           TSEQWRDKNT GEQKELTEWH RVAVSGKLAE VVGQYVKKGD QIYFEGMLRT
           TSEQWRDKNT GEQKELTEWH RVAVSGKLAE VVGQYVKKGD QIYFEGMLRT
           TSEQWRDKNT GEQKELTEWH RVAVSGKLAE VVGQYVKKGD QIYFEGMLRT
           TSEQWRDKNT GEQKELTEWH RVAVSGKLAE VVGQYVKKGD QIYFEGMLRT
           TSEQWRDKNT GEQKELTEWH RVAVSGKLAE VVGQYVKKGD QIYFEGMLRT
           TSEQWRDKNT GEQKELTEWH RVAVSGKLAE VVGQYVKKGD QIYFEGMLRT
           TSEQWRDKNT GEQKELTEWH RVAVSGKLAE VVGQYVKKGD QIYFEGMLRT
           TSEQWRDKNT GEQKELTEWH RVAVSGKLAE VVGQYVKKGD QIYFEGMLRT
           TSEQWRDKNT GEQKELTEWH RVAVSGKLAE VVGQYVKKGD QIYFEGMLRT
           TSEQWRDKNT GEQKELTEWH RVAVSGKLAE VVGQYVKKGD QIYFEGMLRT
           TSEQWRDKNT GEQKELTEWH RVAVSGKLAE VVGQYVKKGD QIYFEGMLRT
           TSEQWRDKNT GEQKELTEWH RVAVSGKLAE VVGQYVKKGD QIYFEGMLRT
           TSEQWRDKNT GEQKELTEWH RVAVSGKLAE VVGQYVKKGD QIYFEGMLRT
           TSEQWRDKNT GEQKELTEWH RVAVSGKLAE VVGQYVKKGD QIYFEGMLRT
           TSEQWRDKNT GEQKELTEWH RVAVSGKLAE VVGQYVKKGD QIYFEGMLRT
           TSEQWRDKNT GEQKELTEWH RVAVSGKLAE VVGQYVKKGD QIYFEGMLRT
           TSEQWRDKNT GEQKELTEWH RVAVSGKLAE VVGQYVKKGD QIYFEGMLRT
           TSEQWRDKNT GEQKELTEWH RVAVSGKLAE VVGQYVKKGD QIYFEGMLRT
           TSEQWRDKNT GEQKELTEWH RVAVSGKLAE VVGQYVKKGD QIYFEGMLRT
           TSEQWRDKNT GEQKELTEWH RVAVSGKLAE VVGQYVKKGD QIYFEGMLRT
           TSEQWRDKNT GEQKELTEWH RVAVSGKLAE VVGQYVKKGD QIYFEGMLRT
           TSEQWRDKNT GEQKELTEWH RVAVSGKLAE VVGQYVKKGD QIYFEGMLRT
           TSEQWRDKNT GKQKELTEWH RVAVSGKLAE VVGQYVKKGD QIYFEGMLRT
           TSEQWRDKNT GEQKELTEWH RVAVSGKLAE VVGQYVKKGD QIYFEGMLRT
           TSEQWRDKNT GEQKELTEWH RVAVSGKLAE VVGQYVKKGD QIYFEGMLRT

           RSWED--NGI TRYVTEILVK TTGTMQMLGR AAGAQTQPEE GQQFS-GQPQ
           RSWED--NGI TRYVTEILVK TTGTVQMLGR A------PQQ NAQAQ-PKPQ
           RSWED--NGI TRYVTEILVK TTGTMQMLGR AAGAQTQPEE GQQFS-GQPQ
           RSWDD--NGI TRYITEILVK TTGTMQMLGS A------PQQ NAQAQ-PKPQ
           RSWED--NGI TRYVTEILVK TTGTMQMLGC AAGAQTQPEE AQQFS-GQPQ
           RSWED--NGI TRYVTEILVK TTGTMQMLGS A------PQQ NAQVQ-PQPQ
           RSWED--NGI TRYVTEILVK TTGTMQMLVR AAGAQTQPEE GQQFS-GQ--
           RSWED--NGI TRYVTEILVK TTGTMQMLGR AAGAQTQPEE GQQFS-GQPQ
           RSWED--NGI TRYVTEILVK TTGTMQMLGS A------PQQ NAQVQ-PQPQ
           RKWTD-DAGV ERYTTEIIVS QGGTMQMIGA RRDD------ ------SQST
           RSWED--NGI TRYVTEILVK TTGTMQMLGR AAGTQTQPEE AQQFS-GQPQ
           RSWED--NGI TRYVTEILVK TTGTMQMLGS A------PQQ NAQVQ-PQPQ
           RSWED--NGI TRYVTEILVK TTGTMQMLGR AAGTQTQPEE AQQFS-GQPQ
           RSWED--NGI TRYVTEILVK TTGTMQMLGS A------PQQ NAQAQ-PKPQ
           RSWED--NGI TRYVTEILVK TTGTMQMLGR AAGTQTQPEE AQQFS-GQPQ
           RSWED--NGI TRYVTEILVK TTGTMQMLVR AAGAQTQPEE GQQFS-GQ--
           RSWED--NGI TRYVTEILVK TTGTMQMLVR AAGAQTQPEE GQQFS-GQ--
           RSWED--NGI TRYVTEILVK TTGTMQMLGR VAGAQTQPEE GQQFS-GQSQ
           RSWED--NGI TRYVTEILVK TTGTMQMLGR AAGTQTQPEE AQQFS-GQPQ
           RSWDD-NNGV TRYITEILVK NTGTMQMLGR AAGAQTQPEE TQQFS-GQPQ
           RSWED--NGI TRYVTEILVK TTGTVQMLGR A------PQQ NAQAQ-PKPQ
           RSWED--NGI TRYVTEILVK TTGTMQMLGS A------PQQ NAQVQ-PQPQ
           RSWED--NGI TRYVTEILVK TTGTVQMLGR A------PQQ NAQAQ-PKPQ
           RSWED--NGI TRYVTEILVK TTGTMQMLRS A------PQQ NAQTQ-PEPQ
           RKWTD-SQQI ERYTTEVHCV ---EMQMLGG RG-------- ------NAPQ
           RSWED--NGI TRYVTEILVK TTGTMQMLGS A------PQQ NAQAQ-PKPQ
           RSWED--NGI TRYVTEILVK TTGTMQMLGR AAGAQTQPEE AQQFS-GQPQ
           RSWED--NGI TRYVTEILVK TTGTMQMLGR AAGAQTQPEE GQQFS-GQPQ
           RKWTD-DAGV ERYTTEIIVS QGGTMQMIGA RRDD------ ------SQSS
           RSWED--NGI TRYVTEILVK TTGTVQMLGR A------PQQ NAQAQ-PKPQ
           RSWED--NGI TRYVTEILVK TTGTMQMLVR AAGAQTQPEE GQQFS-GQ--
           RSWED--NGI TRYVTEILVK TTGTMQMLGR AAGTQTQPEE AQQFS-GQPQ
           RSWED--NGI TRYVTEILVK TTGTMQMLGR AAGTQTQPEE AQQFS-GQPQ
           RSWED--NGI TRYVTEILVK TTGTMQMLGR AAGAQTQPEE GQQFS-GQPQ
           RSWED--NGI TRYVTEILVK TTGTMQMLGR AAGAQTQPEE GQQFS-GQPQ
           RSWED--NGI TRYVTEILVK TTGTMQMLVR AAGAQTQPEE GQQFS-GQ--
           RSWED--NGI TRYVTEILVK TTGTMQMLVR AAGAQTQPEE GQQFS-GQ--
           RSWED--NGI TRYVTEILVK TTGTMQMLGR AAGAQTQPEE GQQFS-GQPQ
           RSWED--NGI TRYVTEILVK TTGTMQMLVR AAGAQTQPEE GQQFS-GQ--
           RSWED--NGI TRYVTEILVK TTGTMQMLGR AAGAQTQLEE GQQFS-GQPQ
           RSWED--NGI TRYVTEILVK TTGTMQMLGR AAGAQTQPEE GQQFS-GQPQ
           RKWTD-SQQI ERYTTEVHCV ---EMQMLGG RG-------- ------NAPQ
           RSWED--NGI TRYVTEILVK TTGTMQMLGS A------PQQ NAQAQ-PKPQ
           RSWED--NGI TRYVTEILVK TTGTMQMLGR VAGAQTQPEE GQQFS-GQSQ
           RSWED--NGI TRYVTEILVK TTGTMQMLVR AAGAQTQPEE GQQFS-GQPQ
           RKWTD-DAGV ERYTTEIIVS QGGTMQMIGT RRDD------ ------SQSS
           RSWED--NGI TRYVTEILVK TTGTMQMLVR AAGAQTQPEE GQQFS-GQPQ
           RNWQD-DAGV TRYVTDVLVG QNGTLQMLGG RRESGE-PES A-----AQPQ
           RSWED--NGI TRYVTEILVK TTGTMQMLGR AAGAQTQPEE GQQFS-GQPQ
           RSWED--NGI TRYVTEILVK TTGTVQMLGR A------PQQ NAQAQ-PKPQ
           RSWED--NGI TRYVTEILVK TTGTMQMLGR AAGTQTQPEE AQQFS-GQPQ
           RSWED--NGI TRYVTEILVK TTGTMQMLGR AAGAQTQPEE AQQSS-GQSQ
           RKWTD-QAGV EKYTTEVVVN VGGTMQMLGG R--------- --------SQ
           RSWDD--NGI TRYITEILVK TTGTMQMLGS A------PQQ NAQAQ-PKPQ
           RSWED--NGI TRYVTEILVK TTGTMQMLVR AAGAQTQPEE GQQFS-GQPQ
           RSWED--NGI TRYVTEILVK TTGTMQMLGR VAGAQTQPEE GQQFS-GQSQ
           RSWED--NGI TRYVTEILVK TTGTMQMLGR AAGAQTQPEE GQQFS-GQPQ
           RSWED--NGI TRYVTEILVK TTGTMQMLGS A------PQQ NAQVQ-PQPQ
           RSWED--NGI TRYVTEILVK TTGTMQMLGR AAGAQTQPEE GQQFS-GQPQ
           RSWED--NGI TRYVTEILVK TTGTMQMLVR AAGAQTQPEE GQQFS-GQ--
           RKWTD-DAGV ERYTTEIIVS QGGTMQMIGT RRDD------ ------SQSS
           RSWED--NGI TRYVTEILVK TTGTVQMLGR A------PQQ NAQAQ-PKPQ
           RSWED--NGI TRYVTEILVK TTGTMQMLGR AAGAQTQPEE GQQFS-GQPQ
           RSWED--NGI TRYVTEILVK TTGTMQMLGR VAGAQTQPEE GQQFS-GQSQ
           RSWED--NGI TRYVTEILVK TTGTMQMLGR AAGTQTQPEE AQQFS-GQPQ
           RSWED--NGI TRYVTEILVK TTGTMQMLGR AAGTQTQPEE AQQFS-GQPQ
           RSWED--NGI TRYVTEILVK TTGTMQMLGR AAGTQTQPEE AQQFS-GQPQ
           RSWED--NGI TRYVTEILVK TTGTMQMLGS A------PQQ NAQVQ-PQPQ
           RSWED--NGI TRYVTEILVK TTGTMQMLVR AAGAQTQPEE GQQFS-GQ--
           RSWED--NGI TRYVTEILVK TTGTMQMLVR AAGAQTQPEE GQQFS-GQPQ
           RSWED--NGI TRYVTEILVK TTGTMQMLVR AAGAQTQPEE GQQFS-GQPQ
           RSWED--NGI TRYVTEILVK TTGTMQMLGS A------PQQ NAQVQ-PQPQ
           RSWED--NGI TRYVTEILVK TTGTMQMLGR VAGAQTQPEE GQQFS-GQSQ
           RSWED--NGI TRYVTEILVK TTGTMQMLGR AAGAQTQPEE GQQFS-GQPQ
           RSWED--NGI TRYVTEILVK TTGTMQMLGS A------PQQ NAQVQ-PQPQ
           RSWED--NGI TRYVTEILVK TTGTMQMLGR AAGTQTQPEE AQQFS-GQPQ
           RSWED--NGI TRYVTEILVK TTGTMQMLGS A------PQQ NAQTQ-PEPQ
           RKWTD-DAGV ERYTTEIIVS QGGTMQMIGA RRDD------ ------SQSS
           RSWED--NGI TRYVTEILVK TTGTMQMLVR AAGAQTQPEE GQQFS-GQ--
           RSWED--NGI TRYVTEILVK TTGTMQMLVR AAGAQTQPEE GQQFS-GQ--
           RSWED--NGI TRYVTEILVK TTGTMQMLGR AAGAQTQPEE GQQFS-GQPQ
           RKWTD-SQQI ERYTTEVHCV ---EMQMLGG RG-------- ------NAPQ
           RSWED--NGI TRYVTEILVK TTGTMQMLGR AAGAQTQPEE GQQFS-GQPQ
           RSWED--NGI TRYVTEILVK TTGTMQMLGS A------PQQ NAQVQ-PQPQ
           RSWED--NGI TRYVTEILVK TTGTMQMLGR AAGAQTQPEE GQQFS-GQPQ
           RSWED--NGI TRYVTEILVK TTGTMQMLVR AAGAQTQPEE GQQFS-GQPQ
           RSWED--NGI TRYVTEILVK TTGTMQMLVR AAGAQTQPEE GQQFS-GQ--
           RSWED--NGI TRYVTEILVK TTGTMQMLVR AAGAQTQPEE GQQFS-GQ--
           RSWED--NGI TRYVTEILVK TTGTVQMLGR A------PQQ NAQAQ-PKPQ
           RKWTD-DAGV ERYTTEIIVS QGGTMQMIGA RRDD------ ------SQSS
           RSWED--NGI TRYVTEILVK TTGTVQMLGR A------PQQ NAQAQ-PKPQ
           RSWED--NGI TRYVTEILVK TTGTMQMLGS A------PQQ NAQVQ-PQPQ
           RSWED--NGI TRYVTEILVK TTGTMQMLGS A------PQQ NAQVQ-PQPQ
           RSWED--NGI TRYVTEILVK TTGTMQMLGS A------PQQ NAQVQ-PQPQ
           RKWTD-QSGL EKYVTEVVVN VGGTMQMLGG RRE------- ------SQPQ
           RSRED--NGI TRYVTEILVK TTGTMQMLGR AAGAQTQPEE GQQFS-GH--
           RNWED--NGI TRYVTEILVK TTGTMQMLGR AAGAQTQPEE GQQFS-GHPQ
           RSRED--NGI TRYVTEILVK TTGTMQMLGR AAGAQTQPEE GQQFS-GH--
           RSWED--NGI TRYVTEILVK TTGTVQMLGR AAGAQTQPEE GQQFS-GQYQ
           RSWED--NGI TRYVTEILVK TTGTVQMLGR A------PQQ NAQAQ-PKPQ
           RSWED--NGI TRYVTEILVK TTGTMQMLGS A------PQQ NAQVQ-PQPQ
           RSWED--NGI TRYVTEILVK TTGTMQMLGS A------PQQ NAQAQ-PKPQ
           RSWED--NGI TRYVTEILVK TTGTMQMLVR AAGAQTQPEE GQQFS-GQ--
           RKWTD-DAGV ERYTTEIIVS QGGTMQMIGA RRDD------ ------SQSS
           RKWTD-SQQI ERYTTEVHCV ---EMQMLGG RG-------- ------NAPQ
           RKWTD-DAGV ERYTTEIIVS QGGTMQMIGA RRDD------ ------SQSS
           RSWED--NGI TRYVTEILVK TTGTMQMLGS A------PQQ NAQAQ-PEPQ
           RSWED--NGI TRYVTEILVK TTGTMQMLGS A------PQQ NAQAQ-PKPQ
           RSWED--NGI TRYVTEILVK TTGTMQMLVR AAGAQTQPEE GQQFS-GQ--
           RSWED--NGI TRYVTEILVK TTGTMQMLVR AAGAQTQPEE GQQFS-GQ--
           RSWED--NGI TRYVTEILVK TTGTMQMLVR AAGAQTQPEE GQQFS-GQ--
           RSWED--NGI TRYVTEILVK TTGTMQMLVR AAGAQTQPEE GQQFS-GQ--
           RSWED--NGI TRYVTEILVK TTGTMQMLVR AAGAQTQPEE GQQFS-GQ--
           RSWED--NGI TRYVTEILVK TTGTMQMLVR AAGAQTQPEE GQQFS-GQ--
           RSWED--NGI TRYVTEILVK TTGTMQMLVR AAGAQTQPEE GQQFS-GQ--
           RSWED--NGI TRYVTEILVK TTGTMQMLVR AAGAQTQPEE GQQFS-GQ--
           RSWED--NGI TRYVTEILVK TTGTMQMLVR AAGAQTQPEE GQQFS-GQ--
           RSWED--NGI TRYVTEILVK TTGTMQMLVR AAGAQTQPEE GQQFS-GQ--
           RSWED--NGI TRYVTEILVK TTGTMQMLGR AAGAQTQPEE GQQFS-GQPQ
           RSWDD-NNGA TRYITEILVK TTGTMQMLGR AAGAQTQPEE AQQFS-GQPQ
           RSWED--NGI TRYVTEILVK TTGTMQMLGS A------PQQ NAQAQ-PKPQ
           RSWED--NGI TRYVTEILVK TTGTMQMLGS A------PQQ NAQAQ-PKPQ
           RSWDD-NNGA TRYITEILVK TTGTMQMLGR AAGAQTQPEE AQQFS-GQPQ
           RSWED--NGI TRYVTEILVK TTGTMQMLGS A------PQQ NAQAQ-PKPQ
           RSWDD-NNGA TRYITEILVK TTGTMQMLGR AAGAQTQPEE AQQFS-GQPQ
           RSWED--NGI TRYVTEILVK TTGTMQMLGS A------PQQ NAQAQ-PKPQ
           RSWDD-NNGA TRYITEILVK TTGTMQMLGR AAGAQTQPEE AQQFS-GQPQ
           RSWED--NGI TRYVTEILVK TTGTMQMLGS A------PQQ NAQAQ-PQPQ
           RSWED--NGI TRYVTEILVK TTGTMQMLVR AAGAQTQPEE GQQFS-GQ--
           RSWED--NGI TRYVTEILVK TTGTMQMLVR AAGAQTQPEE GQQFS-GQ--
           RSWED--NGI TRYVTEILVK TTGTMQMLVR AAGAQTQPEE GQQFS-GQ--
           RSWED--NGI TRYVTEILVK TTGTMQMLVR AAGAQTQPEE GQQFS-GQ--
           RSWED--NGI TRYVTEILVK TTGTMQMLVR AAGAQTQPEE GQQFS-GQ--
           RSWED--NGI TRYVTEILVK TTGTMQMLVR AAGAQTQPEE GQQFS-GQ--
           RSWED--NGI TRYVTEILVK TTGTMQMLVR AAGAQTQPEE GQQFS-GQ--
           RSWED--NGI TRYVTEILVK TTGTMQMLVR AAGAQTQPEE GQQFS-GQ--
           RSWED--NGI TRYVTEILVK TTGTMQMLVR AAGAQTQPEE GQQFS-GQ--
           RSWDD-NNGV TRYITEILVK NTGTMQMLGR AAGAQTQPEE TQQFS-GQPQ
           RSWED--NGI TRYVTEILVK TTGTVQMLGS A------PQQ NAQAQ-PQPQ
           RSWED--NGI TRYVTEILVK TTGTVQMLGR A------PQQ NAQAQ-PKPQ
           RSWED--NGI TRYVTEILVK TTGTMQMLGR AAGTQTQPEE AQQFS-GQPQ
           RSWED--NGI TRYVTEILVK TTGTMQMLGR AAGAQTQPEE GQQFS-GQPQ
           RSWED--NGI TRYVTEILVK TTGTVQMLGR A------PQQ NVQAQ-PKPQ
           RSWED--NGI TRYVTEILVK TTGTMQMLGR AAGAQTQPEE GQQFS-GQPQ
           RSWED--NGI TRYVTEILVK TTGTMQMLGR AAGAQTQPEE GQQFS-GQPQ
           RSWED--NGI TRYVTEILVK TTGTMQMLGR AAGTQTQPEE AQQFS-GQPQ
           RKWTD-DAGV ERYTTEIIVS QGGTMQMIGA RRDD------ ------SQSS
           RSWED--NGI TRYVTEILVK TTGTMQMLGS A------PQQ NAQVQ-PQPQ
           RSWED--NGI TRYVTEILVK TTGTMQMLGR AAGAQTQPEE AQQSS-GQSQ
           RSWED--NGI TRYVTEILVK TTGTMQMLGR AAGAQTQPEE AQQSS-GQSQ
           RNWQD-DSGV TRYVTEIVVG QNGTMQMLGG RRDGGQ-PQS TAPQQPAQPQ
           RSWED--NGI TRYVTEILVK TTGTMQMLGR AAGTQTQPEE AQQFS-GQPQ
           RNWQD-DSGV TRYVTEIVVG QNGTMQMLGG RRDGGQ-PQS TAPQQPAQPQ
           RSWDD-NNGV TRYITEILVK TTGTMQMLGR AAGAQTQPEE AQQFS-GQPQ
           RNWQD-DSGV TRYVTEIVVG QNGTMQMLGG RRDGGQ-PQS TAPQQPAQPQ
           RSWED--NGI TRYVTEILVK TTGTMQMLGR AAGAQTQPEE GQQFS-GQPQ
           RNWQD-DSGV TRYVTEIVVG QNGTMQMLGG RRDGGQ-PQS TAPQQPAQPQ
           RSWED--NGI TRYVTEILVK TTGTMQMLGR AAGAQTQPEE GQQFS-GQPQ
           RNWQD-DSGV TRYVTEIVVG QNGTMQMLGG RRDGGQ-PQS TAPQQPAQPQ
           RSWED--NGI TRYVTEILVK TTGTMQMLGR AAGAQTQPEE GQQFS-GQPQ
           RSWED--NGI TRYVTEILVK TTGTMQMLGR AAGTQTQPEE AQQFS-GQPQ
           RSWDD--NGI TRYITEILVK TTGTMQMLGS A------PQQ NAQAQ-PKPQ
           RSWED--NGI TRYVTEILVK TTGTMQMLVR AVGAQTQPEE GQQFS-GQ--
           RSWED--NGI TRYVTEILVK TTGTMQMLGS A------PQQ NAQVQ-PQPQ
           RSWED--NGI TRYVTEILVK TTGTMQMLVR AAGAQTQPEE GQQFS-GQ--
           RKWTD-EAGV ERYTTEIIVS QGGTMQMIGA RRDD------ ------SQSS
           RSWED--NGI TRYVTEILVK TTGTMQMLGS A------PQQ NAQVQ-PQPQ
           RSWED--NGI TRYVTEILVK TTGTVQMLGR A------PQQ NAQAQ-PKPQ
           RKWQD-KDQQ DRYSTEVVVS MNGVMQMLGG RQGGGA-PAG ---------Q
           RSWED--NGI TRYVTEILVK TTGTMQMLGR AAGAQTQLEE GQQFS-GQPQ
           RSWDD-NNGA TRYITEILVK TTGTMQMLGR AAGAQTQPEE AQQFS-GQPQ
           RSWED--NGI TRYVTEILVK TTGTMQMLGS A------PQQ NAQAQ-PKPQ
           RSWED--NGI TRYVTEILVK TTGTVQMLGR A------PQQ NAQAQ-PKPQ
           RSWED--NGI TRYVTEILVK TTGTMQMLGR AAGAQTQPEE GQQFS-GQPQ
           RNWQD-DAGV TRYVTEVLVG QNGTLQMLGG RRESGV-PES A-----AQPQ
           RKWTD-SQQI ERYTTEVHCV ---EMQMLGG RG-------- ------NAPQ
           RSWED--NGI TRYVTEILVK TTGTMQMLGR AAGAQTQPEE GQQFS-GQPQ
           RSWED--NGI TRYVTEILVK TTGTVQMLGR A------PQQ NVQAQ-PKPQ
           RSWED--NGI TRYVTEILVK TTGTMQMLGS A------PQQ NAQAQ-PQPQ
           RSWED--NGI TRYVTEILVK TTGTMQMLGR AAGTQTQPEE AQQFS-GQPQ
           RSWED--NGI TRYVTEILVK TTGTMQMLGR AAGAQTQPEE GQQFS-GQPQ
           RKWTD-QAGV EKYTTEVVVN VGGTMQMLGG R--------- --------PQ
           RSWED--NGI TRYVTEILVK TTGTMQMLGR VAGAQTQPEE GQQFS-GQSQ
           RSWED--NGI TRYVTEILVK TTGTVQMLGR A------PQQ NAQAQ-PKPQ
           RKWTD-QSGL EKYVTEVVVN VGGTMQMLGG RRE------- ------SQPQ
           RSWED--NGI TRYVTEILVK TTGTMQMLGR AAGAQTQPEE GQQFS-GQPQ
           RKWTD-SQQI ERYTTEVHCV ---EMQMLGG RG-------- ------NAPQ
           RSWED--NGI TRYVTEILVK TTGTMQMLGR AAGTQTQPEE AQQFS-GQPQ
           RSWED--NGI TRYVTEILVK TTGTMQMLGR AAGTQTQPEE AQQFS-GQPQ
           RSWED--NGI TRYVTEILVK TTGTMQMLGR AAGAQTQPEE GQQFS-GQPQ
           RSWED--NGI TRYVTEILVK TTGTMQMLGR AAGAQTQPEE GQQFS-GQPQ
           RNWQD-DAGV TRYVTEVLVG QNGTLQMLGG RRESGV-PES A-----AQPQ
           RSWED--NGI TRYVTEILVK TTGTMQMLGR AAGAQTQPEE GQQFS-GQPQ
           RKWTD-QAGV EKYTTEVVVN VGGTMQMLGG R--------- --------PQ
           RSWED--NGI TRYVTEILVK TTGTMQMLGR AAGAQTQPEE GQQFS-GQSQ
           RKWTD-SQQI ERYTTEVHCV ---EMQMLGG RG-------- ------NAPQ
           RKWTD-SQQI ERYTTEVHCV ---EMQMLGG RG-------- ------NAPQ
           RSWED--NGI TRYVTEILVK TTGTMQMLGR AAGAQTQPEE GQQFS-GQPQ
           RSWED--NGI TRYVTEILVK TTGTMQMLGR VAGAQTQPEE GQQFS-GQ--
           RSWED--NGI TRYVTEILVK TTGTMQMLGR AAGAQTQPEE GQQFS-GQPQ
           RKWTD-DAGV ERYTTEIIVS QGGTMQMIGA RRDD------ ------SQSS
           RSWED--NGI TRYVTEILVK TTGTMQMLGS A------PQQ NAQVQ-PQPQ
           RSWED--NGI TRYVTEILVK TTGTVQMLGR A------PQQ NVQAQ-PKPQ
           RSWED--NGI TRYVTEILVK TTGTMQMLGS A------PQQ NAQVQ-PQPQ
           RKWTD-DAGV ERYTTEIIVS QGGTMQMIGA RRDD------ ------SQSS
           RSWED--NGI TRYVTEILVK TTGTMQMLGR AAGTQTQPEE AQQFS-GQPQ
           RKWTD-DAGV ERYTTEIIVS QGGTMQMIGA RRDD------ ------SQSS
           RSWED--NGI TRYVTEILVK TTGTMQMLGR AAGTQTQPEE AQQFS-GQPQ
           RSWED--NGI TRYVTEILVK TTGTMQMLGR AAGAQTQPEE GQQFS-GQPQ
           RSWED--NGI TRYVTEILVK TTGTMQMLGR AAGAQTQPEE GQQFS-AQPQ
           RSWED--NGI TRYVTEILVK TTGTMQMLGR AAGAQTQPEE GQQFS-GQPQ
           RSWED--NGI TRYVTEILVK TTGTMQMLGR AAGAQTQPEE GQQFS-GQPQ
           RSWED--NGI TRYVTEILVK TTGTMQMLGS A------PQQ NAQVQ-PQPQ
           RSWED--NGI TRYVTEILVK TTGTMQMLGR AAGAQTQPEE GQQFS-GQPQ
           RSWED--NGI TRYVTEILVK TTGTVQMLGR A------PQQ NAQAQ-PKPQ
           RKWTD-SQQI ERYTTEVHCV ---EMQMLGG RG-------- ------NAPQ
           RSWED--NGI TRYVTEILVK TTGTMQMLGR AAGAQTQPEE GQQFS-GQPQ
           RSWED--NGI TRYVTEILVK TTGTVQMLGR A------PQQ NAQAQ-PKPQ
           RSWED--NGI TRYVTEILVK TTGTMQMLGR AAGAQTQPEE GQQFS-GQPQ
           RSWED--NGI TRYVTEILVK TTGTVQMLGR A------PQQ NAQAQ-PKPQ
           RSWED--NGI TRYVTEILVK TTGTMQMLGR AAGTQTQPEE AQQFS-GQPQ
           RSWED--NGI TRYVTEILVK TTGTVQMLGR A------PQQ NAQAQ-PKPQ
           RSWED--NGI TRYVTEILVK TTGTMQMLGR AAGTQTQPEE AQQFS-GQPQ
           RSWED--NGI TRYVTEILVK TTGTMQMLGR AAGTQTQPEE AQQFS-GQPQ
           RSWED--NGI TRYVTEILVK TTGTMQMLGR AAGAQTQPEE GQQFS-GQPQ
           RKWTD-SQQI ERYTTEVHCV ---EMQMLGG RG-------- ------NAPQ
           RSWED--NGI TRYVTEILVK TTGTMQMLGS A------PQQ NAQVQ-PQPQ
           RSWED--NGI TRYVTEILVK TTGTMQMLVR AAGAQTQPEE GQQFS-GQ--
           RNWQD-DSGV TRYVTEIVVG QNGTMQMLGG RRDGGQ-PQN TAPQQPAQPQ
           RSWED--NGI TRYVTEILVK TTGTMQMLVR AAGAQTQPEE GQQFS-GQPQ
           RSWED--NGI TRYVTEILVK TTGTMQMLGR AAGAQTQPEE GQQFS-GQPQ
           RSWED--NGI TRYVTEILVK TTGTVQMLGR A------PQQ NAQAQ-PKPQ
           RSWED--NGI TRYVTEILVK TTGTMQMLVR AAGAQTQPEE GQQFS-GQ--
           RSWED--NGI TRYVTEILVK TTGTMQMLVR AAGAQTQPEE GQQFS-GQ--
           RSWED--NGI TRYVTEILVK TTGTMQMLGS A------PQQ NAQAQ-PQPQ
           RSWED--NGI TRYVTEILVK TTGTMQMLGS A------PQQ NAQAQ-PKPQ
           RSWED--NGI TRYVTEILVK TTGTMQMLGS A------PQQ NAQVQ-PQPQ
           RSWED--NGI TRYVTEILVK TTGTMQMLRS A------PQQ NAQTQ-PEPQ
           RSWED--NGI TRYVTEILVK TTGTMQMLGS A------PQQ NAQAQ-PQPQ
           RSWED--NGI TRYVTEILVK TTGTMQMLGR AAGTQTQPEE AQQFS-GQPQ
           RSWED--NGI TRYVTEILVK TTGTVQMLGR A------PQQ NAQAQ-PKPQ
           RCWED--NGI TRYVTEILVK TTGTMQMLGR AAGAQTQPEE AQQFS-GQPQ
           RSWED--NGI TRYVTEILVK TTGTMQMLGR VAGAQTQPEE GQQFS-GQSQ
           RSWED--NGI TRYVTEILVK TTGTVQMLGR A------PQQ NAQAQ-PKPQ
           RSWED--NGI TRYVTEILVK TTGTMQMLGR AAGAQTQPEE GQQFS-AQPQ
           RSWED--NGI TRYVTEILVK TTGTVQMLGR A------PQQ NAQAQ-PKPQ
           RKWTD-DAGV ERYTTEIIVS QGGTMQMIGA RRDD------ ------SQSS
           RSWED--NGI TRYVTEILVK TTGTVQMLGR A------PQQ NAQAQ-PKPQ
           RSWED--NGI TRYVTEILVK TTGTMQMLGR AAGTQTQPEE AQQFS-GQPQ
           RSWED--NGI TRYVTEILVK TTGTMQMLGR AAGAQTQLEE GQQFS-GQPQ
           RSWED--NGI TRYVTEILVK TTGTMQMLGS A------PQQ NAQAQ-PKPQ
           RSWED--NGI TRYVTEILVK TTGTMQMLGR AAGAQTQPEE GQQFS-GQPQ
           RSWED--NGI TRYVTEILVK TTGTVQMLGR A------PQQ NAQAQ-PKPQ
           RSWED--NGI TRYVTEILVK TTGTMQMLGR AAGTQTQPEE AQQFS-GQPQ
           RSWED--NGI TRYVTEILVK TTGTMQMLGR AAGTQTQPEE AQQFS-GQPQ
           RSWED--NGI TRYVTEILVK TTGTMQMLGR AAGTQTQPEE AQQFS-GQPQ
           RSWED--NGI TRYVTEILVK TTGTVQMLGR A------PQQ NAQAQ-PKPQ
           RSWED--NGI TRYVTEILVK TTGTVQMLGR A------PQQ NAQAQ-PKPQ
           RSWED--NGI TRYVTEILVK TTGTMQMLGR AAGAQTQPEE GQQFS-GQPQ
           RSWED--NGI TRYVTEILVK TTGTMQMLGS A------PQQ NAQVQ-PQPQ
           RKWTD-DAGV ERYTTEIIVS QGGTMQMIGA RRDD------ ------SQSS
           RKWTD-DAGV ERYTTEIIVS QGGTMQMIGA RRDD------ ------SQSS
           RSWED--NGI TRYVTEILVK TTGTMQMLGS A------PQQ NAQAQ-PQPQ
           RSWED--NGI TRYVTEILVK TTGTVQMLGR A------PQQ NAQAQ-PKPQ
           RSWED--NGI TRYVTEILVK TTGTMQMLGS A------PQQ NAQAQ-PEPQ
           RSWED--NGI TRYVTEILVK TTGTMQMLGS A------PQQ NAQAQ-PQPQ
           RSWDD--NGI TRYITEILVK TTGTMQMLGS A------PQQ NAQAQ-PKPQ
           RSWED--NGI TRYVTEILVK TTGTMQMLRS A------PQQ NAQTQ-PEPQ
           RSWED--NGI TRYVTEILVK TTGTMQMLGS A------PQQ NAQAQ-PEPQ
           RSWED--NGI TRYVTEILVK TTGTVQMLGR A------PQQ NAQAQ-PKPQ
           RSWED--NGI TRYVTEILVK TTGTMQMLGS A------PQQ NAQAQ-PQPQ
           RSWED--NGI TRYVTEILVK TTGTMQMLGR AAGTQTQPEE AQQFS-GQPQ
           RSWED--NGI TRYVTEILVK TTGTMQMLGS A------PQQ NAQAQ-PQPQ
           RSWED--NGI TRYVTEILVK TTGTVQMLGR A------PQQ NAQAQ-PKPQ
           RSWED--NGI TRYVTEILVK TTGTMQMLGS A------PQQ NAQAQ-PKPQ
           RSWED--NGI TRYVTEILVK TTGTMQMLRS A------PQQ NAQTQ-PEPQ
           RSWED--NGI TRYVTEILVK TTGTMQMLGS A------PQQ NAQAQ-PKPQ
           RSWED--NGI TRYVTEILVK TTGTMQMLGS A------PQQ NAQAQ-PKPQ
           RSWED--NGI TRYVTEILVK TTGTMQMLGS A------PQQ NAQAQ-PKPQ
           RSWED--NGI TRYVTEILVK TTGTMQMLGS A------PQQ NAQAQ-PKPQ
           RSWED--NGI TRYVTEILVK TTGTMQMLGS A------PQQ NAQAQ-PQPQ
           RSWED--NGI TRYVTEILVK TTGTMQMLGS A------PQQ NAQAQ-PEPQ
           RSWED--NGI TRYVTEILVK TTGTVQMLGR A------PQQ NAQAQ-PKPQ
           RSWED--NGI TRYVTEILVK TTGTMQMLGS A------PQQ NAQVQ-PQPQ
           RSWED--NGI TRYVTEILVK TTGTMQMLGR AAGTQTQPEE AQQFS-GQPQ
           RSWED--NGI TRYVTEILVK TTGTMQMLGR AAGTQTQPEE AQQFS-GQPQ
           RKWTD-DAGV ERYTTEIIVS QGGTMQMIGA RRDD------ ------SQSS
           RSWED--NGI TRYVTEILVK TTGTMQMLGR AAGTQTQPEE AQQFS-GQPQ
           RKWTD-QAGV EKYTTEVVVN VGGTMQMLGG R--------- --------SQ
           RSWED--NGI TRYVTEILVK TTGTMQMLGS A------PQQ NAQAQ-PKPQ
           RSWED--NGI TRYVTEILVK TTGTMQMLGR AAGAQTQPEE GQQFS-GQPQ
           RKWTD-DAGV ERYTTEIIVS QGGTMQMIGA RRDD------ ------SQSS
           RSWED--NGI TRYVTEILVK TTGTMQMLGR AAGAQTQPEE GQQFS-GQPQ
           RSWED--NGI TRYVTEILVK TTGTMQMLGS A------PQQ NAQAQ-PKPQ
           RSWED--NGI TRYVTEILVK TTGTMQMLGS A------PQQ NAQVQ-PQPQ
           RSWED--NGI TRYVTEILVK TTGTMQMLGR AAGAQTQPEE GQQFS-GQPQ
           RSWED--NGI TRYVTEILVK TTGTMQMLGS A------PQQ NAQVQ-PQPQ
           RSWED--NGI TRYVTEILVK TTGTMQMLGR AAGAQTQPEE GQQFS-GQPQ
           RSWED--NGI TRYVTEILVK TTGTMQMLGS A------PQQ NAQVQ-PQPQ
           RSWED--NGI TRYVTEILVK TTGTVQMLGR A------PQQ NAQAQ-PKPQ
           RSWDD-NNGV TRYITEILVK NTGTMQMLGR AAGTQTQPEE AQQFS-GQPQ
           RSWDD--NGI TRYITEILVK TTGTMQMLGS A------PQQ NAQAQ-PKPQ
           RKWTD-DVGV ERYTTEIIVS QGGTMQMIGA RRDD------ ------SQSS
           RSWED--NGI TRYVTEILVK TTGTMQMLGR AAGAQTQLEE GQQFS-GQPQ
           RSWED--NGI TRYVTEILVK TTGTMQMLGR AAGAQTQPEE GQQFS-GQPQ
           RSWED--NGI TRYVTEILVK TTGTMQMLGR VAGAQTQPEE GQQFS-GQSQ
           RSWED--NGI TRYVTEILVK TTGTMQMLGS A------PQQ NAQVQ-PQPQ
           RSWED--NGI TRYVTEILVK TTGTMQMLGR AAGAQTQPEE GQQFS-GQPQ
           RSWED--NGI TRYVTEILVK TTGTMQMLGR AAGAQTQPEE AQQFS-GQPQ
           RSWED--NGI TRYVTEILVK TTGTMQMLGR AAGTQTQPEE AQQFS-GQPQ
           RSWED--NGI TRYVTEILVK TTGTMQMLGR AAGAQTQPEE GQQFS-GQ--
           RSWED--NGI TRYVTEILVK TTGTVQMLGR A------PQQ NAQAQ-PKPQ
           RSWED--NGI TRYVTEILVK TTGTMQMLGS A------PQQ NAQAQ-PKPQ
           RSWED--NGI TRYVTEILVK TTGTMQMLGR AAGAQTQPEE GQQFS-GQ--
           RSWED--NGI TRYVTEILVK TTGTMQMLGR AAGTQTQPEE AQQFS-GQPQ
           RSWED--NGI TRYVTEILVK TTGTMQMLGS A------PQQ NAQVQ-PQPQ
           RKWTD-SQQI ERYTTEVHCV ---EMQMLGG RG-------- ------NAPQ
           RKWTD-DAGV ERYTTEIIVS QGGTMQMIGA RRDD------ ------SQFS
           RSWED--NGI TRYVTEILVK TTGTMQMLGR AAGAQTQPEE AQQFS-GQSQ
           RKWTD-DAGV ERYTTEIIVS QGGTMQMIGA RRDD------ ------SQSS
           RSWED--NGI TRYVTEILVK TTGTVQMLGR A------PQQ NAQAQ-PKPQ
           RSWDD--NGI TRYITEILVK TTGTMQMLGS A------PQQ NAQAQ-PKPQ
           RKWTD-SQQI ERYTTEVHCV ---EMQMLGG RG-------- ------NAPQ
           RKWQD-KDQQ DRYSTEVVVS MNGVMQMLGG RQGGGA-PAG ---------Q
           RSWED--NGI TRYVTEILVK TTGTMQMLGR AAGAQTQPEE GQQFS-AQPQ
           RSWED--NGI TRYVTEILVK TTGTMQMLGR AAGAQTQPEE GQQFS-AQPQ
           RKWTD-SQQI ERYTTEVHCV ---EMQMLGG RG-------- ------NAPQ
           RSWED--NGI TRYVTEILVK TTGTMQMLGS A------PQQ NAQVQ-PQPQ
           RSWED--NGI TRYVTEILVK TTGTMQMLGS A------PQQ NAQAQ-PKPQ
           RKWTD-DAGV ERYTTEIIVS QGGTMQMIDT RRDD------ ------SQSS
           RSWED--NGI TRYVTEILVK TTGTVQMLGR A------PQQ NAQAQ-PKPQ
           RSWED--NGI TRYVTEILVK TTGTMQMLGR AAGAQTQPEE GQQFS-GQPQ
           RSWED--NGI TRYVTEILVK TTGTMQMLGR AAGAQTQPEE AQQFS-GQPQ
           RSWED--NGI TRYVTEILVK TTGTMQMLGR AAGAQTQLEE GQQFS-GQPQ
           RKWTD-DVGV ERYTTEIIVS QGGTMQMIGT RRDD------ ------SQSS
           RKWQD-KDQQ DRYSTEIVVS MNGVMQMLGG RQGGGA-PAG ---------Q
           RSWED--NGI TRYVTEILVK TTGTVQMLGR A------PQQ NAQAQ-PKPQ
           RSWED--NGI TRYVTEILVK TTGTMQMLGR AAGAQTQPEE GQQFS-GQPQ
           RKWTD-DAGV ERYTTEIIVS QGGTMQMIGA RRDD------ ------SQSS
           RSWED--NGI TRYVTEILVK TTGTVQMLGR A------PQQ NAQAQ-PKPQ
           RSWED--NGI TRYVTEILVK TTGTMQMLVR AAGAQTQPEE GQQFS-GQPQ
           RSWDD--NGI TRYITEILVK TTGTMQMLGS A------PQQ NAQAQ-PKPQ
           RSWED--NGI TRYVTEILVK TTGTMQMLGR AAGAQTQPEE GQQFS-GQPQ
           RSWED--NGI TRYVTEILVK TTGTMQMLGS A------PQQ NAQVQ-PQPQ
           RSWED--NGI TRYVTEILVK TTGTMQMLGS A------PQQ NAQAQ-PKPQ
           RKWQD-KDQQ DRYSTEVVVS MNGVMQMLGG RQGGGA-PAG ---------Q
           RSWED--NGI TRYVTEILVK TTGTMQMLGR AAGTQTQPEE AQQFS-GQPQ
           RSWED--NGI TRYVTEILVK TTGTMQMLGR AAGTQTQPEE AQQFS-GQPQ
           RSWED--NGI TRYVTEILVK TTGTMQMLGR AAGAQTQPEE AQQFS-GQPQ
           RSWED--NGI TRYVTEILVK TTGTVQMLGR A------PQQ NAQAQ-PKPQ
           RSWED--NGI TRYVTEILVK TTGTMQMLGS A------PQQ NAQAQ-PKPQ
           RSWED--NGI TRYVTEILVK TTGTMQMLGS A------PQQ NAQVQ-PQPQ
           RSWED--NGI TRYVTEILVK TTGTMQMLGR AAGTQTQPEE AQQFS-GQPQ
           RSWED--NGI TRYVTEILVK TTGTMQMLGS A------PQQ NAQVQ-PQPQ
           RKWTD-DAGV ERYTTEIIVS QGGTMQMIGA RRDD------ ------SQST
           RSWED--NGI TRYVTEILVK TTGTMQMLGS A------PQQ NAQAQ-PQPQ
           RSWED--NGI TRYVTEILVK TTGTMQMLGS A------PQQ NAQAQ-PQPQ
           RSWED--NGI TRYVTEILVK TTGTMQMLGS A------PQQ NAQAQ-PQPQ
           RSWED--NGI TRYVTEILVK TTGTMQMLGR AAGAQTQPEE GQQFS-GQPQ
           RSWED--NGI TRYVTEILVK TTGTMQMLGS A------PQQ NAQAQ-PQPQ
           RSWED--NGI TRYVTEILVK TTGTMQMLGS A------PQQ NAQAQ-PQPQ
           RSWED--NGI TRYVTEILVK TTGTMQMLGR AAGTQTQPEE AQQFS-GQPQ
           RSWED--NGI TRYVTEILVK TTGTMQMLGS A------PQQ NAQAQ-PEPQ
           RSWED--NGI TRYVTEILVK TTGTMQMLGS A------PQQ NAQAQ-PQPQ
           RSWED--NGI TRYVTEILVK TTGTMQMLGS A------PQQ NAQAQ-PQPQ
           RNWED--NGI TRYVTEILVK TTGTMQMLGR AAGAQTQPEE GQQFS-GHPQ
           RKWTD-DAGV ERYTTEIIVS QGGTMQMIGA RRDD------ ------SQST
           RSWED--NGI TRYVTEILVK TTGTMQMLGR AAGAQTQPEE GQQFS-GQPQ
           RSWED--NGI TRYVTEILVK TTGTMQMLGR AAGTQTQPEE AQQFS-GQPQ
           RKWTD-DAGV ERYTTEIIVS QGGTMQMIGA RRDD------ ------SQSS
           RSWED--NGI TRYVTEILVK TTGTMQMLGR AAGTQTQPEE AQQFS-GQPQ
           RSWED--NGI TRYVTEILVK TTGTMQMLGS A------PQQ NAQAQ-PEPQ
           RSWED--NGI TRYVTEILVK TTGTMQMLGR AAGTQTQPEE AQQFS-GQPQ
           RSWED--NGI TRYVTEILVK TTGTVQMLGR A------PQQ NAQAQ-PKPQ
           RSWED--NGI TRYVTEILVK TTGTMQMLGS A------PQQ NAQAQ-PQPQ
           RSWED--NGI TRYVTEILVK TTGTMQMLGR AAGTQTQPEE AQQFS-GQPQ
           RSWED--NGI TRYVTEILVK TTGTMQMLGR AAGAQTQPEE GQQFS-GQPQ
           RSWED--NGI TRYVTEILVK TTGTMQMLGS A------PQQ NAQAQ-PQPQ
           RSWED--NGI TRYVTEILVK TTGTMQMLGR AAGTQTQPEE AQQFS-GQPQ
           RSWED--NGI TRYVTEILVK TTGTMQMLGR VAGAQTQPEE GQQFS-GQSQ
           RSWED--NGI TRYVTEILVK TTGTVQMLGR A------PQQ NAQAQ-PKPQ
           RSWED--NGI TRYVTEILVK TTGTVQMLGR A------PQQ NAQAQ-PKPQ
           RSWED--NGI TRYVTEILVK TTGTMQMLGR AAGAQTQPEE GQQFS-GQPQ
           RSWED--NGI TRYVTEILVK TTGTMQMLGS A------PQQ NAQTQ-PEPQ
           RSWED--NGI TRYVTEILVK TTGTMQMLGS A------PQQ NAQTQ-PEPQ
           RKWTD-DAGV ERYTTEIIVS QGGTMQMIGA RRDD------ ------SQSS
           RSWED--NGI TRYVTEILVK TTGTMQMLGR AAGTQTQPEE AQQFS-GQPQ
           RKWTD-DAGV ERYTTEIIVS QGGTMQMIGA RRDD------ ------SQSS
           RKWTD-SQQI ERYTTEVHCV ---EMQMLGG RG-------- ------NAPQ
           RSWED--NGI TRYVTEILVK TTGTMQMLGS A------PQQ NAQAQ-PKPQ
           RKWQD-KDQQ DRYSTEVVVS MNGVMQMLGG RQGGGA-PAG ---------Q
           RSWED--NGI TRYVTEILVK TTGTMQMLGS A------PQQ NAQAQ-PQPQ
           RKWTD-DAGV ERYTTEIIVS QGGTMQMIGT RRDD------ ------SQSS
           RSWED--NGI TRYVTEILVK TTGTMQMLGR AAGTQTQPEE AQQFS-GQPQ
           RSWED--NGI TRYVTEILVK TTGTMQMLGR AAGTQTQPEE AQQFS-GQPQ
           RKWTD-DAGV ERYTTEIIVS QGGTMQMIGA RRDD------ ------SQFS
           RSWED--NGI TRYVTEILVK TTGTMQMLGS A------PQQ NAQAQ-PQPQ
           RSWED--NGI TRYVTEILVK TTGTMQMLGS A------PQQ NAQAQ-PEPQ
           RSWED--NGI TRYVTEILVK TTGTMQMLGR AAGAQTQPEE GQQFS-GQPQ
           RSWED--NGI TRYVTEILVK TTGTMQMLGR AAGAQTQPEE GQQFS-GQPQ
           RSWED--NGI TRYVTEILVK TTGTMQMLGS A------PQQ NAQVQ-PQPQ
           RSWED--NGI TRYVTEILVK TTGTMQMLGS A------PQQ NAQVQ-PQPQ
           RSWED--NGI TRYVTEILVK TTGTMQMLGR AAGAQTQPEE GQQFS-GQPQ
           RSWED--NGI TRYVTEILVK TTGTVQMLGR A------PQQ NAQAQ-PKPQ
           RSWED--NGI TRYVTEILVK TTGTMQMLGR AAGTQTQPEE AQQFS-GQPQ
           RSWED--NGI TRYVTEILVK TTGTMQMLGS A------PQQ NAQAQ-PKPQ
           RSWED--NGI TRYVTEILVK TTGTMQMLGR AAGTQTQPEE AQQFS-GQPQ
           RSWED--NGI TRYVTEILVK TTGTMQMLGR AAGAQTQPEE GQQFS-GQPQ
           RSWED--NGI TRYVTEILVK TTGTMQMLGS A------PQQ NAQVQ-PQPQ
           RSWDD--NGI TRYITEILVK TTGTMQMLGS A------PQQ NAQAQ-PKPQ
           RSWED--NGI TRYVTEILVK TTGTMQMLGR AAGTQTQPEE AQQFS-GQPQ
           RSWED--NGI TRYVTEILVK TTGTMQMLGR AAGTQTQPEE AQQFS-GQPQ
           RSWED--NGI TRYVTEILVK TTGTMQMLGR AAGAQTQPEE GQQFS-GQPQ
           RSWED--NGI TRYVTEILVK TTGTMQMLGS A------PQQ NAQAQ-PKPQ
           RSWED--NGI TRYVTEILVK TTGTMQMLGS A------PQQ NAQAQ-PKPQ
           RSWED--NGI TRYVTEILVK TTGTMQMLGS A------PQQ NAQAQ-PKPQ
           RSWED--NGI TRYVTEILVK TTGTMQMLGS A------PQQ NAQAQ-PKPQ
           RSWED--NGI TRYVTEILVK TTGTMQMLGS A------PQQ NAQAQ-PKPQ
           RSWED--NGI TRYVTEILVK TTGTVQMLGS A------PQQ NAQAQ-PQPQ
           RSWED--NGI TRYVTEILVK TTGTMQMLGS A------PQQ NAQAQ-PQPQ
           RSWED--NGI TRYVTEILVK TTGTMQMLGS A------PQQ NAQVQ-PQPQ
           RSWED--NGI TRYVTEILVK TTGTMQMLGS A------PQQ NAQVQ-PQPQ
           RSWED--NGI TRYVTEILVK TTGTVQMLGR A------PQQ NAQAQ-PKPQ
           RKWTD-DAGV ERYTTEIIVS QGGTMQMIGA RRDD------ ------SQSS
           RSWED--NGI TRYVTEILVK TTGTMQMLGR VAGAQTQPEE GQQFS-GQSQ
           RSWED--NGI TRYVTEILVK TTGTMQMLGR AAGAQTQPEE GQQFS-AQPQ
           RSWED--NGI TRYVTEILVK TTGTMQMLGR AAGAQTQPEE GQQFS-AQPQ
           RSWED--NGI TRYVTEILVK TTGTMQMLGR AAGAQTQPEE GQQFS-AQPQ
           RSWED--NGI TRYVTEILVK TTGTMQMLVR AAGAQTQPEE GQQFS-GQPQ
           RSWED--NGI TRYVTEILVK TTGTMQMLVR AAGAQTQPEE GQQFS-GQPQ
           RSWED--NGI TRYVTEILVK TTGTMQMLGR AAGAQTQPEE AQQSS-GQSQ
           RSWED--NGI TRYVTEILVK TTGTMQMLVR AVGAQTQPEE GQQFS-GQ--
           RSWED--NGI TRYVTEILVK TTGTMQMLGS A------PQQ NAQVQ-PQPQ
           RSWED--NGI TRYVTEILVK TTGTMQMLGS A------PQQ NAQAQ-PKPQ
           RSWED--NGI TRYVTEILVK TTGTIQMLGS A------PQQ NAQAQ-PKPQ
           RKWTD-QSGQ DRYTTEVVVN VGGTMQMLGG RQSGGA-PTG GNIGG-GQPQ
           RKWFDQQNGV DRYATEVVVS VNGTLQMLGS PRQQGS---- ---GV-APAH
           RKWTD-QSGQ DRYTTEVVVN VGGTMQMLGG RQSGGA-PAG GNIGG-GQPQ
           RKWTD-QSGQ DRYTTEVVVN VGGTMQMLGG RQSGGA-PAG GNIGG-GQPQ
           RKWTD-QSGQ DRYTTEVVVN VGGTMQMLGG RQSGGA-PAG GNIGG-GQPQ
           RKWTD-QSGQ DRYTTEVVVN VGGTMQMLGG RQSGGA-PAG GNIGG-GQPQ
           RKWTD-QSGQ DRYTTEVVVN VGGTMQMLGG RQSGGA-PAG GNIGG-GQPQ
           RKWFDQQNGV DRYATEVVVS VNGTLQMLGS PRQQGS---- ---GA-APAH
           RKWTD-DAGV ERYTTEIIVS QGGTMQMIGA RRDD------ ------SQSS
           RKWTD-DAGV ERYTTEIIVS QGGTMQMIGA RRDD------ ------SQSS
           RKWTD-DAGV ERYTTEIIVS QGGTMQMIGA RRDD------ ------SQSS
           RKWTD-QSGQ DRYTTEVVVN VGGTMQMLGG RQGGDA-PAG GNIGG-GQPQ
           RKWTD-QSGQ DRYTTEVVVN VGGTMQMLGG RQGGGA-PAG GNIGG-GQPQ
           RKWTD-QSGQ DRYTTEVVVN VGGTMQMLGG RQGGGA-PAG GNIGG-GQPQ
           RKWTD-QSGQ DRYTTEVVVN VGGTMQMLGG RQGGGA-PAG GNIGG-GQPQ
           RKWTD-QSGQ DRYTTEVVVN VGGTMQMLGG RQGGGA-PAG GNIGG-GQPQ
           RKWTD-QSGQ DRYTTEVVVN VGGTMQMLGG RQGGGA-PAG GNIGG-GQPQ
           RKWTD-QSGQ DRYTTEVVVN VGGTMQMLGG RQGGGA-PAG GNIGG-GQPQ
           RKWTD-QSGQ DRYTTEVVVN VGGTMQMLGG RQGGGA-PAG GNIGG-GQPQ
           RKWTD-QSGQ DRYTTEVVVN VGGTMQMLGG RQGGGA-PAG GNIGG-GQPQ
           RKWTD-QSGQ DRYTTEVVVN VGGTMQMLGG RQGGGA-PAG GNIGG-GQPQ
           RKWTD-QSGQ DRYTTEVVVN VGGTMQMLGG RQGGGA-PAG GNIGG-GQPQ
           RKWTD-QSGQ DRYTTEVVVN VGGTMQMLGG RQGGGA-PAG GNIGG-GQPQ
           RKWTD-QSGQ DRYTTEVVVN VGGTMQMLGG RQGGGA-PAG GNIGG-GQPQ
           RKWTD-QSGQ DRYTTEVVVN VGGTMQMLGG RQGGGA-PAG GNIGG-GQPQ
           RKWTD-QSGQ DRYTTEVVVN VGGTMQMLGG RQGGGA-PAG GNIGG-GQPQ
           RKWTD-QSGQ DRYTTEVVVN VGGTMQMLGG RQGGGA-PAG GNIGG-GQPQ
           RKWTD-QSGQ DRYTTEVVVN VGGTMQMLGG RQGGGA-PAG GNIGG-GQPQ
           RKWTD-QSGQ DRYTTEVVVN VGGTMQMLGG RQGGGA-PAG GNIGG-GQPQ
           RKWTD-QSGQ DRYTTEVVVN VGGTMQMLGG RQGGGA-PAG GNIGG-GQPQ
           RKWTD-QSGQ DRYTTEVVVN VGGTMQMLGG RQGGGA-PAG GNIGG-GQPQ
           RKWTD-QSGQ DRYTTEVVVN VGGTMQMLGG RQGGGA-PAG GNIGG-GQPQ
           RKWTD-QSGQ DRYTTEVVVN VGGTMQMLGG RQGGGA-PAG GNIGG-GQPQ
           RKWTD-QSGQ DRYTTEVVVN VGGTMQMLGG RQGGGA-PAG GNIGG-GQPQ
           RKWTD-QSGQ DRYTTEVVVN VGGTMQMLGG RQGGGA-PAG GNIGG-GQPQ
           RKWTD-QSGQ DRYTTEVVVN VGGTMQMLGG RQGGGA-PAG GNIGG-GQPQ
           RKWTD-QSGQ DRYTTEVVVN VGGTMQMLGG RQGGGA-PAG GNIGG-GQPQ
           RKWTD-QSGQ DRYTTEVVVN VGGTMQMLGG RQGGGA-PAG GNIGG-GQPQ
           RKWTD-QSGQ DRYTTEVVVN VGGTMQMLGG RQGGGA-PAG GNIGG-GQPQ
           RKWTD-QSGQ DRYTTEVVVN VGGTMQMLGG RQGGGA-PAG GNIGG-GQPQ
           RKWTD-QSGQ DRYTTEVVVN VGGTMQMLGG RQGGGA-PAG GNIGG-GQPQ
           RKWTD-QSGQ DRYTTEVVVN VGGTMQMLGG RQGGGA-PAG GNIGG-GQPQ
           RKWTD-QSGQ DRYTTEVVVN VGGTMQMLGG RQGGGA-PAG GNIGG-GQPQ
           RKWTD-QSGQ DRYTTEVVVN VGGTMQMLGG RQGGGA-PAG GNIGG-GQPQ
           RKWTD-QSGQ DRYTTEVVVN VGGTMQMLGG RQGGGA-PAG GNIGG-GQPQ
           RKWTD-QSGQ DRYTTEVVVN VGGTMQMLGG RQGGGA-PAG GNIGG-GQPQ
           RKWTD-QSGQ DRYTTEVVVN VGGTMQMLGG RQGGGA-PAG GNIGG-GQPQ
           RKWTD-QSGQ DRYTTEVVVN VGGTMQMLGG RQGGGA-PAG GNIGG-GQPQ
           RKWTD-QSGQ DRYTTEVVVN VGGTMQMLGG RQGGGA-PAG GNIGG-GQPQ
           RKWTD-QSGQ DRYTTEVVVN VGGTMQMLGG RQGGGA-PAG GNIGG-GQPQ
           RKWTD-QSGQ DRYTTEVVVN VGGTMQMLGG RQGGGA-PAG GNIGG-GQPQ
           RKWTD-QSGQ DRYTTEVVVN VGGTMQMLGG RQGGGA-PAG GNIGG-GQPQ
           RKWTD-QSGQ DRYTTEVVVN VGGTMQMLGG RQGGGA-PAG GNIGG-GQPQ
           RKWTD-QSGQ DRYTTEVVVN VGGTMQMLGG RQGGGA-PAG GNIGG-GQPQ
           RKWTD-QSGQ DRYTTEVVVN VGGTMQMLGG RQGGGA-PAG GNIGG-GQPQ
           RKWTD-QSGQ DRYTTEVVVN VGGTMQMLGG RQGGGA-PAG GNIGG-GQPQ
           RKWTD-QSGQ DRYTTEVVVN VGGTMQMLGG RQGGGA-PAG GNIGG-GQPQ
           RKWTD-QSGQ DRYTTEVVVN VGGTMQMLGG RQGGGA-PAG GNIGG-GQPQ
           RKWTD-QSGQ DRYTTEVVVN VGGTMQMLGG RQGGGA-PAG GNIGG-GQPQ
           RKWTD-QSGQ DRYTTEVVVN VGGTMQMLGG RQGGGA-PAG GNIGG-GQPQ
           RKWTD-QSGQ DRYTTEVVVN VGGTMQMLGG RQGGGA-PAG GNIGG-GQPQ
           RKWTD-QSGQ DRYTTEVVVN VGGTMQMLGG RQGGGA-PAG GNIGG-GQPQ
           RKWTD-QSGQ DRYTTEVVVN VGGTMQMLGG RQGGGA-PAG GNIGG-GQPQ
           RKWTD-QSGQ DRYTTEVVVN VGGTMQMLGG RQGGGA-PAG GNIGG-GQPQ
           RKWTD-QSGQ DRYTTEVVVN VGGTMQMLGG RQGGGA-PAG GNIGG-GQPQ
           RKWTD-QSGQ DRYTTEVVVN VGGTMQMLGG RQGGGA-PAG GNIGG-GQPQ
           RKWTD-QSGQ DRYTTEVVVN VGGTMQMLGG RQGGGA-PAG GNIGG-GQPQ
           RKWTD-QSGQ DRYTTEVVVN VGGTMQMLGG RQGGGA-PAG GNIGG-GQPQ
           RKWTD-QSGQ DRYTTEVVVN VGGTMQMLGG RQGGGA-PAG GNIGG-GQPQ
           RKWTD-QSGQ DRYTTEVVVN VGGTMQMLGG RQGGGA-PAG GNIGG-GQPQ
           RKWTD-QSGQ DRYTTEVVVN VGGTMQMLGG RQGGGA-PAG GNIGG-GQPQ
           RKWTD-QSGQ DRYTTEVVVN VGGTMQMLGG RQGGGA-PAG GNIGG-GQPQ
           RKWTD-QSGQ DRYTTEVVVN VGGTMQMLGG RQGGGA-PAG GNIGG-GQPQ
           RKWTD-QSGQ DRYTTEVVVN VGGTMQMLGG RQGGGA-PAG GNIGG-GQPQ
           RKWTD-QSGQ DRYTTEVVVN VGGTMQMLGG RQGGGA-PAG GNIGG-GQPQ
           RKWTD-QSGQ DRYTTEVVVN VGGTMQMLGG RQGGGA-PAG GNIGG-GQPQ
           RKWTD-QSGQ DRYTTEVVVN VGGTMQMLGG RQGGGA-PAG GNIGG-GQPQ
           RKWTD-QSGQ DRYTTEVVVN VGGTMQMLGG RQGGGA-PAG GNIGG-GQPQ
           RKWTD-QSGQ DRYTTEVVVN VGGTMQMLGG RQGGGA-PAG GNIGG-GQPQ
           RKWTD-QSGQ DRYTTEVVVN VGGTMQMLGG RQGGGA-PAG GNIGG-GQPQ
           RKWTD-QSGQ DRYTTEVVVN VGGTMQMLGG RQGGGA-PAG GNIGG-GQPQ
           RKWTD-QSGQ DRYTTEVVVN VGGTMQMLGG RQGGGA-PAG GNIGG-GQPQ
           RKWTD-QSGQ DRYTTEVVVN VGGTMQMLGG RQGGGA-PAG GNIGG-GQPQ
           RKWTD-QSGQ DRYTTEVVVN VGGTMQMLGG RQGGGA-PAG GNIGG-GQPQ
           RKWTD-QSGQ DRYTTEVVVN VGGTMQMLGG RQGGGA-PAG GNIGG-GQPQ
           RKWTD-QSGQ DRYTTEVVVN VGGTMQMLGG RQGGGA-PAG GNIGG-GQPQ
           RKWTD-QSGQ DRYTTEVVVN VGGTMQMLGG RQGGGA-PAG GNIGG-GQPQ
           RKWTD-QSGQ DRYTTEVVVN VGGTMQMLGG RQGGGA-PAG GNIGG-GQPQ
           RKWTD-QSGQ DRYTTEVVVN VGGTMQMLGG RQGGGA-PAG GNIGG-GQPQ
           RKWTD-QSGQ DRYTTEVVVN VGGTMQMLGG RQGGGA-PAG GNIGG-GQPQ
           RKWTD-QSGQ DRYTTEVVVN VGGTMQMLGG RQGGGA-PAG GNIGG-GQPQ
           RKWTD-QSGQ DRYTTEVVVN VGGTMQMLGG RQGGGA-PAG GNIGG-GQPQ
           RKWTD-QSGQ DRYTTEVVVN VGGTMQMLGG RQGGGA-PAG GNIGG-GQPQ
           RKWTD-QSGQ DRYTTEVVVN VGGTMQMLGG RQGGGA-PAG GNIGG-GQPQ
           RKWTD-QSGQ DRYTTEVVVN VGGTMQMLGG RQGGGA-PAG GNIGG-GQPQ
           RKWTD-QSGQ DRYTTEVVVN VGGTMQMLGG RQGGGA-PAG GNIGG-GQPQ
           RKWTD-QSGQ DRYTTEVVVN VGGTMQMLGG RQGGGA-PAG GNIGG-GQPQ
           RKWTD-QSGQ DRYTTEVVVN VGGTMQMLGG RQGGGA-PAG GNIGG-GQPQ
           RKWTD-QSGQ DRYTTEVVVN VGGTMQMLGG RQGGGA-PAG GNIGG-GQPQ
           RKWTD-QSGQ DRYTTEVVVN VGGTMQMLGG RQGGGA-PAG GNIGG-GQPQ
           RKWTD-QSGQ DRYTTEVVVN VGGTMQMLGG RQGGGA-PAG GNIGG-GQPQ
           RKWTD-QSGQ DRYTTEVVVN VGGTMQMLGG RQGGGA-PAG GNIGG-GQPQ
           RKWTD-QSGQ DRYTTEVVVN VGGTMQMLGG RQGGGA-PAG GNIGG-GQPQ
           RKWTD-QSGQ DRYTTEVVVN VGGTMQMLGG RQGGGA-PAG GNIGG-GQPQ
           RKWTD-QSGQ DRYTTEVVVN VGGTMQMLGG RQGGGA-PAG GNIGG-GQPQ
           RKWTD-QSGQ DRYTTEVVVN VGGTMQMLGG RQGGGA-PAG GNIGG-GQPQ
           RKWTD-QSGQ DRYTTEVVVN VGGTMQMLGG RQGGGA-PAG GNIGG-GQPQ
           RKWTD-QSGQ DRYTTEVVVN VGGTMQMLGG RQGGGA-PAG GNIGG-GQPQ
           RKWTD-QSGQ DRYTTEVVVN VGGTMQMLGG RQGGGA-PAG GNIGG-GQPQ
           RKWTD-QSGQ DRYTTEVVVN VGGTMQMLGG RQGGGA-PAG GNIGG-GQPQ
           RKWTD-QSGQ DRYTTEVVVN VGGTMQMLGG RQGGGA-PAG GNIGG-GQPQ
           RKWTD-QSGQ DRYTTEVVVN VGGTMQMLGG RQGGGA-PAG GNIGG-GQPQ
           RKWTD-QSGQ DRYTTEVVVN VGGTMQMLGG RQGGGA-PAG GNIGG-GQPQ
           RKWTD-QSGQ DRYTTEVVVN VGGTMQMLGG RQGGGA-PAG GNIGG-GQPQ
           RKWTD-QSGQ DRYTTEVVVN VGGTMQMLGG RQGGGA-PAG GNIGG-GQPQ
           RKWTD-QSGQ DRYTTEVVVN VGGTMQMLGG RQGGGA-PAG GNIGG-GQPQ
           RKWTD-QSGQ DRYTTEVVVN VGGTMQMLGG RQGGGA-PAG GNIGG-GQPQ
           RKWTD-QSGQ DRYTTEVVVN VGGTMQMLGG RQGGGA-PAG GNIGG-GQPQ
           RKWTD-QSGQ DRYTTEVVVN VGGTMQMLGG RQGGGA-PAG GNIGG-GQPQ
           RKWTD-QSGQ DRYTTEVVVN VGGTMQMLGG RQGGGA-PAG GNIGG-GQPQ
           RKWTD-QSGQ DRYTTEVVVN VGGTMQMLGG RQGGGA-PAG GNIGG-GQPQ
           RKWTD-QSGQ DRYTTEVVVN VGGTMQMLGG RQGGGA-PAG GNIGG-GQPQ
           RKWTD-QSGQ DRYTTEVVVN VGGTMQMLGG RQGGGA-PAG GNIGG-GQPQ
           RKWTD-QSGQ DRYTTEVVVN VGGTMQMLGG RQGGGA-PAG GNIGG-GQPQ
           RKWTD-QSGQ DRYTTEVVVN VGGTMQMLGG RQGGGA-PAG GNIGG-GQPQ
           RKWTD-QSGQ DRYTTEVVVN VGGTMQMLGG RQGGGA-PAG GNIGG-GQPQ
           RKWTD-QSGQ DRYTTEVVVN VGGTMQMLGG RQGGGA-PAG GNIGG-GQPQ
           RKWTD-QSGQ DRYTTEVVVN VGGTMQMLGG RQGGGA-PAG GNIGG-GQPQ
           RKWTD-QSGQ DRYTTEVVVN VGGTMQMLGG RQGGGA-PAG GNIGG-GQPQ
           RKWTD-QSGQ DRYTTEVVVN VGGTMQMLGG RQGGGA-PAG GNIGG-GQPQ
           RKWTD-QSGQ DRYTTEVVVN VGGTMQMLGG RQGGGA-PAG GNIGG-GQPQ
           RKWTD-QSGQ DRYTTEVVVN VGGTMQMLGG RQGGGA-PAG GNIGG-GQPQ
           RKWTD-QSGQ DRYTTEVVVN VGGTMQMLGG RQGGGA-PAG GNIGG-GQPQ
           RKWTD-QSGQ DRYTTEVVVN VGGTMQMLGG RQGGGA-PAG GNIGG-GQPQ
           RKWTD-QSGQ DRYTTEVVVN VGGTMQMLGG RQGGGA-PAG GNIGG-GQPQ
           RKWTD-QSGQ DRYTTEVVVN VGGTMQMLGG RQGGGA-PAG GNIGG-GQPQ
           RKWTD-QSGQ DRYTTEVVVN VGGTMQMLGG RQGGGA-PAG GNIGG-GQPQ
           RKWTD-QSGQ DRYTTEVVVN VGGTMQMLGG RQGGGA-PAG GNIGG-GQPQ
           RKWTD-QSGQ DRYTTEVVVN VGGTMQMLGG RQGGGA-PAG GNIGG-GQPQ
           RKWTD-QSGQ DRYTTEVVVN VGGTMQMLGG RQGGGA-PAG GNIGG-GQPQ
           RKWTD-QSGQ DRYTTEVVVN VGGTMQMLGG RQGGGA-PAG GNIGG-GQPQ
           RKWTD-QSGQ DRYTTEVVVN VGGTMQMLGG RQGGGA-PAG GNIGG-GQPQ
           RKWTD-QSGQ DRYTTEVVVN VGGTMQMLGG RQGGGA-PAG GNIGG-GQPQ
           RKWTD-QSGQ DRYTTEVVVN VGGTMQMLGG RQGGGA-PAG GNIGG-GQPQ
           RKWTD-QSGQ DRYTTEVVVN VGGTMQMLGG RQGGGA-PAG GNIGG-GQPQ
           RKWTD-QSGQ DRYTTEVVVN VGGTMQMLGG RQGGGA-PAG GNIGG-GQPQ
           RKWTD-QSGQ DRYTTEVVVN VGGTMQMLGG RQGGGA-PAG GNIGG-GQPQ
           RKWTD-QSGQ DRYTTEVVVN VGGTMQMLGG RQGGGA-PAG GNIGG-GQPQ
           RKWTD-QSGQ DRYTTEVVVN VGGTMQMLGG RQGGGA-PAG GNIGG-GQPQ
           RKWTD-QSGQ DRYTTEVVVN VGGTMQMLGG RQGGGA-PAG GNIGG-GQPQ
           RKWTD-QSGQ DRYTTEVVVN VGGTMQMLGG RQGGGA-PAG GNIGG-GQPQ
           RKWTD-QSGQ DRYTTEVVVN VGGTMQMLGG RQGGGA-PAG GNIGG-GQPQ
           RKWTD-QSGQ DRYTTEVVVN VGGTMQMLGG RQGGGA-PAG GNIGG-GQPQ
           RKWTD-QSGQ DRYTTEVVVN VGGTMQMLGG RQGGGA-PAG GNIGG-GQPQ
           RKWTD-QSGQ DRYTTEVVVN VGGTMQMLGG RQGGGA-PAG GNIGG-GQPQ
           RKWTD-QSGQ DRYTTEVVVN VGGTMQMLGG RQGGGA-PAG GNIGG-GQPQ
           RKWTD-QSGQ DRYTTEVVVN VGGTMQMLGG RQGGGA-PAG GNIGG-GQPQ
           RKWTD-QSGQ DRYTTEVVVN VGGTMQMLGG RQGGGA-PAG GNIGG-GQPQ
           RKWTD-QSGQ DRYTTEVVVN VGGTMQMLGG RQGGGA-PAG GNIGG-GQPQ
           RKWTD-QSGQ DRYTTEVVVN VGGTMQMLGG RQGGGA-PAG GNIGG-GQPQ
           RKWTD-QSGQ DRYTTEVVVN VGGTMQMLGG RQGGGA-PAG GNIGG-GQPQ
           RKWTD-QSGQ DRYTTEVVVN VGGTMQMLGG RQGGGA-PAG GNIGG-GQPQ
           RKWTD-QSGQ DRYTTEVVVN VGGTMQMLGG RQGGGA-PAG GNIGG-GQPQ
           RKWTD-QSGQ DRYTTEVVVN VGGTMQMLGG RQGGGA-PAG GNIGG-GQPQ
           RKWTD-QSGQ DRYTTEVVVN VGGTMQMLGG RQGGGA-PAG GNIGG-GQPQ
           RKWTD-QSGQ DRYTTEVVVN VGGTMQMLGG RQGGGA-PAG GNIGG-GQPQ
           RKWTD-QSGQ DRYTTEVVVN VGGTMQMLGG RQGGGA-PAG GNIGG-GQPQ
           RKWTD-QSGQ DRYTTEVVVN VGGTMQMLGG RQGGGA-PAG GNIGG-GQPQ
           RKWTD-QSGQ DRYTTEVVVN VGGTMQMLGG RQGGGA-PAG GNIGG-GQPQ
           RKWTD-QSGQ DRYTTEVVVN VGGTMQMLGG RQGGGA-PAG GNIGG-GQPQ
           RKWTD-QSGQ DRYTTEVVVN VGGTMQMLGG RQGGGA-PAG GNIGG-GQPQ
           RKWTD-QSGQ DRYTTEVVVN VGGTMQMLGG RQGGGA-PAG GNIGG-GQPQ
           RKWTD-QSGQ DRYTTEVVVN VGGTMQMLGG RQGGGA-PAG GNIGG-GQPQ
           RKWTD-QSGQ DRYTTEVVVN VGGTMQMLGG RQGGGA-PAG GNIGG-GQPQ
           RKWTD-QSGQ DRYTTEVVVN VGGTMQMLGG RQGGGA-PAG GNIGG-GQPQ
           RKWTD-QSGQ DRYTTEVVVN VGGTMQMLGG RQGGGA-PAG GNIGG-GQPQ
           RKWTD-QSGQ DRYTTEVVVN VGGTMQMLGG RQGGGA-PAG GNIGG-GQPQ
           RKWTD-QSGQ DRYTTEVVVN VGGTMQMLGG RQGGGA-PAG GNIGG-GQPQ
           RKWTD-QSGQ DRYTTEVVVN VGGTMQMLGG RQGGGA-PAG GNIGG-GQPQ
           RKWTD-QSGQ DRYTTEVVVN VGGTMQMLGG RQGGGA-PAG GNIGG-GQPQ
           RKWTD-QSGQ DRYTTEVVVN VGGTMQMLGG RQGGGA-PAG GNIGG-GQPQ
           RKWTD-QSGQ DRYTTEVVVN VGGTMQMLGG RQGGGA-PAG GNIGG-GQPQ
           RKWTD-QSGQ DRYTTEVVVN VGGTMQMLGG RQGGGA-PAG GNIGG-GQPQ
           RKWTD-QSGQ DRYTTEVVVN VGGTMQMLGG RQGGGA-PAG GNIGG-GQPQ
           RKWTD-QSGQ DRYTTEVVVN VGGTMQMLGG RQGGGA-PAG GNIGG-GQPQ
           RKWTD-QSGQ DRYTTEVVVN VGGTMQMLGG RQGGGA-PAG GNIGG-GQPQ
           RKWTD-QSGQ DRYTTEVVVN VGGTMQMLGG RQGGGA-PAG GNIGG-GQPQ
           RKWTD-QSGQ DRYTTEVVVN VGGTMQMLGG RQGGGA-PAG GNIGG-GQPQ
           RKWTD-QSGQ DRYTTEVVVN VGGTMQMLGG RQGGGA-PAG GNIGG-GQPQ
           RKWTD-QSGQ DRYTTEVVVN VGGTMQMLGG RQGGGA-PAG GNIGG-GQPQ
           RKWTD-QSGQ DRYTTEVVVN VGGTMQMLGG RQGGGA-PAG GNIGG-GQPQ
           RKWTD-QSGQ DRYTTEVVVN VGGTMQMLGG RQGGGA-PAG GNIGG-GQPQ
           RKWTD-QSGQ DRYTTEVVVN VGGTMQMLGG RQGGGA-PAG GNIGG-GQPQ
           RKWTD-QSGQ DRYTTEVVVN VGGTMQMLGG RQGGGA-PAG GNIGG-GQPQ
           RKWTD-QSGQ DRYTTEVVVN VGGTMQMLGG RQGGGA-PAG GNIGG-GQPQ
           RKWTD-QSGQ DRYTTEVVVN VGGTMQMLGG RQGGGA-PAG GNIGG-GQPQ
           RKWTD-QSGQ DRYTTEVVVN VGGTMQMLGG RQGGGA-PAG GNIGG-GQPQ
           RKWTD-QSGQ DRYTTEVVVN VGGTMQMLGG RQGGGA-PAG GNIGG-GQPQ
           RKWTD-QSGQ DRYTTEVVVN VGGTMQMLGG RQGGGA-PAG GNIGG-GQPQ
           RKWTD-QSGQ DRYTTEVVVN VGGTMQMLGG RQGGGA-PAG GNIGG-GQPQ
           RKWTD-QSGQ DRYTTEVVVN VGGTMQMLGG RQGGGA-PAG GNIGG-GQPQ
           RKWTD-QSGQ DRYTTEVVVN VGGTMQMLGG RQGGGA-PAG GNIGG-GQPQ
           RKWTD-QSGQ DRYTTEVVVN VGGTMQMLGG RQGGGA-PAG GNIGG-GQPQ
           RKWTD-QSGQ DRYTTEVVVN VGGTMQMLGG RQGGGA-PAG GNIGG-GQPQ
           RKWTD-QSGQ DRYTTEVVVN VGGTMQMLGG RQGGGA-PAG GNIGG-GQPQ
           RKWTD-QSGQ DRYTTEVVVN VGGTMQMLGG RQGGGA-PAG GNIGG-GQPQ
           RKWTD-QSGQ DRYTTEVVVN VGGTMQMLGG RQGGGA-PAG GNIGG-GQPQ
           RKWTD-QSGQ DRYTTEVVVN VGGTMQMLGG RQGGGA-PAG GNIGG-GQPQ
           RKWTD-QSGQ DRYTTEVVVN VGGTMQMLGG RQGGGA-PAG GNIGG-GQPQ
           RKWTD-QSGQ DRYTTEVVVN VGGTMQMLGG RQGGGA-PAG GNIGG-GQPQ
           RKWTD-QSGQ DRYTTEVVVN VGGTMQMLGG RQGGGA-PAG GNIGG-GQPQ
           RKWTD-QSGQ DRYTTEVVVN VGGTMQMLGG RQGGGA-PAG GNIGG-GQPQ
           RKWTD-QSGQ DRYTTEVVVN VGGTMQMLGG RQGGGA-PAG GNIGG-GQPQ
           RKWTD-QSGQ DRYTTEVVVN VGGTMQMLGG RQGGGA-PAG GNIGG-GQPQ
           RKWTD-QSGQ DRYTTEVVVN VGGTMQMLGG RQGGGA-PAG GNIGG-GQPQ
           RKWTD-QSGQ DRYTTEVVVN VGGTMQMLGG RQGGGA-PAG GNIGG-GQPQ
           RKWTD-QSGQ DRYTTEVVVN VGGTMQMLGG RQGGGA-PAG GNIGG-GQPQ
           RKWTD-QSGQ DRYTTEVVVN VGGTMQMLGG RQGGGA-PAG GNIGG-GQPQ
           RKWTD-QSGQ DRYTTEVVVN VGGTMQMLGG RQGGGA-PAG GNIGG-GQPQ
           RKWTD-QSGQ DRYTTEVVVN VGGTMQMLGG RQGGGA-PAG GNIGG-GQPQ
           RKWTD-QSGQ DRYTTEVVVN VGGTMQMLGG RQGGGA-PAG GNIGG-GQPQ
           RKWTD-QSGQ DRYTTEVVVN VGGTMQMLGG RQGGGA-PAG GNIGG-GQPQ
           RKWTD-QSGQ DRYTTEVVVN VGGTMQMLGG RQGGGA-PAG GNIGG-GQPQ
           RKWTD-QSGQ DRYTTEVVVN VGGTMQMLGG RQGGGA-PAG GNIGG-GQPQ
           RKWTD-QSGQ DRYTTEVVVN VGGTMQMLGG RQGGGA-PAG GNIGG-GQPQ
           RKWTD-QSGQ DRYTTEVVVN VGGTMQMLGG RQGGGA-PAG GNIGG-GQPQ
           RKWTD-QSGQ DRYTTEVVVN VGGTMQMLGG RQGGGA-PAG GNIGG-GQPQ
           RKWTD-QSGQ DRYTTEVVVN VGGTMQMLGG RQGGGA-PAG GNIGG-GQPQ
           RKWTD-QSGQ DRYTTEVVVN VGGTMQMLGG RQGGGA-PAG GNIGG-GQPQ
           RKWTD-QSGQ DRYTTEVVVN VGGTMQMLGG RQGGGA-PAG GNIGG-GQPQ
           RKWTD-QSGQ DRYTTEVVVN VGGTMQMLGG RQGGGA-PAG GNIGG-GQPQ
           RKWTD-QSGQ DRYTTEVVVN VGGTMQMLGG RQGGGA-PAG GNIGG-GQPQ
           RKWTD-QSGQ DRYTTEVVVN VGGTMQMLGG RQGGGA-PAG GNIGG-GQPQ
           RKWTD-QSGQ DRYTTEVVVN VGGTMQMLGG RQGGGA-PAG GNIGG-GQPQ
           RKWTD-QSGQ DRYTTEVVVN VGGTMQMLGG RQGGGA-PAG GNIGG-GQPQ
           RKWTD-QSGQ DRYTTEVVVN VGGTMQMLGG RQGGGA-PAG GNIGG-GQPQ
           RKWTD-QSGQ DRYTTEVVVN VGGTMQMLGG RQGGGA-PAG GNIGG-GQPQ
           RKWTD-QSGQ DRYTTEVVVN VGGTMQMLGG RQGGGA-PAG GNIGG-GQPQ
           RKWTD-QSGQ DRYTTEVVVN VGGTMQMLGG RQGGGA-PAG GNIGG-GQPQ
           RKWTD-QSGQ DRYTTEVVVN VGGTMQMLGG RQGGGA-PAG GNIGG-GQPQ
           RKWTD-QSGQ DRYTTEVVVN VGGTMQMLGG RQGGGA-PAG GNIGG-GQPQ
           RKWTD-QSGQ DRYTTEVVVN VGGTMQMLGG RQGGGA-PAG GNIGG-GQPQ
           RKWTD-QSGQ DRYTTEVVVN VGGTMQMLGG RQGGGA-PAG GNIGG-GQPQ
           RKWTD-QSGQ DRYTTEVVVN VGGTMQMLGG RQGGGA-PAG GNIGG-GQPQ
           RKWTD-QSGQ DRYTTEVVVN VGGTMQMLGG RQGGGA-PAG GNIGG-GQPQ
           RKWTD-QSGQ DRYTTEVVVN VGGTMQMLGG RQGGGA-PAG GNIGG-GQPQ
           RKWTD-QSGQ DRYTTEVVVN VGGTMQMLGG RQGGGA-PAG GNIGG-GQPQ
           RKWTD-QSGQ DRYTTEVVVN VGGTMQMLGG RQGGGA-PAG GNIGG-GQPQ
           RKWTD-QSGQ DRYTTEVVVN VGGTMQMLGG RQGGGA-PAG GNIGG-GQPQ
           RKWTD-QSGQ DRYTTEVVVN VGGTMQMLGG RQGGGA-PAG GNIGG-GQPQ
           RKWTD-QSGQ DRYTTEVVVN VGGTMQMLGG RQGGGA-PAG GNIGG-GQPQ
           RKWTD-QSGQ DRYTTEVVVN VGGTMQMLGG RQGGGA-PAG GNIGG-GQPQ
           RKWTD-QSGQ DRYTTEVVVN VGGTMQMLGG RQGGGA-PAG GNIGG-GQPQ
           RKWTD-QSGQ DRYTTEVVVN VGGTMQMLGG RQGGGA-PAG GNIGG-GQPQ
           RKWTD-QSGQ DRYTTEVVVN VGGTMQMLGG RQGGGA-PAG GNIGG-GQPQ
           RKWTD-QSGQ DRYTTEVVVN VGGTMQMLGG RQGGGA-PAG GNIGG-GQPQ
           RKWTD-QSGQ DRYTTEVVVN VGGTMQMLGG RQGGGA-PAG GNIGG-GQPQ
           RKWTD-QSGQ DRYTTEVVVN VGGTMQMLGG RQGGGA-PAG GNIGG-GQPQ
           RKWTD-QSGQ DRYTTEVVVN VGGTMQMLGG RQGGGA-PAG GNIGG-GQPQ
           RKWTD-QSGQ DRYTTEVVVN VGGTMQMLGG RQGGGA-PAG GNIGG-GQPQ
           RKWTD-QSGQ DRYTTEVVVN VGGTMQMLGG RQGGGA-PAG GNIGG-GQPQ
           RKWTD-QSGQ DRYTTEVVVN VGGTMQMLGG RQGGGA-PAG GNIGG-GQPQ
           RKWTD-QSGQ DRYTTEVVVN VGGTMQMLGG RQGGGA-PAG GNIGG-GQPQ
           RKWTD-QSGQ DRYTTEVVVN VGGTMQMLGG RQGGGA-PAG GNIGG-GQPQ
           RKWTD-QSGQ DRYTTEVVVN VGGTMQMLGG RQGGGA-PAG GNIGG-GQPQ
           RKWTD-QSGQ DRYTTEVVVN VGGTMQMLGG RQGGGA-PAG GNIGG-GQPQ
           RKWTD-QSGQ DRYTTEVVVN VGGTMQMLGG RQGGGA-PAG GNIGG-GQPQ
           RKWTD-QSGQ DRYTTEVVVN VGGTMQMLGG RQGGGA-PAG GNIGG-GQPQ
           RKWTD-QSGQ DRYTTEVVVN VGGTMQMLGG RQGGGA-PAG GNIGG-GQPQ
           RKWTD-QSGQ DRYTTEVVVN VGGTMQMLGG RQGGGA-PAG GNIGG-GQPQ
           RKWTD-QSGQ DRYTTEVVVN VGGTMQMLGG RQGGGA-PAG GNIGG-GQPQ
           RKWTD-QSGQ DRYTTEVVVN VGGTMQMLGG RQGGGA-PAG GNIGG-GQPQ
           RKWTD-QSGQ DRYTTEVVVN VGGTMQMLGG RQGGGA-PAG GNIGG-GQPQ
           RKWTD-QSGQ DRYTTEVVVN VGGTMQMLGG RQGGGA-PAG GNIGG-GQPQ
           RKWTD-QSGQ DRYTTEVVVN VGGTMQMLGG RQGGGA-PAG GNIGG-GQPQ
           RKWTD-QSGQ DRYTTEVVVN VGGTMQMLGG RQGGGA-PAG GNIGG-GQPQ
           RKWTD-QSGQ DRYTTEVVVN VGGTMQMLGG RQGGGA-PAG GNIGG-GQPQ
           RKWTD-QSGQ DRYTTEVVVN VGGTMQMLGG RQGGGA-PAG GNIGG-GQPQ
           RKWTD-QSGQ DRYTTEVVVN VGGTMQMLGG RQGGGA-PAG GNIGG-GQPQ
           RKWTD-QSGQ DRYTTEVVVN VGGTMQMLGG RQGGGA-PAG GNIGG-GQPQ
           RKWTD-QSGQ DRYTTEVVVN VGGTMQMLGG RQGGGA-PAG GNIGG-GQPQ
           RKWTD-QSGQ DRYTTEVVVN VGGTMQMLGG RQGGGA-PAG GNIGG-GQPQ
           RKWTD-QSGQ DRYTTEVVVN VGGTMQMLGG RQGGGA-PAG GNIGG-GQPQ
           RKWTD-QSGQ DRYTTEVVVN VGGTMQMLGG RQGGGA-PAG GNIGG-GQPQ
           RKWTD-QSGQ DRYTTEVVVN VGGTMQMLGG RQGGGA-PAG GNIGG-GQPQ
           RKWTD-QSGQ DRYTTEVVVN VGGTMQMLGG RQGGGA-PAG GNIGG-GQPQ
           RKWTD-QSGQ DRYTTEVVVN VGGTMQMLGG RQGGGA-PAG GNIGG-GQPQ
           RKWTD-QSGQ DRYTTEVVVN VGGTMQMLGG RQGGGA-PAG GNIGG-GQPQ
           RKWTD-QSGQ DRYTTEVVVN VGGTMQMLGG RQGGGA-PAG GNIGG-GQPQ
           RKWTD-QSGQ DRYTTEVVVN VGGTMQMLGG RQGGGA-PAG GNIGG-GQPQ
           RKWTD-QSGQ DRYTTEVVVN VGGTMQMLGG RQGGGA-PAG GNIGG-GQPQ
           RKWTD-QSGQ DRYTTEVVVN VGGTMQMLGG RQGGGA-PAG GNIGG-GQPQ
           RKWTD-QSGQ DRYTTEVVVN VGGTMQMLGG RQGGGA-PAG GNIGG-GQPQ
           RKWTD-QSGQ DRYTTEVVVN VGGTMQMLGG RQGGGA-PAG GNIGG-GQPQ
           RKWTD-QSGQ DRYTTEVVVN VGGTMQMLGG RQGGGA-PAG GNIGG-GQPQ
           RKWTD-QSGQ DRYTTEVVVN VGGTMQMLGG RQGGGA-PAG GNIGG-GQPQ
           RKWTD-QSGQ DRYTTEVVVN VGGTMQMLGG RQGGGA-PAG GNIGG-GQPQ
           RKWTD-QSGQ DRYTTEVVVN VGGTMQMLGG RQGGGA-PAG GNIGG-GQPQ
           RKWTD-QSGQ DRYTTEVVVN VGGTMQMLGG RQGGGA-PAG GNIGG-GQPQ
           RKWTD-QSGQ DRYTTEVVVN VGGTMQMLGG RQGGGA-PAG GNIGG-GQPQ
           RKWTD-QSGQ DRYTTEVVVN VGGTMQMLGG RQGGGA-PAG GNIGG-GQPQ
           RKWTD-QSGQ DRYTTEVVVN VGGTMQMLGG RQGGGA-PAG GNIGG-GQPQ
           RKWTD-QSGQ DRYTTEVVVN VGGTMQMLGG RQGGGA-PAG GNIGG-GQPQ
           RKWTD-QSGQ DRYTTEVVVN VGGTMQMLGG RQGGGA-PAG GNIGG-GQPQ
           RKWTD-QSGQ DRYTTEVVVN VGGTMQMLGG RQGGGA-PAG GNIGG-GQPQ
           RKWTD-QSGQ DRYTTEVVVN VGGTMQMLGG RQGGGA-PAG GNIGG-GQPQ
           RKWTD-QSGQ DRYTTEVVVN VGGTMQMLGG RQGGGA-PAG GNIGG-GQPQ
           RKWTD-QSGQ DRYTTEVVVN VGGTMQMLGG RQGGGA-PAG GNIGG-GQPQ
           RKWTD-QSGQ DRYTTEVVVN VGGTMQMLGG RQGGGA-PAG GNIGG-GQPQ
           RKWTD-QSGQ DRYTTEVVVN VGGTMQMLGG RQGGGA-PAG GNIGG-GQPQ
           RKWTD-QSGQ DRYTTEVVVN VGGTMQMLGG RQGGGA-PAG GNIGG-GQPQ
           RKWTD-QSGQ DRYTTEVVVN VGGTMQMLGG RQGGGA-PAG GNIGG-GQPQ
           RKWTD-QSGQ DRYTTEVVVN VGGTMQMLGG RQGGGA-PAG GNIGG-GQPQ
           RKWTD-QSGQ DRYTTEVVVN VGGTMQMLGG RQGGGA-PAG GNIGG-GQPQ
           RKWTD-QSGQ DRYTTEVVVN VGGTMQMLGG RQGGGA-PAG GNIGG-GQPQ
           RKWTD-QSGQ DRYTTEVVVN VGGTMQMLGG RQGGGA-PAG GNIGG-GQPQ
           RKWTD-QSGQ DRYTTEVVVN VGGTMQMLGG RQGGGA-PAG GNIGG-GQPQ
           RKWTD-QSGQ DRYTTEVVVN VGGTMQMLGG RQGGGA-PAG GNIGG-GQPQ
           RKWTD-QSGQ DRYTTEVVVN VGGTMQMLGG RQGGGA-PAG GNIGG-GQPQ
           RKWTD-QSGQ DRYTTEVVVN VGGTMQMLGG RQGGGA-PAG GNIGG-GQPQ
           RKWTD-QSGQ DRYTTEVVVN VGGTMQMLGG RQGGGA-PAG GNIGG-GQPQ
           RKWTD-QSGQ DRYTTEVVVN VGGTMQMLGG RQGGGA-PAG GNIGG-GQPQ
           RKWTD-QSGQ DRYTTEVVVN VGGTMQMLGG RQGGGA-PAG GNIGG-GQPQ
           RKWTD-QSGQ DRYTTEVVVN VGGTMQMLGG RQGGGA-PAG GNIGG-GQPQ
           RKWTD-QSGQ DRYTTEVVVN VGGTMQMLGG RQGGGA-PAG GNIGG-GQPQ
           RKWTD-QSGQ DRYTTEVVVN VGGTMQMLGG RQGGGA-PAG GNIGG-GQPQ
           RKWTD-QSGQ DRYTTEVVVN VGGTMQMLGG RQGGGA-PAG GNIGG-GQPQ
           RKWTD-QSGQ DRYTTEVVVN VGGTMQMLGG RQGGGA-PAG GNIGG-GQPQ
           RKWTD-QSGQ DRYTTEVVVN VGGTMQMLGG RQGGGA-PAG GNIGG-GQPQ
           RKWTD-QSGQ DRYTTEVVVN VGGTMQMLGG RQGGGA-PAG GNIGG-GQPQ
           RKWTD-QSGQ DRYTTEVVVN VGGTMQMLGG RQGGGA-PAG GNIGG-GQPQ
           RKWTD-QSGQ DRYTTEVVVN VGGTMQMLGG RQGGGA-PAG GNIGG-GQPQ
           RKWTD-QSGQ DRYTTEVVVN VGGTMQMLGG RQGGGA-PAG GNIGG-GQPQ
           RKWTD-QSGQ DRYTTEVVVN VGGTMQMLGG RQGGGA-PAG GNIGG-GQPQ
           RKWTD-QSGQ DRYTTEVVVN VGGTMQMLGG RQGGGA-PAG GNIGG-GQPQ
           RKWTD-QSGQ DRYTTEVVVN VGGTMQMLGG RQGGGA-PAG GNIGG-GQPQ
           RKWTD-QSGQ DRYTTEVVVN VGGTMQMLGG RQGGGA-PAG GNIGG-GQPQ
           RKWTD-QSGQ DRYTTEVVVN VGGTMQMLGG RQGGGA-PAG GNIGG-GQPQ
           RKWTD-QSGQ DRYTTEVVVN VGGTMQMLGG RQGGGA-PAG GNIGG-GQPQ
           RKWTD-QSGQ DRYTTEVVVN VGGTMQMLGG RQGGGA-PAG GNIGG-GQPQ
           RKWTD-QSGQ DRYTTEVVVN VGGTMQMLGG RQGGGA-PAG GNIGG-GQPQ
           RKWTD-QSGQ DRYTTEVVVN VGGTMQMLGG RQGGGA-PAG GNIGG-GQPQ
           RKWTD-QSGQ DRYTTEVVVN VGGTMQMLGG RQGGGA-PAG GNIGG-GQPQ
           RKWTD-QSGQ DRYTTEVVVN VGGTMQMLGG RQGGGA-PAG GNIGG-GQPQ
           RKWTD-QSGQ DRYTTEVVVN VGGTMQMLGG RQGGGA-PAG GNIGG-GQPQ
           RKWTD-QSGQ DRYTTEVVVN VGGTMQMLGG RQGGGA-PAG GNIGG-GQPQ
           RKWTD-QSGQ DRYTTEVVVN VGGTMQMLGG RQGGGA-PAG GNIGG-GQPQ
           RKWTD-QSGQ DRYTTEVVVN VGGTMQMLGG RQGGGA-PAG GNIGG-GQPQ
           RKWTD-QSGQ DRYTTEVVVN VGGTMQMLGG RQGGGA-PAG GNIGG-GQPQ
           RKWTD-QSGQ DRYTTEVVVN VGGTMQMLGG RQGGGA-PAG GNIGG-GQPQ
           RKWTD-QSGQ DRYTTEVVVN VGGTMQMLGG RQGGGA-PAG GNIGG-GQPQ
           RKWTD-QSGQ DRYTTEVVVN VGGTMQMLGG RQGGGA-PAG GNIGG-GQPQ
           RKWTD-QSGQ DRYTTEVVVN VGGTMQMLGG RQGGGA-PAG GNIGG-GQPQ
           RKWTD-QSGQ DRYTTEVVVN VGGTMQMLGG RQGGGA-PAG GNIGG-GQPQ
           RKWTD-QSGQ DRYTTEVVVN VGGTMQMLGG RQGGGA-PAG GNIGG-GQPQ
           RKWTD-QSGQ DRYTTEVVVN VGGTMQMLGG RQGGGA-PAG GNIGG-GQPQ
           RKWTD-QSGQ DRYTTEVVVN VGGTMQMLGG RQGGGA-PAG GNIGG-GQPQ
           RKWTD-QSGQ DRYTTEVVVN VGGTMQMLGG RQGGGA-PAG GNIGG-GQPQ
           RKWTD-QSGQ DRYTTEVVVN VGGTMQMLGG RQGGGA-PAG GNIGG-GQPQ
           RKWTD-QSGQ DRYTTEVVVN VGGTMQMLGG RQGGGA-PAG GNIGG-GQPQ
           RKWTD-QSGQ DRYTTEVVVN VGGTMQMLGG RQGGGA-PAG GNIGG-GQPQ
           RKWTD-QSGQ DRYTTEVVVN VGGTMQMLGG RQGGGA-PAG GNIGG-GQPQ
           RKWTD-QSGQ DRYTTEVVVN VGGTMQMLGG RQGGGA-PAG GNIGG-GQPQ
           RKWTD-QSGQ DRYTTEVVVN VGGTMQMLGG RQGGGA-PAG GNIGG-GQPQ
           RKWTD-QSGQ DRYTTEVVVN VGGTMQMLGG RQGGGA-PAG GNIGG-GQPQ
           RKWTD-QSGQ DRYTTEVVVN VGGTMQMLGG RQGGGA-PAG GNIGG-GQPQ
           RKWTD-QSGQ DRYTTEVVVN VGGTMQMLGG RQGGGA-PAG GNIGG-GQPQ
           RKWTD-QSGQ DRYTTEVVVN VGGTMQMLGG RQGGGA-PAG GNIGG-GQPQ
           RKWTD-QSGQ DRYTTEVVVN VGGTMQMLGG RQGGGA-PAG GNIGG-GQPQ
           RKWTD-QSGQ DRYTTEVVVN VGGTMQMLGG RQGGGA-PAG GNIGG-GQPQ
           RKWTD-QSGQ DRYTTEVVVN VGGTMQMLGG RQGGGA-PAG GNIGG-GQPQ
           RKWTD-QSGQ DRYTTEVVVN VGGTMQMLGG RQGGGA-PAG GNIGG-GQPQ
           RKWTD-QSGQ DRYTTEVVVN VGGTMQMLGG RQGGGA-PAG GNIGG-GQPQ
           RKWTD-QSGQ DRYTTEVVVN VGGTMQMLGG RQGGGA-PAG GNIGG-GQPQ
           RKWTD-QSGQ DRYTTEVVVN VGGTMQMLGG RQGGGA-PAG GNIGG-GQPQ
           RKWTD-QSGQ DRYTTEVVVN VGGTMQMLGG RQGGGA-PAG GNIGG-GQPQ
           RKWTD-QSGQ DRYTTEVVVN VGGTMQMLGG RQGGGA-PAG GNIGG-GQPQ
           RKWTD-QSGQ DRYTTEVVVN VGGTMQMLGG RQGGGA-PAG GNIGG-GQPQ
           RKWTD-QSGQ DRYTTEVVVN VGGTMQMLGG RQGGGA-PAG GNIGG-GQPQ
           RKWTD-QSGQ DRYTTEVVVN VGGTMQMLGG RQGGGA-PAG GNIGG-GQPQ
           RKWTD-QSGQ DRYTTEVVVN VGGTMQMLGG RQGGGA-PAG GNIGG-GQPQ
           RKWTD-QSGQ DRYTTEVVVN VGGTMQMLGG RQGGGA-PAG GNIGG-GQPQ
           RKWTD-QSGQ DRYTTEVVVN VGGTMQMLGG RQGGGA-PAG GNIGG-GQPQ
           RKWTD-QSGQ DRYTTEVVVN VGGTMQMLGG RQGGGA-PAG GNIGG-GQPQ
           RKWTD-QSGQ DRYTTEVVVN VGGTMQMLGG RQGGGA-PAG GNIGG-GQPQ
           RKWTD-QSGQ DRYTTEVVVN VGGTMQMLGG RQGGGA-PAG GNIGG-GQPQ
           RKWTD-QSGQ DRYTTEVVVN VGGTMQMLGG RQGGGA-PAG GNIGG-GQPQ
           RKWTD-QSGQ DRYTTEVVVN VGGTMQMLGG RQGGGA-PAG GNIGG-GQPQ
           RKWTD-QSGQ DRYTTEVVVN VGGTMQMLGG RQGGGA-PAG GNIGG-GQPQ
           RKWTD-QSGQ DRYTTEVVVN VGGTMQMLGG RQGGGA-PAG GNIGG-GQPQ
           RKWTD-QSGQ DRYTTEVVVN VGGTMQMLGG RQGGGA-PAG GNIGG-GQPQ
           RKWTD-QSGQ DRYTTEVVVN VGGTMQMLGG RQGGGA-PAG GNIGG-GQPQ
           RKWTD-QSGQ DRYTTEVVVN VGGTMQMLGG RQGGGA-PAG GNIGG-GQPQ
           RKWTD-QSGQ DRYTTEVVVN VGGTMQMLGG RQGGGA-PAG GNIGG-GQPQ
           RKWTD-QSGQ DRYTTEVVVN VGGTMQMLGG RQGGGA-PAG GNIGG-GQPQ
           RKWTD-QSGQ DRYTTEVVVN VGGTMQMLGG RQGGGA-PAG GNIGG-GQPQ
           RKWTD-QSGQ DRYTTEVVVN VGGTMQMLGG RQGGGA-PAG GNIGG-GQPQ
           RKWTD-QSGQ DRYTTEVVVN VGGTMQMLGG RQGGGA-PAG GNIGG-GQPQ
           RKWTD-QSGQ DRYTTEVVVN VGGTMQMLGG RQGGGA-PAG GNIGG-GQPQ
           RKWTD-QSGQ DRYTTEVVVN VGGTMQMLGG RQGGGA-PAG GNIGG-GQPQ
           RKWTD-QSGQ DRYTTEVVVN VGGTMQMLGG RQGGGA-PAG GNIGG-GQPQ
           RKWTD-QSGQ DRYTTEVVVN VGGTMQMLGG RQGGGA-PAG GNIGG-GQPQ
           RKWTD-QSGQ DRYTTEVVVN VGGTMQMLGG RQGGGA-PAG GNIGG-GQPQ
           RKWTD-QSGQ DRYTTEVVVN VGGTMQMLGG RQGGGA-PAG GNIGG-GQPQ
           RKWTD-QSGQ DRYTTEVVVN VGGTMQMLGG RQGGGA-PAG GNIGG-GQPQ
           RKWTD-QSGQ DRYTTEVVVN VGGTMQMLGG RQGGGA-PAG GNIGG-GQPQ
           RKWTD-QSGQ DRYTTEVVVN VGGTMQMLGG RQGGGA-PAG GNIGG-GQPQ
           RKWTD-QSGQ DRYTTEVVVN VGGTMQMLGG RQGGGA-PAG GNIGG-GQPQ
           RKWTD-QSGQ DRYTTEVVVN VGGTMQMLGG RQGGGA-PAG GNIGG-GQPQ
           RKWTD-QSGQ DRYTTEVVVN VGGTMQMLGG RQGGGA-PAG GNIGG-GQPQ
           RKWTD-QSGQ DRYTTEVVVN VGGTMQMLGG RQGGGA-PAG GNIGG-GQPQ
           RKWTD-QSGQ DRYTTEVVVN VGGTMQMLGG RQGGGA-PAG GNIGG-GQPQ
           RKWTD-QSGQ DRYTTEVVVN VGGTMQMLGG RQGGGA-PAG GNIGG-GQPQ
           RKWTD-QSGQ DRYTTEVVVN VGGTMQMLGG RQGGGA-PAG GNIGG-GQPQ
           RKWTD-QSGQ DRYTTEVVVN VGGTMQMLGG RQGGGA-PAG GNIGG-GQPQ
           RKWTD-QSGQ DRYTTEVVVN VGGTMQMLGG RQGGGA-PAG GNIGG-GQPQ
           RKWTD-QSGQ DRYTTEVVVN VGGTMQMLGG RQGGGA-PAG GNIGG-GQPQ
           RKWTD-QSGQ DRYTTEVVVN VGGTMQMLGG RQGGGA-PAG GNIGG-GQPQ
           RKWTD-QSGQ DRYTTEVVVN VGGTMQMLGG RQGGGA-PAG GNIGG-GQPQ
           RKWTD-QSGQ DRYTTEVVVN VGGTMQMLGG RQGGGA-PAG GNIGG-GQPQ
           RKWTD-QSGQ DRYTTEVVVN VGGTMQMLGG RQGGGA-PAG GNIGG-GQPQ
           RKWTD-QSGQ DRYTTEVVVN VGGTMQMLGG RQGGGA-PAG GNIGG-GQPQ
           RKWTD-QSGQ DRYTTEVVVN VGGTMQMLGG RQGGGA-PAG GNIGG-GQPQ
           RKWTD-QSGQ DRYTTEVVVN VGGTMQMLGG RQGGGA-PAG GNIGG-GQPQ
           RKWTD-QSGQ DRYTTEVVVN VGGTMQMLGG RQGGGA-PAG GNIGG-GQPQ
           RKWTD-QSGQ DRYTTEVVVN VGGTMQMLGG RQGGGA-PAG GNIGG-GQPQ
           RKWTD-QSGQ DRYTTEVVVN VGGTMQMLGG RQGGGA-PAG GNIGG-GQPQ
           RKWTD-QSGQ DRYTTEVVVN VGGTMQMLGG RQGGGA-PAG GNIGG-GQPQ
           RKWTD-QSGQ DRYTTEVVVN VGGTMQMLGG RQGGGA-PAG GNIGG-GQPQ
           RKWTD-QSGQ DRYTTEVVVN VGGTMQMLGG RQGGGA-PAG GNIGG-GQPQ
           RKWTD-QSGQ DRYTTEVVVN VGGTMQMLGG RQGGGA-PAG GNIGG-GQPQ
           RKWTD-QSGQ DRYTTEVVVN VGGTMQMLGG RQGGGA-PAG GNIGG-GQPQ
           RKWTD-QSGQ DRYTTEVVVN VGGTMQMLGG RQGGGA-PAG GNIGG-GQPQ
           RKWTD-QSGQ DRYTTEVVVN VGGTMQMLGG RQGGGA-PAG GNIGG-GQPQ
           RKWTD-QSGQ DRYTTEVVVN VGGTMQMLGG RQGGGA-PAG GNIGG-GQPQ
           RKWTD-QSGQ DRYTTEVVVN VGGTMQMLGG RQGGGA-PAG GNIGG-GQPQ
           RKWTD-QSGQ DRYTTEVVVN VGGTMQMLGG RQGGGA-PAG GNIGG-GQPQ
           RKWTD-QSGQ DRYTTEVVVN VGGTMQMLGG RQGGGA-PAG GNIGG-GQPQ
           RKWTD-QSGQ DRYTTEVVVN VGGTMQMLGG RQGGGA-PAG GNIGG-GQPQ
           RKWTD-QSGQ DRYTTEVVVN VGGTMQMLGG RQGGGA-PAG GNIGG-GQPQ
           RKWTD-QSGQ DRYTTEVVVN VGGTMQMLGG RQGGGA-PAG GNIGG-GQPQ
           RKWTD-QSGQ DRYTTEVVVN VGGTMQMLGG RQGGGA-PAG GNIGG-GQPQ
           RKWTD-QSGQ DRYTTEVVVN VGGTMQMLGG RQGGGA-PAG GNIGG-GQPQ
           RKWTD-QSGQ DRYTTEVVVN VGGTMQMLGG RQGGGA-PAG GNIGG-GQPQ
           RKWTD-QSGQ DRYTTEVVVN VGGTMQMLGG RQGGGA-PAG GNIGG-GQPQ
           RKWTD-QSGQ DRYTTEVVVN VGGTMQMLGG RQGGGA-PAG GNIGG-GQPQ
           RKWTD-QSGQ DRYTTEVVVN VGGTMQMLGG RQGGGA-PAG GNIGG-GQPQ
           RKWTD-QSGQ DRYTTEVVVN VGGTMQMLGG RQGGGA-PAG GNIGG-GQPQ
           RKWTD-QSGQ DRYTTEVVVN VGGTMQMLGG RQGGGA-PAG GNIGG-GQPQ
           RKWTD-QSGQ DRYTTEVVVN VGGTMQMLGG RQGGGA-PAG GNIGG-GQPQ
           RKWTD-QSGQ DRYTTEVVVN VGGTMQMLGG RQGGGA-PAG GNIGG-GQPQ
           RKWTD-QSGQ DRYTTEVVVN VGGTMQMLGG RQGGGA-PAG GNIGG-GQPQ
           RKWTD-QSGQ DRYTTEVVVN VGGTMQMLGG RQGGGA-PAG GNIGG-GQPQ
           RKWTD-QSGQ DRYTTEVVVN VGGTMQMLGG RQGGGA-PAG GNIGG-GQPQ
           RKWTD-QSGQ DRYTTEVVVN VGGTMQMLGG RQGGGA-PAG GNIGG-GQPQ
           RKWTD-QSGQ DRYTTEVVVN VGGTMQMLGG RQGGGA-PAG GNIGG-GQPQ
           RKWTD-QSGQ DRYTTEVVVN VGGTMQMLGG RQGGGA-PAG GNIGG-GQPQ
           RKWTD-QSGQ DRYTTEVVVN VGGTMQMLGG RQGGGA-PAG GNIGG-GQPQ
           RKWTD-QSGQ DRYTTEVVVN VGGTMQMLGG RQGGGA-PAG GNIGG-GQPQ
           RKWTD-QSGQ DRYTTEVVVN VGGTMQMLGG RQGGGA-PAG GNIGG-GQPQ
           RKWTD-QSGQ DRYTTEVVVN VGGTMQMLGG RQGGGA-PAG GNIGG-GQPQ
           RKWTD-QSGQ DRYTTEVVVN VGGTMQMLGG RQGGGA-PAG GNIGG-GQPQ
           RKWTD-QSGQ DRYTTEVVVN VGGTMQMLGG RQGGGA-PAG GNIGG-GQPQ
           RKWTD-QSGQ DRYTTEVVVN VGGTMQMLGG RQGGGA-PAG GNIGG-GQPQ
           RKWTD-QSGQ DRYTTEVVVN VGGTMQMLGG RQGGGA-PAG GNIGG-GQPQ
           RKWTD-QSGQ DRYTTEVVVN VGGTMQMLGG RQGGGA-PAG GNIGG-GQPQ
           RKWTD-QSGQ DRYTTEVVVN VGGTMQMLGG RQGGGA-PAG GNIGG-GQPQ
           RKWTD-QSGQ DRYTTEVVVN VGGTMQMLGG RQGGGA-PAG GNIGG-GQPQ
           RKWTD-QSGQ DRYTTEVVVN VGGTMQMLGG RQGGGA-PAG GNIGG-GQPQ
           RKWTD-QSGQ DRYTTEVVVN VGGTMQMLGG RQGGGA-PAG GNIGG-GQPQ
           RKWTD-QSGQ DRYTTEVVVN VGGTMQMLGG RQGGGA-PAG GNIGG-GQPQ
           RKWTD-QSGQ DRYTTEVVVN VGGTMQMLGG RQGGGA-PAG GNIGG-GQPQ
           RKWTD-QSGQ DRYTTEVVVN VGGTMQMLGG RQGGGA-PAG GNIGG-GQPQ
           RKWTD-QSGQ DRYTTEVVVN VGGTMQMLGG RQGGGA-PAG GNIGG-GQPQ
           RKWTD-QSGQ DRYTTEVVVN VGGTMQMLGG RQGGGA-PAG GNIGG-GQPQ
           RKWTD-QSGQ DRYTTEVVVN VGGTMQMLGG RQGGGA-PAG GNIGG-GQPQ
           RKWTD-QSGQ DRYTTEVVVN VGGTMQMLGG RQGGGA-PAG GNIGG-GQPQ
           RKWTD-QSGQ DRYTTEVVVN VGGTMQMLGG RQGGGA-PAG GNIGG-GQPQ
           RKWTD-QSGQ DRYTTEVVVN VGGTMQMLGG RQGGGA-PAG GNIGG-GQPQ
           RKWTD-QSGQ DRYTTEVVVN VGGTMQMLGG RQGGGA-PAG GNIGG-GQPQ
           RKWTD-QSGQ DRYTTEVVVN VGGTMQMLGG RQGGGA-PAG GNIGG-GQPQ
           RKWTD-QSGQ DRYTTEVVVN VGGTMQMLGG RQGGGA-PAG GNIGG-GQPQ
           RKWTD-QSGQ DRYTTEVVVN VGGTMQMLGG RQGGGA-PAG GNIGG-GQPQ
           RKWTD-QSGQ DRYTTEVVVN VGGTMQMLGG RQGGGA-PAG GNIGG-GQPQ
           RKWTD-QSGQ DRYTTEVVVN VGGTMQMLGG RQGGGA-PAG GNIGG-GQPQ
           RKWTD-QSGQ DRYTTEVVVN VGGTMQMLGG RQGGGA-PAG GNIGG-GQPQ
           RKWTD-QSGQ DRYTTEVVVN VGGTMQMLGG RQGGGA-PAG GNIGG-GQPQ
           RKWTD-QSGQ DRYTTEVVVN VGGTMQMLGG RQGGGA-PAG GNIGG-GQPQ
           RKWTD-QSGQ DRYTTEVVVN VGGTMQMLGG RQGGGA-PAG GNIGG-GQPQ
           RKWTD-QSGQ DRYTTEVVVN VGGTMQMLGG RQGGGA-PAG GNIGG-GQPQ
           RKWTD-QSGQ DRYTTEVVVN VGGTMQMLGG RQGGGA-PAG GNIGG-GQPQ
           RKWTD-QSGQ DRYTTEVVVN VGGTMQMLGG RQGGGA-PAG GNIGG-GQPQ
           RKWTD-QSGQ DRYTTEVVVN VGGTMQMLGG RQGGGA-PAG GNIGG-GQPQ
           RKWTD-QSGQ DRYTTEVVVN VGGTMQMLGG RQGGGA-PAG GNIGG-GQPQ
           RKWTD-QSGQ DRYTTEVVVN VGGTMQMLGG RQGGGA-PAG GNIGG-GQPQ
           RKWTD-QSGQ DRYTTEVVVN VGGTMQMLGG RQGGGA-PAG GNIGG-GQPQ
           RKWTD-QSGQ DRYTTEVVVN VGGTMQMLGG RQGGGA-PAG GNIGG-GQPQ
           RKWTD-QSGQ DRYTTEVVVN VGGTMQMLGG RQGGGA-PAG GNIGG-GQPQ
           RKWTD-QSGQ DRYTTEVVVN VGGTMQMLGG RQGGGA-PAG GNIGG-GQPQ
           RKWTD-QSGQ DRYTTEVVVN VGGTMQMLGG RQGGGA-PAG GNIGG-GQPQ
           RKWTD-QSGQ DRYTTEVVVN VGGTMQMLGG RQGGGA-PAG GNIGG-GQPQ
           RKWTD-QSGQ DRYTTEVVVN VGGTMQMLGG RQGGGA-PAG GNIGG-GQPQ
           RKWTD-QSGQ DRYTTEVVVN VGGTMQMLGG RQGGGA-PAG GNIGG-GQPQ
           RKWTD-QSGQ DRYTTEVVVN VGGTMQMLGG RQGGGA-PAG GNIGG-GQPQ
           RKWTD-QSGQ DRYTTEVVVN VGGTMQMLGG RQGGGA-PAG GNIGG-GQPQ
           RKWTD-QSGQ DRYTTEVVVN VGGTMQMLGG RQGGGA-PAG GNIGG-GQPQ
           RKWTD-QSGQ DRYTTEVVVN VGGTMQMLGG RQGGGA-PAG GNIGG-GQPQ
           RKWTD-QSGQ DRYTTEVVVN VGGTMQMLGG RQGGGA-PAG GNIGG-GQPQ
           RKWTD-QSGQ DRYTTEVVVN VGGTMQMLGG RQGGGA-PAG GNIGG-GQPQ
           RKWTD-QSGQ DRYTTEVVVN VGGTMQMLGG RQGGGA-PAG GNIGG-GQPQ
           RKWTD-QSGQ DRYTTEVVVN VGGTMQMLGG RQGGGA-PAG GNIGG-GQPQ
           RKWTD-QSGQ DRYTTEVVVN VGGTMQMLGG RQGGGA-PAG GNIGG-GQPQ
           RKWTD-QSGQ DRYTTEVVVN VGGTMQMLGG RQGGGA-PAG GNIGG-GQPQ
           RKWTD-QSGQ DRYTTEVVVN VGGTMQMLGG RQGGGA-PAG GNIGG-GQPQ
           RKWTD-QSGQ DRYTTEVVVN VGGTMQMLGG RQGGGA-PAG GNIGG-GQPQ
           RKWTD-QSGQ DRYTTEVVVN VGGTMQMLGG RQGGGA-PAG GNIGG-GQPQ
           RKWTD-QSGQ DRYTTEVVVN VGGTMQMLGG RQGGGA-PAG GNIGG-GQPQ
           RKWTD-QSGQ DRYTTEVVVN VGGTMQMLGG RQGGGA-PAG GNIGG-GQPQ
           RKWTD-QSGQ DRYTTEVVVN VGGTMQMLGG RQGGGA-PAG GNIGG-GQPQ
           RKWTD-QSGQ DRYTTEVVVN VGGTMQMLGG RQGGGA-PAG GNIGG-GQPQ
           RKWTD-QSGQ DRYTTEVVVN VGGTMQMLGG RQGGGA-PAG GNIGG-GQPQ
           RKWTD-QSGQ DRYTTEVVVN VGGTMQMLGG RQGGGA-PAG GNIGG-GQPQ
           RKWTD-QSGQ DRYTTEVVVN VGGTMQMLGG RQGGGA-PAG GNIGG-GQPQ
           RKWTD-QSGQ DRYTTEVVVN VGGTMQMLGG RQGGGA-PAG GNIGG-GQPQ
           RKWTD-QSGQ DRYTTEVVVN VGGTMQMLGG RQGGGA-PAG GNIGG-GQPQ
           RKWTD-QSGQ DRYTTEVVVN VGGTMQMLGG RQGGGA-PAG GNIGG-GQPQ
           RKWTD-QSGQ DRYTTEVVVN VGGTMQMLGG RQGGGA-PAG GNIGG-GQPQ
           RKWTD-QSGQ DRYTTEVVVN VGGTMQMLGG RQGGGA-PAG GNIGG-GQPQ
           RKWTD-QSGQ DRYTTEVVVN VGGTMQMLGG RQGGGA-PAG GNIGG-GQPQ
           RKWTD-QSGQ DRYTTEVVVN VGGTMQMLGG RQGGGA-PAG GNIGG-GQPQ
           RKWTD-QSGQ DRYTTEVVVN VGGTMQMLGG RQGGGA-PAG GNIGG-GQPQ
           RKWTD-QSGQ DRYTTEVVVN VGGTMQMLGG RQGGGA-PAG GNIGG-GQPQ
           RKWTD-QSGQ DRYTTEVVVN VGGTMQMLGG RQGGGA-PAG GNIGG-GQPQ
           RKWTD-QSGQ DRYTTEVVVN VGGTMQMLGG RQGGGA-PAG GNIGG-GQPQ
           RKWTD-QSGQ DRYTTEVVVN VGGTMQMLGG RQGGGA-PAG GNIGG-GQPQ
           RKWTD-QSGQ DRYTTEVVVN VGGTMQMLGG RQGGGA-PAG GNIGG-GQPQ
           RKWTD-QSGQ DRYTTEVVVN VGGTMQMLGG RQGGGA-PAG GNIGG-GQPQ
           RKWTD-QSGQ DRYTTEVVVN VGGTMQMLGG RQGGGA-PAG GNIGG-GQPQ
           RKWTD-QSGQ DRYTTEVVVN VGGTMQMLGG RQGGGA-PAG GNIGG-GQPQ
           RKWTD-QSGQ DRYTTEVVVN VGGTMQMLGG RQGGGA-PAG GNIGG-GQPQ
           RKWTD-QSGQ DRYTTEVVVN VGGTMQMLGG RQGGGA-PAG GNIGG-GQPQ
           RKWTD-QSGQ DRYTTEVVVN VGGTMQMLGG RQGGGA-PAG GNIGG-GQPQ
           RKWTD-QSGQ DRYTTEVVVN VGGTMQMLGG RQGGGA-PAG GNIGG-GQPQ
           RKWTD-QSGQ DRYTTEVVVN VGGTMQMLGG RQGGGA-PAG GNIGG-GQPQ
           RKWTD-QSGQ DRYTTEVVVN VGGTMQMLGG RQGGGA-PAG GNIGG-GQPQ
           RKWTD-QSGQ DRYTTEVVVN VGGTMQMLGG RQGGGA-PAG GNIGG-GQPQ
           RKWTD-QSGQ DRYTTEVVVN VGGTMQMLGG RQGGGA-PAG GNIGG-GQPQ
           RKWTD-QSGQ DRYTTEVVVN VGGTMQMLGG RQGGGA-PAG GNIGG-GQPQ
           RKWTD-QSGQ DRYTTEVVVN VGGTMQMLGG RQGGGA-PAG GNIGG-GQPQ
           RKWTD-QSGQ DRYTTEVVVN VGGTMQMLGG RQGGGA-PAG GNIGG-GQPQ
           RKWTD-QSGQ DRYTTEVVVN VGGTMQMLGG RQGGGA-PAG GNIGG-GQPQ
           RKWTD-QSGQ DRYTTEVVVN VGGTMQMLGG RQGGGA-PAG GNIGG-GQPQ
           RKWTD-QSGQ DRYTTEVVVN VGGTMQMLGG RQGGGA-PAG GNIGG-GQPQ
           RKWTD-QSGQ DRYTTEVVVN VGGTMQMLGG RQGGGA-PAG GNIGG-GQPQ
           RKWTD-QSGQ DRYTTEVVVN VGGTMQMLGG RQGGGA-PAG GNIGG-GQPQ
           RKWTD-QSGQ DRYTTEVVVN VGGTMQMLGG RQGGGA-PAG GNIGG-GQPQ
           RKWTD-QSGQ DRYTTEVVVN VGGTMQMLGG RQGGGA-PAG GNIGG-GQPQ
           RKWTD-QSGQ DRYTTEVVVN VGGTMQMLGG RQGGGA-PAG GNIGG-GQPQ
           RKWTD-QSGQ DRYTTEVVVN VGGTMQMLGG RQGGGA-PAG GNIGG-GQPQ
           RKWTD-QSGQ DRYTTEVVVN VGGTMQMLGG RQGGGA-PAG GNIGG-GQPQ
           RKWTD-QSGQ DRYTTEVVVN VGGTMQMLGG RQGGGA-PAG GNIGG-GQPQ
           RKWTD-QSGQ DRYTTEVVVN VGGTMQMLGG RQGGGA-PAG GNIGG-GQPQ
           RKWTD-QSGQ DRYTTEVVVN VGGTMQMLGG RQGGGA-PAG GNIGG-GQPQ
           RKWTD-QSGQ DRYTTEVVVN VGGTMQMLGG RQGGGA-PAG GNIGG-GQPQ
           RKWTD-QSGQ DRYTTEVVVN VGGTMQMLGG RQGGGA-PAG GNIGG-GQPQ
           RKWTD-QSGQ DRYTTEVVVN VGGTMQMLGG RQGGGA-PAG GNIGG-GQPQ
           RKWTD-QSGQ DRYTTEVVVN VGGTMQMLGG RQGGGA-PAG GNIGG-GQPQ
           RKWTD-QSGQ DRYTTEVVVN VGGTMQMLGG RQGGGA-PAG GNIGG-GQPQ
           RKWTD-QSGQ DRYTTEVVVN VGGTMQMLGG RQGGGA-PAG GNIGG-GQPQ
           RKWTD-QSGQ DRYTTEVVVN VGGTMQMLGG RQGGGA-PAG GNIGG-GQPQ
           RKWTD-QSGQ DRYTTEVVVN VGGTMQMLGG RQGGGA-PAG GNIGG-GQPQ
           RKWTD-QSGQ DRYTTEVVVN VGGTMQMLGG RQGGGA-PAG GNIGG-GQPQ
           RKWTD-QSGQ DRYTTEVVVN VGGTMQMLGG RQGGGA-PAG GNIGG-GQPQ
           RKWTD-QSGQ DRYTTEVVVN VGGTMQMLGG RQGGGA-PAG GNIGG-GQPQ
           RKWTD-QSGQ DRYTTEVVVN VGGTMQMLGG RQGGGA-PAG GNIGG-GQPQ
           RKWTD-QSGQ DRYTTEVVVN VGGTMQMLGG RQGGGA-PAG GNIGG-GQPQ
           RKWTD-QSGQ DRYTTEVVVN VGGTMQMLGG RQGGGA-PAG GNIGG-GQPQ
           RKWTD-QSGQ DRYTTEVVVN VGGTMQMLGG RQGGGA-PAG GNIGG-GQPQ
           RKWTD-QSGQ DRYTTEVVVN VGGTMQMLGG RQGGGA-PAG GNIGG-GQPQ
           RKWTD-QSGQ DRYTTEVVVN VGGTMQMLGG RQGGGA-PAG GNIGG-GQPQ
           RKWTD-QSGQ DRYTTEVVVN VGGTMQMLGG RQGGGA-PAG GNIGG-GQPQ
           RKWTD-QSGQ DRYTTEVVVN VGGTMQMLGG RQGGGA-PAG GNIGG-GQPQ
           RKWTD-QSGQ DRYTTEVVVN VGGTMQMLGG RQGGGA-PAG GNIGG-GQPQ
           RKWTD-QSGQ DRYTTEVVVN VGGTMQMLGG RQGGGA-PAG GNIGG-GQPQ
           RKWTD-QSGQ DRYTTEVVVN VGGTMQMLGG RQGGGA-PAG GNIGG-GQPQ
           RKWTD-QSGQ DRYTTEVVVN VGGTMQMLGG RQGGGA-PAG GNIGG-GQPQ
           RKWTD-QSGQ DRYTTEVVVN VGGTMQMLGG RQGGGA-PAG GNIGG-GQPQ
           RKWTD-QSGQ DRYTTEVVVN VGGTMQMLGG RQGGGA-PAG GNIGG-GQPQ
           RKWTD-QSGQ DRYTTEVVVN VGGTMQMLGG RQGGGA-PAG GNIGG-GQPQ
           RKWTD-QSGQ DRYTTEVVVN VGGTMQMLGG RQGGGA-PAG GNIGG-GQPQ
           RKWTD-QSGQ DRYTTEVVVN VGGTMQMLGG RQGGGA-PAG GNIGG-GQPQ
           RKWTD-QSGQ DRYTTEVVVN VGGTMQMLGG RQGGGA-PAG GNIGG-GQPQ
           RKWTD-QSGQ DRYTTEVVVN VGGTMQMLGG RQGGGA-PAG GNIGG-GQPQ
           RKWTD-QSGQ DRYTTEVVVN VGGTMQMLGG RQGGGA-PAG GNIGG-GQPQ
           RKWTD-QSGQ DRYTTEVVVN VGGTMQMLGG RQGGGA-PAG GNIGG-GQPQ
           RKWTD-QSGQ DRYTTEVVVN VGGTMQMLGG RQGGGA-PAG GNIGG-GQPQ
           RKWTD-QSGQ DRYTTEVVVN VGGTMQMLGG RQGGGA-PAG GNIGG-GQPQ
           RKWTD-QSGQ DRYTTEVVVN VGGTMQMLGG RQGGGA-PAG GNIGG-GQPQ
           RKWTD-QSGQ DRYTTEVVVN VGGTMQMLGG RQGGGA-PAG GNIGG-GQPQ
           RKWTD-QSGQ DRYTTEVVVN VGGTMQMLGG RQGGGA-PAG GNIGG-GQPQ
           RKWTD-QSGQ DRYTTEVVVN VGGTMQMLGG RQGGGA-PAG GNIGG-GQPQ
           RKWTD-QSGQ DRYTTEVVVN VGGTMQMLGG RQGGGA-PAG GNIGG-GQPQ
           RKWTD-QSGQ DRYTTEVVVN VGGTMQMLGG RQGGGA-PAG GNIGG-GQPQ
           RKWTD-QSGQ DRYTTEVVVN VGGTMQMLGG RQGGGA-PAG GNIGG-GQPQ
           RKWTD-QSGQ DRYTTEVVVN VGGTMQMLGG RQGGGA-PAG GNIGG-GQPQ
           RKWTD-QTGQ ERYTTEVVVH TGGTMQMLGS RQNS------ --------AQ
           RKWTD-QTGQ ERYTTEVVVH TGGTMQMLGS RQNS------ --------AQ
           RKWTD-QTGQ ERYTTEVVVH TGGTMQMLGS RQNS------ --------AQ
           RKWTD-QTGQ ERYTTEVVVH TGGTMQMLGS RQNS------ --------AQ
           RKWTD-QTGQ ERYTTEVVVH TGGTMQMLGS RQNS------ --------AQ
           RKWTD-QTGQ ERYTTEVVVH TGGTMQMLGS RQNS------ --------AQ
           RKWTD-QTGQ ERYTTEVVVH TGGTMQMLGS RQNS------ --------AQ
           RKWTD-QTGQ ERYTTEVVVH TGGTMQMLGS RQNS------ --------AQ
           RKWTD-QTGQ ERYTTEVVVH TGGTMQMLGS RQNS------ --------AQ
           RKWTD-QTGQ ERYTTEVVVH TGGTMQMLGS RQNS------ --------AQ
           RKWTD-QTGQ ERYTTEVVVH TGGTMQMLGS RQNS------ --------AQ
           RKWTD-QTGQ ERYTTEVVVH TGGTMQMLGS RQNS------ --------AQ
           RKWTD-QTGQ ERYTTEVVVH TGGTMQMLGS RQNS------ --------AQ
           RKWTD-QTGQ ERYTTEVVVH TGGTMQMLGS RQNS------ --------AQ
           RKWTD-QTGQ ERYTTEVVVH TGGTMQMLGS RQNS------ --------AQ
           RKWTD-QTGQ ERYTTEVVVH TGGTMQMLGS RQNS------ --------AQ
           RKWTD-QTGQ ERYTTEVVVH TGGTMQMLGS RQNS------ --------AQ
           RKWTD-QTGQ ERYTTEVVVH TGGTMQMLGS RQNN------ --------AQ
           RKWTD-QSGQ EKYITEVVVN IGGTMQMLGG RQSG----SG QN----TSSR
           RKWFDQQNGV DRYSTEVVVG VNGVMQMLGS SRQQGA---S GNGAS-ALAQ
           RKWFDQQNGV DRYSTEVVVG VNGVMQMLGS SRQQGA---S GNGAS-ALAQ
           RKWFDQQNGV DRYSTEVVVG VNGVMQMLGS LRQQGT---A GNGAS-APAQ
           RKWFDQQNGV DRYSTEVVVG VNGVMQMLGS LRQQGT---A GNGAS-APAQ
           RKWQD-QSGQ DRFTTEVIVG VGGTMQMLGG KQGGNEQ--- ------SSPQ
           RKWQD-QSGQ DRFTTEVIVG VGGTMQMLGG KQGGNEQ--- ------SSPQ
           RKWQD-QSGQ DRFTTEVIVG VGGTMQMLGG KQGGNEQ--- ------SSPQ
           RKWQD-QSGQ DRFTTEVIVG VGGTMQMLGG KQGGNEQ--- ------SSPQ
           RKWQD-QSGQ DRFTTEVIVG VGGTMQMLGG KQGGNEQ--- ------SSPQ
           RKWQD-QSGQ DRFTTEVIVG VGGTMQMLGG KQGGNEQ--- ------SSPQ
           RKWQD-QSGQ DRFTTEVIVG VGGTMQMLGG KQGGNEQ--- ------SSPQ
           RKWQD-QSGQ DRFTTEVIVG VGGTMQMLGG KQGGNEQ--- ------SSPQ
           RKWQD-QSGQ DRFTTEVIVG VGGTMQMLGG KQGSNEQ--- ------SSPQ
           RKWQD-QSGQ DRFTTEVIVG VGGTMQMIGG KQGGNEQ--- ------SSPQ
           RKWQD-QSGQ DRFTTEVIVG VGGTMQMIGG KQGGNEQ--- ------SSPQ
           RKWQD-QSGQ DRFTTEVIVG VGGTMQMLGG KQGSNEQ--- ------SSPQ
           RKWQD-QSGQ DRFTTEVIVG VGGTMQMLGG KQGSNEQ--- ------SSPQ
           RKWQD-QSGQ DRFTTEVIVG VGGTMQMLGG KQGGNEQ--- ------SSPQ
           RKWQD-QSGQ DRFTTEVIVG VGGTMQMIGG KQGGNEQ--- ------SSPQ
           RKWQD-QSGQ DRFTTEVIVG VGGTMQMLGG KQGGNEQ--- ------SSPQ
           RKWQD-QSGQ DRFTTEVIVG VGGTMQMIGG KQGGNEQ--- ------SSPQ
           RKWQD-QSGQ DRFTTEVIVG VGGIMQMLGG KQGGNEQ--- ------SSPQ
           RKWQD-QSGQ DRFTTEIIVG VGGTMQMIGG KQGGNEQ--- ------SSPQ
           RKWQD-QSGQ DRFTTEVIVG VGGTMQMLGG KQGGNEQ--- ------SSPQ
           RKWQD-QSGQ DRFTTEVIVG VGGTMQMLGG KQGGNEQ--- ------SSPQ
           RKWQD-QSGQ DRFTTEVIVG VGGTMQMLGG KQGGNEQ--- ------SSPQ
           RKWQD-QSGQ DRFTTEVIVG VGGTMQMLGG KQGGNEQ--- ------SSPQ
           RKWQD-QSGQ DRFTTEVIVG VGGTMQMLGG KQGGNEQ--- ------SSPQ
           RKWQD-QSGQ DRFTTEVIVG VGGAMQMLGG KQGSNEQ--- ------SSPQ
           RKWQD-QSGQ DRFTTEVIVG VGGAMQMLGG KQGSNEQ--- ------SSPQ
           RKWQD-QSGQ DRFTTEVIVG VGGAMQMLGG KQGSNEQ--- ------SSPQ
           RKWQD-QSGQ DRFTTEVIVG VGGAMQMLGG KQGSNEQ--- ------SSPQ
           RKWQD-QSGQ DRFTTEVIVG VGGAMQMLGG KQGSNEQ--- ------SSPQ
           RKWQD-QSGQ DRFTTEVIVG VGGAMQMLGG KQGSNEQ--- ------SSPQ
           RKWQD-QSGQ DRFTTEVIVG VGGAMQMLGG KQGSNEQ--- ------SSPQ
           RKWKD-QSGQ DRYTTEVHVG INGVMQMLGS IGDSKQQ--- ------AASR
           RKWKD-QSGQ DRYTTEVHVG INGVMQMLGG IGDSKQQ--- ------AASR
           RKWKD-QSGQ DRYTTEVHVG INGVMQMLGG IGDSKQQ--- ------AASR
           RKWKD-QSGQ DRYTTEVHVG INGVMQMLGG IGDSKQQ--- ------AASR
           RKWKD-QSGQ DRYTTEVHVG INGVMQMLGG IGDSKQQ--- ------AASR
           RKWKD-QSGQ DRYTTEVHVG INGVMQMLGG IGDSKQQ--- ------AASR
           RKWKD-QSGQ DRYTTEVHVG INGVMQMLGG IGDSKQQ--- ------AASR
           RKWKD-QSGQ DRYTTEVHVG INGVMQMLGG IGDSKQQ--- ------AASR
           RKWKD-QSGQ DRYTTEVHVG INGVMQMLGG IGDSKQQ--- ------AASR
           RKWKD-QSGQ DRYTTEVHVG INGVMQMLGG IGDSKQQ--- ------AASR
           RKWKD-QSGQ DRYTTEVHVG INGVMQMLGG IGDSKQQ--- ------AASR
           RKWKD-QSGQ DRYTTEVHVG INGVMQMLGG IGDSKQQ--- ------AASR
           RKWKD-QSGQ DRYTTEVHVG INGVMQMLGG IGDSKQQ--- ------AASR
           RKWKD-QSGQ DRYTTEVHVG INGVMQMLGG IGDSKQQ--- ------AASR
           RKWKD-QSGQ DRYTTEVHVG INGVMQMLGG IGDSKQQ--- ------AASR
           RKWKD-QSGQ DRYTTEVHVG INGVMQMLGG IGDSKQQ--- ------AASR
           RKWKD-QSGQ DRYTTEVHVG INGVMQMLGG IGDSKQQ--- ------AASR
           RKWKD-QSGQ DRYTTEVHVG INGVMQMLGG IGDSKQQ--- ------AASR
           RKWKD-QSGQ DRYTTEVHVG INGVMQMLGG IGDSKQQ--- ------AASR
           RKWKD-QSGQ DRYTTEVHVG INGVMQMLGG IGDSKQQ--- ------AASR
           RKWKD-QSGQ DRYTTEVHVG INGVMQMLGG IGDSKQQ--- ------AASR
           RKWKD-QSGQ DRYTTEVHVG INGVMQMLGG IGDSKQQ--- ------AASR
           RKWKD-QSGQ DRYTTEVHVG INGVMQMLGG IGDSKQQ--- ------AASR
           RKWKD-QSGQ DRYTTEVHVG INGVMQMLGG IGDSKQQ--- ------AASR
           RKWKD-QSGQ DRYTTEVHVG INGVMQMLGG IGDSKQQ--- ------AASR
           RKWKD-QSGQ DRYTTEVHVG INGVMQMLGG IGDSKQQ--- ------AASR
           RKWKD-QSGQ DRYTTEVHVG INGVMQMLGG IGDSKQQ--- ------AASR

           P--EPQAEA- ---GTKKGGA KTK------- GR-GRKAAQP EPQPQ--PPE
           Q--NGQPQS- -ADATKKGGA KTK------- GR-GRKAAQP EPQPQ--PPE
           P--EPQAEA- ---GTKKGGA KTK------- GR-GRKAAQP EPQPQ--PPE
           Q--NGQPQS- -ADATKKGGA KTK------- GR-GRKAAQP EPQPQ--TPE
           P--EPQAEA- ---GTKKGGA KTK------- GR-GRKAAQ- -PEPQ--QPS
           Q--NGQSQS- -ADATKKGSA KTK------- GR-GRKAAQP EPQPQ--PPE
           ---------- ---------- ---------- ---------- -PQPQ--PPE
           P--EPQAEA- ---GTKKGGA KTK------- GR-GRKAAQP EPQPQ--PPE
           Q--NGQPQS- -ADATKKGSA KTK------- GR-GRKAAQP EPQPQ--PPE
           N-GWGQSNQP QNHQQYSGG- ---------- GK-PQSNANN ------EPP-
           P--ESQPEP- -----KKGGA KTK------- GR-GRKAAQ- -PEPL--QPS
           Q--NGQPQS- -ADATKKGSA KTK------- GR-GRKAAQP EPQPQ--PPE
           P--ESQPEP- -----KKGGA KTK------- GR-GRKAAQ- -PEPQ--QPS
           Q--NGQPQS- -ADATKKGGA KTK------- GR-GRKAAQP EPQPQ--PPE
           P--ESQPEP- -----KKGGA KTK------- GR-GRKAAQ- -PEPQ--QPS
           ---------- ---------- ---------- ---------- -PQPQ--PPE
           ---------- ---------- ---------- ---------- -PQPQ--PPE
           P--EPQAEA- ---GTKKGGA KTK------- GR-GRKATQP ESQPQ--PPE
           P--ESQPEL- -----KKGGA KTK------- GR-GRKAAQ- -PEPQ--QPS
           Q--EPQPEPQ VEAGTKKGSA KTK------- GR-GRKAAQ- -PEPQ--PPS
           Q--NGQPQS- -ADATKKGGA KTK------- GR-GRKAAQP EPQPQ-QQPE
           Q--NGQPQS- -ADATKKGSA KTK------- GR-GRKAAQP EPQPQ--PPE
           Q--NGQPQS- -ADATKKGGA KTK------- GR-GRKAAQP EPQPQ-QQPE
           Q--NGQPQS- -ADATKKGGA KTK------- GR-GRKAAQP EPQPQ--PPE
           D--NSQRAAP QKGQRTGAGT QSA--P---- ---VQQSAPQ GGMGGGYGPA
           Q--NGQPQS- -ADATKKGGA KTK------- GR-GRKAAQP EPQPQ--PPE
           P--EPQAEA- ---GTKKGGA KTK------- GR-GRKAAQP EPQPQ--PPE
           P--EPQAEA- ---GTKKGGA KTK------- GR-GRKAAQP EPQPQ--PPE
           N-GWGQSNQP QNHQQYSGG- ---------- GK-PQSNANN ------EPP-
           Q--NGQPQS- -ADATKKGGA KTK------- GR-GRKAAQP EPQPQ-QQPE
           ---------- ---------- ---------- ---------- -PQPQ--PPE
           P--ESQPEP- -----KKGGA KTK------- GR-GRKAAQ- -PEPQ--QPS
           P--ESQPEP- -----KKGGA KTK------- GR-GRKAAQ- -PEPQ--QPS
           P--EPQAEA- ---GTKKGGA KTK------- GR-GRKAAQP EPQPQ--PPK
           P--EPQAEA- ---GTKKGGA KTK------- GR-GRKAAQP EPQPQ--PPK
           ---------- ---------- ---------- ---------- -PQPQ--PPE
           ---------- ---------- ---------- ---------- -PQPQ--PPE
           P--EPQSEA- ---GTKKGGA KTK------- GR-GRKAAQP EPQPQ--PPE
           ---------- ---------- ---------- ---------- -PQPQ--PPE
           P--EPQAEA- ---GTKKGGA KTK------- GR-GRKAAQP EPQLQ--PSE
           P--EPQAEA- ---GTKKGGA KTK------- GR-GRKAAQP EPQPQ--PPE
           D--NSQRAAP QKGQRTGAGT QSA--P---- ---VQQSAPQ GGMGGGYGPA
           Q--NGQPQS- -ADATKKGGA KTK------- GR-GRKAAQP EPQPQ--PPE
           P--EPQAEA- ---GTKKGGA KTK------- GR-GRKATQP ESQPQ--PPE
           P--EPQAEA- ---GTKKGGA KTK------- GR-GRKAAQP EPQPQ--PPE
           N-GWGQSNQP QNHQQYSGG- ---------- GK-PQSSANN ------EPP-
           P--EPQAEA- ---GTKKGGA KTK------- GR-GRKAAQP EPQPQ--PPE
           S--PAAPAQP AQAPAKSPKA KGG------- KK-GRQDAAP SQQPPQPLP-
           P--EPQSEA- ---GTKKGGA KTK------- GR-GRKAAQP EPQPQ--PPE
           Q--NGQPQS- -ADATKKGGA KTK------- GR-GRKAAQP EPQPQ--PPE
           P--ESQPEP- -----KKGGA KTK------- GR-GRKAAQ- -PEPQ--QPS
           P--EPQAEA- ---GTKKGGA KTK------- GR-GRKAAQ- -PEPQ--PPS
           N-ASQTGNQP QGGQQFSG-- ---------- -Q-PQTTGT- --AAGNESP-
           Q--NGQPQS- -ADATKKGGA KTK------- GR-GRKAAQP EPQPQ--TPE
           P--EPQAEA- ---GTKKGGA KTK------- GR-GRKAAQP EPQPQ--PPE
           P--EPQAEA- ---GTKKGGA KTK------- GR-GRKATQP ESQPQ--PPE
           P--EPQAEA- ---GTKKGGA KTK------- GR-GRKAAQP EPQPQ--PPE
           Q--NGQPQS- -ADATKKGSA KTK------- GR-GRKAAQP EPQPQ--PPE
           P--EPQAEA- ---GTKKGGA KTK------- GR-GRKAAQP EPQPQ--PPE
           ---------- ---------- ---------- ---------- -PQPQ--PPE
           N-GWGQSNQP QNNQQYSGG- ---------- GK-PQSNANN ------EPP-
           Q--NGQPQS- -ADATKKGGA KTK------- GR-GRKAAQP EPQPQ--PPE
           P--EPQAEA- ---GTKKGGA KTK------- GR-GRKAAQP EPQPQ--PPE
           P--EPQAEA- ---GTKKGGA KTK------- GR-GRKATQP ESQPQ--PPE
           P--ESQPEP- -----KKGGA KTK------- GR-GRKAAQ- -PEPQ--QPS
           P--ESQPEP- -----KKGGA KTK------- GR-GRKAAQ- -PEPQ--QPS
           P--ESQPEP- -----KKGGA KTK------- GR-GRKAAQ- -PEPQ--QPS
           Q--NGQSQS- -ADATKKGSA KTK------- GR-GRKAAQP EPQPQ--PPE
           ---------- ---------- ---------- ---------- -PQPQ--PPE
           P--EPQAEA- ---GTKKGGA KTK------- GR-GRKAAQP EPQPQ--PPE
           P--EPQAEA- ---GTKKGGA KTK------- GR-GRKAAQP EPQPQ--PPE
           Q--NGQPQS- -ADATKKGSA KTK------- GR-GRKAAQP EPQPQ--PPE
           P--EPQAEA- ---GTKKGGA KTK------- GR-GRKATQP ESQPQ--PPE
           P--EPQSEA- ---GTKKGGA KTK------- GR-GRKAAQP EPQPQ--PPE
           Q--NGQPQS- -ADATKKGSA KTK------- GR-GRKAAQP EPQPQ--PPE
           P--ESQPEP- -----KKGGA KTK------- GR-GRKAAQ- -PEPQ--QPS
           Q--NGQLQS- -ADATKKGGA KTK------- GR-GRKAAQP EPQ----QPS
           N-GWGQSNQP QNHQQYSGG- ---------- GK-PQSSANN ------EPP-
           ---------- ---------- ---------- ---------- -PQPQ--PPE
           ---------- ---------- ---------- ---------- -PQPQ--PPE
           P--EPQSEA- ---GTKKGGA KTK------- GR-GRKAAQP EPQPQ--PPE
           D--NSQRAAP QKGQRTGAGT QSA--P---- ---VQQSAPQ GGMGGGYGPA
           P--EPQSEA- ---GTKKGGA KTK------- GR-GRKAAQP EPQPQ--PPE
           Q--NGQSQS- -ADATKKGSA KTK------- GR-GRKAAQP EPQPQ--PPE
           P--EPQSEA- ---GTKKGGA KTK------- GR-GRKAAQP EPQPQ--PPE
           P--EPQAEA- ---GTKKGGA KTK------- GR-GRKAAQP EPQPQ--PPE
           ---------- ---------- ---------- ---------- -PQPQ--PPE
           ---------- ---------- ---------- ---------- -PQPQ--PPE
           Q--NGQPQS- -ADATKKGGA KTK------- GR-GRKAAQP EPQPQ--PPE
           N-GWGQSNQP QNHQQYSGG- ---------- GK-PQSNANN ------EPP-
           Q--NGQPQS- -ADATKKGGA KTK------- GR-GRKAAQP EPQPQ-QQPE
           Q--NGQSQS- -ADATKKGSA KTK------- GR-GRKAAQP EPQPQ--PPE
           Q--NGQPQS- -ADATKKGSA KTK------- GR-GRKAAQP EPQPQ--PPE
           Q--NGQPQS- -ADATKKGSA KTK------- GR-GRKAAQP EPQPQ--PPE
           S--DPQTPPP ATSGAAKGKG KAA------- GK--KSNTAP QQPPSQPDPG
           ---------- ---------- ---------- ---------- -PQPQ--PPE
           P--EPQAEA- ---GTKKGGA KTK------- GR-GRKAAQP EPQPQ--PPE
           ---------- ---------- ---------- ---------- -PQPQ--PPE
           P--EPQAEA- ---GTKKGGA KTK------- GR-GRKAAQP EPQPQ--PPE
           Q--NGQPQS- -ADATKKGGA KTK------- GR-GRKAAQP EPQPQ--PPE
           Q--NGQSQS- -ADATKKGSA KTK------- GR-GRKAAQP EPQPQ--PPE
           Q--NGQPQS- -ADATKKGGA KTK------- GR-GRKAAQP ESQPQ--PPE
           ---------- ---------- ---------- ---------- -PQPQ--PPE
           N-GWGQSNQP QNHQQYSGG- ---------- GK-PQSNANN ------EPP-
           D--NSQRAAP QKGQRTGAGT QSA--P---- ---VQQSAPQ GGMGGGYGPA
           N-GWGQSNQP QNHQQYSGG- ---------- GK-PQSNANN ------EPP-
           Q--NGQPQS- -ADATKKGGA KTK------- GR-GRKAAQP GPQ----QPS
           Q--NGQPQS- -ADATKKGGA KTK------- GR-GRKAAQP EPQPQ--PPE
           ---------- ---------- ---------- ---------- -PQPQ--PPE
           ---------- ---------- ---------- ---------- -PQPQ--PPE
           ---------- ---------- ---------- ---------- -PQPQ--PPE
           ---------- ---------- ---------- ---------- -PQPQ--PPE
           ---------- ---------- ---------- ---------- -PQPQ--PPE
           ---------- ---------- ---------- ---------- -PQPQ--PPE
           ---------- ---------- ---------- ---------- -PQPQ--PPE
           ---------- ---------- ---------- ---------- -PQPQ--PPE
           ---------- ---------- ---------- ---------- -PQPQ--PPE
           ---------- ---------- ---------- ---------- -PQPQ--PPE
           P--EPQSEA- ---GTKKGGA KTK------- GR-GRKAAQP EPQPQ--PPE
           P--ESQPEP- -----KKGGA KTK------- GR-GRKAAQP EPQPQ--PPE
           Q--NGQPQS- -ADATKKGGV KTK------- GR-GRKAAQP EPQPQ--PPE
           Q--NGQPQS- -ADATKKGGV KTK------- GR-GRKAAQP EPQPQ--PPE
           P--ESQPEP- -----KKGGA KTK------- GR-GRKAAQP EPQPQ--PPE
           Q--NGQPQS- -ADATKKGGV KTK------- GR-GRKAAQP EPQPQ--PPE
           P--ESQPEP- -----KKGGA KTK------- GR-GRKAAQP EPQPQ--PPE
           Q--NGQPQS- -ADATKKGGV KTK------- GR-GRKAAQP EPQPQ--PPE
           P--ESQPEP- -----KKGGA KTK------- GR-GRKAAQP EPQPQ--PPE
           Q--NGQPQS- -ADTTKKGSA KTK------- GR-GRKAAQP EPQPQ--PPE
           ---------- ---------- ---------- ---------- -PQPQ--PPE
           ---------- ---------- ---------- ---------- -PQPQ--PPE
           ---------- ---------- ---------- ---------- -PQPQ--PPE
           ---------- ---------- ---------- ---------- -PQPQ--PPE
           ---------- ---------- ---------- ---------- -PQPQ--PPE
           ---------- ---------- ---------- ---------- -PQPQ--PPE
           ---------- ---------- ---------- ---------- -PQPQ--PPE
           ---------- ---------- ---------- ---------- -PQPQ--PPE
           ---------- ---------- ---------- ---------- -PQPQ--PPE
           Q--EPQPEPQ VEAGTKKGGA KTK------- GR-GRKAAQ- -PEPQ--QPS
           Q--NGQPQS- -ADTTKKGRA KTK------- GR-GRKAAQP EPQPQ--PPE
           Q--NGQPQS- -ADATKKGGA KTK------- GR-GRKAAQP EPQPQ--PPE
           P--ESQPEP- -----KKGGA KTK------- GR-GRKAAQ- -PEPQ--QPS
           P--EPQAEA- ---GTKKGGA KTK------- GR-GRKAAQP EPQPQ--PPE
           Q--NGQPQS- -ADATKKGGA KTK------- GR-GRKAAQP EPQPQ--PPE
           P--EPQAEA- ---GTKKGGA KTK------- GR-GRKAAQP EPQPQ--PPE
           P--EPQAEA- ---GTKKGGA KTK------- GR-GRKAAQP EPQPQ--PPE
           P--ESQPEP- -----KKGGA KTK------- GR-GRKAAQ- -PEPQ--QPS
           N-GWGQSNQP QNHQQYSGG- ---------- GK-PQSNANN ------EPP-
           Q--NGQSQS- -ADATKKGSA KTK------- GR-GRKAAQP EPQPQ--PPE
           P--EPQAEA- ---GTKKGGA KTK------- GR-GRKAAQ- -PEPQ--PPS
           P--EPQAEA- ---GTKKGGA KTK------- GR-GRKAAQ- -PEPQ--PPS
           S--SAAPAQP AGSPEKSPKA KGG------- RK-PRQSAAP SQQVPQPLP-
           P--ESQPEP- -----KKGGA KTK------- GR-GRKAAQ- -PEPQ--QPS
           S--SAAPAQP AGSPEKSPKA KGG------- RK-PRQSAAP SQQVPQPLP-
           P--E------ ---------- ---------- ---------- -------PPE
           S--SAAPAQP AGSPEKSPKA KGG------- RK-PRQSAAP SQQVPQPLP-
           P--EPQAEA- ---GTKKGGA KTK------- GR-GRKAAQP EPQPQ--PPE
           S--SAAPAQP AGSPEKSPKA KGG------- RK-PRQSAAP SQQVPQPLP-
           P--EPQAEA- ---GTKKGGA KTK------- GR-GRKAAQP EPQPQ--PPE
           S--SAAPAQP AGSPEKSPKA KGG------- RK-PRQSAAP SQQVPQPLP-
           P--EPQAEA- ---GTKKGGA KTK------- GR-GRKAAQP EPQPQ--PPE
           P--ESQPEP- -----KKGGA KTK------- GR-GRKAAQ- -PEPQ--QPS
           Q--NGQPQS- -ADATKKGGA KTK------- GR-GRKAAQP EPQPQ--TPE
           ---------- ---------- ---------- ---------- -PQPQ--PPE
           Q--NGQSQS- -ADATKKGSA KTK------- GR-GRKAAQP EPQPQ--PPE
           ---------- ---------- ---------- ---------- -PQPQ--PPE
           N-GWGQSNQP QNHQQYSGG- ---------- GK-PQSNANN ------EPP-
           Q--NGQSQS- -ADATKKGSA KTK------- GR-GRKAAQP EPQPQ--PPE
           Q--NGQSQS- -ADATKKGGA KTK------- GR-GRKAAQP EPQPQ--PPE
           G----QPQQ- ----QFSGGG APAAAPGP-- QQ-PQQGAMP ----------
           P--EPQAEA- ---GTKKGGA KTK------- GR-GRKAAQP EPQLQ--PPE
           P--EPQPEP- -----KKGGA KTK------- GR-GRKAAQP EPQPQ--PPE
           Q--NGQPQS- -ADATKKGGA KTK------- GR-GRKAAQP EPQPQ--PPE
           Q--NGQPQS- -ADATKKGGA KTK------- GR-GRKAAQP EPQPQ--PPE
           P--EPQSEA- ---GTKKGGA KTK------- GR-GRKAAQP EPQPQ--PPE
           N--PATPAQS AQAAAKSPKA KGG------- KK-GRQDAAP SQQPPQPLP-
           D--NSQRAAP QKGQRTGAGT QSA--P---- ---VQQSAPQ GGMGGGYGPA
           P--EPQSEA- ---GTKKGGA KTK------- GR-GRKAAQP EPQPQ--PPE
           Q--NGQPQS- -ADATKKGGA KTK------- GR-GRKAAQP EPQPQ--PPE
           Q--NGQPQS- -ADTTKKGSA KTK------- GR-GRKAAQP EPQ----QPS
           P--ESQPEP- -----KKGGA KTK------- GR-GRKAAQ- -PEPQ--QPS
           P--EPQAEA- ---GTKKGGA KTK------- GR-GRKAAQP EPQPQ--PPE
           N-ASQPGNQP QAGQQFSG-- ---------- -Q-PQATGTA A-AAGNEPP-
           P--EPQAEA- ---GTKKGGA KTK------- GR-GRKATQP ESQPQ--PPE
           Q--NGQSQS- -ADATKKGGA KTK------- GR-GRKAAQP EPQPQ--PPE
           S--DPQTPPP ATSGAAKGKG KAA------- GK--KSNTAP QQPPSQPDPG
           P--EPQAEA- ---GTKKGGA KTK------- GR-GRKAAQP EPQPQ--PPE
           D--NSQRAAP QKGQRTGAGT QSA--P---- ---VQQSAPQ GGMGGGYGPA
           P--ESQPEP- -----KKGGA KTK------- GR-GRKAAQ- -PEPQ--QPS
           P--ESQPEP- -----KKGGA KTK------- GR-GRKAAQ- -PEPQ--QPS
           P--EPQSEA- ---GTKKGGA KTK------- GR-GRKAAQP EPQPQ--PPE
           P--EPQSEA- ---GTKKGGA KTK------- GR-GRKAAQP EPQPQ--PPE
           N--PATPAQP AQAAAKSPKA KGG------- KK-GRQDAAP SQQPPQPLP-
           P--EPQSEA- ---GTKKGGA KTK------- GR-GRKAAQP EPQPQ--PPE
           N-TAQPDNKS QP-------- ---------- -Q-PQSTGAA P-AAGNEPP-
           P--EPQAEA- ---GTKKGGA KTK------- GR-GRKAAQP EPQPQ--PPE
           D--NSQRAAP QKGQRTGAGT QSA--P---- ---VQQSAPQ GGMGGGYGPA
           D--NSQRAAP QKGQRTGAGT QSA--P---- ---VQQSAPQ GGMGGGYGPA
           P--EPQSEA- ---GTKKGGA KTK------- GR-GRKAAQP EPQPQ--PPE
           ---------- ---------- ---------- ---------- -PQPQ--PPE
           P--EPQAEA- ---GTKKGGA KTK------- GR-GRKAAQP EPQPQ--PPE
           N-GWGQSNQP QNHQQYSGG- ---------- GK-PQSSANN ------EPP-
           Q--NGQSQS- -ADATKKGSA KTK------- GR-GRKAAQP EPQPQ--PPE
           Q--NGQPQS- -ADATKKGGA KTK------- GR-GRKAAQP EPQPQ--PPE
           Q--NGQSQS- -ADATKKGSA KTK------- GR-GRKAAQP EPQPQ--PPE
           N-GWGQSNQP QNHQQYSGG- ---------- GK-PQSNANN ------EPP-
           P--ESQPEP- -----KKGGA KTK------- GR-GRKAAQ- -PEPQ--QPS
           N-GWGQSNQP QNHQQYSGG- ---------- GK-PQSNANN ------EPP-
           P--ESQPEP- -----KKGGA KTK------- GR-GRKAAQ- -PEPQ--QPS
           P--EPQSEA- ---GTKKGGA KTK------- GR-GRKAAQP EPQPQ--PPE
           P--EPQSEA- ---GTKKGGA KTK------- GR-GRKAAQP EPQLQ--PPE
           P--EPQAEA- ---GTKKGGA KTK------- GR-GRKAAQP EPQPQ--PPE
           P--EPQAEA- ---GTKKGGA KTK------- GR-GRKAAQP EPQPQ--PPE
           Q--NGQSQS- -ADATKKGSA KTK------- GR-GRKAAQP EPQPQ--PPE
           P--EPQSEA- ---GTKKGGA KTK------- GR-GRKAAQP EPQPQ--PPE
           Q--NGQPQS- -ADATKKGGA KTK------- GR-GRKAAQP EPQPQ--PPE
           D--NSQRAAP QKGQRTGAGT QSA--P---- ---VQQSAPQ GGMGGGYGPA
           P--EPQAEA- ---GTKKGGA KTK------- GR-GRKAAQP EPQPQ--PPE
           Q--NGQPQS- -ADATKKGGA KTK------- GR-GRKAAQP EPQPQ--PPE
           P--EPQSEA- ---GTKKGGA KTK------- GR-GRKAAQP EPQPQ--PPE
           Q--NGQPQS- -ADATKKGGA KTK------- GR-GRKAAQP EPQPQ--PPE
           P--ESQPEP- -----KKGGA KTK------- GR-GRKAAQ- -PEPQ--QPS
           Q--NGQPQS- -ADATKKGGA KTK------- GR-GRKAAQP EPQPQ--PPE
           P--ESQPEP- -----KKGGA KTK------- GR-GRKAAQ- -PEPQ--QPS
           P--ESQPEP- -----KKGGA KTK------- GR-GRKAAQ- -PEPQ--QPS
           P--EPQAEA- ---GTKKGGA KTK------- GR-GRKAAQP EPQPQ--PPE
           D--NSQRAAP QKGQRTGAGT QSA--P---- ---VQQSAPQ GGMGGGYGPA
           Q--NGQSQS- -ADATKKGSA KTK------- GR-GRKAAQP EPQPQ--PPE
           ---------- ---------- ---------- ---------- -PQPQ--PPE
           S--PAAPAQP AGSPEKSPK- KGG------- RK-PRQTTAP SQQVPQPLP-
           P--EPQAEA- ---GTKKGGA KTK------- GR-GRKAAQP EPQPQ--PPE
           P--EPQAEA- ---GTKKGGA KTK------- GR-GRKAAQP EPQPQ--LPE
           Q--NGQPQS- -ADATKKGGA KTK------- GR-GRKAAQP EPQPQ--PPE
           ---------- ---------- ---------- ---------- -PQPQ--PPE
           ---------- ---------- ---------- ---------- -PQPQ--PPE
           Q--NGQPQS- -ADTTKKGSA KTK------- GR-GRKAAQP EPQPQ--PPE
           Q--NGQPQS- -ADATKKGGA KTK------- GR-GRKAAQP ESQPQ--PPE
           Q--NGQSQS- -ADATKKGSA KTK------- GR-GRKAAQP EPQPQ--PPE
           Q--NGQPQS- -ADATKKGGA KTK------- GR-GRKAAQP EPQPQ--PPE
           Q--NGQPQS- -ADTTKKGSA KTK------- GR-GRKAAQP EPQPQ--PPE
           P--ESQPEP- -----KKGGA KTK------- GR-GRKAAQ- -PEPQ--QPS
           Q--NGQPQS- -ADATKKGGA KTK------- GR-GRKAAQP EPQPQ--PPE
           P--EPQAEA- ---GTKKGGA KTK------- GR-GRKAAQ- -PEPQ--PPS
           P--EPQAEA- ---GTKKGGA KTK------- GR-GRKATQP ESQPQ--PPE
           Q--NGQPQS- -ADATKKGGA KTK------- GR-GRKAAQP EPQPQ--TPE
           P--EPQSEA- ---GTKKGGA KTK------- GR-GRKAAQP EPQLQ--PPE
           Q--NGQPQS- -ADATKKGGA KTK------- GR-GRKAAQP EPQPQ--PPE
           N-GWGQSNQP QNHQQYSGG- ---------- GK-PQSNANN ------EPP-
           Q--NGQPQS- -ADATKKGGA KTK------- GR-GRKAAQP EPQPQ--PPE
           P--ESQPEP- -----KKGGA KTK------- GR-GRKAAQ- -PEPQ--QPS
           P--EPQAEA- ---GTKKGGA KTK------- GR-GRKAAQP EPQLQ--PPE
           Q--NGQPQS- -ADATKKGGA KTK------- GR-GRKAAQP EPQPQ--PPE
           P--EPQAEA- ---GTKKGGA KTK------- GR-GRKAAQP EPQPQ--PPE
           Q--NGQPQS- -ADATKKGGA KTK------- GR-GRKAAQP EPQPQ--PPE
           P--ESQPEP- -----KKGGA KTK------- GR-GRKAAQ- -PEPQ--QPS
           P--ESQPEP- -----KKGGA KTK------- GR-GRKAAQ- -PEPQ--QPS
           P--ESQPEP- -----KKGGA KTK------- GR-GRKAAQ- -PEPQ--QPS
           Q--NGQPQS- -ADATKKGGA KTK------- GR-GRKAAQP EPQPQ--PPE
           Q--NGQPQS- -ADATKKGGA KTK------- GR-GRKAAQP EPQPQ--PPE
           P--EPQSEA- ---GTKKGGA KTK------- GR-GRKAAQP EPQPQ--PPE
           Q--NGQSQS- -ADATKKGSA KTK------- GR-GRKAAQP EPQPQ--PPE
           N-GWGQSNQP QNHQQYSGG- ---------- GK-PQSNANN ------EPP-
           N-GWGQSNQP QNHQQYSGG- ---------- GK-PQSSANN ------EPP-
           Q--NGQPQS- -ADATKKSGA KTK------- GR-GRKAAQP EPQPQPQPPE
           Q--NGQPQS- -ADATKKGGA KTK------- GR-GRKAAQP EPQPQ--PPE
           Q--NGQPQS- -ADATKKGGA KTK------- GR-GRKAAQP GPQ----QPS
           Q--NGQPQS- -ADTTKKGSA KTK------- GR-GRKAAQP EPQPQ--PPE
           Q--NGQPQS- -ADATKKGGA KTK------- GR-GRKAAQP EPQPQ--PPE
           Q--NGQPQS- -ADATKKGGA KTK------- GR-GRKAAQP EPQPQ--PPE
           Q--NGQPQS- -ADATKKGGA KTK------- GR-GRKAAQP EPQ----QPS
           Q--NGQPQS- -ADATKKGGA KTK------- GR-GRKAAQP EPQPQ--PPE
           Q--NGQPQS- -ADTTKKGSA KTK------- GR-GRKAAQP EPQPQ--PPE
           P--ESQPEP- -----KKGGA KTK------- GR-GRKAAQ- -PEPQ--QPS
           Q--NGQPQS- -ADTTKKGSA KTK------- GR-GRKAAQP EPQPQ--PPE
           Q--NGQPQS- -ADATKKGGA KTK------- GR-GRKAAQP EPQPQ--PPE
           Q--NGQPQS- -ADATKKGSA KTK------- GR-GRKAAQP EPQP----PE
           Q--NGQPQS- -ADATKKGGA KTK------- GR-GRKAAQP EPQPQ--PPE
           Q--NGQPQS- -ADATKKGSA KTK------- GR-GRKAAQP EPQP----PE
           Q--NGQPQS- -ADATKKGSA KTK------- GR-GRKAAQP EPQP----PE
           Q--NGQPQS- -ADATKKGSA KTK------- GR-GRKAAQP EPQP----PE
           Q--NGQPQS- -ADATKKGSA KTK------- GR-GRKAAQP EPQP----PE
           Q--NGQPQS- -ADTTKKGSA KTK------- GR-GRKAAQP EPQPQ--PPE
           Q--NGQPQS- -ADATKKGGA KTK------- GR-GRKAAQP EPQ----QPS
           Q--NGQPQS- -ADATKKGGA KTK------- GR-GRKAAQP EPQPQ--PPE
           Q--NGQSQS- -ADATKKGSA KTK------- GR-GRKAAQP EPQPQ--PPE
           P--ESQPEP- -----KKGGA KTK------- GR-GRKAAQ- -PEPQ--QPS
           P--ESQPEP- -----KKGGA KTK------- GR-GRKAAQ- -PEPQ--QPS
           N-GWGQSNQP QNHQQYSGG- ---------- GK-PQSSANN ------EPP-
           P--ESQPEP- -----KKGGA KTK------- GR-GRKAAQ- -PEPQ--QPS
           N-ASQTGNQP QGGQQFSG-- ---------- -Q-PQTTGTA P-AAGNEPP-
           Q--NGQPQS- -ADATKKGGA KTK------- GR-GRKAAQP EPQPQ--PPE
           P--EPQAEA- ---GTKKGGA KTK------- GR-GRKAAQP EPQPQ--PPE
           N-GWGQSNQP QNHQQYSGG- ---------- GK-PQSSANN ------EPP-
           P--EPQAEA- ---GTKKGGA KTK------- GR-GRKAAQP EPQPQ--PPE
           Q--NGQPQS- -ADATKKGGA KTK------- GR-GRKAAQP ESQPQ--PPE
           Q--NGQSQS- -ADATKKGSA KTK------- GR-GRKAAQP EPQPQ--PPE
           P--EPQSEA- ---GTKKGGA KTK------- GR-GRKAAQP EPQPQ--PPE
           Q--NGQPQS- -ADATKKGGA KTK------- GR-GRKAAQP EPQ----PPS
           P--EPQAEA- ---GTKKGGA KTK------- GR-GRKAAQP EPQPQ--PPE
           Q--NGQSQS- -ADATKKGSA KTK------- GR-GRKAAQP EPQPQ--PPE
           Q--NGQPQS- -ADATKKGGA KTK------- GR-GRKAAQP EPQPQ-QQPE
           P--ESQPEP- -----KKGGA KTK------- GR-GRKAAQ- -PEPQ--QPS
           Q--NGQPQS- -ADATKKGGA KTK------- GR-GRKAAQP EPQPQ--TPE
           N-GWGQSNQP QNHQQYSGG- ---------- GK-PQSNANN ------EPP-
           P--EPQAEA- ---GTKKGGA KTK------- GR-GRKAAQP EPQLQ--PPE
           P--EPQAEA- ---GTKKGGA KTK------- GR-GRKAAQP EPQPQ--PPE
           P--EPQAEA- ---GTKKGGA KTK------- GR-GRKAT-- --QPQ--PPE
           Q--NGQSQS- -ADATKKGSA KTK------- GR-GRKAAQP EPQPQ--PPE
           P--EPQAEA- ---GTKKGGA KTK------- GR-GRKAAQP EPQPQ--PPE
           P--EPQAEA- ---GTKKGGA KTK------- GR-GRKAAQP EPQPQ--PPE
           P--ESQPEP- -----KKGGA KTK------- GR-GRKAAQ- -PEPQ--QPS
           ---------- ---------- ---------- ---------- -PQPQ--PPE
           Q--NGQPQS- -ADATKKGGA KTK------- GR-GRKAAQP EPQPQ--PPE
           Q--NGQPQS- -ADATKKGGA KTK------- GR-GRKAAQP EPQPQ--TPE
           ---------- ---------- ---------- ---------- -PQPQ--PPE
           P--ESQPEP- -----KKGGA KTK------- GR-GRKAAQ- -PEPQ--QPS
           Q--NGQSQS- -ADATKKGSA KTK------- GR-GRKAAQP EPQPQ--PPE
           D--NSQRAAP QKGQRTGAGT QSA--P---- ---VQQSAPQ GGMGGGYGPA
           N-GWGQSNQP QNHQQYSGG- ---------- SK-PQSNANS ------EPP-
           P--EPQAEA- ---GTKKGGA KTK------- GR-GRKAAQP EPQPQ--PPE
           N-GWGQSNQP QNHQQYSGG- ---------- GK-PQSSANN ------EPP-
           Q--NGQPQS- -ADATKKGGA KTK------- GR-GRKAAQP EPQPQ--PPE
           Q--NGQPQS- -ADATKKGGA KTK------- GR-GRKAAQP EPQPQ--TPE
           D--NSQRAAP QKGQRTGAGT QSA--P---- ---VQQSAPQ GGMGGGYGPA
           G-----GQQ- ----QFSGGG APAAAPGTQG QQ-PQQGAMP ----------
           P--EPQSEA- ---GTKKGGA KTK------- GR-GRKAAQP EPQLQ--PPE
           P--EPQSEA- ---GTKKGGA KTK------- GR-GRKAAQP EPQLQ--PPE
           D--NSQRAAP QKGQRTGAGT QSA--P---- ---VQQSAPQ GGMGGGYGPA
           Q--NGQPQS- -ADATKKGSA KTK------- GR-GRKAAQP EPQPQ--PPE
           Q--NGQPQS- -ADATKKGGA KTK------- GR-GRKAAQP EPQ----QPS
           N-GWGQSNQP QNHQQYSGG- ---------- GK-PQSSANN ------EPP-
           Q--NGQPQS- -ADATKKGGA KTK------- GR-GRKAAQP EPQPQ--PPE
           P--EPQAEA- ---GTKKGGA KTK------- GR-GRKAAQP EPQPQ--PPE
           P--EPQAEA- ---GTKKGGA KTK------- GR-GRKAAQP EPQPQ--PPE
           P--EPQAEA- ---GTKKGGA KTK------- GR-GRKAAQP EPQLQ--PPE
           N-GWGQSNQP QNHQQYSGG- ---------- GK-PQSNANN ------EPP-
           GGGWGQPQQP ----QFSGGG APAAAPGAQG QQ-PQQGAMP ----------
           Q--NGQPQS- -ADATKKGGA KTK------- GR-GRKAAQP EPQPQ--PPE
           P--EPQAEA- ---GTKKGGA KTK------- GR-GRKAAQP EPQPQ--PPE
           N-GWGQSNQP QNHQQYSGG- ---------- GK-PQSSANN ------EPP-
           Q--NGQPQS- -ADATKKGGA KTK------- GR-GRKAAQP EPQPQ--PPE
           P--EPQAEA- ---GTKKGGA KTK------- GR-GRKAAQP EPQPQ--PPE
           Q--NGQPQS- -ADATKKGGA KTK------- GR-GRKAAQP EPQPQ--TPE
           P--EPQSEA- ---GTKKGGA KTK------- GR-GRKAAQP EPQPQ--PPE
           Q--NGQSQS- -ADATKKGSA KTK------- GR-GRKAAQP EPQPQ--PPE
           Q--NGQPQS- -ADATKKGGV KTK------- GR-GRKAAQP EPQPQ--PPE
           G-----GQQ- ----QFSGGG APAAAPGTQG QQ-PQQGAMP ----------
           P--ESQPEP- -----KKGGA KTK------- GR-GRKAAQ- -PEPL--QPS
           P--ESQPEP- -----KKGGA KTK------- GR-GRKAAQ- -PEPL--QPS
           P--EPQAEA- ---GTKKGGA KTK------- GR-GRKAAQP EPQPQ--PPE
           Q--NGQPQS- -ADATKKGGA KTK------- GR-GRKAAQP EPQPQ--PPE
           Q--NGQPQS- -ADATKKGGA KTK------- GR-GRKAAQP EPQPQ--PPE
           Q--NGQSQS- -ADATKKGSA KTK------- GR-GRKAAQP EPQPQ--PPE
           P--ESQPEP- -----KKGGA KTK------- GR-GRKAAQ- -PEPL--QPS
           Q--NGQSQS- -ADATKKGSA KTK------- GR-GRKAAQP EPQPQ--PPE
           N-GWGQSNQP QNHQQYSGG- ---------- GK-PQSNANN ------EPP-
           Q--NGQPQS- -ADATKKSGA KTK------- GR-GRKAAQP EPQPQPQPPE
           Q--NGQPQS- -ADATKKGGA KTK------- GR-GRKAAQP EPQ----QPS
           Q--NGQPQS- -ADATKKSGA KTK------- GR-GRKAAQP EPQPQPQPPE
           P--EPQAEA- ---GTKKGGA KTK------- GR-GRKAAQ- -PEPQ--PPS
           Q--NGQPQS- -ADATKKSGA KTK------- GR-GRKAAQP EPQPQPQPPE
           Q--NGQPQS- -ADATKKSGA KTK------- GR-GRKAAQP EPQPQPQPPE
           P--ESQPEP- -----KKGGA KTK------- GR-GRKAAQ- -PEPQ--QPS
           Q--NGQPQS- -ADATKKSGA KTK------- GR-GRKAAQP EPQ----QPS
           Q--NGQPQS- -ADATKKSGA KTK------- GR-GRKAAQP EPQPQPQPPE
           Q--NGQPQS- -ADATKKSGA KTK------- GR-GRKAAQP EPQPQPQPPE
           P--EPQAEA- ---GTKKGGA KTK------- GR-GRKAAQ- -PEPQ--QPS
           N-GWGQSNQP QNHQQYSGG- ---------- GK-PQSNANN ------EPP-
           P--EPQAEA- ---GTKKGGA KTK------- GR-GRKAAQP EPQPQ--PPE
           P--ESQPEP- -----KKGGA KTK------- GR-GRKAAQ- -PEPQ--QPS
           N-GWGQSNQP QNHQQYSGG- ---------- GK-PQSNANN ------EPP-
           P--ESQPEP- -----KKGGA KTK------- GR-GRKAAQ- -PEPL--QPS
           Q--NGQPQS- -ADATKKSGA KTK------- GR-GRKAAQP EPQ----QPS
           P--ESQPEP- -----KKGGA KTK------- GR-GRKAAQ- -PEPQ--QPS
           Q--NGQPQS- -ADATKKGGA KTK------- GR-GRKAAQP EPQPQ-QQPE
           Q--NGQPQS- -ADATKKSGA KTK------- GR-GRKAAQP EPQPQPQPPE
           P--ESQPEP- -----KKGGA K--------- ---------- ----------
           P--EPQAEA- ---GTKKGGA KTK------- GR-GRKAAQP EPQPQ--PPE
           Q--NGQPQS- -ADATKKGGA KTK------- GR-GRKAAQP EPQ----QPS
           P--ESQPEP- -----KKGGA KTK------- GR-GRKAAQ- -PEPQ--QPS
           P--EPQAEA- ---GTKKGGA KTK------- GR-GRKATQP ESQPQ--PPE
           Q--NGQPQS- -ADATKKGGA KTK------- GR-GRKAAQP EPQPQ--PPE
           Q--NGQPQS- -ADATKKGGA KTK------- GR-GRKAAQP EPQPQ--PPE
           P--EPQAEA- ---GTKKGGA KTK------- GR-GRKAAQP EPQPQ--PPE
           Q--NGQLQS- -ADATKKGGA KTK------- GR-GRKAAQP EPQ----QPS
           Q--NGQLQS- -ADATKKGGA KTK------- GR-GRKAAQP EPQ----QPS
           N-GWGQSNQP QNHQQYSGG- ---------- GK-PQSNANN ------EPP-
           P--ESQPEP- -----KKGGA KTK------- GR-GRKAAQ- -PEPQ--QPS
           N-GWGQSNQP QNHQQYSGG- ---------- GK-PQSSANN ------EPP-
           D--NSQRAAP QKGQRTGAGT QSA--P---- ---VQQSAPQ GGMGGGYGPA
           Q--NGQPQS- -ADATKKGGV KTK------- GR-GRKAAQP EPQPQ--PPE
           G-----GQQ- ----QFSGGG APAAAPGTQG QQ-PQQGAMP ----------
           Q--NGQPQS- -ADATKKSGA KTK------- GR-GRKAAQP EPQPQPQPPE
           N-GWGQSNQP QNNQQYSGG- ---------- GK-PQSNANN ------EPP-
           P--ESQPEP- -----KKGGA KTK------- GR-GRKAAQ- -PEPL--QPS
           P--ESQPEP- -----KKGGA KTK------- GR-GRKAAQ- -PEPQ--QPS
           N-GWGQSNQP QNHQQYSGG- ---------- SK-PQSNANS ------EPP-
           Q--NGQPQS- -ADATKKSGA KTK------- GR-GRKAAQP EPQPQPQPPE
           Q--NGQPQS- -ADATKKGGA KTK------- GR-GRKAAQP EPQ----QPS
           P--EPQAEA- ---GTKKGGA KTK------- GR-GRKAAQP EPQPQ--PPE
           P--EPQSEA- ---GTKKGGA KTK------- GR-GRKAAQP EPQPQ--PPE
           Q--NGQPQS- -ADATKKGSA KTK------- GR-GRKAAQP EPQPQ--PPE
           Q--NGQSQS- -ADATKKGSA KTK------- GR-GRKAAQP EPQPQ--PPE
           P--EPQSEA- ---GTKKGGA KTK------- GR-GRKAAQP EPQPQ--PPE
           Q--NGQSQS- -ADATKKGGA KTK------- GR-GRKAAQP EPQPQ--PPE
           P--ESQPEP- -----KKGGA KTK------- GR-GRKAAQ- -PEPL--QPS
           Q--NGQPQS- -ADATKKGGA KTK------- GR-GRKAAQP ESQPQ--PPE
           P--ESQPEP- -----KKGGA KTK------- GR-GRKAAQ- -PEPQ--QPS
           P--EPQAEA- ---GTKKGGA KTK------- GR-GRKAAQP EPQPQ--PPE
           Q--NGQSQS- -ADATKKGSA KTK------- GR-GRKAAQP EPQPQ--PPE
           Q--NGQPQS- -ADATKKGGA KTK------- GR-GRKAAQP EPQPQ--TPE
           P--ESQPEP- -----KKGGA KTK------- GR-GRKAAQ- -PEPL--QPS
           P--ESQPEP- -----KKGGA KTK------- GR-GRKAAQ- -PEPL--QPS
           P--EPQSEA- ---GTKKGGA KTK------- GR-GRKAAQP EPQPQ--PPE
           Q--NGQPQS- -ADATKKGGA KTK------- GR-GRKAAQP EPQPQ--PPE
           Q--NGQPQS- -ADATKKGGA KTK------- GR-GRKAAQP EPQPQ--PPE
           Q--NGQPQS- -ADATKKGGA KTK------- GR-GRKAAQP EPQPQ--PPE
           Q--NGQPQS- -ADATKKGGA KTK------- GR-GRKAAQP EPQPQ--PPE
           Q--NGQPQS- -ADATKKGGA KTK------- GR-GRKAAQP EPQPQ--TPE
           Q--NGQPQS- -ADTTKKGSA KTK------- GR-GRKAAQP EPQPQ--PPE
           Q--NGQPQS- -ADTTKKGSA KTK------- GR-GRKAAQP EPQPQ--PPE
           Q--NGQPQS- -ADATKKGSA KTK------- GR-GRKAAQP EPQPQ--PPE
           Q--NGQPQS- -ADATKKGSA KTK------- GR-GRKAAQP EPQPQ--PPE
           Q--NGQPQS- -ADATKKGGA KTK------- GR-GRKAAQP EPQPQ--PPE
           N-GWGQSNQP QNHQQYSGG- ---------- GK-PQSNANN ------EPP-
           P--EPQAEA- ---GTKKGGA KTK------- GR-GRKATQP ESQPQ--PPE
           P--EPQSEA- ---GTKKGGA KTK------- GR-GRKAAQP EPQPQ--PPE
           P--EPQSEA- ---GTKKGGA KTK------- GR-GRKAAQP EPQPQ--PPE
           P--EPQSEA- ---GTKKGGA KTK------- GR-GRKAAQP EPQPQ--PPE
           P--EPQAEA- ---GTKKGGA KTK------- GR-GRKAAQP EPQPQ--PPE
           P--EPQAEA- ---GTKKGGA KTK------- GR-GRKAAQP EPQPQ--PPE
           P--EPQAEA- ---GTKKGGA KTK------- GR-GRKAAQ- -PEPQ--PPS
           ---------- ---------- ---------- ---------- -PQPQ--PPE
           Q--NGQSQS- -ADATKKGSA KTK------- GR-GRKAAQP EPQPQ--PPE
           Q--NGQPQS- -ADATKKGGA KTK------- GR-GRKAAQP EPQPQ--PPE
           Q--NGQPQS- -ADATKKGGA KTK------- GR-GRKAAQP EPQPQ--PPE
           G-GWGQPQQP QGGNQFSGGA Q--------- SR-PQQSAPA --APSNEPP-
           S-GQG----- ---------- --------TA GAPAGNSPSP ASGNGGGMP-
           G-GWGQPQQP QGGNQFSGGA Q--------- SR-PQQSAPA --APSNEPP-
           G-GWGQPQQP QGGNQFSGGA Q--------- SR-PQQSAPA --APSNEPP-
           G-GWGQPQQP QGGNQFSGGA Q--------- SR-PQQSAPA --APSNEPP-
           G-GWGQPQQP QGGNQFSGGA Q--------- SR-PQQSAPA --APSNEPP-
           G-GWGQPQQP QGGNQFSGGA Q--------- SR-PQQSAPA --APSNEPP-
           S-GQG----- ---------- --------TA GAPAGNSPSP ASGNGGGMP-
           N-GWRQSNQP QNHQQYSGG- ---------- GK-PQSNANN ------EPP-
           N-GWRQSNQP QNHQQYSGG- ---------- GK-PQSNANN ------EPP-
           N-GWRQSNQP QNHQQYSGG- ---------- GK-PQSNANN ------EPP-
           G-GWGQPQQP QGGNQFSGGA Q--------- SR-PQQSAPA --APSNEPP-
           G-GWGQPQQP QGGNQFSGGA R--------- SR-PQQSAPA --APSNEPP-
           G-GWGQPQQP QGGNQFSGGA Q--------- SR-PQQSAPA --APSNEPP-
           G-GWGQPQQP QGGNQFSGGA Q--------- SR-PQQSAPA --APSNEPP-
           G-GWGQPQQP QGGNQFSGGA Q--------- SR-PQQSAPA --APSNEPP-
           G-GWGQPQQP QGGNQFSGGA Q--------- SR-PQQSAPA --APSNEPP-
           G-GWGQPQQP QGGNQFSGGA Q--------- SR-PQQSAPA --APSNEPP-
           G-GWGQPQQP QGGNQFSGGA Q--------- SR-PQQSAPA --APSNEPP-
           G-GWGQPQQP QGGNQFSGGA Q--------- SR-PQQSAPA --APSNEPP-
           G-GWGQPQQP QGGNQFSGGA Q--------- SR-PQQSAPA --APSNEPP-
           G-GWGQPQQP QGGNQFSGGA Q--------- SR-PQQSAPA --APSNEPP-
           G-GWGQPQQP QGGNQFSGGA Q--------- SR-PQQSAPA --APSNEPP-
           G-GWGQPQQP QGGNQFSGGA Q--------- SR-PQQSAPA --APSNEPP-
           G-GWGQPQQP QGGNQFSGGA Q--------- SR-PQQSAPA --APSNEPP-
           G-GWGQPQQP QGGNQFSGGA Q--------- SR-PQQSAPA --APSNEPP-
           G-GWGQPQQP QGGNQFSGGA Q--------- SR-PQQSAPA --APSNEPP-
           G-GWGQPQQP QGGNQFSGGA Q--------- SR-PQQSAPA --APSNEPP-
           G-GWGQPQQP QGGNQFSGGA Q--------- SR-PQQSAPA --APSNEPP-
           G-GWGQPQQP QGGNQFSGGA Q--------- SR-PQQSAPA --APSNEPP-
           G-GWGQPQQP QGGNQFSGGA Q--------- SR-PQQSAPA --APSNEPP-
           G-GWGQPQQP QGGNQFSGGA Q--------- SR-PQQSAPA --APSNEPP-
           G-GWGQPQQP QGGNQFSGGA Q--------- SR-PQQSAPA --APSNEPP-
           G-GWGQPQQP QGGNQFSGGA Q--------- SR-PQQSAPA --APSNEPP-
           G-GWGQPQQP QGGNQFSGGA Q--------- SR-PQQSAPA --APSNEPP-
           G-GWGQPQQP QGGNQFSGGA Q--------- SR-PQQSAPA --APSNEPP-
           G-GWGQPQQP QGGNQFSGGA Q--------- SR-PQQSAPA --APSNEPP-
           G-GWGQPQQP QGGNQFSGGA Q--------- SR-PQQSAPA --APSNEPP-
           G-GWGQPQQP QGGNQFSGGA Q--------- SR-PQQSAPA --APSNEPP-
           G-GWGQPQQP QGGNQFSGGA Q--------- SR-PQQSAPA --APSNEPP-
           G-GWGQPQQP QGGNQFSGGA Q--------- SR-PQQSAPA --APSNEPP-
           G-GWGQPQQP QGGNQFSGGA Q--------- SR-PQQSAPA --APSNEPP-
           G-GWGQPQQP QGGNQFSGGA Q--------- SR-PQQSAPA --APSNEPP-
           G-GWGQPQQP QGGNQFSGGA Q--------- SR-PQQSAPA --APSNEPP-
           G-GWGQPQQP QGGNQFSGGA Q--------- SR-PQQSAPA --APSNEPP-
           G-GWGQPQQP QGGNQFSGGA Q--------- SR-PQQSAPA --APSNEPP-
           G-GWGQPQQP QGGNQFSGGA Q--------- SR-PQQSAPA --APSNEPP-
           G-GWGQPQQP QGGNQFSGGA Q--------- SR-PQQSAPA --APSNEPP-
           G-GWGQPQQP QGGNQFSGGA Q--------- SR-PQQSAPA --APSNEPP-
           G-GWGQPQQP QGGNQFSGGA Q--------- SR-PQQSAPA --APSNEPP-
           G-GWGQPQQP QGGNQFSGGA Q--------- SR-PQQSAPA --APSNEPP-
           G-GWGQPQQP QGGNQFSGGA Q--------- SR-PQQSAPA --APSNEPP-
           G-GWGQPQQP QGGNQFSGGA Q--------- SR-PQQSAPA --APSNEPP-
           G-GWGQPQQP QGGNQFSGGA Q--------- SR-PQQSAPA --APSNEPP-
           G-GWGQPQQP QGGNQFSGGA Q--------- SR-PQQSAPA --APSNEPP-
           G-GWGQPQQP QGGNQFSGGA Q--------- SR-PQQSAPA --APSNEPP-
           G-GWGQPQQP QGGNQFSGGA Q--------- SR-PQQSAPA --APSNEPP-
           G-GWGQPQQP QGGNQFSGGA Q--------- SR-PQQSAPA --APSNEPP-
           G-GWGQPQQP QGGNQFSGGA Q--------- SR-PQQSAPA --APSNEPP-
           G-GWGQPQQP QGGNQFSGGA Q--------- SR-PQQSAPA --APSNEPP-
           G-GWGQPQQP QGGNQFSGGA Q--------- SR-PQQSAPA --APSNEPP-
           G-GWGQPQQP QGGNQFSGGA Q--------- SR-PQQSAPA --APSNEPP-
           G-GWGQPQQP QGGNQFSGGA Q--------- SR-PQQSAPA --APSNEPP-
           G-GWGQPQQP QGGNQFSGGA Q--------- SR-PQQSAPA --APSNEPP-
           G-GWGQPQQP QGGNQFSGGA Q--------- SR-PQQSAPA --APSNEPP-
           G-GWGQPQQP QGGNQFSGGA Q--------- SR-PQQSAPA --APSNEPP-
           G-GWGQPQQP QGGNQFSGGA Q--------- SR-PQQSAPA --APSNEPP-
           G-GWGQPQQP QGGNQFSGGA Q--------- SR-PQQSAPA --APSNEPP-
           G-GWGQPQQP QGGNQFSGGA Q--------- SR-PQQSAPA --APSNEPP-
           G-GWGQPQQP QGGNQFSGGA Q--------- SR-PQQSAPA --APSNEPP-
           G-GWGQPQQP QGGNQFSGGA Q--------- SR-PQQSAPA --APSNEPP-
           G-GWGQPQQP QGGNQFSGGA Q--------- SR-PQQSAPA --APSNEPP-
           G-GWGQPQQP QGGNQFSGGA Q--------- SR-PQQSAPA --APSNEPP-
           G-GWGQPQQP QGGNQFSGGA Q--------- SR-PQQSAPA --APSNEPP-
           G-GWGQPQQP QGGNQFSGGA Q--------- SR-PQQSAPA --APSNEPP-
           G-GWGQPQQP QGGNQFSGGA Q--------- SR-PQQSAPA --APSNEPP-
           G-GWGQPQQP QGGNQFSGGA Q--------- SR-PQQSAPA --APSNEPP-
           G-GWGQPQQP QGGNQFSGGA Q--------- SR-PQQSAPA --APSNEPP-
           G-GWGQPQQP QGGNQFSGGA Q--------- SR-PQQSAPA --APSNEPP-
           G-GWGQPQQP QGGNQFSGGA Q--------- SR-PQQSAPA --APSNEPP-
           G-GWGQPQQP QGGNQFSGGA Q--------- SR-PQQSAPA --APSNEPP-
           G-GWGQPQQP QGGNQFSGGA Q--------- SR-PQQSAPA --APSNEPP-
           G-GWGQPQQP QGGNQFSGGA Q--------- SR-PQQSAPA --APSNEPP-
           G-GWGQPQQP QGGNQFSGGA Q--------- SR-PQQSAPA --APSNEPP-
           G-GWGQPQQP QGGNQFSGGA Q--------- SR-PQQSAPA --APSNEPP-
           G-GWGQPQQP QGGNQFSGGA Q--------- SR-PQQSAPA --APSNEPP-
           G-GWGQPQQP QGGNQFSGGA Q--------- SR-PQQSAPA --APSNEPP-
           G-GWGQPQQP QGGNQFSGGA Q--------- SR-PQQSAPA --APSNEPP-
           G-GWGQPQQP QGGNQFSGGA Q--------- SR-PQQSAPA --APSNEPP-
           G-GWGQPQQP QGGNQFSGGA Q--------- SR-PQQSAPA --APSNEPP-
           G-GWGQPQQP QGGNQFSGGA Q--------- SR-PQQSAPA --APSNEPP-
           G-GWGQPQQP QGGNQFSGGA Q--------- SR-PQQSAPA --APSNEPP-
           G-GWGQPQQP QGGNQFSGGA Q--------- SR-PQQSAPA --APSNEPP-
           G-GWGQPQQP QGGNQFSGGA Q--------- SR-PQQSAPA --APSNEPP-
           G-GWGQPQQP QGGNQFSGGA Q--------- SR-PQQSAPA --APSNEPP-
           G-GWGQPQQP QGGNQFSGGA Q--------- SR-PQQSAPA --APSNEPP-
           G-GWGQPQQP QGGNQFSGGA Q--------- SR-PQQSAPA --APSNEPP-
           G-GWGQPQQP QGGNQFSGGA Q--------- SR-PQQSAPA --APSNEPP-
           G-GWGQPQQP QGGNQFSGGA Q--------- SR-PQQSAPA --APSNEPP-
           G-GWGQPQQP QGGNQFSGGA Q--------- SR-PQQSAPA --APSNEPP-
           G-GWGQPQQP QGGNQFSGGA Q--------- SR-PQQSAPA --APSNEPP-
           G-GWGQPQQP QGGNQFSGGA Q--------- SR-PQQSAPA --APSNEPP-
           G-GWGQPQQP QGGNQFSGGA Q--------- SR-PQQSAPA --APSNEPP-
           G-GWGQPQQP QGGNQFSGGA Q--------- SR-PQQSAPA --APSNEPP-
           G-GWGQPQQP QGGNQFSGGA Q--------- SR-PQQSAPA --APSNEPP-
           G-GWGQPQQP QGGNQFSGGA Q--------- SR-PQQSAPA --APSNEPP-
           G-GWGQPQQP QGGNQFSGGA Q--------- SR-PQQSAPA --APSNEPP-
           G-GWGQPQQP QGGNQFSGGA Q--------- SR-PQQSAPA --APSNEPP-
           G-GWGQPQQP QGGNQFSGGA Q--------- SR-PQQSAPA --APSNEPP-
           G-GWGQPQQP QGGNQFSGGA Q--------- SR-PQQSAPA --APSNEPP-
           G-GWGQPQQP QGGNQFSGGA Q--------- SR-PQQSAPA --APSNEPP-
           G-GWGQPQQP QGGNQFSGGA Q--------- SR-PQQSAPA --APSNEPP-
           G-GWGQPQQP QGGNQFSGGA Q--------- SR-PQQSAPA --APSNEPP-
           G-GWGQPQQP QGGNQFSGGA Q--------- SR-PQQSAPA --APSNEPP-
           G-GWGQPQQP QGGNQFSGGA Q--------- SR-PQQSAPA --APSNEPP-
           G-GWGQPQQP QGGNQFSGGA Q--------- SR-PQQSAPA --APSNEPP-
           G-GWGQPQQP QGGNQFSGGA Q--------- SR-PQQSAPA --APSNEPP-
           G-GWGQPQQP QGGNQFSGGA Q--------- SR-PQQSAPA --APSNEPP-
           G-GWGQPQQP QGGNQFSGGA Q--------- SR-PQQSAPA --APSNEPP-
           G-GWGQPQQP QGGNQFSGGA Q--------- SR-PQQSAPA --APSNEPP-
           G-GWGQPQQP QGGNQFSGGA Q--------- SR-PQQSAPA --APSNEPP-
           G-GWGQPQQP QGGNQFSGGA Q--------- SR-PQQSAPA --APSNEPP-
           G-GWGQPQQP QGGNQFSGGA Q--------- SR-PQQSAPA --APSNEPP-
           G-GWGQPQQP QGGNQFSGGA Q--------- SR-PQQSAPA --APSNEPP-
           G-GWGQPQQP QGGNQFSGGA Q--------- SR-PQQSAPA --APSNEPP-
           G-GWGQPQQP QGGNQFSGGA Q--------- SR-PQQSAPA --APSNEPP-
           G-GWGQPQQP QGGNQFSGGA Q--------- SR-PQQSAPA --APSNEPP-
           G-GWGQPQQP QGGNQFSGGA Q--------- SR-PQQSAPA --APSNEPP-
           G-GWGQPQQP QGGNQFSGGA Q--------- SR-PQQSAPA --APSNEPP-
           G-GWGQPQQP QGGNQFSGGA Q--------- SR-PQQSAPA --APSNEPP-
           G-GWGQPQQP QGGNQFSGGA Q--------- SR-PQQSAPA --APSNEPP-
           G-GWGQPQQP QGGNQFSGGA Q--------- SR-PQQSAPA --APSNEPP-
           G-GWGQPQQP QGGNQFSGGA Q--------- SR-PQQSAPA --APSNEPP-
           G-GWGQPQQP QGGNQFSGGA Q--------- SR-PQQSAPA --APSNEPP-
           G-GWGQPQQP QGGNQFSGGA Q--------- SR-PQQSAPA --APSNEPP-
           G-GWGQPQQP QGGNQFSGGA Q--------- SR-PQQSAPA --APSNEPP-
           G-GWGQPQQP QGGNQFSGGA Q--------- SR-PQQSAPA --APSNEPP-
           G-GWGQPQQP QGGNQFSGGA Q--------- SR-PQQSAPA --APSNEPP-
           G-GWGQPQQP QGGNQFSGGA Q--------- SR-PQQSAPA --APSNEPP-
           G-GWGQPQQP QGGNQFSGGA Q--------- SR-PQQSAPA --APSNEPP-
           G-GWGQPQQP QGGNQFSGGA Q--------- SR-PQQSAPA --APSNEPP-
           G-GWGQPQQP QGGNQFSGGA Q--------- SR-PQQSAPA --APSNEPP-
           G-GWGQPQQP QGGNQFSGGA Q--------- SR-PQQSAPA --APSNEPP-
           G-GWGQPQQP QGGNQFSGGA Q--------- SR-PQQSAPA --APSNEPP-
           G-GWGQPQQP QGGNQFSGGA Q--------- SR-PQQSAPA --APSNEPP-
           G-GWGQPQQP QGGNQFSGGA Q--------- SR-PQQSAPA --APSNEPP-
           G-GWGQPQQP QGGNQFSGGA Q--------- SR-PQQSAPA --APSNEPP-
           G-GWGQPQQP QGGNQFSGGA Q--------- SR-PQQSAPA --APSNEPP-
           G-GWGQPQQP QGGNQFSGGA Q--------- SR-PQQSAPA --APSNEPP-
           G-GWGQPQQP QGGNQFSGGA Q--------- SR-PQQSAPA --APSNEPP-
           G-GWGQPQQP QGGNQFSGGA Q--------- SR-PQQSAPA --APSNEPP-
           G-GWGQPQQP QGGNQFSGGA Q--------- SR-PQQSAPA --APSNEPP-
           G-GWGQPQQP QGGNQFSGGA Q--------- SR-PQQSAPA --APSNEPP-
           G-GWGQPQQP QGGNQFSGGA Q--------- SR-PQQSAPA --APSNEPP-
           G-GWGQPQQP QGGNQFSGGA Q--------- SR-PQQSAPA --APSNEPP-
           G-GWGQPQQP QGGNQFSGGA Q--------- SR-PQQSAPA --APSNEPP-
           G-GWGQPQQP QGGNQFSGGA Q--------- SR-PQQSAPA --APSNEPP-
           G-GWGQPQQP QGGNQFSGGA Q--------- SR-PQQSAPA --APSNEPP-
           G-GWGQPQQP QGGNQFSGGA Q--------- SR-PQQSAPA --APSNEPP-
           G-GWGQPQQP QGGNQFSGGA Q--------- SR-PQQSAPA --APSNEPP-
           G-GWGQPQQP QGGNQFSGGA Q--------- SR-PQQSAPA --APSNEPP-
           G-GWGQPQQP QGGNQFSGGA Q--------- SR-PQQSAPA --APSNEPP-
           G-GWGQPQQP QGGNQFSGGA Q--------- SR-PQQSAPA --APSNEPP-
           G-GWGQPQQP QGGNQFSGGA Q--------- SR-PQQSAPA --APSNEPP-
           G-GWGQPQQP QGGNQFSGGA Q--------- SR-PQQSAPA --APSNEPP-
           G-GWGQPQQP QGGNQFSGGA Q--------- SR-PQQSAPA --APSNEPP-
           G-GWGQPQQP QGGNQFSGGA Q--------- SR-PQQSAPA --APSNEPP-
           G-GWGQPQQP QGGNQFSGGA Q--------- SR-PQQSAPA --APSNEPP-
           G-GWGQPQQP QGGNQFSGGA Q--------- SR-PQQSAPA --APSNEPP-
           G-GWGQPQQP QGGNQFSGGA Q--------- SR-PQQSAPA --APSNEPP-
           G-GWGQPQQP QGGNQFSGGA Q--------- SR-PQQSAPA --APSNEPP-
           G-GWGQPQQP QGGNQFSGGA Q--------- SR-PQQSAPA --APSNEPP-
           G-GWGQPQQP QGGNQFSGGA Q--------- SR-PQQSAPA --APSNEPP-
           G-GWGQPQQP QGGNQFSGGA Q--------- SR-PQQSAPA --APSNEPP-
           G-GWGQPQQP QGGNQFSGGA Q--------- SR-PQQSAPA --APSNEPP-
           G-GWGQPQQP QGGNQFSGGA Q--------- SR-PQQSAPA --APSNEPP-
           G-GWGQPQQP QGGNQFSGGA Q--------- SR-PQQSAPA --APSNEPP-
           G-GWGQPQQP QGGNQFSGGA Q--------- SR-PQQSAPA --APSNEPP-
           G-GWGQPQQP QGGNQFSGGA Q--------- SR-PQQSAPA --APSNEPP-
           G-GWGQPQQP QGGNQFSGGA Q--------- SR-PQQSAPA --APSNEPP-
           G-GWGQPQQP QGGNQFSGGA Q--------- SR-PQQSAPA --APSNEPP-
           G-GWGQPQQP QGGNQFSGGA Q--------- SR-PQQSAPA --APSNEPP-
           G-GWGQPQQP QGGNQFSGGA Q--------- SR-PQQSAPA --APSNEPP-
           G-GWGQPQQP QGGNQFSGGA Q--------- SR-PQQSAPA --APSNEPP-
           G-GWGQPQQP QGGNQFSGGA Q--------- SR-PQQSAPA --APSNEPP-
           G-GWGQPQQP QGGNQFSGGA Q--------- SR-PQQSAPA --APSNEPP-
           G-GWGQPQQP QGGNQFSGGA Q--------- SR-PQQSAPA --APSNEPP-
           G-GWGQPQQP QGGNQFSGGA Q--------- SR-PQQSAPA --APSNEPP-
           G-GWGQPQQP QGGNQFSGGA Q--------- SR-PQQSAPA --APSNEPP-
           G-GWGQPQQP QGGNQFSGGA Q--------- SR-PQQSAPA --APSNEPP-
           G-GWGQPQQP QGGNQFSGGA Q--------- SR-PQQSAPA --APSNEPP-
           G-GWGQPQQP QGGNQFSGGA Q--------- SR-PQQSAPA --APSNEPP-
           G-GWGQPQQP QGGNQFSGGA Q--------- SR-PQQSAPA --APSNEPP-
           G-GWGQPQQP QGGNQFSGGA Q--------- SR-PQQSAPA --APSNEPP-
           G-GWGQPQQP QGGNQFSGGA Q--------- SR-PQQSAPA --APSNEPP-
           G-GWGQPQQP QGGNQFSGGA Q--------- SR-PQQSAPA --APSNEPP-
           G-GWGQPQQP QGGNQFSGGA Q--------- SR-PQQSAPA --APSNEPP-
           G-GWGQPQQP QGGNQFSGGA Q--------- SR-PQQSAPA --APSNEPP-
           G-GWGQPQQP QGGNQFSGGA Q--------- SR-PQQSAPA --APSNEPP-
           G-GWGQPQQP QGGNQFSGGA Q--------- SR-PQQSAPA --APSNEPP-
           G-GWGQPQQP QGGNQFSGGA Q--------- SR-PQQSAPA --APSNEPP-
           G-GWGQPQQP QGGNQFSGGA Q--------- SR-PQQSAPA --APSNEPP-
           G-GWGQPQQP QGGNQFSGGA Q--------- SR-PQQSAPA --APSNEPP-
           G-GWGQPQQP QGGNQFSGGA Q--------- SR-PQQSAPA --APSNEPP-
           G-GWGQPQQP QGGNQFSGGA Q--------- SR-PQQSAPA --APSNEPP-
           G-GWGQPQQP QGGNQFSGGA Q--------- SR-PQQSAPA --APSNEPP-
           G-GWGQPQQP QGGNQFSGGA Q--------- SR-PQQSAPA --APSNEPP-
           G-GWGQPQQP QGGNQFSGGA Q--------- SR-PQQSAPA --APSNEPP-
           G-GWGQPQQP QGGNQFSGGA Q--------- SR-PQQSAPA --APSNEPP-
           G-GWGQPQQP QGGNQFSGGA Q--------- SR-PQQSAPA --APSNEPP-
           G-GWGQPQQP QGGNQFSGGA Q--------- SR-PQQSAPA --APSNEPP-
           G-GWGQPQQP QGGNQFSGGA Q--------- SR-PQQSAPA --APSNEPP-
           G-GWGQPQQP QGGNQFSGGA Q--------- SR-PQQSAPA --APSNEPP-
           G-GWGQPQQP QGGNQFSGGA Q--------- SR-PQQSAPA --APSNEPP-
           G-GWGQPQQP QGGNQFSGGA Q--------- SR-PQQSAPA --APSNEPP-
           G-GWGQPQQP QGGNQFSGGA Q--------- SR-PQQSAPA --APSNEPP-
           G-GWGQPQQP QGGNQFSGGA Q--------- SR-PQQSAPA --APSNEPP-
           G-GWGQPQQP QGGNQFSGGA Q--------- SR-PQQSAPA --APSNEPP-
           G-GWGQPQQP QGGNQFSGGA Q--------- SR-PQQSAPA --APSNEPP-
           G-GWGQPQQP QGGNQFSGGA Q--------- SR-PQQSAPA --APSNEPP-
           G-GWGQPQQP QGGNQFSGGA Q--------- SR-PQQSAPA --APSNEPP-
           G-GWGQPQQP QGGNQFSGGA Q--------- SR-PQQSAPA --APSNEPP-
           G-GWGQPQQP QGGNQFSGGA Q--------- SR-PQQSAPA --APSNEPP-
           G-GWGQPQQP QGGNQFSGGA Q--------- SR-PQQSAPA --APSNEPP-
           G-GWGQPQQP QGGNQFSGGA Q--------- SR-PQQSAPA --APSNEPP-
           G-GWGQPQQP QGGNQFSGGA Q--------- SR-PQQSAPA --APSNEPP-
           G-GWGQPQQP QGGNQFSGGA Q--------- SR-PQQSAPA --APSNEPP-
           G-GWGQPQQP QGGNQFSGGA Q--------- SR-PQQSAPA --APSNEPP-
           G-GWGQPQQP QGGNQFSGGA Q--------- SR-PQQSAPA --APSNEPP-
           G-GWGQPQQP QGGNQFSGGA Q--------- SR-PQQSAPA --APSNEPP-
           G-GWGQPQQP QGGNQFSGGA Q--------- SR-PQQSAPA --APSNEPP-
           G-GWGQPQQP QGGNQFSGGA Q--------- SR-PQQSAPA --APSNEPP-
           G-GWGQPQQP QGGNQFSGGA Q--------- SR-PQQSAPA --APSNEPP-
           G-GWGQPQQP QGGNQFSGGA Q--------- SR-PQQSAPA --APSNEPP-
           G-GWGQPQQP QGGNQFSGGA Q--------- SR-PQQSAPA --APSNEPP-
           G-GWGQPQQP QGGNQFSGGA Q--------- SR-PQQSAPA --APSNEPP-
           G-GWGQPQQP QGGNQFSGGA Q--------- SR-PQQSAPA --APSNEPP-
           G-GWGQPQQP QGGNQFSGGA Q--------- SR-PQQSAPA --APSNEPP-
           G-GWGQPQQP QGGNQFSGGA Q--------- SR-PQQSAPA --APSNEPP-
           G-GWGQPQQP QGGNQFSGGA Q--------- SR-PQQSAPA --APSNEPP-
           G-GWGQPQQP QGGNQFSGGA Q--------- SR-PQQSAPA --APSNEPP-
           G-GWGQPQQP QGGNQFSGGA Q--------- SR-PQQSAPA --APSNEPP-
           G-GWGQPQQP QGGNQFSGGA Q--------- SR-PQQSAPA --APSNEPP-
           G-GWGQPQQP QGGNQFSGGA Q--------- SR-PQQSAPA --APSNEPP-
           G-GWGQPQQP QGGNQFSGGA Q--------- SR-PQQSAPA --APSNEPP-
           G-GWGQPQQP QGGNQFSGGA Q--------- SR-PQQSAPA --APSNEPP-
           G-GWGQPQQP QGGNQFSGGA Q--------- SR-PQQSAPA --APSNEPP-
           G-GWGQPQQP QGGNQFSGGA Q--------- SR-PQQSAPA --APSNEPP-
           G-GWGQPQQP QGGNQFSGGA Q--------- SR-PQQSAPA --APSNEPP-
           G-GWGQPQQP QGGNQFSGGA Q--------- SR-PQQSAPA --APSNEPP-
           G-GWGQPQQP QGGNQFSGGA Q--------- SR-PQQSAPA --APSNEPP-
           G-GWGQPQQP QGGNQFSGGA Q--------- SR-PQQSAPA --APSNEPP-
           G-GWGQPQQP QGGNQFSGGA Q--------- SR-PQQSAPA --APSNEPP-
           G-GWGQPQQP QGGNQFSGGA Q--------- SR-PQQSAPA --APSNEPP-
           G-GWGQPQQP QGGNQFSGGA Q--------- SR-PQQSAPA --APSNEPP-
           G-GWGQPQQP QGGNQFSGGA Q--------- SR-PQQSAPA --APSNEPP-
           G-GWGQPQQP QGGNQFSGGA Q--------- SR-PQQSAPA --APSNEPP-
           G-GWGQPQQP QGGNQFSGGA Q--------- SR-PQQSAPA --APSNEPP-
           G-GWGQPQQP QGGNQFSGGA Q--------- SR-PQQSAPA --APSNEPP-
           G-GWGQPQQP QGGNQFSGGA Q--------- SR-PQQSAPA --APSNEPP-
           G-GWGQPQQP QGGNQFSGGA Q--------- SR-PQQSAPA --APSNEPP-
           G-GWGQPQQP QGGNQFSGGA Q--------- SR-PQQSAPA --APSNEPP-
           G-GWGQPQQP QGGNQFSGGA Q--------- SR-PQQSAPA --APSNEPP-
           G-GWGQPQQP QGGNQFSGGA Q--------- SR-PQQSAPA --APSNEPP-
           G-GWGQPQQP QGGNQFSGGA Q--------- SR-PQQSAPA --APSNEPP-
           G-GWGQPQQL QGGNQFSGGA Q--------- SR-PQQSAPA --APSNEPP-
           G-GWGQPQQL QGGNQFSGGA Q--------- SR-PQQSAPA --APSNEPP-
           G-GWGQPQQP QGGNQFSGGA Q--------- SR-PQQSAPA --APSNEPP-
           G-GWGQPQQP QGGNQFSGGA Q--------- SR-PQQSAPA --APSNEPP-
           G-GWGQPQQP QGGNQFSGGA Q--------- SR-PQQSAPA --APSNEPP-
           G-GWGQPQQP QGGNQFSGGA Q--------- SR-PQQSAPA --APSNEPP-
           G-GWGQPQQP QGGNQFSGGA Q--------- SR-PQQSAPA --APSNEPP-
           G-GWGQPQQP QGGNQFSGGA Q--------- SR-PQQSAPA --APSNEPP-
           G-GWGQPQQP QGGNQFSGGA Q--------- SR-PQQSAPA --APSNEPP-
           G-GWGQPQQP QGGNQFSGGA Q--------- SR-PQQSAPA --APSNEPP-
           G-GWGQPQQP QGGNQFSGGA Q--------- SR-PQQSAPA --APSNEPP-
           G-GWGQPQQP QGGNQFSGGA Q--------- SR-PQQSAPA --APSNEPP-
           G-GWGQPQQP QGGNQFSGGA Q--------- SR-PQQSAPA --APSNEPP-
           G-GWGQPQQP QGGNQFSGGA Q--------- SR-PQQSAPA --APSNEPP-
           G-GWGQPQQP QGGNQFSGGA Q--------- SR-PQQSAPA --APSNEPP-
           G-GWGQPQQP QGGNQFSGGA Q--------- SR-PQQSAPA --APSNEPP-
           G-GWGQPQQP QGGNQFSGGA Q--------- SR-PQQSAPA --APSNEPP-
           G-GWGQPQQP QGGNQFSGGA Q--------- SR-PQQSAPA --APSNEPP-
           G-GWGQPQQP QGGNQFSGGA Q--------- SR-PQQSAPA --APSNEPP-
           G-GWGQPQQP QGGNQFSGGA Q--------- SR-PQQSAPA --APSNEPP-
           G-GWGQPQQP QGGNQFSGGA Q--------- SR-PQQSAPA --APSNEPP-
           G-GWGQPQQP QGGNQFSGGA Q--------- SR-PQQSAPA --APSNEPP-
           G-GWGQPQQP QGGNQFSGGA Q--------- SR-PQQSAPA --APSNEPP-
           G-GWGQPQQP QGGNQFSGGA Q--------- SR-PQQSAPA --APSNEPP-
           G-GWGQPQQP QGGNQFSGGA Q--------- SR-PQQSAPA --APSNEPP-
           G-GWGQPQQP QGGNQFSGGA Q--------- SR-PQQSAPA --APSNEPP-
           G-GWGQPQQP QGGNQFSGGA Q--------- SR-PQQSAPA --APSNEPP-
           G-GWGQPQQP QGGNQFSGGA Q--------- SR-PQQSAPA --APSNEPP-
           G-GWGQPQQP QGGNQFSGGA Q--------- SR-PQQSAPA --APSNEPP-
           G-GWGQPQQP QGGNQFSGGA Q--------- SR-PQQSAPA --APSNEPP-
           G-GWGQPQQP QGGNQFSGGA Q--------- SR-PQQSAPA --APSNEPP-
           G-GWGQPQQP QGGNQFSGGA Q--------- SR-PQQSAPA --APSNEPP-
           G-GWGQPQQP QGGNQFSGGA Q--------- SR-PQQSAPA --APSNEPP-
           G-GWGQPQQP QGGNQFSGGA Q--------- SR-PQQSAPA --APSNEPP-
           G-GWGQPQQP QGGNQFSGGA Q--------- SR-PQQSAPA --APSNEPP-
           G-GWGQPQQP QGGNQFSGGA Q--------- SR-PQQSAPA --APSNEPP-
           G-GWGQPQQP QGGNQFSGGA Q--------- SR-PQQSAPA --APSNEPP-
           G-GWGQPQQP QGGNQFSGGA Q--------- SR-PQQSAPA --APSNEPP-
           G-GWGQPQQP QGGNQFSGGA Q--------- SR-PQQSAPA --APSNEPP-
           G-GWGQPQQP QGGNQFSGGA Q--------- SR-PQQSAPA --APSNEPP-
           G-GWGQPQQP QGGNQFSGGA Q--------- SR-PQQSAPA --APSNEPP-
           G-GWGQPQQP QGGNQFSGGA Q--------- SR-PQQSAPA --APSNEPP-
           G-GWGQPQQP QGGNQFSGGA Q--------- SR-PQQSAPA --APSNEPP-
           G-GWGQPQQP QGGNQFSGGA Q--------- SR-PQQSAPA --APSNEPP-
           G-GWGQPQQP QGGNQFSGGA Q--------- SR-PQQSAPA --APSNEPP-
           G-GWGQPQQP QGGNQFSGGA Q--------- SR-PQQSAPA --APSNEPP-
           G-GWGQPQQP QGGNQFSGGA Q--------- SR-PQQSAPA --APSNEPP-
           G-GWGQPQQP QGGNQFSGGA Q--------- SR-PQQSAPA --APSNEPP-
           G-GWGQPQQP QGGNQFSGGA Q--------- SR-PQQSAPA --APSNEPP-
           G-GWGQPQQP QGGNQFSGGA Q--------- SR-PQQSAPA --APSNEPP-
           G-GWGQPQQP QGGNQFSGGA Q--------- SR-PQQSAPA --APSNEPP-
           G-GWGQPQQP QGGNQFSGGA Q--------- SR-PQQSAPA --APSNEPP-
           G-GWGQPQQP QGGNQFSGGA Q--------- SR-PQQSAPA --APSNEPP-
           G-GWGQPQQP QGGNQFSGGA Q--------- SR-PQQSAPA --APSNEPP-
           G-GWGQPQQP QGGNQFSGGA Q--------- SR-PQQSAPA --APSNEPP-
           G-GWGQPQQP QGGNQFSGGA Q--------- SR-PQQSAPA --APSNEPP-
           G-GWGQPQQP QGGNQFSGGA Q--------- SR-PQQSAPA --APSNEPP-
           G-GWGQPQQP QGGNQFSGGA Q--------- SR-PQQSAPA --APSNEPP-
           G-GWGQPQQP QGGNQFSGGA Q--------- SR-PQQSAPA --APSNEPP-
           G-GWGQPQQP QGGNQFSGGA Q--------- SR-PQQSAPA --APSNEPP-
           G-GWGQPQQP QGGNQFSGGA Q--------- SR-PQQSAPA --APSNEPP-
           G-GWGQPQQP QGGNQFSGGA Q--------- SR-PQQSAPA --APSNEPP-
           G-GWGQPQQP QGGNQFSGGA Q--------- SR-PQQSAPA --APSNEPP-
           G-GWGQPQQP QGGNQFSGGA Q--------- SR-PQQSAPA --APSNEPP-
           G-GWGQPQQP QGGNQFSGGA Q--------- SR-PQQSAPA --APSNEPP-
           G-GWGQPQQP QGGNQFSGGA Q--------- SR-PQQSAPA --APSNEPP-
           G-GWGQPQQP QGGNQFSGGA Q--------- SR-PQQSAPA --APSNEPP-
           G-GWGQPQQP QGGNQFSGGA Q--------- SR-PQQSAPA --APSNEPP-
           G-GWGQPQQP QGGNQFSGGA Q--------- SR-PQQSAPA --APSNEPP-
           G-GWGQPQQP QGGNQFSGGA Q--------- SR-PQQSAPA --APSNEPP-
           G-GWGQPQQP QGGNQFSGGA Q--------- SR-PQQSAPA --APSNEPP-
           G-GWGQPQQP QGGNQFSGGA Q--------- SR-PQQSAPA --APSNEPP-
           G-GWGQPQQP QGGNQFSGGA Q--------- SR-PQQSAPA --APSNEPP-
           G-GWGQPQQP QGGNQFSGGA Q--------- SR-PQQSAPA --APSNEPP-
           G-GWGQPQQP QGGNQFSGGA Q--------- SR-PQQSAPA --APSNEPP-
           G-GWGQPQQP QGGNQFSGGA Q--------- SR-PQQSAPA --APSNEPP-
           G-GWGQPQQP QGGNQFSGGA Q--------- SR-PQQSAPA --APSNEPP-
           G-GWGQPQQP QGGNQFSGGA Q--------- SR-PQQSAPA --APSNEPP-
           G-GWGQPQQP QGGNQFSGGA Q--------- SR-PQQSAPA --APSNEPP-
           G-GWGQPQQP QGGNQFSGGA Q--------- SR-PQQSAPA --APSNEPP-
           G-GWGQPQQP QGGNQFSGGA Q--------- SR-PQQSAPA --APSNEPP-
           G-GWGQPQQP QGGNQFSGGA Q--------- SR-PQQSAPA --APSNEPP-
           G-GWGQPQQP QGGNQFSGGA Q--------- SR-PQQSAPA --APSNEPP-
           G-GWGQPQQP QGGNQFSGGA Q--------- SR-PQQSAPA --APSNEPP-
           G-GWGQPQQP QGGNQFSGGA Q--------- SR-PQQSAPA --APSNEPP-
           G-GWGQPQQP QGGNQFSGGA Q--------- SR-PQQSAPA --APSNEPP-
           G-GWGQPQQP QGGNQFSGGA Q--------- SR-PQQSAPA --APSNEPP-
           G-GWGQPQQP QGGNQFSGGA Q--------- SR-PQQSAPA --APSNEPP-
           G-GWGQPQQP QGGNQFSGGA Q--------- SR-PQQSAPA --APSNEPP-
           G-GWGQPQQP QGGNQFSGGA Q--------- SR-PQQSAPA --APSNEPP-
           G-GWGQPQQP QGGNQFSGGA Q--------- SR-PQQSAPA --APSNEPP-
           G-GWGQPQQP QGGNQFSGGA Q--------- SR-PQQSAPA --APSNEPP-
           G-GWGQPQQP QGGNQFSGGA Q--------- SR-PQQSAPA --APSNEPP-
           G-GWGQPQQP QGGNQFSGGA Q--------- SR-PQQSAPA --APSNEPP-
           G-GWGQPQQP QGGNQFSGGA Q--------- SR-PQQSAPA --APSNEPP-
           G-GWGQPQQP QGGNQFSGGA Q--------- SR-PQQSAPA --APSNEPP-
           G-GWGQPQQP QGGNQFSGGA Q--------- SR-PQQSAPA --APSNEPP-
           G-GWGQPQQP QGGNQFSGGA Q--------- SR-PQQSAPA --APSNEPP-
           G-GWGQPQQP QGGNQFSGGA Q--------- SR-PQQSAPA --APSNEPP-
           G-GWGQPQQP QGGNQFSGGA Q--------- SR-PQQSAPA --APSNEPP-
           G-GWGQPQQP QGGNQFSGGA Q--------- SR-PQQSAPA --APSNEPP-
           G-GWGQPQQP QGGNQFSGGA Q--------- SR-PQQSAPA --APSNEPP-
           G-GWGQPQQP QGGNQFSGGA Q--------- SR-PQQSAPA --APSNEPP-
           G-GWGQPQQP QGGNQFSGGA Q--------- SR-PQQSAPA --APSNEPP-
           G-GWGQPQQP QGGNQFSGGA Q--------- SR-PQQSAPA --APSNEPP-
           G-GWGQPQQP QGGNQFSGGA Q--------- SR-PQQSAPA --APSNEPP-
           G-GWGQPQQP QGGNQFSGGA Q--------- SR-PQQSAPA --APSNEPP-
           G-GWGQPQQP QGGNQFSGGA Q--------- SR-PQQSAPA --APSNEPP-
           G-GWGQPQQP QGGNQFSGGA Q--------- SR-PQQSAPA --APSNEPP-
           G-GWGQPQQP QGGNQFSGGA Q--------- SR-PQQSAPA --APSNEPP-
           G-GWGQPQQP QGGNQFSGGA Q--------- SR-PQQSAPA --APSNEPP-
           G-GWGQPQQP QGGNQFSGGA Q--------- SR-PQQSAPA --APSNEPP-
           G-GWGQPQQP QGGNQFSGGA Q--------- SR-PQQSAPA --APSNEPP-
           G-GWGQPQQP QGGNQFSGGA Q--------- SR-PQQSAPA --APSNEPP-
           G-GWGQPQQP QGGNQFSGGA Q--------- SR-PQQSAPA --APSNEPP-
           G-GWGQPQQP QGGNQFSGGA Q--------- SR-PQQSAPA --APSNEPP-
           G-GWGQPQQP QGGNQFSGGA Q--------- SR-PQQSAPA --APSNEPP-
           G-GWGQPQQP QGGNQFSGGA Q--------- SR-PQQSAPA --APSNEPP-
           G-GWGQPQQP QGGNQFSGGA Q--------- SR-PQQSAPA --APSNEPP-
           G-GWGQPQQP QGGNQFSGGA Q--------- SR-PQQSAPA --APSNEPP-
           G-GWGQPQQP QGGNQFSGGA Q--------- SR-PQQSAPA --APSNEPP-
           G-GWGQPQQP QGGNQFSGGA Q--------- SR-PQQSAPA --APSNEPP-
           G-GWGQPQQP QGGNQFSGGA Q--------- SR-PQQSAPA --APSNEPP-
           G-GWGQPQQP QGGNQFSGGA Q--------- SR-PQQSAPA --APSNEPP-
           G-GWGQPQQP QGGNQFSGGA Q--------- SR-PQQSAPA --APSNEPP-
           G-GWGQPQQP QGGNQFSGGA Q--------- SR-PQQSAPA --APSNEPP-
           G-GWGQPQQP QGGNQFSGGA Q--------- SR-PQQSAPA --APSNEPP-
           G-GWGQPQQP QGGNQFSGGA Q--------- SR-PQQSAPA --APSNEPP-
           G-GWGQPQQP QGGNQFSGGA Q--------- SR-PQQSAPA --APSNEPP-
           G-GWGQPQQP QGGNQFSGGA Q--------- SR-PQQSAPA --APSNEPP-
           G-GWGQPQQP QGGNQFSGGA Q--------- SR-PQQSAPA --APSNEPP-
           G-GWGQPQQP QGGNQFSGGA Q--------- SR-PQQSAPA --APSNEPP-
           G-GWGQPQQP QGGNQFSGGA Q--------- SR-PQQSAPA --APSNEPP-
           G-GWGQPQQP QGGNQFSGGA Q--------- SR-PQQSAPA --APSNEPP-
           G-GWGQPQQP QGGNQFSGGA Q--------- SR-PQQSAPA --APSNEPP-
           G-GWGQPQQP QGGNQFSGGA Q--------- SR-PQQSAPA --APSNEPP-
           G-GWGQPQQP QGGNQFSGGA Q--------- SR-PQQSAPA --APSNEPP-
           G-GWGQPQQP QGGNQFSGGA Q--------- SR-PQQSAPA --APSNEPP-
           G-GWGQPQQP QGGNQFSGGA Q--------- SR-PQQSAPA --APSNEPP-
           G-GWGQPQQP QGGNQFSGGA Q--------- SR-PQQSAPA --APSNEPP-
           G-GWGQPQQP QGGNQFSGGA Q--------- SR-PQQSAPA --APSNEPP-
           G-GWGQPQQP QGGNQFSGGA Q--------- SR-PQQSAPA --APSNEPP-
           G-GWGQPQQP QGGNQFSGGA Q--------- SR-PQQSAPA --APSNEPP-
           G-GWGQPQQP QGGNQFSGGA Q--------- SR-PQQSAPA --APSNEPP-
           G-GWGQPQQP QGGNQFSGGA Q--------- SR-PQQSAPA --APSNEPP-
           G-GWGQPQQP QGGNQFSGGA Q--------- SR-PQQSAPA --APSNEPP-
           G-GWGQPQQP QGGNQFSGGA Q--------- SR-PQQSAPA --APSNEPP-
           G-GWGQPQQP QGGNQFSGGA Q--------- SR-PQQSAPA --APSNEPP-
           G-GWGQPQQP QGGNQFSGGA Q--------- SR-PQQSAPA --APSNEPP-
           G-GWGQPQQP QGGNQFSGGA Q--------- SR-PQQSAPA --APSNEPP-
           G-GWGQPQQP QGGNQFSGGA Q--------- SR-PQQSAPA --APSNEPP-
           G-GWGQPQQP QGGNQFSGGA Q--------- SR-PQQSAPA --APSNEPP-
           G-GWGQPQQP QGGNQFSGGA Q--------- SR-PQQSAPA --APSNEPP-
           G-GWGQPQQP QGGNQFSGGA Q--------- SR-PQQSAPA --APSNEPP-
           G-GWGQPQQP QGGNQFSGGA Q--------- SR-PQQSAPA --APSNEPP-
           G-GWGQPQQP QGGNQFSGGA Q--------- SR-PQQSAPA --APSNEPP-
           G-GWGQPQQP QGGNQFSGGA Q--------- SR-PQQSAPA --APSNEPP-
           G-GWGQPQQP QGGNQFSGGA Q--------- SR-PQQSAPA --APSNEPP-
           G-GWGQPQQP QGGNQFSGGA Q--------- SR-PQQSAPA --APSNEPP-
           G-GWGQPQQP QGGNQFSGGA Q--------- SR-PQQSAPA --APSNEPP-
           G-GWGQPQQP QGGNQFSGGA Q--------- SR-PQQSAPA --APSNEPP-
           G-GWGQPQQP QGGNQFSGGA Q--------- SR-PQQSAPA --APSNEPP-
           G-GWGQPQQP QGGNQFSGGA Q--------- SR-PQQSAPA --APSNEPP-
           G-GWGQPQQP QGGNQFSGGA Q--------- SR-PQQSAPA --APSNEPP-
           G-GWGQPQQP QGGNQFSGGA Q--------- SR-PQQSAPA --APSNEPP-
           G-GWGQPQQP QGGNQFSGGA Q--------- SR-PQQSAPA --APSNEPP-
           G-GWGQPQQP QGGNQFSGGA Q--------- SR-PQQSAPA --APSNEPP-
           G-GWGQPQQP QGGNQFSGGA Q--------- SR-PQQSAPA --APSNEPP-
           G-GWGQPQQP QGGNQFSGGA Q--------- SR-PQQSAPA --APSNEPP-
           G-GWGQPQQP QGGNQFSGGA Q--------- SR-PQQSAPA --APSNEPP-
           G-GWGQPQQP QGGNQFSGGA Q--------- SR-PQQSAPA --APSNEPP-
           G-GWGQPQQP QGGNQFSGGA Q--------- SR-PQQSAPA --APSNEPP-
           G-GWGQPQQP QGGNQFSGGA Q--------- SR-PQQSAPA --APSNEPP-
           G-GWGQPQQP QGGNQFSGGA Q--------- SR-PQQSAPA --APSNEPP-
           G-GWGQPQQP QGGNQFSGGA Q--------- SR-PQQSAPA --APSNEPP-
           G-GWGQPQQP QGGNQFSGGA Q--------- SR-PQQSAPA --APSNEPP-
           G-GWGQPQQP QGGNQFSGGA Q--------- SR-PQQSAPA --APSNEPP-
           G-GWGQPQQP QGGNQFSGGA Q--------- SR-PQQSAPA --APSNEPP-
           G-GWGQPQQP QGGNQFSGGA Q--------- SR-PQQSAPA --APSNEPP-
           G-GWGQPQQP QGGNQFSGGA Q--------- SR-PQQSAPA --APSNEPP-
           G-GWGQPQQP QGGNQFSGGA Q--------- SR-PQQSAPA --APSNEPP-
           G-GWGQPQQP QGGNQFSGGA Q--------- SR-PQQSAPA --APSNEPP-
           G-GWGQPQQP QGGNQFSGGA Q--------- SR-PQQSAPA --APSNEPP-
           G-GWGQPQQP QGGNQFSGGA Q--------- SR-PQQSAPA --APSNEPP-
           G-GWGQPQQP QGGNQFSGGA Q--------- SR-PQQSAPA --APSNEPP-
           G-GWGQPQQP QGGNQFSGGA Q--------- SR-PQQSAPA --APSNEPP-
           G-GWGQPQQP QGGNQFSGGA Q--------- SR-PQQSAPA --APSNEPP-
           G-GWGQPQQP QGGNQFSGGA Q--------- SR-PQQSAPA --APSNEPP-
           G-GWGQPQQP QGGNQFSGGA Q--------- SR-PQQSAPA --APSNEPP-
           G-GWGQPQQP QGGNQFSGGA Q--------- SR-PQQSAPA --APSNEPP-
           G-GWGQPQQP QGGNQFSGGA Q--------- SR-PQQSAPA --APSNEPP-
           G-GWGQPQQP QGGNQFSGGA Q--------- SR-PQQSAPA --APSNEPP-
           G-GWGQPQQP QGGNQFSGGA Q--------- SR-PQQSAPA --APSNEPP-
           G-GWGQPQQP QGGNQFSGGA Q--------- SR-PQQSAPA --APSNEPP-
           G-GWGQPQQP QGGNQFSGGA Q--------- SR-PQQSAPA --APSNEPP-
           G-GWGQPQQP QGGNQFSGGA Q--------- SR-PQQSAPA --APSNEPP-
           G-GWGQPQQP QGGNQFSGGA Q--------- SR-PQQSAPA --APSNEPP-
           G-GWGQPQQP QGGNQFSGGA Q--------- SR-PQQSAPA --APSNEPP-
           G-GWGQPQQP QGGNQFSGGA Q--------- SR-PQQSAPA --APSNEPP-
           G-GWGQPQQP QGGNQFSGGA Q--------- SR-PQQSAPA --APSNEPP-
           G-GWGQPQQP QGGNQFSGGA Q--------- SR-PQQSAPA --APSNEPP-
           G-GWGQPQQP QGGNQFSGGA Q--------- SR-PQQSAPA --APSNEPP-
           G-GWGQPQQP QGGNQFSGGA Q--------- SR-PQQSAPA --APSNEPP-
           G-GWGQPQQP QGGNQFSGGA Q--------- SR-PQQSAPA --APSNEPP-
           G-GWGQPQQP QGGNQFSGGA Q--------- SR-PQQSAPA --APSNEPP-
           G-GWGQPQQP QGGNQFSGGA Q--------- SR-PQQSAPA --APSNEPP-
           G-GWGQPQQP QGGNQFSGGA Q--------- SR-PQQSAPA --APSNEPP-
           G-GWGQPQQP QGGNQFSGGA Q--------- SR-PQQSAPA --APSNEPP-
           G-GWGQPQQP QGGNQFSGGA Q--------- SR-PQQSAPA --APSNEPP-
           G-GWGQPQQP QGGNQFSGGA Q--------- SR-PQQSAPA --APSNEPP-
           G-GWGQPQQP QGGNQFSGGA Q--------- SR-PQQSAPA --APSNEPP-
           G-GWGQPQQP QGGNQFSGGA Q--------- SR-PQQSAPA --APSNEPP-
           G-GWGQPQQP QGGNQFSGGA Q--------- SR-PQQSAPA --APSNEPP-
           G-GWGQPQQP QGGNQFSGGA Q--------- SR-PQQSAPA --APSNEPP-
           G-GWGQPQQP QGGNQFSGGA Q--------- SR-PQQSAPA --APSNEPP-
           G-GWGQPQQP QGGNQFSGGA Q--------- SR-PQQSAPA --APSNEPP-
           G-GWGQPQQP QGGNQFSGGA Q--------- SR-PQQSAPA --APSNEPP-
           G-GWGQPQQP QGGNQFSGGA Q--------- SR-PQQSAPA --APSNEPP-
           G-GWGQPQQP QGGNQFSGGA Q--------- SR-PQQSAPA --APSNEPP-
           G-GWGQPQQP QGGNQFSGGA Q--------- SR-PQQSAPA --APSNEPP-
           G-GWGQPQQP QGGNQFSGGA Q--------- SR-PQQSAPA --APSNEPP-
           G-GWGQPQQP QGGNQFSGGA Q--------- SR-PQQSAPA --APSNEPP-
           G-GWGQPQQP QGGNQFSGGA Q--------- SR-PQQSAPA --APSNEPP-
           G-GWGQPQQP QGGNQFSGGA Q--------- SR-PQQSAPA --APSNEPP-
           G-GWGQPQQP QGGNQFSGGA Q--------- SR-PQQSAPA --APSNEPP-
           G-GWGQPQQP QGGNQFSGGA Q--------- SR-PQQSAPA --APSNEPP-
           G-GWGQPQQP QGGNQFSGGA Q--------- SR-PQQSAPA --APSNEPP-
           G-GWGQPQQP QGGNQFSGGA Q--------- SR-PQQSAPA --APSNEPP-
           G-GWGQPQQP QGGNQFSGGA Q--------- SR-PQQSAPA --APSNEPP-
           G-GWGQPQQP QGGNQFSGGA Q--------- SR-PQQSAPA --APSNEPP-
           G-GWGQPQQP QGGNQFSGGA Q--------- SR-PQQSAPA --APSNEPP-
           G-GWGQPQQP QGGNQFSGGA Q--------- SR-PQQSAPA --APSNEPP-
           G-GWGQPQQP QGGNQFSGGA Q--------- SR-PQQSAPA --APSNEPP-
           G-GWGQPQQP QGGNQFSGGA Q--------- SR-PQQSAPA --APSNEPP-
           G-GWGQPQQP QGGNQFSGGA Q--------- SR-PQQSAPA --APSNEPP-
           G-GWGQPQQP QGGNQFSGGA Q--------- SR-PQQSAPA --APSNEPP-
           G-GWGQPQQP QGGNQFSGGA Q--------- SR-PQQSAPA --APSNEPP-
           G-GWGQPQQP QGGNQFSGGA Q--------- SR-PQQSAPA --APSNEPP-
           G-GWGQPQQP QGGNQFSGGA Q--------- SR-PQQSAPA --APSNEPP-
           G-GWGQPQQP QGGNQFSGGA Q--------- SR-PQQSAPA --APSNEPP-
           G-GWGQPQQP QGGNQFSGGA Q--------- SR-PQQSAPA --APSNEPP-
           G-GWGQPQQP QGGNQFSGGA Q--------- SR-PQQSAPA --APSNEPP-
           G-GWGQPQQP QGGNQFSGGA Q--------- SR-PQQSAPA --APSNEPP-
           G-GWGQPQQP QGGNQFSGGA Q--------- SR-PQQSAPA --APSNEPP-
           G-GWGQPQQP QGGNQFSGGA Q--------- SR-PQQSAPA --APSNEPP-
           G-GWGQPQQP QGGNQFSGGA Q--------- SR-PQQSAPA --APSNEPP-
           G-GWGQPQQP QGGNQFSGGA Q--------- SR-PQQSAPA --APSNEPP-
           G-GWGQPQQP QGGNQFSGGA Q--------- SR-PQQSAPA --APSNEPP-
           G-GWGQPQQP QGGNQFSGGA Q--------- SR-PQQSAPA --APSNEPP-
           G-GWGQPQQP QGGNQFSGGA Q--------- SR-PQQSAPA --APSNEPP-
           G-GWGQPQQP QGGNQFSGGA Q--------- SR-PQQSAPA --APSNEPP-
           G-GWGQPQQP QGGNQFSGGA Q--------- SR-PQQSAPA --APSNEPP-
           G-GWGQPQQP QGGNQFSGGA Q--------- SR-PQQSAPA --APSNEPP-
           G-GWGQPQQP QGGNQFSGGA Q--------- SR-PQQSAPA --APSNEPP-
           G-GWGQPQQP QGGNQFSGGA Q--------- SR-PQQSAPA --APSNEPP-
           G-GWGQPQQP QGGNQFSGGA Q--------- SR-PQQSAPA --APSNEPP-
           G-GWGQPQQP QGGNQFSGGA Q--------- SR-PQQSAPA --APSNEPP-
           G-GWGQPQQP QGGNQFSGGA Q--------- SR-PQQSAPA --APSNEPP-
           G-GWGQPQQP QGGNQFSGGA Q--------- SR-PQQSAPA --APSNEPP-
           G-GWGQPQQP QGGNQFSGGA Q--------- SR-PQQSAPA --APSNEPP-
           G-GWGQPQQP QGGNQFSGGA Q--------- SR-PQQSAPA --APSNEPP-
           G-GWGQPQQP QGGNQFSGGA Q--------- SR-PQQSAPA --APSNEPP-
           G-GWGQPQQP QGGNQFSGGA Q--------- SR-PQQSAPA --APSNEPP-
           G-GWGQPQQP QGGNQFSGGA Q--------- SR-PQQSAPA --APSNEPP-
           G-GWGQPQQP QGGNQFSGGA Q--------- SR-PQQSAPA --APSNEPP-
           G-GWGQPQQP QGGNQFSGGA Q--------- SR-PQQSAPA --APSNEPP-
           G-GWGQPQQP QGGNQFSGGA Q--------- SR-PQQSAPA --APSNEPP-
           G-GWGQPQQP QGGNQFSGGA Q--------- SR-PQQSAPA --APSNEPP-
           G-GWGQPQQP QGGNQFSGGA Q--------- SR-PQQSAPA --APSNEPP-
           G-GWGQPQQP QGGNQFSGGA Q--------- SR-PQQSAPA --APSNEPP-
           G-GWGQPQQP QGGNQFSGGA Q--------- SR-PQQSAPA --APSNEPP-
           G-GWGQPQQP QGGNQFSGGA Q--------- SR-PQQSAPA --APSNEPP-
           G-GWGQPQQP QGGNQFSGGA Q--------- SR-PQQSAPA --APSNEPP-
           G-GWGQPQQP QGGNQFSGGA Q--------- SR-PQQSAPA --APSNEPP-
           G-GWGQPQQP QGGNQFSGGA Q--------- SR-PQQSAPA --APSNEPP-
           G-GWGQPQQP QGGNQFSGGA Q--------- SR-PQQSAPA --APSNEPP-
           G-GWGQPQQP QGGNQFSGGA Q--------- SR-PQQSAPA --APSNEPP-
           G-GWGQPQQP QGGNQFSGGA Q--------- SR-PQQSAPA --APSNEPP-
           G-GWGQPQQP QGGNQFSGGA Q--------- SR-PQQSAPA --APSNEPP-
           G-GWGQPQQP QGGNQFSGGA Q--------- SR-PQQSAPA --APSNEPP-
           G-GWGQPQQP QGGNQFSGGA Q--------- SR-PQQSAPA --APSNEPP-
           G-GWGQPQQP QGGNQFSGGA Q--------- SR-PQQSAPA --APSNEPP-
           G-GWGQPQQP QGGNQFSGGA Q--------- SR-PQQSAPA --APSNEPP-
           G-GWGQPQQP QGGNQFSGGA Q--------- SR-PQQSAPA --APSNEPP-
           G-GWGQPQQP QGGNQFSGGA Q--------- SR-PQQSAPA --APSNEPP-
           G-GWGQPQQP QGGNQFSGGA Q--------- SR-PQQSAPA --APSNEPP-
           G-GWGQPQQP QGGNQFSGGA Q--------- SR-PQQSAPA --APSNEPP-
           G-GWGQPQQP QGGNQFSGGA Q--------- SR-PQQSAPA --APSNEPP-
           G-GWGQPQQP QGGNQFSGGA Q--------- SR-PQQSAPA --APSNEPP-
           G-GWGQPQQP QGGNQFSGGA Q--------- SR-PQQSAPA --APSNEPP-
           G-GWGQPQQP QGGNQFSGGA Q--------- SR-PQQSAPA --APSNEPP-
           G-GWGQPQQP QGGNQFSGGA Q--------- SR-PQQSAPA --APSNEPP-
           G-GWGQPQQP QGGNQFSGGA Q--------- SR-PQQSAPA --APSNEPP-
           G-GWGQPQQP QGGNQFSGGA Q--------- SR-PQQSAPA --APSNEPP-
           G-GWGQPQQP QGGNQFSGGA Q--------- SR-PQQSAPA --APSNEPP-
           G-GWGQPQQP QGGNQFSGGA Q--------- SR-PQQSAPA --APSNEPP-
           G-GWGQPQQP QGGNQFSGGA Q--------- SR-PQQSAPA --APSNEPP-
           G-GWGQPQQP QGGNQFSGGA Q--------- SR-PQQSAPA --APSNEPP-
           G-GWGQPQQP QGGNQFSGGA Q--------- SR-PQQSAPA --APSNEPP-
           G-GWGQPQQP QGGNQFSGGA Q--------- SR-PQQSAPA --APSNEPP-
           G-GWGQPQQP QGGNQFSGGA Q--------- SR-PQQSAPA --APSNEPP-
           G-GWGQPQQP QGGNQFSGGA Q--------- SR-PQQSAPA --APSNEPP-
           G-GWGQPQQP QGGNQFSGGA Q--------- SR-PQQSAPA --APSNEPP-
           G-GWGQPQQP QGGNQFSGGA Q--------- SR-PQQSAPA --APSNEPP-
           G-GWGQPQQP QGGNQFSGGA Q--------- SR-PQQSAPA --APSNEPP-
           G-GWGQPQQP QGGNQFSGGA Q--------- SR-PQQSAPA --APSNEPP-
           G-GWGQPQQP QGGNQFSGGA Q--------- SR-PQQSAPA --APSNEPP-
           G-GWGQPQQP QGGNQFSGGA Q--------- SR-PQQSAPA --APSNEPP-
           G-GWGQPQQP QGGNQFSGGA Q--------- SR-PQQSAPA --APSNEPP-
           G-GWGQPQQP QGGNQFSGGA Q--------- SR-PQQSAPA --APSNEPP-
           G-GWGQPQQP QGGNQFSGGA Q--------- SR-PQQSAPA --APSNEPP-
           G-GWGQPQQP QGGNQFSGGA Q--------- SR-PQQSAPA --APSNEPP-
           G-GWGQPQQP QGGNQFSGGA Q--------- SR-PQQSAPA --APSNEPP-
           G-GWGQPQQP QGGNQFSGGA Q--------- SR-PQQSAPA --APSNEPP-
           G-GWGQPQQP QGGNQFSGGA Q--------- SR-PQQSAPA --APSNEPP-
           G-GWGQPQQP QGGNQFSGGA Q--------- SR-PQQSAPA --APSNEPP-
           G-GWGQPQQP QGGNQFSGGA Q--------- SR-PQQSAPA --APSNEPP-
           G-GWGQPQQP QGGNQFSGGA Q--------- SR-PQQSAPA --APSNEPP-
           G-GWGQPQQP QGGNQFSGGA Q--------- SR-PQQSAPA --APSNEPP-
           G-GWGQPQQP QGGNQFSGGA Q--------- SR-PQQSAPA --APSNEPP-
           G-GWGQPQQP QGGNQFSGGA Q--------- SR-PQQSAPA --APSNEPP-
           G-GWGQPQQP QGGNQFSGGA Q--------- SR-PQQSAPA --APSNEPP-
           G-GWGQPQQP QGGNQFSGGA Q--------- SR-PQQSAPA --APSNEPP-
           G-GWGQPQQP QGGNQFSGGA Q--------- SR-PQQSAPA --APSNEPP-
           G-GWGQPQQP QGGNQFSGGA Q--------- SR-PQQSAPA --APSNEPP-
           G-GWGQPQQP QGGNQFSGGA Q--------- SR-PQQSAPA --APSNEPP-
           G-GWGQPQQP QGGNQFSGGA Q--------- SR-PQQSAPA --APSNEPP-
           G-GWGQPQQP QGGNQFSGGA Q--------- SR-PQQSAPA --APSNEPP-
           G-GWGQPQQP QGGNQFSGGA Q--------- SR-PQQSAPA --APSNEPP-
           G-GWGQPQQP QGGNQFSGGA Q--------- SR-PQQSAPA --APSNEPP-
           G-GWGQPQQP QGGNQFSGGA Q--------- SR-PQQSAPA --APSNEPP-
           G-GWGQPQQP QGGNQFSGGA Q--------- SR-PQQSAPA --APSNEPP-
           G-GWGQPQQP QGGNQFSGGA Q--------- SR-PQQSAPA --APSNEPP-
           G-GWGQPQQP QGGNQFSGGA Q--------- SR-PQQSAPA --APSNEPP-
           G-GWGQPQQP QGGNQFSGGA Q--------- SR-PQQSAPA --APSNEPP-
           G-GWGQPQQP QGGNQFSGGA Q--------- SR-PQQSAPA --APSNEPP-
           G-GWGQPQQP QGGNQFSGGA Q--------- SR-PQQSAPA --APSNKPP-
           G-GWGQPQQP QGGNQFSGGA Q--------- PR-PQQSAPA --APSNEPP-
           G-GWGQPQQP QGGNQFSGGA Q--------- SR-PQQSAPV --APSNEPP-
           G-GWGQPQQP QGGNQFSGGA Q--------- SR-PQQSTPA --APSNEPP-
           G-GRGQPQQP QQGRQFSGNS P--------- S--PGNTAMS G-SFS-----
           G-GRGQPQQP QQGRQFSGNS P--------- S--PGNTAMS G-SFS-----
           G-GRGQPQQP QQGRQFSGNS P--------- S--PGNTAMS G-SFS-----
           G-GRGQPQQP QQGRQFSGNS P--------- S--PGNTAMS G-SFS-----
           G-GRGQPQQP QQGRQFSGNS P--------- S--PGNTAMS G-SFS-----
           G-GRGQPQQP QQGRQFSGNS P--------- S--PGNTAMS G-SFS-----
           G-GRGQPQQP QQGRQFSGNS P--------- S--PGNTAMS G-SFS-----
           G-GRGQPQQP QQGRQFSGNS P--------- S--PGNTAMS G-SFS-----
           G-GRGQPQQP QQGRQFSGNS P--------- S--PGNTAMS G-SFS-----
           G-GRGQPQQP QQGRQFSGNS P--------- S--PGNTAMS G-SFS-----
           G-GRGQPQQP QQGRQFSGNS P--------- S--PGNTAMS G-SFS-----
           G-GRGQPQQP QQGRQFSGNS P--------- S--PGNTAMS G-SFS-----
           G-GRGQPQQP QQGRQFSGNS P--------- S--PGNTAMS G-SFS-----
           G-GRGQPQQP QQGRQFSGNS P--------- S--PGNTAMS G-SFS-----
           G-GRGQPQQP QQGRQFSGNS P--------- S--PGNTAMS G-SFS-----
           G-GRGQPQQP QQGRQFSGNS P--------- S--PGNTAMS G-SFS-----
           G-GRGQPQQP QQGRQFSGNS P--------- S--PGNTAMS G-SFS-----
           G-GRGQPQQP QQGRQFSGNS P--------- S--PGNTTPS G-SFS-----
           N-DWGQPQQP ---------- ---------- SG-PTHSGQA SGSSAGAPP-
           G-GQGHPPK- ---------- --------TT GQ-TGRATRT TSTGNGAPP-
           G-GQGHPPK- ---------- --------TT GQ-TGRATRT TSTGNGAPP-
           G-GWGQPPK- ---------- --------TA GQ-AGRAPQT TSTGNGVPP-
           G-GWGQPPK- ---------- --------TA GQ-AGRAPQT TSTGNGAPP-
           R-NDGQQQR- ---------- ---------- QQ-PQQQ--- --GNHSEPP-
           R-NDGQQQR- ---------- ---------- QQ-PQQQ--- --GNHSEPP-
           R-NDGQQQR- ---------- ---------- QQ-PQQQ--- --GNHSEPP-
           R-NDGQQQR- ---------- ---------- QQ-PQQQ--- --GNHSEPP-
           R-NNGQQQR- ---------- ---------- QQ-PQQQ--- --GNHSEPP-
           R-NDGQQQR- ---------- ---------- QQ-PQQQ--- --GNHSEPP-
           R-NDGQQQR- ---------- ---------- QQ-PQQQ--- --GNHSEPP-
           R-NDGQQQR- ---------- ---------- QQ-PQQQ--- --GNHSEPP-
           R-NNGQQQR- ---------- ---------- QQ-SQQH--- --GNYGEPP-
           R-NNGQQQR- ---------- ---------- QQ-SQQH--- --GNHSEPP-
           R-NNGQQQR- ---------- ---------- QQ-SQQH--- --GNHSEPP-
           R-NNGQQQR- ---------- ---------- QQ-SQQH--- --GNYGEPP-
           R-NNGQQQR- ---------- ---------- QQ-SQQH--- --GNYGEPP-
           R-NNGQQQR- ---------- ---------- QQ-PQQQ--- --GNHSEPP-
           R-NNGQQQR- ---------- ---------- QQ-PQQQ--- --GNHSEPP-
           R-NNGHQQR- ---------- ---------- QQ-PQQH--- --GNHSEPP-
           R-NNGQQQR- ---------- ---------- QQ-PQQQ--- --GNHSEPP-
           R-NNGQQQR- ---------- ---------- QQ-SQQQ--- --GNHSEPP-
           R-NNG----- ---------- ---------- QQ-PQQQ--- --GNHSEPP-
           R-NNGQQQR- ---------- ---------- QQ-PQQQ--- --GNHSEPP-
           R-NNGQQQR- ---------- ---------- QQ-PQQQ--- --GNHSEPP-
           R-NNGQQQR- ---------- ---------- QQ-PQQQ--- --GNHSEPP-
           R-NNGQQQR- ---------- ---------- QQ-PQQQ--- --GNHSEPP-
           R-NNGQQQR- ---------- ---------- QQ-PQQQ--- --GNHSEPP-
           R-NNGQQQR- ---------- ---------- QQ-SQQH--- --GNYGEPP-
           R-NNGQQQR- ---------- ---------- QQ-SQQH--- --GNYGEPP-
           R-NNGQQQR- ---------- ---------- QQ-SQQH--- --GNYGEPP-
           R-NNGQQQR- ---------- ---------- QQ-SQQH--- --GNYGEPP-
           R-NNGQQQR- ---------- ---------- QQ-SQQH--- --GNYGEPP-
           R-NNGQQQR- ---------- ---------- QQ-SQQH--- --GNYGEPP-
           R-NNGQQQR- ---------- ---------- QQ-SQQH--- --GNYGEPP-
           Q-SQKPQQQ- ---------- ---------- SS-PAQ---- ----HNEPP-
           Q-SQKPQQQ- ---------- ---------- SS-PAQ---- ----HNEPP-
           Q-SQKPQQQ- ---------- ---------- SS-PAQ---- ----HNEPP-
           Q-SQKPQQQ- ---------- ---------- SS-PAQ---- ----HNEPP-
           Q-SQKPQQQ- ---------- ---------- SS-PAQ---- ----HNEPP-
           Q-SQKPQQQ- ---------- ---------- SS-PAQ---- ----HNEPP-
           Q-SQKPQQQ- ---------- ---------- SS-PAQ---- ----HNEPP-
           Q-SQKPQQQ- ---------- ---------- SS-PAQ---- ----HNEPP-
           Q-SQKPQQQ- ---------- ---------- SS-PAQ---- ----HNEPP-
           Q-SQKPQQQ- ---------- ---------- SS-PAQ---- ----HNEPP-
           Q-SQKPQQQ- ---------- ---------- SS-PAQ---- ----HNEPP-
           Q-SQKPQQQ- ---------- ---------- SS-PAQ---- ----HNEPP-
           Q-SQKPQQQ- ---------- ---------- SS-PAQ---- ----HNEPP-
           Q-SQKPQQQ- ---------- ---------- SS-PAQ---- ----HNEPP-
           Q-SQKPQQQ- ---------- ---------- SS-PAQ---- ----HNEPP-
           Q-SQKPQQQ- ---------- ---------- SS-PAQ---- ----HNEPP-
           Q-SQKPQQQ- ---------- ---------- SS-PAQ---- ----HNEPP-
           Q-SQKPQQQ- ---------- ---------- SS-PAQ---- ----HNEPP-
           Q-SQKPQQQ- ---------- ---------- SS-PAQ---- ----HNEPP-
           Q-SQKPQQQ- ---------- ---------- SS-PAQ---- ----HNEPP-
           Q-SQKPQQQ- ---------- ---------- SS-PAQ---- ----HNEPP-
           Q-SQKPQQQ- ---------- ---------- SS-PAQ---- ----HNEPP-
           Q-SQKPQQQ- ---------- ---------- SS-PAQ---- ----HNEPP-
           Q-SQKPQQQ- ---------- ---------- SS-PAQ---- ----HNEPP-
           Q-SQKPQQQ- ---------- ---------- SS-PAQ---- ----HNEPP-
           Q-SQKPQQQ- ---------- ---------- SS-PAQ---- ----HNEPP-
           Q-SQKPQQQ- ---------- ---------- SS-PAQ---- ----HNEPP-

           GD-DY-GFS- ---------- ---------- ---D-DI--- -------PF-
           GE-DY-GFS- ---------- ---------- ---D-DI--- -------PF-
           GD-DY-GFS- ---------- ---------- ---D-DI--- -------PF-
           GE-DY-GFS- ---------- ---------- ---D-DI--- -------PF-
           EP-AY-DFD- ---------- ---------- ---D-DI--- -------PF-
           GE-DY-GFS- ---------- ---------- ---D-DI--- -------PF-
           GD-DY-GFS- ---------- ---------- ---D-DI--- -------PF-
           GD-DY-GFS- ---------- ---------- ---D-DI--- -------PF-
           GE-DY-WFS- ---------- ---------- ---D-DI--- -------PF-
           -M-DF---D- ---------- ---------- ---D-DI--- -------PF-
           EP-AY-DFD- ---------- ---------- ---D-DI--- -------PF-
           GE-DY-WFS- ---------- ---------- ---D-DI--- -------PF-
           EP-AY-DFD- ---------- ---------- ---D-DI--- -------PF-
           GE-DY-GFS- ---------- ---------- ---D-DI--- -------PF-
           EP-AY-DFD- ---------- ---------- ---D-DI--- -------PF-
           GD-DY-GFS- ---------- ---------- ---D-DI--- -------PF-
           GD-DY-GFS- ---------- ---------- ---D-DI--- -------PF-
           SD-DY-GFS- ---------- ---------- ---D-DTRSE RLTVTTAPSC
           EP-AY-DFD- ---------- ---------- ---D-DI--- -------PF-
           EP-EY-NFD- ---------- ---------- ---D-DI--- -------PF-
           -P-PY-GFD- ---------- ---------- ---D-DA--- -------PF-
           GE-DY-WFS- ---------- ---------- ---D-DI--- -------PF-
           -P-PY-GFD- ---------- ---------- ---D-DA--- -------PF-
           GD-DY-GFS- ---------- ---------- ---D-DI--- -------PF-
           PD----GWD- ---------- ---------- ---D-DI--- -------PFM
           GE-DY-GFS- ---------- ---------- ---D-DI--- -------PF-
           GD-DY-GFS- ---------- ---------- ---D-DI--- -------PF-
           GD-DY-GFS- ---------- ---------- ---D-DI--- -------PF-
           -M-DF---D- ---------- ---------- ---D-DI--- -------PF-
           -P-PY-GFD- ---------- ---------- ---D-DA--- -------PF-
           GD-DY-GFS- ---------- ---------- ---D-DI--- -------PF-
           EP-AY-DFD- ---------- ---------- ---D-DI--- -------PF-
           EP-AY-DFD- ---------- ---------- ---D-DI--- -------PF-
           GD-DY-GFS- ---------- ---------- ---D-DI--- -------PF-
           GD-DY-GFS- ---------- ---------- ---D-DI--- -------PF-
           GD-DY-GFS- ---------- ---------- ---D-DI--- -------PF-
           GD-DY-GFS- ---------- ---------- ---D-DI--- -------PF-
           GE-DY-GFS- ---------- ---------- ---D-DI--- -------PF-
           GD-DY-GFS- ---------- ---------- ---D-DI--- -------PF-
           GD-DY-GFS- ---------- ---------- ---D-DI--- -------PF-
           GD-DY-GFS- ---------- ---------- ---D-DI--- -------PF-
           PD----GWD- ---------- ---------- ---D-DI--- -------PFM
           GE-DY-GFS- ---------- ---------- ---D-DI--- -------PF-
           SD-DY-GFS- ---------- ---------- ---D-DTRSE RLTVTTAPSC
           GD-DY-GFS- ---------- ---------- ---D-DI--- -------PF-
           -M-DF---E- ---------- ---------- ---D-DI--- -------PF-
           GD-DY-GFS- ---------- ---------- ---D-DI--- -------PF-
           -D-DFPPMD- ---------- ---------- ---D-DA--- -------PF-
           GE-DY-GFS- ---------- ---------- ---D-DI--- -------PF-
           GE-DY-GFS- ---------- ---------- ---D-DI--- -------PF-
           EP-AY-DFD- ---------- ---------- ---D-DI--- -------PF-
           EP-EY-NFD- ---------- ---------- ---D-DI--- -------PF-
           ---PF---D- ---------- ---------- ---A-DI--- -------PF-
           GE-DY-GFS- ---------- ---------- ---D-DI--- -------PF-
           GD-DY-GFS- ---------- ---------- ---D-DI--- -------PF-
           SD-DY-GFS- ---------- ---------- ---D-DTRSE RLTVTTAPSC
           GD-DY-GFS- ---------- ---------- ---D-DI--- -------PF-
           GE-DY-WFS- ---------- ---------- ---D-DI--- -------PF-
           GD-DY-GFS- ---------- ---------- ---D-DI--- -------PF-
           GD-DY-GFS- ---------- ---------- ---D-DI--- -------PF-
           -M-DF---D- ---------- ---------- ---D-DI--- -------PF-
           GE-DY-GFS- ---------- ---------- ---D-DI--- -------PF-
           GD-DY-GFS- ---------- ---------- ---D-DI--- -------PF-
           SD-DY-GFS- ---------- ---------- ---D-DTRSE RLTVTTAPSC
           EP-AY-DFD- ---------- ---------- ---D-DI--- -------PF-
           EP-AY-DFD- ---------- ---------- ---D-DI--- -------PF-
           EP-AY-DFD- ---------- ---------- ---D-DI--- -------PF-
           GE-DY-GFS- ---------- ---------- ---D-DI--- -------PF-
           GD-DY-GFS- ---------- ---------- ---D-DI--- -------PF-
           GD-DY-GFS- ---------- ---------- ---D-DI--- -------PF-
           GD-DY-GFS- ---------- ---------- ---D-DI--- -------PF-
           GE-DY-WFS- ---------- ---------- ---D-DI--- -------PF-
           SD-DY-GFS- ---------- ---------- ---D-DTRSE RLTVTTAPSC
           GE-DY-GFS- ---------- ---------- ---D-DI--- -------PF-
           GE-DY-WFS- ---------- ---------- ---D-DI--- -------PF-
           EP-AY-DFD- ---------- ---------- ---D-DI--- -------PF-
           EP-AY-DFD- ---------- ---------- ---D-DI--- -------PF-
           -M-DF---E- ---------- ---------- ---D-DI--- -------PF-
           GD-DY-GFS- ---------- ---------- ---D-DI--- -------PF-
           GD-DY-GFS- ---------- ---------- ---D-DI--- -------PF-
           GE-DY-GFS- ---------- ---------- ---D-DI--- -------PF-
           PD----GWD- ---------- ---------- ---D-DI--- -------PFM
           GE-DY-GFS- ---------- ---------- ---D-DI--- -------PF-
           GE-DY-GFS- ---------- ---------- ---D-DI--- -------PF-
           GE-DY-GFS- ---------- ---------- ---D-DI--- -------PF-
           GD-NY-GFS- ---------- ---------- ---D-DI--- -------PF-
           GD-DY-GFS- ---------- ---------- ---D-DI--- -------PF-
           GD-DY-GFS- ---------- ---------- ---D-DI--- -------PF-
           GE-DY-GFS- ---------- ---------- ---D-DI--- -------PF-
           -M-DF---D- ---------- ---------- ---D-DI--- -------PF-
           -P-PY-GFD- ---------- ---------- ---D-DA--- -------PF-
           GE-DY-GFS- ---------- ---------- ---D-DI--- -------PF-
           GE-DY-WFS- ---------- ---------- ---D-DI--- -------PF-
           GE-DY-WFS- ---------- ---------- ---D-DI--- -------PF-
           -H-DF---D- ---------- ---------- ---D-EI--- -------PF-
           GE-DY-GFS- ---------- ---------- ---D-DI--- -------PF-
           GE-DY-GFS- ---------- ---------- ---D-DI--- -------PF-
           GE-DY-GFS- ---------- ---------- ---D-DI--- -------PF-
           GE-DY-GFS- ---------- ---------- ---D-DI--- -------PF-
           GE-DY-GFS- ---------- ---------- ---D-DI--- -------PF-
           GE-DY-GFS- ---------- ---------- ---D-DI--- -------PF-
           GE-DY-GFS- ---------- ---------- ---D-DI--- -------PF-
           GD-DY-GFS- ---------- ---------- ---D-DI--- -------PF-
           -M-DF---D- ---------- ---------- ---D-DI--- -------PF-
           PD----GWD- ---------- ---------- ---D-DI--- -------PFM
           -M-DF---D- ---------- ---------- ---D-DI--- -------PF-
           EP-AY-DFD- ---------- ---------- ---D-DI--- -------PF-
           GE-DY-GFS- ---------- ---------- ---D-DI--- -------PF-
           GD-DY-GFS- ---------- ---------- ---D-DI--- -------PF-
           GD-DY-GFS- ---------- ---------- ---D-DI--- -------PF-
           GD-DY-GFS- ---------- ---------- ---D-DI--- -------PF-
           GD-DY-GFS- ---------- ---------- ---D-DI--- -------PF-
           GD-DY-GFS- ---------- ---------- ---D-DI--- -------PF-
           GD-DY-GFS- ---------- ---------- ---D-DI--- -------PF-
           GD-DY-GFS- ---------- ---------- ---D-DI--- -------PF-
           GD-DY-GFS- ---------- ---------- ---D-DI--- -------PF-
           GD-DY-GFS- ---------- ---------- ---D-DI--- -------PF-
           GD-DY-GFS- ---------- ---------- ---D-DI--- -------PF-
           GE-DY-GFS- ---------- ---------- ---D-DI--- -------PF-
           GE-DY-GFS- ---------- ---------- ---D-DI--- -------PF-
           GE-DY-GFS- ---------- ---------- ---D-DI--- -------PF-
           GE-DY-GFS- ---------- ---------- ---D-DI--- -------PF-
           GE-DY-GFS- ---------- ---------- ---D-DI--- -------PF-
           GE-DY-GFS- ---------- ---------- ---D-DI--- -------PF-
           GE-DY-GFS- ---------- ---------- ---D-DI--- -------PF-
           GE-DY-GFS- ---------- ---------- ---D-DI--- -------PF-
           GE-DY-GFS- ---------- ---------- ---D-DI--- -------PF-
           GD-DY-GFS- ---------- ---------- ---D-DI--- -------PF-
           GD-DY-GFS- ---------- ---------- ---D-DI--- -------PF-
           GD-DY-GFS- ---------- ---------- ---D-DI--- -------PF-
           GD-DY-GFS- ---------- ---------- ---D-DI--- -------PF-
           GD-DY-GFS- ---------- ---------- ---D-DI--- -------PF-
           GD-DY-GFS- ---------- ---------- ---D-DI--- -------PF-
           GD-DY-GFS- ---------- ---------- ---D-DI--- -------PF-
           GD-DY-GFS- ---------- ---------- ---D-DI--- -------PF-
           GD-DY-GFS- ---------- ---------- ---D-DI--- -------PF-
           GD-DY-GFS- ---------- ---------- ---D-DI--- -------PF-
           EP-AY-DFD- ---------- ---------- ---D-DI--- -------PF-
           GD-DY-GFS- ---------- ---------- ---D-DI--- -------PF-
           GE-DY-GFS- ---------- ---------- ---D-DI--- -------PF-
           EP-AY-DFD- ---------- ---------- ---D-DI--- -------PF-
           GD-DY-GFS- ---------- ---------- ---D-DI--- -------PF-
           GE-DY-GFS- ---------- ---------- ---D-DI--- -------PF-
           GD-DY-GFS- ---------- ---------- ---D-DI--- -------PF-
           GD-DY-GFS- ---------- ---------- ---D-DI--- -------PF-
           EP-AY-DFD- ---------- ---------- ---D-DI--- -------PF-
           -M-DF---D- ---------- ---------- ---D-DI--- -------PF-
           GE-DY-GFS- ---------- ---------- ---D-DI--- -------PF-
           EP-EY-NFD- ---------- ---------- ---D-DI--- -------PF-
           EP-EY-NFD- ---------- ---------- ---D-DI--- -------PF-
           -D-DYPPMD- ---------- ---------- ---D-DA--- -------PF-
           EP-AY-DFD- ---------- ---------- ---D-DI--- -------PF-
           -D-DYPPMD- ---------- ---------- ---D-DA--- -------PF-
           GD-DY-GVS- ---------- ---------- ---D-DI--- -------PF-
           -D-DYPPMD- ---------- ---------- ---D-DA--- -------PF-
           GD-DY-GFS- ---------- ---------- ---D-DI--- -------PF-
           -D-DYPPMD- ---------- ---------- ---D-DA--- -------PF-
           GD-DY-GFS- ---------- ---------- ---D-DI--- -------PF-
           -D-DYPPMD- ---------- ---------- ---D-DA--- -------PF-
           GD-DY-GFS- ---------- ---------- ---D-DI--- -------PF-
           EP-AY-DFD- ---------- ---------- ---D-DI--- -------PF-
           GE-DY-GFS- ---------- ---------- ---D-DI--- -------PF-
           GD-DY-GFS- ---------- ---------- ---D-DI--- -------PF-
           GE-DY-GFS- ---------- ---------- ---D-DI--- -------PF-
           GD-DY-GFS- ---------- ---------- ---D-DI--- -------PF-
           -M-DF---E- ---------- ---------- ---D-DI--- -------PF-
           GE-DY-GFS- ---------- ---------- ---D-DI--- -------PF-
           GE-DY-GFS- ---------- ---------- ---D-DI--- -------PF-
           ---DF---D- ---------- ---------- ---D-DI--- -------PFA
           GD-DY-GFS- ---------- ---------- ---D-DI--- -------PF-
           GE-DY-GFS- ---------- ---------- ---D-DI--- -------PF-
           GE-DY-GFS- ---------- ---------- ---D-DI--- -------PF-
           GE-DY-GFS- ---------- ---------- ---D-DI--- -------PF-
           GE-DY-GFS- ---------- ---------- ---D-DI--- -------PF-
           -D-DFPPMD- ---------- ---------- ---D-DA--- -------PF-
           PD----GWD- ---------- ---------- ---D-DI--- -------PFM
           GE-DY-GFS- ---------- ---------- ---D-DI--- -------PF-
           GE-DY-GFS- ---------- ---------- ---D-DI--- -------PF-
           EP-AY-DFD- ---------- ---------- ---D-DI--- -------PF-
           EP-AY-DFD- ---------- ---------- ---D-DI--- -------PF-
           GD-DY-GFS- ---------- ---------- ---D-DI--- -------PF-
           ---PF---D- ---------- ---------- ---D-DI--- -------PF-
           SD-DY-GFS- ---------- ---------- ---D-DTRSE RLTVTTAPSC
           GE-DY-GFS- ---------- ---------- ---D-DI--- -------PF-
           -H-DF---D- ---------- ---------- ---D-EI--- -------PF-
           GD-DY-GFS- ---------- ---------- ---D-DI--- -------PF-
           PD----GWD- ---------- ---------- ---D-DI--- -------PFM
           EP-AY-DFD- ---------- ---------- ---D-DI--- -------PF-
           EP-AY-DFD- ---------- ---------- ---D-DI--- -------PF-
           GE-DY-GFS- ---------- ---------- ---D-DI--- -------PF-
           GE-DY-GFS- ---------- ---------- ---D-DI--- -------PF-
           -D-DFPPMD- ---------- ---------- ---D-DA--- -------PF-
           GE-DY-GFS- ---------- ---------- ---D-DI--- -------PF-
           ---PF---E- ---------- ---------- ---D-DI--- -------PF-
           GE-DY-GFS- ---------- ---------- ---D-DI--- -------PF-
           PD----GWD- ---------- ---------- ---D-DI--- -------PFM
           PD----GWD- ---------- ---------- ---D-DI--- -------PFM
           GE-DY-GFS- ---------- ---------- ---D-DI--- -------PF-
           GE-DY-GFS- ---------- ---------- ---D-DI--- -------PF-
           GD-DY-GFS- ---------- ---------- ---D-DI--- -------PF-
           -M-DF---D- ---------- ---------- ---D-DI--- -------PF-
           GE-DY-GFS- ---------- ---------- ---D-DI--- -------PF-
           GE-DY-GFS- ---------- ---------- ---D-DI--- -------PF-
           GE-DY-GFS- ---------- ---------- ---D-DI--- -------PF-
           -M-DF---D- ---------- ---------- ---D-DI--- -------PF-
           EP-AY-DFD- ---------- ---------- ---D-DI--- -------PF-
           -M-DF---D- ---------- ---------- ---D-DI--- -------PF-
           EP-AY-DFD- ---------- ---------- ---D-DI--- -------PF-
           GE-DY-GFS- ---------- ---------- ---D-DI--- -------PF-
           GD-DY-GFS- ---------- ---------- ---D-DI--- -------PF-
           GD-DY-GFS- ---------- ---------- ---D-DI--- -------PF-
           GD-DY-GFS- ---------- ---------- ---D-DI--- -------PF-
           GE-DY-GFS- ---------- ---------- ---D-DI--- -------PF-
           GE-DY-GFS- ---------- ---------- ---D-DI--- -------PF-
           GE-DY-GFS- ---------- ---------- ---D-DI--- -------PF-
           PD----GWD- ---------- ---------- ---D-DI--- -------PFM
           GD-DY-GFS- ---------- ---------- ---D-DI--- -------PF-
           GE-DY-GFS- ---------- ---------- ---D-DI--- -------PF-
           GE-DY-GFS- ---------- ---------- ---D-DI--- -------PF-
           GE-DY-GFS- ---------- ---------- ---D-DI--- -------PF-
           EP-AY-DFD- ---------- ---------- ---D-DI--- -------PVL
           GE-DY-GFS- ---------- ---------- ---D-DI--- -------PF-
           EP-AY-DFD- ---------- ---------- ---D-DI--- -------PF-
           EP-AY-DFD- ---------- ---------- ---D-DI--- -------PF-
           GD-DY-GFS- ---------- ---------- ---D-DI--- -------PF-
           PD----GWD- ---------- ---------- ---D-DI--- -------PFM
           GE-DY-GFS- ---------- ---------- ---D-DI--- -------PF-
           GD-DY-GFS- ---------- ---------- ---D-DI--- -------PF-
           -D-DYPPMD- ---------- ---------- ---D-DA--- -------PF-
           GD-DY-GFS- ---------- ---------- ---D-DI--- -------PF-
           GD-DY-GFS- ---------- ---------- ---D-DI--- -------PF-
           GE-DY-GFS- ---------- ---------- ---D-DI--- -------PF-
           GD-DY-GFS- ---------- ---------- ---D-DI--- -------PF-
           GD-DY-GFS- ---------- ---------- ---D-DI--- -------PF-
           GD-DY-GFS- ---------- ---------- ---D-DI--- -------PF-
           GE-DY-GFS- ---------- ---------- ---D-DI--- -------PF-
           GE-DY-GFS- ---------- ---------- ---D-DI--- -------PF-
           GD-DY-GFS- ---------- ---------- ---D-DI--- -------PF-
           GD-DY-GFS- ---------- ---------- ---D-DI--- -------PF-
           EP-AY-DFD- ---------- ---------- ---D-DI--- -------PF-
           GE-DY-GFS- ---------- ---------- ---D-DI--- -------PF-
           EP-EY-NFD- ---------- ---------- ---D-DI--- -------PF-
           SD-DY-GFS- ---------- ---------- ---D-DTRSE RLTVTTAPSC
           GE-DY-GFS- ---------- ---------- ---D-DI--- -------PF-
           GD-DY-GFS- ---------- ---------- ---D-DI--- -------PF-
           GE-DY-GFS- ---------- ---------- ---D-DI--- -------PF-
           -M-DF---D- ---------- ---------- ---D-DI--- -------PF-
           GE-DY-GFS- ---------- ---------- ---D-DI--- -------PF-
           EP-AY-DFD- ---------- ---------- ---D-DI--- -------PF-
           GD-DY-GFS- ---------- ---------- ---D-DI--- -------PF-
           GE-DY-GFS- ---------- ---------- ---D-DI--- -------PF-
           GD-DY-GFS- ---------- ---------- ---D-DI--- -------PF-
           GE-DY-GFS- ---------- ---------- ---D-DI--- -------PF-
           EP-AY-DFD- ---------- ---------- ---D-DI--- -------PF-
           EP-AY-DFD- ---------- ---------- ---D-DI--- -------PF-
           EP-AY-DFD- ---------- ---------- ---D-DI--- -------PF-
           GE-DY-GFS- ---------- ---------- ---D-DI--- -------PF-
           GE-DY-GFS- ---------- ---------- ---D-DI--- -------PF-
           GE-DY-GFS- ---------- ---------- ---D-DI--- -------PF-
           GE-DY-GFS- ---------- ---------- ---D-DI--- -------PF-
           -M-DF---D- ---------- ---------- ---D-DI--- -------PF-
           -M-DF---E- ---------- ---------- ---D-DI--- -------PF-
           GE-DY-GYS- ---------- ---------- ---D-DI--- -------PF-
           GE-DY-GFS- ---------- ---------- ---D-DI--- -------PF-
           EP-AY-DFD- ---------- ---------- ---D-DI--- -------PF-
           GD-DY-GFS- ---------- ---------- ---D-DI--- -------PF-
           GE-DY-GFS- ---------- ---------- ---D-DI--- -------PF-
           GD-DY-GFS- ---------- ---------- ---D-DI--- -------PF-
           EP-AY-DFD- ---------- ---------- ---D-DI--- -------PF-
           GE-DY-GFS- ---------- ---------- ---D-DI--- -------PF-
           GD-DY-GFS- ---------- ---------- ---D-DI--- -------PF-
           EP-AY-DFD- ---------- ---------- ---D-DI--- -------PF-
           GD-DY-GFQM ISRSERLTVT TAPSCAGHHR RDGD-ER--- -------IF-
           GE-DY-GFS- ---------- ---------- ---D-DI--- -------PF-
           GD-DY-GFS- ---------- ---------- ---D-DI--- -------PF-
           GD-DY-GFS- ---------- ---------- ---D-DI--- -------PF-
           GD-DY-GFS- ---------- ---------- ---D-DI--- -------PF-
           GD-DY-GFS- ---------- ---------- ---D-DI--- -------PF-
           GD-DY-GFS- ---------- ---------- ---D-DI--- -------PF-
           GD-DY-GFS- ---------- ---------- ---D-DI--- -------PF-
           GD-DY-GFS- ---------- ---------- ---D-DI--- -------PF-
           EP-AY-DFD- ---------- ---------- ---D-DI--- -------PF-
           GE-DY-GFS- ---------- ---------- ---D-DI--- -------PF-
           GE-DY-GFS- ---------- ---------- ---D-DI--- -------PF-
           EP-AY-DFD- ---------- ---------- ---D-DI--- -------PF-
           EP-AY-DFD- ---------- ---------- ---D-DI--- -------PF-
           -M-DF---E- ---------- ---------- ---D-DI--- -------PF-
           EP-AY-DFD- ---------- ---------- ---D-DI--- -------PF-
           ---PF---D- ---------- ---------- ---D-DI--- -------PF-
           GE-DY-GFS- ---------- ---------- ---D-DI--- -------PF-
           GD-DY-GFS- ---------- ---------- ---D-DI--- -------PF-
           -M-DF---E- ---------- ---------- ---D-DI--- -------PF-
           GD-DY-GFS- ---------- ---------- ---D-DI--- -------PF-
           GE-DY-GFS- ---------- ---------- ---D-DI--- -------PF-
           GE-DY-GFS- ---------- ---------- ---D-DI--- -------PF-
           GE-DY-GFS- ---------- ---------- ---D-DI--- -------PF-
           EP-EY-NFD- ---------- ---------- ---D-DI--- -------PF-
           GD-DY-GFS- ---------- ---------- ---D-DI--- -------PF-
           GE-DY-GFS- ---------- ---------- ---D-DI--- -------PF-
           -P-PY-GFD- ---------- ---------- ---D-DA--- -------PF-
           EP-AY-DFD- ---------- ---------- ---D-DI--- -------PF-
           GE-DY-GFS- ---------- ---------- ---D-DI--- -------PF-
           -M-DF---D- ---------- ---------- ---D-DI--- -------PF-
           GD-DY-GFS- ---------- ---------- ---D-DI--- -------PF-
           GD-DY-GFS- ---------- ---------- ---D-DI--- -------PF-
           SD-DY-GFS- ---------- ---------- ---D-DTRSE RLTVTTAPSC
           GE-DY-GFS- ---------- ---------- ---D-DI--- -------PF-
           GD-DY-GFS- ---------- ---------- ---D-DI--- -------PF-
           GD-DY-GFS- ---------- ---------- ---D-DI--- -------PF-
           EP-AY-DFD- ---------- ---------- ---D-DI--- -------PF-
           GD-DY-GFS- ---------- ---------- ---D-DI--- -------PF-
           GE-DY-GFS- ---------- ---------- ---D-DI--- -------PF-
           GE-DY-GFS- ---------- ---------- ---D-DI--- -------PF-
           GD-DY-GFS- ---------- ---------- ---D-DI--- -------PF-
           EP-AY-DFD- ---------- ---------- ---D-DI--- -------PF-
           GE-DY-GFS- ---------- ---------- ---D-DI--- -------PF-
           PD----GWD- ---------- ---------- ---D-DI--- -------PFM
           -M-DF---E- ---------- ---------- ---D-DI--- -------PF-
           GE-DY-GFS- ---------- ---------- ---D-DI--- -------PF-
           -M-DF---E- ---------- ---------- ---D-DI--- -------PF-
           GE-DY-GFS- ---------- ---------- ---D-DI--- -------PF-
           GE-DY-GFS- ---------- ---------- ---D-DI--- -------PF-
           PD----GWD- ---------- ---------- ---D-DI--- -------PFM
           ---DF---E- ---------- ---------- ---D-DI--- -------PFA
           GD-DY-GFS- ---------- ---------- ---D-DI--- -------PF-
           GD-DY-GFS- ---------- ---------- ---D-DI--- -------PF-
           PD----GWD- ---------- ---------- ---D-DI--- -------PFM
           GE-DY-WFS- ---------- ---------- ---D-DI--- -------PF-
           EP-AY-DFD- ---------- ---------- ---D-DI--- -------PF-
           -M-DF---E- ---------- ---------- ---D-DI--- -------PF-
           GE-DY-GFS- ---------- ---------- ---D-DI--- -------PF-
           GD-DY-GFS- ---------- ---------- ---D-DI--- -------PF-
           GD-DY-GFS- ---------- ---------- ---D-DI--- -------PF-
           GD-DY-GFS- ---------- ---------- ---D-DI--- -------PF-
           -M-DF---D- ---------- ---------- ---D-DI--- -------PF-
           ---DF---E- ---------- ---------- ---D-DI--- -------PF-
           GE-DY-GFS- ---------- ---------- ---D-DI--- -------PF-
           GD-DY-GFS- ---------- ---------- ---D-DI--- -------PF-
           -M-DF---D- ---------- ---------- ---D-DI--- -------PF-
           GE-DY-GFS- ---------- ---------- ---D-DI--- -------PF-
           GD-DY-GFS- ---------- ---------- ---D-DI--- -------PF-
           GE-DY-GFS- ---------- ---------- ---D-DI--- -------PF-
           GE-DY-GFS- ---------- ---------- ---D-DI--- -------PF-
           GE-DY-GFS- ---------- ---------- ---D-DI--- -------PF-
           GE-DY-GFS- ---------- ---------- ---D-DI--- -------PF-
           ---DF---E- ---------- ---------- ---D-DI--- -------PFA
           EP-AY-DFD- ---------- ---------- ---D-DI--- -------PF-
           EP-AY-DFD- ---------- ---------- ---D-DI--- -------PF-
           GD-DD-GFS- ---------- ---------- ---D-DI--- -------PF-
           GE-DY-GFS- ---------- ---------- ---D-DI--- -------PF-
           GE-DY-GFS- ---------- ---------- ---D-DI--- -------PF-
           GE-DY-GFS- ---------- ---------- ---D-DI--- -------PF-
           EP-AY-DFD- ---------- ---------- ---D-DI--- -------PF-
           GE-DY-GFS- ---------- ---------- ---D-DI--- -------PF-
           -M-DF---D- ---------- ---------- ---D-DI--- -------PF-
           GE-DY-GYS- ---------- ---------- ---D-DI--- -------PF-
           EP-AY-DFD- ---------- ---------- ---D-DI--- -------PF-
           GE-DY-GYS- ---------- ---------- ---D-DI--- -------PF-
           EP-EY-NFD- ---------- ---------- ---D-DI--- -------PF-
           GE-DY-GYS- ---------- ---------- ---D-DI--- -------PF-
           GE-DY-GYS- ---------- ---------- ---D-DI--- -------PF-
           EP-AY-DFD- ---------- ---------- ---D-DI--- -------PF-
           EP-AY-DFD- ---------- ---------- ---D-DI--- -------PF-
           GE-DY-GYS- ---------- ---------- ---D-DI--- -------PF-
           GE-DY-GYS- ---------- ---------- ---D-DI--- -------PF-
           EP-AY-DFD- ---------- ---------- ---D-DI--- -------PF-
           -M-DF---D- ---------- ---------- ---D-DI--- -------PF-
           GD-DY-GFS- ---------- ---------- ---D-DI--- -------PF-
           EP-AY-DFD- ---------- ---------- ---D-DI--- -------PF-
           -M-DF---D- ---------- ---------- ---D-DI--- -------PF-
           EP-AY-DFD- ---------- ---------- ---D-DI--- -------PF-
           EP-AY-DFD- ---------- ---------- ---D-DI--- -------PF-
           EP-AY-DFD- ---------- ---------- ---D-DI--- -------PF-
           -P-PY-GFD- ---------- ---------- ---D-DA--- -------PF-
           GE-DY-GYS- ---------- ---------- ---D-DI--- -------PF-
           ---------- ---------- ---------- ---N-ER--- -------PW-
           GD-DY-GFS- ---------- ---------- ---D-DI--- -------PF-
           EP-AY-DFD- ---------- ---------- ---D-DI--- -------PF-
           EP-AY-DFD- ---------- ---------- ---D-DI--- -------PF-
           SD-DY-GFS- ---------- ---------- ---D-DTRSE RLTVTTAPSC
           GE-DY-GFS- ---------- ---------- ---D-DI--- -------PF-
           GE-DY-GFS- ---------- ---------- ---D-DI--- -------PF-
           GD-DY-GFS- ---------- ---------- ---D-DI--- -------PF-
           EP-AY-DFD- ---------- ---------- ---D-DI--- -------PF-
           EP-AY-DFD- ---------- ---------- ---D-DI--- -------PF-
           -M-DF---D- ---------- ---------- ---D-DI--- -------PF-
           EP-AY-DFD- ---------- ---------- ---D-DI--- -------PF-
           -M-DF---E- ---------- ---------- ---D-DI--- -------PF-
           PD----GWD- ---------- ---------- ---D-DI--- -------PFM
           GE-DY-GFS- ---------- ---------- ---D-DI--- -------PF-
           ---DF---E- ---------- ---------- ---D-DI--- -------PFA
           GE-DY-GYS- ---------- ---------- ---D-DI--- -------PF-
           -M-DF---D- ---------- ---------- ---D-DI--- -------PF-
           EP-AY-DFD- ---------- ---------- ---D-DI--- -------PF-
           EP-AY-DFD- ---------- ---------- ---D-DI--- -------PF-
           -M-DF---E- ---------- ---------- ---D-DI--- -------PF-
           GE-DY-GYS- ---------- ---------- ---D-DI--- -------PF-
           EP-AY-DFD- ---------- ---------- ---D-DI--- -------PF-
           GD-DY-GFS- ---------- ---------- ---D-DI--- -------PF-
           GE-DY-GFS- ---------- ---------- ---D-DI--- -------PF-
           GE-DY-WFS- ---------- ---------- ---D-DI--- -------PF-
           GE-DY-GFS- ---------- ---------- ---D-DI--- -------PF-
           GE-DY-GFS- ---------- ---------- ---D-DI--- -------PF-
           GE-DY-GFS- ---------- ---------- ---D-DI--- -------PF-
           EP-AY-DFD- ---------- ---------- ---D-DI--- -------PF-
           GE-DY-GFS- ---------- ---------- ---D-DI--- -------PF-
           EP-AY-DFD- ---------- ---------- ---D-DI--- -------PF-
           GD-DY-GFS- ---------- ---------- ---D-DI--- -------PF-
           GE-DY-GFS- ---------- ---------- ---D-DI--- -------PF-
           GE-DY-GFS- ---------- ---------- ---D-DI--- -------PF-
           EP-AY-DFD- ---------- ---------- ---D-DI--- -------PF-
           EP-AY-DFD- ---------- ---------- ---D-DI--- -------PF-
           GE-DY-GFS- ---------- ---------- ---D-DI--- -------PF-
           GE-DY-GFS- ---------- ---------- ---D-DI--- -------PF-
           GE-DY-GFS- ---------- ---------- ---D-DI--- -------PF-
           GE-DY-GFS- ---------- ---------- ---D-DI--- -------PF-
           GE-DY-GFS- ---------- ---------- ---D-DI--- -------PF-
           GE-DY-GFS- ---------- ---------- ---D-DI--- -------PF-
           GD-DY-GFS- ---------- ---------- ---D-DI--- -------PF-
           GD-DY-GFS- ---------- ---------- ---D-DI--- -------PF-
           GE-DY-WFS- ---------- ---------- ---D-DI--- -------PF-
           GE-DY-WFS- ---------- ---------- ---D-DI--- -------PF-
           GE-DY-GFS- ---------- ---------- ---D-DI--- -------PF-
           -M-DF---D- ---------- ---------- ---D-DI--- -------PF-
           SD-DY-GFS- ---------- ---------- ---D-DTRSE RLTVTTAPSC
           GE-DY-GFS- ---------- ---------- ---D-DI--- -------PF-
           GE-DY-GFS- ---------- ---------- ---D-DI--- -------PF-
           GE-DY-GFS- ---------- ---------- ---D-DI--- -------PF-
           GD-DY-GFS- ---------- ---------- ---D-DI--- -------PF-
           GD-DY-GFS- ---------- ---------- ---D-DI--- -------PF-
           EP-EY-NFD- ---------- ---------- ---D-DI--- -------PF-
           GD-DY-GFS- ---------- ---------- ---D-DI--- -------PF-
           GE-DY-GFS- ---------- ---------- ---D-DI--- -------PF-
           GE-DY-GFS- ---------- ---------- ---D-DI--- -------PF-
           GE-DY-GFS- ---------- ---------- ---D-DI--- -------PF-
           -M-DF---D- ---------- ---------- ---D-DI--- -------PF-
           -M-DF---D- ---------- ---------- ---D-DI--- -------PFS
           -M-DF---D- ---------- ---------- ---D-DI--- -------PF-
           -M-DF---D- ---------- ---------- ---D-DI--- -------PF-
           -M-DF---D- ---------- ---------- ---D-DI--- -------PF-
           -M-DF---D- ---------- ---------- ---D-DI--- -------PF-
           -M-DF---D- ---------- ---------- ---D-DI--- -------PF-
           -M-DF---D- ---------- ---------- ---D-DI--- -------PFS
           -M-DF---D- ---------- ---------- ---D-DI--- -------PF-
           -M-DF---D- ---------- ---------- ---D-DI--- -------PF-
           -M-DF---D- ---------- ---------- ---D-DI--- -------PF-
           -M-DF---D- ---------- ---------- ---D-DI--- -------PF-
           -M-DF---D- ---------- ---------- ---D-DI--- -------PF-
           -M-DF---D- ---------- ---------- ---D-DI--- -------PF-
           -M-DF---D- ---------- ---------- ---D-DI--- -------PF-
           -M-DF---D- ---------- ---------- ---D-DI--- -------PF-
           -M-DF---D- ---------- ---------- ---D-DI--- -------PF-
           -M-DF---D- ---------- ---------- ---D-DI--- -------PF-
           -M-DF---D- ---------- ---------- ---D-DI--- -------PF-
           -M-DF---D- ---------- ---------- ---D-DI--- -------PF-
           -M-DF---D- ---------- ---------- ---D-DI--- -------PF-
           -M-DF---D- ---------- ---------- ---D-DI--- -------PF-
           -M-DF---D- ---------- ---------- ---D-DI--- -------PF-
           -M-DF---D- ---------- ---------- ---D-DI--- -------PF-
           -M-DF---D- ---------- ---------- ---D-DI--- -------PF-
           -M-DF---D- ---------- ---------- ---D-DI--- -------PF-
           -M-DF---D- ---------- ---------- ---D-DI--- -------PF-
           -M-DF---D- ---------- ---------- ---D-DI--- -------PF-
           -M-DF---D- ---------- ---------- ---D-DI--- -------PF-
           -M-DF---D- ---------- ---------- ---D-DI--- -------PF-
           -M-DF---D- ---------- ---------- ---D-DI--- -------PF-
           -M-DF---D- ---------- ---------- ---D-DI--- -------PF-
           -M-DF---D- ---------- ---------- ---D-DI--- -------PF-
           -M-DF---D- ---------- ---------- ---D-DI--- -------PF-
           -M-DF---D- ---------- ---------- ---D-DI--- -------PF-
           -M-DF---D- ---------- ---------- ---D-DI--- -------PF-
           -M-DF---D- ---------- ---------- ---D-DI--- -------PF-
           -M-DF---D- ---------- ---------- ---D-DI--- -------PF-
           -M-DF---D- ---------- ---------- ---D-DI--- -------PF-
           -M-DF---D- ---------- ---------- ---D-DI--- -------PF-
           -M-DF---D- ---------- ---------- ---D-DI--- -------PF-
           -M-DF---D- ---------- ---------- ---D-DI--- -------PF-
           -M-DF---D- ---------- ---------- ---D-DI--- -------PF-
           -M-DF---D- ---------- ---------- ---D-DI--- -------PF-
           -M-DF---D- ---------- ---------- ---D-DI--- -------PF-
           -M-DF---D- ---------- ---------- ---D-DI--- -------PF-
           -M-DF---D- ---------- ---------- ---D-DI--- -------PF-
           -M-DF---D- ---------- ---------- ---D-DI--- -------PF-
           -M-DF---D- ---------- ---------- ---D-DI--- -------PF-
           -M-DF---D- ---------- ---------- ---D-DI--- -------PF-
           -M-DF---D- ---------- ---------- ---D-DI--- -------PF-
           -M-DF---D- ---------- ---------- ---D-DI--- -------PF-
           -M-DF---D- ---------- ---------- ---D-DI--- -------PF-
           -M-DF---D- ---------- ---------- ---D-DI--- -------PF-
           -M-DF---D- ---------- ---------- ---D-DI--- -------PF-
           -M-DF---D- ---------- ---------- ---D-DI--- -------PF-
           -M-DF---D- ---------- ---------- ---D-DI--- -------PF-
           -M-DF---D- ---------- ---------- ---D-DI--- -------PF-
           -M-DF---D- ---------- ---------- ---D-DI--- -------PF-
           -M-DF---D- ---------- ---------- ---D-DI--- -------PF-
           -M-DF---D- ---------- ---------- ---D-DI--- -------PF-
           -M-DF---D- ---------- ---------- ---D-DI--- -------PF-
           -M-DF---D- ---------- ---------- ---D-DI--- -------PF-
           -M-DF---D- ---------- ---------- ---D-DI--- -------PF-
           -M-DF---D- ---------- ---------- ---D-DI--- -------PF-
           -M-DF---D- ---------- ---------- ---D-DI--- -------PF-
           -M-DF---D- ---------- ---------- ---D-DI--- -------PF-
           -M-DF---D- ---------- ---------- ---D-DI--- -------PF-
           -M-DF---D- ---------- ---------- ---D-DI--- -------PF-
           -M-DF---D- ---------- ---------- ---D-DI--- -------PF-
           -M-DF---D- ---------- ---------- ---D-DI--- -------PF-
           -M-DF---D- ---------- ---------- ---D-DI--- -------PF-
           -M-DF---D- ---------- ---------- ---D-DI--- -------PF-
           -M-DF---D- ---------- ---------- ---D-DI--- -------PF-
           -M-DF---D- ---------- ---------- ---D-DI--- -------PF-
           -M-DF---D- ---------- ---------- ---D-DI--- -------PF-
           -M-DF---D- ---------- ---------- ---D-DI--- -------PF-
           -M-DF---D- ---------- ---------- ---D-DI--- -------PF-
           -M-DF---D- ---------- ---------- ---D-DI--- -------PF-
           -M-DF---D- ---------- ---------- ---D-DI--- -------PF-
           -M-DF---D- ---------- ---------- ---D-DI--- -------PF-
           -M-DF---D- ---------- ---------- ---D-DI--- -------PF-
           -M-DF---D- ---------- ---------- ---D-DI--- -------PF-
           -M-DF---D- ---------- ---------- ---D-DI--- -------PF-
           -M-DF---D- ---------- ---------- ---D-DI--- -------PF-
           -M-DF---D- ---------- ---------- ---D-DI--- -------PF-
           -M-DF---D- ---------- ---------- ---D-DI--- -------PF-
           -M-DF---D- ---------- ---------- ---D-DI--- -------PF-
           -M-DF---D- ---------- ---------- ---D-DI--- -------PF-
           -M-DF---D- ---------- ---------- ---D-DI--- -------PF-
           -M-DF---D- ---------- ---------- ---D-DI--- -------PF-
           -M-DF---D- ---------- ---------- ---D-DI--- -------PF-
           -M-DF---D- ---------- ---------- ---D-DI--- -------PF-
           -M-DF---D- ---------- ---------- ---D-DI--- -------PF-
           -M-DF---D- ---------- ---------- ---D-DI--- -------PF-
           -M-DF---D- ---------- ---------- ---D-DI--- -------PF-
           -M-DF---D- ---------- ---------- ---D-DI--- -------PF-
           -M-DF---D- ---------- ---------- ---D-DI--- -------PF-
           -M-DF---D- ---------- ---------- ---D-DI--- -------PF-
           -M-DF---D- ---------- ---------- ---D-DI--- -------PF-
           -M-DF---D- ---------- ---------- ---D-DI--- -------PF-
           -M-DF---D- ---------- ---------- ---D-DI--- -------PF-
           -M-DF---D- ---------- ---------- ---D-DI--- -------PF-
           -M-DF---D- ---------- ---------- ---D-DI--- -------PF-
           -M-DF---D- ---------- ---------- ---D-DI--- -------PF-
           -M-DF---D- ---------- ---------- ---D-DI--- -------PF-
           -M-DF---D- ---------- ---------- ---D-DI--- -------PF-
           -M-DF---D- ---------- ---------- ---D-DI--- -------PF-
           -M-DF---D- ---------- ---------- ---D-DI--- -------PF-
           -M-DF---D- ---------- ---------- ---D-DI--- -------PF-
           -M-DF---D- ---------- ---------- ---D-DI--- -------PF-
           -M-DF---D- ---------- ---------- ---D-DI--- -------PF-
           -M-DF---D- ---------- ---------- ---D-DI--- -------PF-
           -M-DF---D- ---------- ---------- ---D-DI--- -------PF-
           -M-DF---D- ---------- ---------- ---D-DI--- -------PF-
           -M-DF---D- ---------- ---------- ---D-DI--- -------PF-
           -M-DF---D- ---------- ---------- ---D-DI--- -------PF-
           -M-DF---D- ---------- ---------- ---D-DI--- -------PF-
           -M-DF---D- ---------- ---------- ---D-DI--- -------PF-
           -M-DF---D- ---------- ---------- ---D-DI--- -------PF-
           -M-DF---D- ---------- ---------- ---D-DI--- -------PF-
           -M-DF---D- ---------- ---------- ---D-DI--- -------PF-
           -M-DF---D- ---------- ---------- ---D-DI--- -------PF-
           -M-DF---D- ---------- ---------- ---D-DI--- -------PF-
           -M-DF---D- ---------- ---------- ---D-DI--- -------PF-
           -M-DF---D- ---------- ---------- ---D-DI--- -------PF-
           -M-DF---D- ---------- ---------- ---D-DI--- -------PF-
           -M-DF---D- ---------- ---------- ---D-DI--- -------PF-
           -M-DF---D- ---------- ---------- ---D-DI--- -------PF-
           -M-DF---D- ---------- ---------- ---D-DI--- -------PF-
           -M-DF---D- ---------- ---------- ---D-DI--- -------PF-
           -M-DF---D- ---------- ---------- ---D-DI--- -------PF-
           -M-DF---D- ---------- ---------- ---D-DI--- -------PF-
           -M-DF---D- ---------- ---------- ---D-DI--- -------PF-
           -M-DF---D- ---------- ---------- ---D-DI--- -------PF-
           -M-DF---D- ---------- ---------- ---D-DI--- -------PF-
           -M-DF---D- ---------- ---------- ---D-DI--- -------PF-
           -M-DF---D- ---------- ---------- ---D-DI--- -------PF-
           -M-DF---D- ---------- ---------- ---D-DI--- -------PF-
           -M-DF---D- ---------- ---------- ---D-DI--- -------PF-
           -M-DF---D- ---------- ---------- ---D-DI--- -------PF-
           -M-DF---D- ---------- ---------- ---D-DI--- -------PF-
           -M-DF---D- ---------- ---------- ---D-DI--- -------PF-
           -M-DF---D- ---------- ---------- ---D-DI--- -------PF-
           -M-DF---D- ---------- ---------- ---D-DI--- -------PF-
           -M-DF---D- ---------- ---------- ---D-DI--- -------PF-
           -M-DF---D- ---------- ---------- ---D-DI--- -------PF-
           -M-DF---D- ---------- ---------- ---D-DI--- -------PF-
           -M-DF---D- ---------- ---------- ---D-DI--- -------PF-
           -M-DF---D- ---------- ---------- ---D-DI--- -------PF-
           -M-DF---D- ---------- ---------- ---D-DI--- -------PF-
           -M-DF---D- ---------- ---------- ---D-DI--- -------PF-
           -M-DF---D- ---------- ---------- ---D-DI--- -------PF-
           -M-DF---D- ---------- ---------- ---D-DI--- -------PF-
           -M-DF---D- ---------- ---------- ---D-DI--- -------PF-
           -M-DF---D- ---------- ---------- ---D-DI--- -------PF-
           -M-DF---D- ---------- ---------- ---D-DI--- -------PF-
           -M-DF---D- ---------- ---------- ---D-DI--- -------PF-
           -M-DF---D- ---------- ---------- ---D-DI--- -------PF-
           -M-DF---D- ---------- ---------- ---D-DI--- -------PF-
           -M-DF---D- ---------- ---------- ---D-DI--- -------PF-
           -M-DF---D- ---------- ---------- ---D-DI--- -------PF-
           -M-DF---D- ---------- ---------- ---D-DI--- -------PF-
           -M-DF---D- ---------- ---------- ---D-DI--- -------PF-
           -M-DF---D- ---------- ---------- ---D-DI--- -------PF-
           -M-DF---D- ---------- ---------- ---D-DI--- -------PF-
           -M-DF---D- ---------- ---------- ---D-DI--- -------PF-
           -M-DF---D- ---------- ---------- ---D-DI--- -------PF-
           -M-DF---D- ---------- ---------- ---D-DI--- -------PF-
           -M-DF---D- ---------- ---------- ---D-DI--- -------PF-
           -M-DF---D- ---------- ---------- ---D-DI--- -------PF-
           -M-DF---D- ---------- ---------- ---D-DI--- -------PF-
           -M-DF---D- ---------- ---------- ---D-DI--- -------PF-
           -M-DF---D- ---------- ---------- ---D-DI--- -------PF-
           -M-DF---D- ---------- ---------- ---D-DI--- -------PF-
           -M-DF---D- ---------- ---------- ---D-DI--- -------PF-
           -M-DF---D- ---------- ---------- ---D-DI--- -------PF-
           -M-DF---D- ---------- ---------- ---D-DI--- -------PF-
           -M-DF---D- ---------- ---------- ---D-DI--- -------PF-
           -M-DF---D- ---------- ---------- ---D-DI--- -------PF-
           -M-DF---D- ---------- ---------- ---D-DI--- -------PF-
           -M-DF---D- ---------- ---------- ---D-DI--- -------PF-
           -M-DF---D- ---------- ---------- ---D-DI--- -------PF-
           -M-DF---D- ---------- ---------- ---D-DI--- -------PF-
           -M-DF---D- ---------- ---------- ---D-DI--- -------PF-
           -M-DF---D- ---------- ---------- ---D-DI--- -------PF-
           -M-DF---D- ---------- ---------- ---D-DI--- -------PF-
           -M-DF---D- ---------- ---------- ---D-DI--- -------PF-
           -M-DF---D- ---------- ---------- ---D-DI--- -------PF-
           -M-DF---D- ---------- ---------- ---D-DI--- -------PF-
           -M-DF---D- ---------- ---------- ---D-DI--- -------PF-
           -M-DF---D- ---------- ---------- ---D-DI--- -------PF-
           -M-DF---D- ---------- ---------- ---D-DI--- -------PF-
           -M-DF---D- ---------- ---------- ---D-DI--- -------PF-
           -M-DF---D- ---------- ---------- ---D-DI--- -------PF-
           -M-DF---D- ---------- ---------- ---D-DI--- -------PF-
           -M-DF---D- ---------- ---------- ---D-DI--- -------PF-
           -M-DF---D- ---------- ---------- ---D-DI--- -------PF-
           -M-DF---D- ---------- ---------- ---D-DI--- -------PF-
           -M-DF---D- ---------- ---------- ---D-DI--- -------PF-
           -M-DF---D- ---------- ---------- ---D-DI--- -------PF-
           -M-DF---D- ---------- ---------- ---D-DI--- -------PF-
           -M-DF---D- ---------- ---------- ---D-DI--- -------PF-
           -M-DF---D- ---------- ---------- ---D-DI--- -------PF-
           -M-DF---D- ---------- ---------- ---D-DI--- -------PF-
           -M-DF---D- ---------- ---------- ---D-DI--- -------PF-
           -M-DF---D- ---------- ---------- ---D-DI--- -------PF-
           -M-DF---D- ---------- ---------- ---D-DI--- -------PF-
           -M-DF---D- ---------- ---------- ---D-DI--- -------PF-
           -M-DF---D- ---------- ---------- ---D-DI--- -------PF-
           -M-DF---D- ---------- ---------- ---D-DI--- -------PF-
           -M-DF---D- ---------- ---------- ---D-DI--- -------PF-
           -M-DF---D- ---------- ---------- ---D-DI--- -------PF-
           -M-DF---D- ---------- ---------- ---D-DI--- -------PF-
           -M-DF---D- ---------- ---------- ---D-DI--- -------PF-
           -M-DF---D- ---------- ---------- ---D-DI--- -------PF-
           -M-DF---D- ---------- ---------- ---D-DI--- -------PF-
           -M-DF---D- ---------- ---------- ---D-DI--- -------PF-
           -M-DF---D- ---------- ---------- ---D-DI--- -------PF-
           -M-DF---D- ---------- ---------- ---D-DI--- -------PF-
           -M-DF---D- ---------- ---------- ---D-DI--- -------PF-
           -M-DF---D- ---------- ---------- ---D-DI--- -------PF-
           -M-DF---D- ---------- ---------- ---D-DI--- -------PF-
           -M-DF---D- ---------- ---------- ---D-DI--- -------PF-
           -M-DF---D- ---------- ---------- ---D-DI--- -------PF-
           -M-DF---D- ---------- ---------- ---D-DI--- -------PF-
           -M-DF---D- ---------- ---------- ---D-DI--- -------PF-
           -M-DF---D- ---------- ---------- ---D-DI--- -------PF-
           -M-DF---D- ---------- ---------- ---D-DI--- -------PF-
           -M-DF---D- ---------- ---------- ---D-DI--- -------PF-
           -M-DF---D- ---------- ---------- ---D-DI--- -------PF-
           -M-DF---D- ---------- ---------- ---D-DI--- -------PF-
           -M-DF---D- ---------- ---------- ---D-DI--- -------PF-
           -M-DF---D- ---------- ---------- ---D-DI--- -------PF-
           -M-DF---D- ---------- ---------- ---D-DI--- -------PF-
           -M-DF---D- ---------- ---------- ---D-DI--- -------PF-
           -M-DF---D- ---------- ---------- ---D-DI--- -------PF-
           -M-DF---D- ---------- ---------- ---D-DI--- -------PF-
           -M-DF---D- ---------- ---------- ---D-DI--- -------PF-
           -M-DF---D- ---------- ---------- ---D-DI--- -------PF-
           -M-DF---D- ---------- ---------- ---D-DI--- -------PF-
           -M-DF---D- ---------- ---------- ---D-DI--- -------PF-
           -M-DF---D- ---------- ---------- ---D-DI--- -------PF-
           -M-DF---D- ---------- ---------- ---D-DI--- -------PF-
           -M-DF---D- ---------- ---------- ---D-DI--- -------PF-
           -M-DF---D- ---------- ---------- ---D-DI--- -------PF-
           -M-DF---D- ---------- ---------- ---D-DI--- -------PF-
           -M-DF---D- ---------- ---------- ---D-DI--- -------PF-
           -M-DF---D- ---------- ---------- ---D-DI--- -------PF-
           -M-DF---D- ---------- ---------- ---D-DI--- -------PF-
           -M-DF---D- ---------- ---------- ---D-DI--- -------PF-
           -M-DF---D- ---------- ---------- ---D-DI--- -------PF-
           -M-DF---D- ---------- ---------- ---D-DI--- -------PF-
           -M-DF---D- ---------- ---------- ---D-DI--- -------PF-
           -M-DF---D- ---------- ---------- ---D-DI--- -------PF-
           -M-DF---D- ---------- ---------- ---D-DI--- -------PF-
           -M-DF---D- ---------- ---------- ---D-DI--- -------PF-
           -M-DF---D- ---------- ---------- ---D-DI--- -------PF-
           -M-DF---D- ---------- ---------- ---D-DI--- -------PF-
           -M-DF---D- ---------- ---------- ---D-DI--- -------PF-
           -M-DF---D- ---------- ---------- ---D-DI--- -------PF-
           -M-DF---D- ---------- ---------- ---D-DI--- -------PF-
           -M-DF---D- ---------- ---------- ---D-DI--- -------PF-
           -M-DF---D- ---------- ---------- ---D-DI--- -------PF-
           -M-DF---D- ---------- ---------- ---D-DI--- -------PF-
           -M-DF---D- ---------- ---------- ---D-DI--- -------PF-
           -M-DF---D- ---------- ---------- ---D-DI--- -------PF-
           -M-DF---D- ---------- ---------- ---D-DI--- -------PF-
           -M-DF---D- ---------- ---------- ---D-DI--- -------PF-
           -M-DF---D- ---------- ---------- ---D-DI--- -------PF-
           -M-DF---D- ---------- ---------- ---D-DI--- -------PF-
           -M-DF---D- ---------- ---------- ---D-DI--- -------PF-
           -M-DF---D- ---------- ---------- ---D-DI--- -------PF-
           -M-DF---D- ---------- ---------- ---D-DI--- -------PF-
           -M-DF---D- ---------- ---------- ---D-DI--- -------PF-
           -M-DF---D- ---------- ---------- ---D-DI--- -------PF-
           -M-DF---D- ---------- ---------- ---D-DI--- -------PF-
           -M-DF---D- ---------- ---------- ---D-DI--- -------PF-
           -M-DF---D- ---------- ---------- ---D-DI--- -------PF-
           -M-DF---D- ---------- ---------- ---D-DI--- -------PF-
           -M-DF---D- ---------- ---------- ---D-DI--- -------PF-
           -M-DF---D- ---------- ---------- ---D-DI--- -------PF-
           -M-DF---D- ---------- ---------- ---D-DI--- -------PF-
           -M-DF---D- ---------- ---------- ---D-DI--- -------PF-
           -M-DF---D- ---------- ---------- ---D-DI--- -------PF-
           -M-DF---D- ---------- ---------- ---D-DI--- -------PF-
           -M-DF---D- ---------- ---------- ---D-DI--- -------PF-
           -M-DF---D- ---------- ---------- ---D-DI--- -------PF-
           -M-DF---D- ---------- ---------- ---D-DI--- -------PF-
           -M-DF---D- ---------- ---------- ---D-DI--- -------PF-
           -M-DF---D- ---------- ---------- ---D-DI--- -------PF-
           -M-DF---D- ---------- ---------- ---D-DI--- -------PF-
           -M-DF---D- ---------- ---------- ---D-DI--- -------PF-
           -M-DF---D- ---------- ---------- ---D-DI--- -------PF-
           -M-DF---D- ---------- ---------- ---D-DI--- -------PF-
           -M-DF---D- ---------- ---------- ---D-DI--- -------PF-
           -M-DF---D- ---------- ---------- ---D-DI--- -------PF-
           -M-DF---D- ---------- ---------- ---D-DI--- -------PF-
           -M-DF---D- ---------- ---------- ---D-DI--- -------PF-
           -M-DF---D- ---------- ---------- ---D-DI--- -------PF-
           -M-DF---D- ---------- ---------- ---D-DI--- -------PF-
           -M-DF---D- ---------- ---------- ---D-DI--- -------PF-
           -M-DF---D- ---------- ---------- ---D-DI--- -------PF-
           -M-DF---D- ---------- ---------- ---D-DI--- -------PF-
           -M-DF---D- ---------- ---------- ---D-DI--- -------PF-
           -M-DF---D- ---------- ---------- ---D-DI--- -------PF-
           -M-DF---D- ---------- ---------- ---D-DI--- -------PF-
           -M-DF---D- ---------- ---------- ---D-DI--- -------PF-
           -M-DF---D- ---------- ---------- ---D-DI--- -------PF-
           -M-DF---D- ---------- ---------- ---D-DI--- -------PF-
           -M-DF---D- ---------- ---------- ---D-DI--- -------PF-
           -M-DF---D- ---------- ---------- ---D-DI--- -------PF-
           -M-DF---D- ---------- ---------- ---D-DI--- -------PF-
           -M-DF---D- ---------- ---------- ---D-DI--- -------PF-
           -M-DF---D- ---------- ---------- ---D-DI--- -------PF-
           -M-DF---D- ---------- ---------- ---D-DI--- -------PF-
           -M-DF---D- ---------- ---------- ---D-DI--- -------PF-
           -M-DF---D- ---------- ---------- ---D-DI--- -------PF-
           -M-DF---D- ---------- ---------- ---D-DI--- -------PF-
           -M-DF---D- ---------- ---------- ---D-DI--- -------PF-
           -M-DF---D- ---------- ---------- ---D-DI--- -------PF-
           -M-DF---D- ---------- ---------- ---D-DI--- -------PF-
           -M-DF---D- ---------- ---------- ---D-DI--- -------PF-
           -M-DF---D- ---------- ---------- ---D-DI--- -------PF-
           -M-DF---D- ---------- ---------- ---D-DI--- -------PF-
           -M-DF---D- ---------- ---------- ---D-DI--- -------PF-
           -M-DF---D- ---------- ---------- ---D-DI--- -------PF-
           -M-DF---D- ---------- ---------- ---D-DI--- -------PF-
           -M-DF---D- ---------- ---------- ---D-DI--- -------PF-
           -M-DF---D- ---------- ---------- ---D-DI--- -------PF-
           -M-DF---D- ---------- ---------- ---D-DI--- -------PF-
           -M-DF---D- ---------- ---------- ---D-DI--- -------PF-
           -M-DF---D- ---------- ---------- ---D-DI--- -------PF-
           -M-DF---D- ---------- ---------- ---D-DI--- -------PF-
           -M-DF---D- ---------- ---------- ---D-DI--- -------PF-
           -M-DF---D- ---------- ---------- ---D-DI--- -------PF-
           -M-DF---D- ---------- ---------- ---D-DI--- -------PF-
           -M-DF---D- ---------- ---------- ---D-DI--- -------PF-
           -M-DF---D- ---------- ---------- ---D-DI--- -------PF-
           -M-DF---D- ---------- ---------- ---D-DI--- -------PF-
           -M-DF---D- ---------- ---------- ---D-DI--- -------PF-
           -M-DF---D- ---------- ---------- ---D-DI--- -------PF-
           -M-DF---D- ---------- ---------- ---D-DI--- -------PF-
           -M-DF---D- ---------- ---------- ---D-DI--- -------PF-
           -M-DF---D- ---------- ---------- ---D-DI--- -------PF-
           -M-DF---D- ---------- ---------- ---D-DI--- -------PF-
           -M-DF---D- ---------- ---------- ---D-DI--- -------PF-
           -M-DF---D- ---------- ---------- ---D-DI--- -------PF-
           -M-DF---D- ---------- ---------- ---D-DI--- -------PF-
           -M-DF---D- ---------- ---------- ---D-DI--- -------PF-
           -M-DF---D- ---------- ---------- ---D-DI--- -------PF-
           -M-DF---D- ---------- ---------- ---D-DI--- -------PF-
           -M-DF---D- ---------- ---------- ---D-DI--- -------PF-
           -M-DF---D- ---------- ---------- ---D-DI--- -------PF-
           -M-DF---D- ---------- ---------- ---D-DI--- -------PF-
           -M-DF---D- ---------- ---------- ---D-DI--- -------PF-
           -M-DF---D- ---------- ---------- ---D-DI--- -------PF-
           -M-DF---D- ---------- ---------- ---D-DI--- -------PF-
           -M-DF---D- ---------- ---------- ---D-DI--- -------PF-
           -M-DF---D- ---------- ---------- ---D-DI--- -------PF-
           -M-DF---D- ---------- ---------- ---D-DI--- -------PF-
           -M-DF---D- ---------- ---------- ---D-DI--- -------PF-
           -M-DF---D- ---------- ---------- ---D-DI--- -------PF-
           -M-DF---D- ---------- ---------- ---D-DI--- -------PF-
           -M-DF---D- ---------- ---------- ---D-DI--- -------PF-
           -M-DF---D- ---------- ---------- ---D-DI--- -------PF-
           -M-DF---D- ---------- ---------- ---D-DI--- -------PF-
           -M-DF---D- ---------- ---------- ---D-DI--- -------PF-
           -M-DF---D- ---------- ---------- ---D-DI--- -------PF-
           -M-DF---D- ---------- ---------- ---D-DI--- -------PF-
           -M-DF---D- ---------- ---------- ---D-DI--- -------PF-
           -M-DF---D- ---------- ---------- ---D-DI--- -------PF-
           -M-DF---D- ---------- ---------- ---D-DI--- -------PF-
           -M-DF---D- ---------- ---------- ---D-DI--- -------PF-
           -M-DF---D- ---------- ---------- ---D-DI--- -------PF-
           -M-DF---D- ---------- ---------- ---D-DI--- -------PF-
           -M-DF---D- ---------- ---------- ---D-DI--- -------PF-
           -M-DF---D- ---------- ---------- ---D-DI--- -------PF-
           -M-DF---D- ---------- ---------- ---D-DI--- -------PF-
           -M-DF---D- ---------- ---------- ---D-DI--- -------PF-
           -M-DF---D- ---------- ---------- ---D-DI--- -------PF-
           -M-DF---D- ---------- ---------- ---D-DI--- -------PF-
           -M-DF---D- ---------- ---------- ---D-DI--- -------PF-
           -M-DF---D- ---------- ---------- ---D-DI--- -------PF-
           -M-DF---D- ---------- ---------- ---D-DI--- -------PF-
           -M-DF---D- ---------- ---------- ---D-DI--- -------PF-
           -M-DF---D- ---------- ---------- ---D-DI--- -------PF-
           -M-DF---D- ---------- ---------- ---D-DI--- -------PF-
           -M-DF---D- ---------- ---------- ---D-DI--- -------PF-
           -M-DF---D- ---------- ---------- ---D-DI--- -------PF-
           -M-DF---D- ---------- ---------- ---D-DI--- -------PF-
           -M-DF---D- ---------- ---------- ---D-DI--- -------PF-
           -M-DF---D- ---------- ---------- ---D-DI--- -------PF-
           -M-DF---D- ---------- ---------- ---D-DI--- -------PF-
           -M-DF---D- ---------- ---------- ---D-DI--- -------PF-
           -M-DF---D- ---------- ---------- ---D-DI--- -------PF-
           -M-DF---D- ---------- ---------- ---D-DI--- -------PF-
           -M-DF---D- ---------- ---------- ---D-DI--- -------PF-
           -M-DF---D- ---------- ---------- ---D-DI--- -------PF-
           -M-DF---D- ---------- ---------- ---D-DI--- -------PF-
           -M-DF---D- ---------- ---------- ---D-DI--- -------PF-
           -M-DF---D- ---------- ---------- ---D-DI--- -------PF-
           -M-DF---D- ---------- ---------- ---D-DI--- -------PF-
           -M-DF---D- ---------- ---------- ---D-DI--- -------PF-
           -M-DF---D- ---------- ---------- ---D-DI--- -------PF-
           -M-DF---D- ---------- ---------- ---D-DI--- -------PF-
           -M-DF---D- ---------- ---------- ---D-DI--- -------PF-
           -M-DF---D- ---------- ---------- ---D-DI--- -------PF-
           -M-DF---D- ---------- ---------- ---D-DI--- -------PF-
           -M-DF---D- ---------- ---------- ---D-DI--- -------PF-
           -M-DF---D- ---------- ---------- ---D-DI--- -------PF-
           -M-DF---D- ---------- ---------- ---D-DI--- -------PF-
           -M-DF---D- ---------- ---------- ---D-DI--- -------PF-
           -M-DF---D- ---------- ---------- ---D-DI--- -------PF-
           -M-DF---D- ---------- ---------- ---D-DI--- -------PF-
           -M-DF---D- ---------- ---------- ---D-DI--- -------PF-
           -M-DF---D- ---------- ---------- ---D-DI--- -------PF-
           -M-DF---D- ---------- ---------- ---D-DI--- -------PF-
           -M-DF---D- ---------- ---------- ---D-DI--- -------PF-
           -M-DF---D- ---------- ---------- ---D-DI--- -------PF-
           -M-DF---D- ---------- ---------- ---D-DI--- -------PF-
           -M-DF---D- ---------- ---------- ---D-DI--- -------PF-
           -M-DF---D- ---------- ---------- ---D-DI--- -------PF-
           -M-DF---D- ---------- ---------- ---D-DI--- -------PF-
           -M-DF---D- ---------- ---------- ---D-DI--- -------PF-
           -M-DF---D- ---------- ---------- ---D-DI--- -------PF-
           -M-DF---D- ---------- ---------- ---D-DI--- -------PF-
           -M-DF---D- ---------- ---------- ---D-DI--- -------PF-
           -M-DF---D- ---------- ---------- ---D-DI--- -------PF-
           -M-DF---D- ---------- ---------- ---D-DI--- -------PF-
           -M-DF---D- ---------- ---------- ---D-DI--- -------PF-
           -M-DF---D- ---------- ---------- ---D-DI--- -------PF-
           -M-DF---D- ---------- ---------- ---D-DI--- -------PF-
           -M-DF---D- ---------- ---------- ---D-DI--- -------PF-
           -M-DF---D- ---------- ---------- ---D-DI--- -------PF-
           -M-DF---D- ---------- ---------- ---D-DI--- -------PF-
           -M-DF---D- ---------- ---------- ---D-DI--- -------PF-
           -M-DF---D- ---------- ---------- ---D-DI--- -------PF-
           -M-DF---D- ---------- ---------- ---D-DI--- -------PF-
           -M-DF---D- ---------- ---------- ---D-DI--- -------PF-
           -M-DF---D- ---------- ---------- ---D-DI--- -------PF-
           -M-DF---D- ---------- ---------- ---D-DI--- -------PF-
           -M-DF---D- ---------- ---------- ---D-DI--- -------PF-
           -M-DF---D- ---------- ---------- ---D-DI--- -------PF-
           -M-DF---D- ---------- ---------- ---D-DI--- -------PF-
           -M-DF---D- ---------- ---------- ---D-DI--- -------PF-
           -M-DF---D- ---------- ---------- ---D-DI--- -------PF-
           -M-DF---D- ---------- ---------- ---D-DI--- -------PF-
           -M-DF---D- ---------- ---------- ---D-DI--- -------PF-
           -M-DF---D- ---------- ---------- ---D-DI--- -------PF-
           -M-DF---D- ---------- ---------- ---D-DI--- -------PF-
           -M-DF---D- ---------- ---------- ---D-DI--- -------PF-
           -M-DF---D- ---------- ---------- ---D-DI--- -------PF-
           -M-DF---D- ---------- ---------- ---D-DI--- -------PF-
           -M-DF---D- ---------- ---------- ---D-DI--- -------PF-
           -M-DF---D- ---------- ---------- ---D-DI--- -------PF-
           -M-DF---D- ---------- ---------- ---D-DI--- -------PF-
           -M-DF---D- ---------- ---------- ---D-DI--- -------PF-
           -M-DF---D- ---------- ---------- ---D-DI--- -------PF-
           -M-DF---D- ---------- ---------- ---D-DI--- -------PF-
           -M-DF---D- ---------- ---------- ---D-DI--- -------PF-
           -M-DF---D- ---------- ---------- ---D-DI--- -------PF-
           -M-DF---D- ---------- ---------- ---D-DI--- -------PF-
           -M-DF---D- ---------- ---------- ---D-DI--- -------PF-
           -M-DF---D- ---------- ---------- ---D-DI--- -------PF-
           -M-DF---D- ---------- ---------- ---D-DI--- -------PF-
           -M-DF---D- ---------- ---------- ---D-DI--- -------PF-
           -M-DF---D- ---------- ---------- ---D-DI--- -------PF-
           -M-DF---D- ---------- ---------- ---D-DI--- -------PF-
           -M-DF---D- ---------- ---------- ---D-DI--- -------PF-
           -M-DF---D- ---------- ---------- ---D-DI--- -------PF-
           -M-DF---D- ---------- ---------- ---D-DI--- -------PF-
           -M-DF---D- ---------- ---------- ---D-DI--- -------PF-
           -M-DF---D- ---------- ---------- ---D-DI--- -------PF-
           -M-DF---D- ---------- ---------- ---D-DI--- -------PF-
           -M-DF---D- ---------- ---------- ---D-DI--- -------PF-
           -M-DF---D- ---------- ---------- ---D-DI--- -------PF-
           -M-DF---D- ---------- ---------- ---D-DI--- -------PF-
           -M-DF---D- ---------- ---------- ---D-DI--- -------PF-
           -M-DF---D- ---------- ---------- ---D-DI--- -------PF-
           -M-DF---D- ---------- ---------- ---D-DI--- -------PF-
           -M-DF---D- ---------- ---------- ---D-DI--- -------PF-
           -M-DF---D- ---------- ---------- ---D-DI--- -------PF-
           -M-DF---D- ---------- ---------- ---D-DI--- -------PF-
           -M-DF---D- ---------- ---------- ---D-DI--- -------PF-
           -M-DF---D- ---------- ---------- ---D-DI--- -------PF-
           -M-DF---D- ---------- ---------- ---D-DI--- -------PF-
           -M-DF---D- ---------- ---------- ---D-DI--- -------PF-
           -M-DF---D- ---------- ---------- ---D-DI--- -------PF-
           -M-DF---D- ---------- ---------- ---D-DI--- -------PF-
           -M-DF---D- ---------- ---------- ---D-DI--- -------PF-
           -M-DF---D- ---------- ---------- ---D-DI--- -------PF-
           -M-DF---D- ---------- ---------- ---D-DI--- -------PF-
           -M-DF---D- ---------- ---------- ---D-DI--- -------PF-
           -M-DF---D- ---------- ---------- ---D-DI--- -------PF-
           -M-DF---D- ---------- ---------- ---D-DI--- -------PF-
           -M-DF---D- ---------- ---------- ---D-DI--- -------PF-
           -M-DF---D- ---------- ---------- ---D-DI--- -------PF-
           -M-DF---D- ---------- ---------- ---D-DI--- -------PF-
           -M-DF---D- ---------- ---------- ---D-DI--- -------PF-
           -M-DF---D- ---------- ---------- ---D-DI--- -------PF-
           -M-DF---D- ---------- ---------- ---D-DI--- -------PF-
           -M-DF---D- ---------- ---------- ---D-DI--- -------PF-
           -M-DF---D- ---------- ---------- ---D-DI--- -------PF-
           -M-DF---D- ---------- ---------- ---D-DI--- -------PF-
           -M-DF---D- ---------- ---------- ---D-DI--- -------PF-
           -M-DF---D- ---------- ---------- ---D-DI--- -------PF-
           -M-DF---D- ---------- ---------- ---D-DI--- -------PF-
           -M-DF---D- ---------- ---------- ---D-DI--- -------PF-
           -M-DF---D- ---------- ---------- ---D-DI--- -------PF-
           -M-DF---D- ---------- ---------- ---D-DI--- -------PF-
           -M-DF---D- ---------- ---------- ---D-DI--- -------PF-
           -M-DF---D- ---------- ---------- ---D-DI--- -------PF-
           -M-DF---D- ---------- ---------- ---D-DI--- -------PF-
           -M-DF---D- ---------- ---------- ---D-DI--- -------PF-
           -M-DF---D- ---------- ---------- ---D-DI--- -------PF-
           -M-DF---D- ---------- ---------- ---D-DI--- -------PF-
           -M-DF---D- ---------- ---------- ---D-DI--- -------PF-
           -M-DF---D- ---------- ---------- ---D-DI--- -------PF-
           -M-DF---D- ---------- ---------- ---D-DI--- -------PF-
           -M-DF---D- ---------- ---------- ---D-DI--- -------PF-
           -M-DF---D- ---------- ---------- ---D-DI--- -------PF-
           -M-DF---D- ---------- ---------- ---D-DI--- -------PF-
           -M-DF---D- ---------- ---------- ---D-DI--- -------PF-
           -M-DF---D- ---------- ---------- ---D-DI--- -------PF-
           -M-DF---D- ---------- ---------- ---D-DI--- -------PF-
           -M-DF---D- ---------- ---------- ---D-DI--- -------PF-
           -M-DF---D- ---------- ---------- ---D-DI--- -------PF-
           -M-DF---D- ---------- ---------- ---D-DI--- -------PF-
           -M-DF---D- ---------- ---------- ---D-DI--- -------PF-
           -M-DF---D- ---------- ---------- ---D-DI--- -------PF-
           -M-DF---D- ---------- ---------- ---D-DI--- -------PF-
           -M-DF---D- ---------- ---------- ---D-DI--- -------PF-
           -M-DF---D- ---------- ---------- ---D-DI--- -------PF-
           -M-DF---D- ---------- ---------- ---D-DI--- -------PF-
           -M-DF---D- ---------- ---------- ---D-DI--- -------PF-
           -M-DF---D- ---------- ---------- ---D-DI--- -------PF-
           -M-DF---D- ---------- ---------- ---D-DI--- -------PF-
           -M-DF---D- ---------- ---------- ---D-DI--- -------PF-
           -M-DF---D- ---------- ---------- ---D-DI--- -------PF-
           -M-DF---D- ---------- ---------- ---D-DI--- -------PF-
           -M-DF---D- ---------- ---------- ---D-DI--- -------PF-
           -M-DF---D- ---------- ---------- ---D-DI--- -------PF-
           -M-DF---D- ---------- ---------- ---D-DI--- -------PF-
           -M-DF---D- ---------- ---------- ---D-DI--- -------PF-
           -M-DF---D- ---------- ---------- ---D-DI--- -------PF-
           -M-DF---D- ---------- ---------- ---D-DI--- -------PF-
           -M-DF---D- ---------- ---------- ---D-DI--- -------PF-
           -M-DF---D- ---------- ---------- ---D-DI--- -------PF-
           -M-DF---D- ---------- ---------- ---D-DI--- -------PF-
           -M-DF---D- ---------- ---------- ---D-DI--- -------PF-
           -M-DF---D- ---------- ---------- ---D-DI--- -------PF-
           -M-DF---D- ---------- ---------- ---D-DI--- -------PF-
           -M-DF---D- ---------- ---------- ---D-DI--- -------PF-
           -M-DF---D- ---------- ---------- ---D-DI--- -------PF-
           -M-DF---D- ---------- ---------- ---D-DI--- -------PF-
           -M-DF---D- ---------- ---------- ---D-DI--- -------PF-
           -M-DF---D- ---------- ---------- ---D-DI--- -------PF-
           -M-DF---D- ---------- ---------- ---D-DI--- -------PF-
           -M-DF---D- ---------- ---------- ---D-DI--- -------PF-
           -M-DF---D- ---------- ---------- ---D-DI--- -------PF-
           -M-DF---D- ---------- ---------- ---D-DI--- -------PF-
           -M-DF---D- ---------- ---------- ---D-DI--- -------PF-
           -M-DF---D- ---------- ---------- ---D-DI--- -------PF-
           -M-DF---D- ---------- ---------- ---D-DI--- -------PF-
           -M-DF---D- ---------- ---------- ---D-DI--- -------PF-
           -M-DF---D- ---------- ---------- ---D-DI--- -------PF-
           -M-DF---D- ---------- ---------- ---D-DI--- -------PF-
           -M-DF---D- ---------- ---------- ---D-DI--- -------PF-
           -M-DF---D- ---------- ---------- ---D-DI--- -------PF-
           -M-DF---D- ---------- ---------- ---D-DI--- -------PF-
           -M-DF---D- ---------- ---------- ---D-DI--- -------PF-
           -M-DF---D- ---------- ---------- ---D-DI--- -------PF-
           -M-DF---D- ---------- ---------- ---D-DI--- -------PF-
           -M-DF---D- ---------- ---------- ---D-DI--- -------PF-
           -M-DF---D- ---------- ---------- ---D-DI--- -------PF-
           -M-DF---D- ---------- ---------- ---D-DI--- -------PF-
           -M-DF---D- ---------- ---------- ---D-DI--- -------PF-
           -M-DF---D- ---------- ---------- ---D-DI--- -------PF-
           -M-DF---D- ---------- ---------- ---D-DI--- -------PF-
           -M-DF---D- ---------- ---------- ---D-DI--- -------PF-
           -M-DF---D- ---------- ---------- ---D-DI--- -------PF-
           -M-DF---D- ---------- ---------- ---D-DI--- -------PF-
           -M-DF---D- ---------- ---------- ---D-DI--- -------PF-
           -M-DF---D- ---------- ---------- ---D-DI--- -------PF-
           -M-DF---D- ---------- ---------- ---D-DI--- -------PF-
           -M-DF---D- ---------- ---------- ---D-DI--- -------PF-
           -M-DF---D- ---------- ---------- ---D-DI--- -------PF-
           -M-DF---D- ---------- ---------- ---D-DI--- -------PF-
           -M-DF---D- ---------- ---------- ---D-DI--- -------PF-
           -M-DF---D- ---------- ---------- ---D-DI--- -------PF-
           -M-DF---D- ---------- ---------- ---D-DI--- -------PF-
           -M-DF---D- ---------- ---------- ---D-DI--- -------PF-
           -M-DF---D- ---------- ---------- ---D-DI--- -------PF-
           -M-DF---D- ---------- ---------- ---D-DI--- -------PF-
           -M-DF---D- ---------- ---------- ---D-DI--- -------PF-
           -M-DF---D- ---------- ---------- ---D-DI--- -------PF-
           -M-DF---D- ---------- ---------- ---D-DI--- -------PF-
           -M-DF---D- ---------- ---------- ---D-DI--- -------PF-
           -M-DF---D- ---------- ---------- ---D-DI--- -------PF-
           -M-DF---D- ---------- ---------- ---D-DI--- -------PF-
           -M-DF---D- ---------- ---------- ---D-DI--- -------PF-
           -M-DF---D- ---------- ---------- ---D-DI--- -------PF-
           -M-DF---D- ---------- ---------- ---D-DI--- -------PF-
           -M-DF---D- ---------- ---------- ---D-DI--- -------PF-
           ---DD---D- ---------- ---------- ---D-SI--- -------PF-
           ---DD---D- ---------- ---------- ---D-SI--- -------PF-
           ---DD---D- ---------- ---------- ---D-SI--- -------PF-
           ---DD---D- ---------- ---------- ---D-SI--- -------PF-
           ---DD---D- ---------- ---------- ---D-SI--- -------PF-
           ---DD---D- ---------- ---------- ---D-SI--- -------PF-
           ---DD---D- ---------- ---------- ---D-SI--- -------PF-
           ---DD---D- ---------- ---------- ---D-SI--- -------PF-
           ---DD---D- ---------- ---------- ---D-SI--- -------PF-
           ---DD---D- ---------- ---------- ---D-SI--- -------PF-
           ---DD---D- ---------- ---------- ---D-SI--- -------PF-
           ---DD---D- ---------- ---------- ---D-SI--- -------PF-
           ---DD---D- ---------- ---------- ---D-SI--- -------PF-
           ---DD---D- ---------- ---------- ---D-SI--- -------PF-
           ---DD---D- ---------- ---------- ---D-SI--- -------PF-
           ---DD---D- ---------- ---------- ---D-SI--- -------PF-
           ---DD---D- ---------- ---------- ---D-SI--- -------PF-
           ---DD---D- ---------- ---------- ---D-SI--- -------PF-
           -M-DF---D- ---------- ---------- ---D-DI--- -------PFI
           -M-DF---D- ---------- ---------- ---D-DI--- -------PFM
           -M-DF---D- ---------- ---------- ---D-DI--- -------PFM
           -M-DF---D- ---------- ---------- ---D-DI--- -------PFM
           -M-DF---D- ---------- ---------- ---D-DI--- -------PFM
           -MDDF---D- ---------- ---------- ---D-DI--- -------PFA
           -M-NF---D- ---------- ---------- ---DSDI--- -------PF-
           -M-DF---D- ---------- ---------- ---D-DI--- -------PF-
           -M-NF---D- ---------- ---------- ---DSDI--- -------PF-
           -M-NF---D- ---------- ---------- ---DSDI--- -------PF-
           -M-DF---D- ---------- ---------- ---D-DI--- -------PFA
           -M-DF---D- ---------- ---------- ---D-DI--- -------PFA
           -M-DF---D- ---------- ---------- ---D-DI--- -------PFA
           -M-NF---D- ---------- ---------- ---D-EI--- -------PFA
           -M-NF---D- ---------- ---------- ---DSDI--- -------PF-
           -M-NF---D- ---------- ---------- ---DSDI--- -------PF-
           -M-NF---D- ---------- ---------- ---D-EI--- -------PFA
           -M-NF---D- ---------- ---------- ---D-EI--- -------PFA
           -M-DF---D- ---------- ---------- ---D-DI--- -------PFA
           -M-NF---D- ---------- ---------- ---DSDI--- -------PF-
           -M-NF---D- ---------- ---------- ---DSDI--- -------PF-
           -M-DF---D- ---------- ---------- ---D-DI--- -------PFA
           -M-NF---D- ---------- ---------- ---DSDI--- -------PF-
           -M-DF---D- ---------- ---------- ---D-DI--- -------PFA
           -M-DF---D- ---------- ---------- ---D-DI--- -------PFA
           -M-DF---D- ---------- ---------- ---D-DI--- -------PFA
           -M-DF---D- ---------- ---------- ---D-DI--- -------PFA
           -M-DF---D- ---------- ---------- ---D-DI--- -------PFA
           -M-DF---D- ---------- ---------- ---D-DI--- -------PFA
           -M-NF---D- ---------- ---------- ---D-EI--- -------PFA
           -M-NF---D- ---------- ---------- ---D-EI--- -------PFA
           -M-NF---D- ---------- ---------- ---D-EI--- -------PFA
           -M-NF---D- ---------- ---------- ---D-EI--- -------PFA
           -M-NF---D- ---------- ---------- ---D-EI--- -------PFA
           -M-NF---D- ---------- ---------- ---D-EI--- -------PFA
           -M-NF---D- ---------- ---------- ---D-EI--- -------PFA
           -M-DF---D- ---------- ---------- ---D-DI--- -------PFA
           -M-DF---D- ---------- ---------- ---D-DI--- -------PFA
           -M-DF---D- ---------- ---------- ---D-DI--- -------PFA
           -M-DF---D- ---------- ---------- ---D-DI--- -------PFA
           -M-DF---D- ---------- ---------- ---D-DI--- -------PFA
           -M-DF---D- ---------- ---------- ---D-DI--- -------PFA
           -M-DF---D- ---------- ---------- ---D-DI--- -------PFA
           -M-DF---D- ---------- ---------- ---D-DI--- -------PFA
           -M-DF---D- ---------- ---------- ---D-DI--- -------PFA
           -M-DF---D- ---------- ---------- ---D-DI--- -------PFA
           -M-DF---D- ---------- ---------- ---D-DI--- -------PFA
           -M-DF---D- ---------- ---------- ---D-DI--- -------PFA
           -M-DF---D- ---------- ---------- ---D-DI--- -------PFA
           -M-DF---D- ---------- ---------- ---D-DI--- -------PFA
           -M-DF---D- ---------- ---------- ---D-DI--- -------PFA
           -M-DF---D- ---------- ---------- ---D-DI--- -------PFA
           -M-DF---D- ---------- ---------- ---D-DI--- -------PFA
           -M-DF---D- ---------- ---------- ---D-DI--- -------PFA
           -M-DF---D- ---------- ---------- ---D-DI--- -------PFA
           -M-DF---D- ---------- ---------- ---D-DI--- -------PFA
           -M-DF---D- ---------- ---------- ---D-DI--- -------PFA
           -M-DF---D- ---------- ---------- ---D-DI--- -------PFA
           -M-DF---D- ---------- ---------- ---D-DI--- -------PFA
           -M-DF---D- ---------- ---------- ---D-DI--- -------PFA
           -M-NF---D- ---------- ---------- ---D-EI--- -------PF-
           -M-NF---D- ---------- ---------- ---D-EI--- -------PF-
           -M-NF---D- ---------- ---------- ---D-EI--- -------PF-

           ---------- ---------- -------
           ---------- ---------- -------
           ---------- ---------- -------
           ---------- ---------- -------
           ---------- ---------- -------
           ---------- ---------- -------
           ---------- ---------- -------
           ---------- ---------- -------
           ---------- ---------- -------
           ---------- ---------- -------
           ---------- ---------- -------
           ---------- ---------- -------
           ---------- ---------- -------
           ---------- ---------- -------
           ---------- ---------- -------
           ---------- ---------- -------
           ---------- ---------- -------
           AGHHRRDEDE RIFQNTSGAA -------
           ---------- ---------- -------
           ---------- ---------- -------
           ---------- ---------- -------
           ---------- ---------- -------
           ---------- ---------- -------
           ---------- ---------- -------
           R--------- ---------- LHHLAGG
           ---------- ---------- -------
           ---------- ---------- -------
           ---------- ---------- -------
           ---------- ---------- -------
           ---------- ---------- -------
           ---------- ---------- -------
           ---------- ---------- -------
           ---------- ---------- -------
           ---------- ---------- -------
           ---------- ---------- -------
           ---------- ---------- -------
           ---------- ---------- -------
           ---------- ---------- -------
           ---------- ---------- -------
           ---------- ---------- -------
           ---------- ---------- -------
           R--------- ---------- LHHLAGG
           ---------- ---------- -------
           AGHHRRDEDE RIFQNTSGAA -------
           ---------- ---------- -------
           ---------- ---------- -------
           ---------- ---------- -------
           ---------- ---------- -------
           ---------- ---------- -------
           ---------- ---------- -------
           ---------- ---------- -------
           ---------- ---------- -------
           ---------- ---------- -------
           ---------- ---------- -------
           ---------- ---------- -------
           AGHHRRDEDE RIFQNTSGAA -------
           ---------- ---------- -------
           ---------- ---------- -------
           ---------- ---------- -------
           ---------- ---------- -------
           ---------- ---------- -------
           ---------- ---------- -------
           ---------- ---------- -------
           AGHHRRDEDE RIFQNTSGAA -------
           ---------- ---------- -------
           ---------- ---------- -------
           ---------- ---------- -------
           ---------- ---------- -------
           ---------- ---------- -------
           ---------- ---------- -------
           ---------- ---------- -------
           ---------- ---------- -------
           AGHHRRDEDE RIFQNTSGAA -------
           ---------- ---------- -------
           ---------- ---------- -------
           ---------- ---------- -------
           ---------- ---------- -------
           ---------- ---------- -------
           ---------- ---------- -------
           ---------- ---------- -------
           ---------- ---------- -------
           R--------- ---------- LHHLAGG
           ---------- ---------- -------
           ---------- ---------- -------
           ---------- ---------- -------
           ---------- ---------- -------
           ---------- ---------- -------
           ---------- ---------- -------
           ---------- ---------- -------
           ---------- ---------- -------
           ---------- ---------- -------
           ---------- ---------- -------
           ---------- ---------- -------
           ---------- ---------- -------
           ---------- ---------- -------
           ---------- ---------- -------
           ---------- ---------- -------
           ---------- ---------- -------
           ---------- ---------- -------
           ---------- ---------- -------
           ---------- ---------- -------
           ---------- ---------- -------
           ---------- ---------- -------
           ---------- ---------- -------
           R--------- ---------- LHHLAGG
           ---------- ---------- -------
           ---------- ---------- -------
           ---------- ---------- -------
           ---------- ---------- -------
           ---------- ---------- -------
           ---------- ---------- -------
           ---------- ---------- -------
           ---------- ---------- -------
           ---------- ---------- -------
           ---------- ---------- -------
           ---------- ---------- -------
           ---------- ---------- -------
           ---------- ---------- -------
           ---------- ---------- -------
           ---------- ---------- -------
           ---------- ---------- -------
           ---------- ---------- -------
           ---------- ---------- -------
           ---------- ---------- -------
           ---------- ---------- -------
           ---------- ---------- -------
           ---------- ---------- -------
           ---------- ---------- -------
           ---------- ---------- -------
           ---------- ---------- -------
           ---------- ---------- -------
           ---------- ---------- -------
           ---------- ---------- -------
           ---------- ---------- -------
           ---------- ---------- -------
           ---------- ---------- -------
           ---------- ---------- -------
           ---------- ---------- -------
           ---------- ---------- -------
           ---------- ---------- -------
           ---------- ---------- -------
           ---------- ---------- -------
           ---------- ---------- -------
           ---------- ---------- -------
           ---------- ---------- -------
           ---------- ---------- -------
           ---------- ---------- -------
           ---------- ---------- -------
           ---------- ---------- -------
           ---------- ---------- -------
           ---------- ---------- -------
           ---------- ---------- -------
           ---------- ---------- -------
           ---------- ---------- -------
           ---------- ---------- -------
           ---------- ---------- -------
           ---------- ---------- -------
           ---------- ---------- -------
           ---------- ---------- -------
           ---------- ---------- -------
           ---------- ---------- -------
           ---------- ---------- -------
           ---------- ---------- -------
           ---------- ---------- -------
           ---------- ---------- -------
           ---------- ---------- -------
           ---------- ---------- -------
           ---------- ---------- -------
           P--------- -VTLPFPNHA IHAL---
           ---------- ---------- -------
           ---------- ---------- -------
           ---------- ---------- -------
           ---------- ---------- -------
           ---------- ---------- -------
           ---------- ---------- -------
           R--------- ---------- LHHLAGG
           ---------- ---------- -------
           ---------- ---------- -------
           ---------- ---------- -------
           ---------- ---------- -------
           ---------- ---------- -------
           ---------- ---------- -------
           AGHHRRDEDE RIFQNTSGAA -------
           ---------- ---------- -------
           ---------- ---------- -------
           ---------- ---------- -------
           R--------- ---------- LHHLAGG
           ---------- ---------- -------
           ---------- ---------- -------
           ---------- ---------- -------
           ---------- ---------- -------
           ---------- ---------- -------
           ---------- ---------- -------
           ---------- ---------- -------
           ---------- ---------- -------
           R--------- ---------- LHHLAGG
           R--------- ---------- LHHLAGG
           ---------- ---------- -------
           ---------- ---------- -------
           ---------- ---------- -------
           ---------- ---------- -------
           ---------- ---------- -------
           ---------- ---------- -------
           ---------- ---------- -------
           ---------- ---------- -------
           ---------- ---------- -------
           ---------- ---------- -------
           ---------- ---------- -------
           ---------- ---------- -------
           ---------- ---------- -------
           ---------- ---------- -------
           ---------- ---------- -------
           ---------- ---------- -------
           ---------- ---------- -------
           ---------- ---------- -------
           R--------- ---------- LHHLAGG
           ---------- ---------- -------
           ---------- ---------- -------
           ---------- ---------- -------
           ---------- ---------- -------
           TK----DSDN RPVQ--CGAS PER----
           ---------- ---------- -------
           ---------- ---------- -------
           ---------- ---------- -------
           ---------- ---------- -------
           R--------- ---------- LHHLAGG
           ---------- ---------- -------
           ---------- ---------- -------
           ---------- ---------- -------
           ---------- ---------- -------
           ---------- ---------- -------
           ---------- ---------- -------
           ---------- ---------- -------
           ---------- ---------- -------
           ---------- ---------- -------
           ---------- ---------- -------
           ---------- ---------- -------
           ---------- ---------- -------
           ---------- ---------- -------
           ---------- ---------- -------
           ---------- ---------- -------
           ---------- ---------- -------
           AGHHRRDEDE RIFQNTSGAA -------
           ---------- ---------- -------
           ---------- ---------- -------
           ---------- ---------- -------
           ---------- ---------- -------
           ---------- ---------- -------
           ---------- ---------- -------
           ---------- ---------- -------
           ---------- ---------- -------
           ---------- ---------- -------
           ---------- ---------- -------
           ---------- ---------- -------
           ---------- ---------- -------
           ---------- ---------- -------
           ---------- ---------- -------
           ---------- ---------- -------
           ---------- ---------- -------
           ---------- ---------- -------
           ---------- ---------- -------
           ---------- ---------- -------
           ---------- ---------- -------
           ---------- ---------- -------
           ---------- ---------- -------
           ---------- ---------- -------
           ---------- ---------- -------
           ---------- ---------- -------
           ---------- ---------- -------
           ---------- ---------- -------
           ---------- ---------- -------
           ---------- ---------- -------
           ---------- ---QNISGAA -------
           ---------- ---------- -------
           ---------- ---------- -------
           ---------- ---------- -------
           ---------- ---------- -------
           ---------- ---------- -------
           ---------- ---------- -------
           ---------- ---------- -------
           ---------- ---------- -------
           ---------- ---------- -------
           ---------- ---------- -------
           ---------- ---------- -------
           ---------- ---------- -------
           ---------- ---------- -------
           ---------- ---------- -------
           ---------- ---------- -------
           ---------- ---------- -------
           ---------- ---------- -------
           ---------- ---------- -------
           ---------- ---------- -------
           ---------- ---------- -------
           ---------- ---------- -------
           ---------- ---------- -------
           ---------- ---------- -------
           ---------- ---------- -------
           ---------- ---------- -------
           ---------- ---------- -------
           ---------- ---------- -------
           ---------- ---------- -------
           ---------- ---------- -------
           ---------- ---------- -------
           ---------- ---------- -------
           ---------- ---------- -------
           AGHHRRDEDE RIFQNTSGAA -------
           ---------- ---------- -------
           ---------- ---------- -------
           ---------- ---------- -------
           ---------- ---------- -------
           ---------- ---------- -------
           ---------- ---------- -------
           ---------- ---------- -------
           ---------- ---------- -------
           ---------- ---------- -------
           ---------- ---------- -------
           R--------- ---------- LHHLAGG
           ---------- ---------- -------
           ---------- ---------- -------
           ---------- ---------- -------
           ---------- ---------- -------
           ---------- ---------- -------
           R--------- ---------- LHHLAGG
           P--------- -VTLPFPNHA IHAL---
           ---------- ---------- -------
           ---------- ---------- -------
           R--------- ---------- LHHLAGG
           ---------- ---------- -------
           ---------- ---------- -------
           ---------- ---------- -------
           ---------- ---------- -------
           ---------- ---------- -------
           ---------- ---------- -------
           ---------- ---------- -------
           ---------- ---------- -------
           ---------- ---------- -------
           ---------- ---------- -------
           ---------- ---------- -------
           ---------- ---------- -------
           ---------- ---------- -------
           ---------- ---------- -------
           ---------- ---------- -------
           ---------- ---------- -------
           ---------- ---------- -------
           ---------- ---------- -------
           P--------- -VTLPFPNHA IHAL---
           ---------- ---------- -------
           ---------- ---------- -------
           ---------- ---------- -------
           ---------- ---------- -------
           ---------- ---------- -------
           ---------- ---------- -------
           ---------- ---------- -------
           ---------- ---------- -------
           ---------- ---------- -------
           ---------- ---------- -------
           ---------- ---------- -------
           ---------- ---------- -------
           ---------- ---------- -------
           ---------- ---------- -------
           ---------- ---------- -------
           ---------- ---------- -------
           ---------- ---------- -------
           ---------- ---------- -------
           ---------- ---------- -------
           ---------- ---------- -------
           ---------- ---------- -------
           ---------- ---------- -------
           ---------- ---------- -------
           ---------- ---------- -------
           ---------- ---------- -------
           ---------- ---------- -------
           ---------- ---------- -------
           ---------- ---------- -------
           ---------- ---------- -------
           T--------- ---------- -------
           ---------- ---------- -------
           ---------- ---------- -------
           ---------- ---------- -------
           AGHHRRDEDE RIFQNTSGAA -------
           ---------- ---------- -------
           ---------- ---------- -------
           ---------- ---------- -------
           ---------- ---------- -------
           ---------- ---------- -------
           ---------- ---------- -------
           ---------- ---------- -------
           ---------- ---------- -------
           R--------- ---------- LHHLAGG
           ---------- ---------- -------
           P--------- -VTLPFPNHA IHAL---
           ---------- ---------- -------
           ---------- ---------- -------
           ---------- ---------- -------
           ---------- ---------- -------
           ---------- ---------- -------
           ---------- ---------- -------
           ---------- ---------- -------
           ---------- ---------- -------
           ---------- ---------- -------
           ---------- ---------- -------
           ---------- ---------- -------
           ---------- ---------- -------
           ---------- ---------- -------
           ---------- ---------- -------
           ---------- ---------- -------
           ---------- ---------- -------
           ---------- ---------- -------
           ---------- ---------- -------
           ---------- ---------- -------
           ---------- ---------- -------
           ---------- ---------- -------
           ---------- ---------- -------
           ---------- ---------- -------
           ---------- ---------- -------
           ---------- ---------- -------
           ---------- ---------- -------
           ---------- ---------- -------
           ---------- ---------- -------
           ---------- ---------- -------
           ---------- ---------- -------
           ---------- ---------- -------
           ---------- ---------- -------
           ---------- ---------- -------
           AGHHRRDEDE RIFQNTSGAA -------
           ---------- ---------- -------
           ---------- ---------- -------
           ---------- ---------- -------
           ---------- ---------- -------
           ---------- ---------- -------
           ---------- ---------- -------
           ---------- ---------- -------
           ---------- ---------- -------
           ---------- ---------- -------
           ---------- ---------- -------
           ---------- ---------- -------
           G--------- -PGYGAERRI IHAM---
           ---------- ---------- -------
           ---------- ---------- -------
           ---------- ---------- -------
           ---------- ---------- -------
           ---------- ---------- -------
           G--------- -PGYGAERRI IHAM---
           ---------- ---------- -------
           ---------- ---------- -------
           ---------- ---------- -------
           ---------- ---------- -------
           ---------- ---------- -------
           ---------- ---------- -------
           ---------- ---------- -------
           ---------- ---------- -------
           ---------- ---------- -------
           ---------- ---------- -------
           ---------- ---------- -------
           ---------- ---------- -------
           ---------- ---------- -------
           ---------- ---------- -------
           ---------- ---------- -------
           ---------- ---------- -------
           ---------- ---------- -------
           ---------- ---------- -------
           ---------- ---------- -------
           ---------- ---------- -------
           ---------- ---------- -------
           ---------- ---------- -------
           ---------- ---------- -------
           ---------- ---------- -------
           ---------- ---------- -------
           ---------- ---------- -------
           ---------- ---------- -------
           ---------- ---------- -------
           ---------- ---------- -------
           ---------- ---------- -------
           ---------- ---------- -------
           ---------- ---------- -------
           ---------- ---------- -------
           ---------- ---------- -------
           ---------- ---------- -------
           ---------- ---------- -------
           ---------- ---------- -------
           ---------- ---------- -------
           ---------- ---------- -------
           ---------- ---------- -------
           ---------- ---------- -------
           ---------- ---------- -------
           ---------- ---------- -------
           ---------- ---------- -------
           ---------- ---------- -------
           ---------- ---------- -------
           ---------- ---------- -------
           ---------- ---------- -------
           ---------- ---------- -------
           ---------- ---------- -------
           ---------- ---------- -------
           ---------- ---------- -------
           ---------- ---------- -------
           ---------- ---------- -------
           ---------- ---------- -------
           ---------- ---------- -------
           ---------- ---------- -------
           ---------- ---------- -------
           ---------- ---------- -------
           ---------- ---------- -------
           ---------- ---------- -------
           ---------- ---------- -------
           ---------- ---------- -------
           ---------- ---------- -------
           ---------- ---------- -------
           ---------- ---------- -------
           ---------- ---------- -------
           ---------- ---------- -------
           ---------- ---------- -------
           ---------- ---------- -------
           ---------- ---------- -------
           ---------- ---------- -------
           ---------- ---------- -------
           ---------- ---------- -------
           ---------- ---------- -------
           ---------- ---------- -------
           ---------- ---------- -------
           ---------- ---------- -------
           ---------- ---------- -------
           ---------- ---------- -------
           ---------- ---------- -------
           ---------- ---------- -------
           ---------- ---------- -------
           ---------- ---------- -------
           ---------- ---------- -------
           ---------- ---------- -------
           ---------- ---------- -------
           ---------- ---------- -------
           ---------- ---------- -------
           ---------- ---------- -------
           ---------- ---------- -------
           ---------- ---------- -------
           ---------- ---------- -------
           ---------- ---------- -------
           ---------- ---------- -------
           ---------- ---------- -------
           ---------- ---------- -------
           ---------- ---------- -------
           ---------- ---------- -------
           ---------- ---------- -------
           ---------- ---------- -------
           ---------- ---------- -------
           ---------- ---------- -------
           ---------- ---------- -------
           ---------- ---------- -------
           ---------- ---------- -------
           ---------- ---------- -------
           ---------- ---------- -------
           ---------- ---------- -------
           ---------- ---------- -------
           ---------- ---------- -------
           ---------- ---------- -------
           ---------- ---------- -------
           ---------- ---------- -------
           ---------- ---------- -------
           ---------- ---------- -------
           ---------- ---------- -------
           ---------- ---------- -------
           ---------- ---------- -------
           ---------- ---------- -------
           ---------- ---------- -------
           ---------- ---------- -------
           ---------- ---------- -------
           ---------- ---------- -------
           ---------- ---------- -------
           ---------- ---------- -------
           ---------- ---------- -------
           ---------- ---------- -------
           ---------- ---------- -------
           ---------- ---------- -------
           ---------- ---------- -------
           ---------- ---------- -------
           ---------- ---------- -------
           ---------- ---------- -------
           ---------- ---------- -------
           ---------- ---------- -------
           ---------- ---------- -------
           ---------- ---------- -------
           ---------- ---------- -------
           ---------- ---------- -------
           ---------- ---------- -------
           ---------- ---------- -------
           ---------- ---------- -------
           ---------- ---------- -------
           ---------- ---------- -------
           ---------- ---------- -------
           ---------- ---------- -------
           ---------- ---------- -------
           ---------- ---------- -------
           ---------- ---------- -------
           ---------- ---------- -------
           ---------- ---------- -------
           ---------- ---------- -------
           ---------- ---------- -------
           ---------- ---------- -------
           ---------- ---------- -------
           ---------- ---------- -------
           ---------- ---------- -------
           ---------- ---------- -------
           ---------- ---------- -------
           ---------- ---------- -------
           ---------- ---------- -------
           ---------- ---------- -------
           ---------- ---------- -------
           ---------- ---------- -------
           ---------- ---------- -------
           ---------- ---------- -------
           ---------- ---------- -------
           ---------- ---------- -------
           ---------- ---------- -------
           ---------- ---------- -------
           ---------- ---------- -------
           ---------- ---------- -------
           ---------- ---------- -------
           ---------- ---------- -------
           ---------- ---------- -------
           ---------- ---------- -------
           ---------- ---------- -------
           ---------- ---------- -------
           ---------- ---------- -------
           ---------- ---------- -------
           ---------- ---------- -------
           ---------- ---------- -------
           ---------- ---------- -------
           ---------- ---------- -------
           ---------- ---------- -------
           ---------- ---------- -------
           ---------- ---------- -------
           ---------- ---------- -------
           ---------- ---------- -------
           ---------- ---------- -------
           ---------- ---------- -------
           ---------- ---------- -------
           ---------- ---------- -------
           ---------- ---------- -------
           ---------- ---------- -------
           ---------- ---------- -------
           ---------- ---------- -------
           ---------- ---------- -------
           ---------- ---------- -------
           ---------- ---------- -------
           ---------- ---------- -------
           ---------- ---------- -------
           ---------- ---------- -------
           ---------- ---------- -------
           ---------- ---------- -------
           ---------- ---------- -------
           ---------- ---------- -------
           ---------- ---------- -------
           ---------- ---------- -------
           ---------- ---------- -------
           ---------- ---------- -------
           ---------- ---------- -------
           ---------- ---------- -------
           ---------- ---------- -------
           ---------- ---------- -------
           ---------- ---------- -------
           ---------- ---------- -------
           ---------- ---------- -------
           ---------- ---------- -------
           ---------- ---------- -------
           ---------- ---------- -------
           ---------- ---------- -------
           ---------- ---------- -------
           ---------- ---------- -------
           ---------- ---------- -------
           ---------- ---------- -------
           ---------- ---------- -------
           ---------- ---------- -------
           ---------- ---------- -------
           ---------- ---------- -------
           ---------- ---------- -------
           ---------- ---------- -------
           ---------- ---------- -------
           ---------- ---------- -------
           ---------- ---------- -------
           ---------- ---------- -------
           ---------- ---------- -------
           ---------- ---------- -------
           ---------- ---------- -------
           ---------- ---------- -------
           ---------- ---------- -------
           ---------- ---------- -------
           ---------- ---------- -------
           ---------- ---------- -------
           ---------- ---------- -------
           ---------- ---------- -------
           ---------- ---------- -------
           ---------- ---------- -------
           ---------- ---------- -------
           ---------- ---------- -------
           ---------- ---------- -------
           ---------- ---------- -------
           ---------- ---------- -------
           ---------- ---------- -------
           ---------- ---------- -------
           ---------- ---------- -------
           ---------- ---------- -------
           ---------- ---------- -------
           ---------- ---------- -------
           ---------- ---------- -------
           ---------- ---------- -------
           ---------- ---------- -------
           ---------- ---------- -------
           ---------- ---------- -------
           ---------- ---------- -------
           ---------- ---------- -------
           ---------- ---------- -------
           ---------- ---------- -------
           ---------- ---------- -------
           ---------- ---------- -------
           ---------- ---------- -------
           ---------- ---------- -------
           ---------- ---------- -------
           ---------- ---------- -------
           ---------- ---------- -------
           ---------- ---------- -------
           ---------- ---------- -------
           ---------- ---------- -------
           ---------- ---------- -------
           ---------- ---------- -------
           ---------- ---------- -------
           ---------- ---------- -------
           ---------- ---------- -------
           ---------- ---------- -------
           ---------- ---------- -------
           ---------- ---------- -------
           ---------- ---------- -------
           ---------- ---------- -------
           ---------- ---------- -------
[truncated: 15,910 more chars]
