# Supplementary material for: Essential gene acquisition destabilizes plasmid inheritance
Source: PLoS Genet. 2021 Jul 12;17(7):e1009656. doi: 10.1371/journal.pgen.1009656 (PMC8297927; doi:10.1371/journal.pgen.1009656)
Supplement: S1 Data — (GZ) [file pgen.1009656.s029.tar.gz › Phylogenetic data/1480/1480.phy]

 31 380
28149284   MSYSTFRLGA NDATKEPMFL GQSVNVARYD QQKYRDFEKL IERQLSFFWR
32514636   MSYSTFRLGA NDATKEPMFL GQSVNVARYD QQKYRDFEKL IERQLSFFWR
33167061   MSYSTFRLGA NDATKEPMFL GQSVNVARYD QQKYRDFEKL IERQLSFFWR
33819099   MSYSTFRLGA NDATKEPMFL GQSVNVARYD QQKYRDFEKL IERQLSFFWR
34405568   MSYSTFRLGA NDATKEPMFL GQSVNVARYD QQKYRDFEKL IERQLSFFWR
34458552   MSYSTFRLGA NDATKEPMFL GQSVNVARYD QQKYRDFEKL IERQLSFFWR
35108656   MSYSTFRLGA NDATKEPMFL GQSVNVARYD QQKYRDFEKL IERQLSFFWR
35134971   MSYSTFRLGA NDATKEPMFL GQSVNVARYD QQKYRDFEKL IERQLSFFWR
35182884   MSYSTFRLGA NDATKEPMFL GQSVNVARYD QQKYRDFEKL IERQLSFFWR
35294396   MSYSTFRLGA NDATKEPMFL GQSVNVARYD QQKYRDFEKL IERQLSFFWR
35812651   MSYSTFRLGA NDATKEPMFL GQSVNVARYD QQKYRDFEKL IERQLSFFWR
35831334   MSYSTFRLGA NDATKEPMFL GQSVNVARYD QQKYRDFEKL IERQLSFFWR
36101863   MSYSTFRLGA NDATKEPMFL GQSVNVARYD QQKYRDFEKL IERQLSFFWR
36275926   MSYSTFRLGA NDATKEPMFL GQSVNVARYD QQKYRDFEKL IERQLSFFWR
36285139   MSYSTFRLGA NDATKEPMFL GQSVNVARYD QQKYRDFEKL IERQLSFFWR
36954932   MSYSTFRLGA NDATKEPMFL GQSVNVARYD QQKYRDFEKL IERQLSFFWR
37128088   MSYSTFRLGA NDATKEPMFL GQSVNVARYD QQKYRDFEKL IERQLSFFWR
37388174   MSYSTFRLGA NDATKEPMFL GQSVNVARYD QQKYRDFEKL IERQLSFFWR
37393380   MSYSTFRLGA NDATKEPMFL GQSVNVARYD QQKYRDFEKL IERQLSFFWR
37658619   MSYSTFRLGA NDATKEPMFL GQSVNVARYD QQKYRDFEKL IERQLSFFWR
37649514   MAYTTFSQTK NDQLKEPMFF GQPVNVARYD QQKYDIFEKL IEKQLSFFWR
34918854   MAYTTFSQTK NDQLKEPMFF GQPVNVARYD QQKYDIFEKL IEKQLSFFWR
9163808    MAYTTFSQTK NDQLKEPMFF GQPVNVARYD QQKYEIFEKL IEKQLSFFWR
37656170   MAYTTFSQTK NDQLKEPMFF GQPVNVARYD QQKYDIFEKL IEKQLSFFWR
25303768   MAYTTFSQTK NDQLKEPMFF GQPVNVARYD QQKYDIFEKL IEKQLSFFWR
32998406   MAYTTFSQTK NDQLKEPMFF GQPVNVARYD QQKYDIFEKL IEKQLSFFWR
37646531   MAYTTFSQTK NDQLKEPMFF GQPVNVARYD QQKYDIFEKL IEKQLSFFWR
36879484   MTYTTFSQTK NDQLKEPMFF GQPVNVARYD QQKYDIFEKL IEKQLSFFWR
37208579   MAYTTFSQTK NDQLKEPMFF GQPVNVARYD QQKYDIFEKL IEKQLSFFWR
17274045   MAYTTFSQTK NDQLKEPMFF GQPVNVARYD QQKYDIFEKL IEKQLSFFWR
18616517   MAYTTFSQTK NDQLKEPMFF GQPVNVARYD QQKYDIFEKL IEKQLSFFWR

           PEEVDISSDR IDFNTKLRDH ERHIFLSNLR YQTLLDSVQG RSPNATLLPL
           PEEVDISSDR IDFNTKLRDH ERHIFLSNLR YQTLLDSVQG RSPNATLLPL
           PEEVDISSDR IDFNTKLRDH ERHIFLSNLR YQTLLDSVQG RSPNATLLPL
           PEEVDISSDR IDFNTKLRDH ERHIFLSNLR YQTLLDSVQG RSPNATLLPL
           PEEVDISSDR IDFNTKLRDH ERHIFLSNLR YQTLLDSVQG RSPNATLLPL
           PEEVDISSDR IDFNTKLRDH ERHIFLSNLR YQTLLDSVQG RSPNATLLPL
           PEEVDISSDR IDFNTKLRDH ERHIFLSNLR YQTLLDSVQG RSPNATLLPL
           PEEVDISSDR IDFNTKLRDH ERHIFLSNLR YQTLLDSVQG RSPNATLLPL
           PEEVDISSDR IDFNTKLRDH ERHIFLSNLR YQTLLDSVQG RSPNATLLPL
           PEEVDISSDR IDFNTKLRDH ERHIFLSNLR YQTLLDSVQG RSPNATLLPL
           PEEVDISSDR IDFNTKLRDH ERHIFLSNLR YQTLLDSVQG RSPNATLLPL
           PEEVDISSDR IDFNTKLRDH ERHIFLSNLR YQTLLDSVQG RSPNATLLPL
           PEEVDISSDR IDFNTKLRDH ERHIFLSNLR YQTLLDSVQG RSPNATLLPL
           PEEVDISSDR IDFNTKLRDH ERHIFLSNLR YQTLLDSVQG RSPNATLLPL
           PEEVDISSDR IDFNTKLRDH ERHIFLSNLR YQTLLDSVQG RSPNATLLPL
           PEEVDISSDR IDFNTKLRDH ERHIFLSNLR YQTLLDSVQG RSPNATLLPL
           PEEVDISSDR IDFNTKLRDH ERHIFLSNLR YQTLLDSVQG RSPNATLLPL
           PEEVDISSDR IDFNTKLRDH ERHIFLSNLR YQTLLDSVQG RSPNATLLPL
           PEEVDISSDR IDFNTKLRDH ERHIFLSNLR YQTLLDSVQG RSPNATLLPL
           PEEVDISSDR IDFNTKLRDH ERHIFLSNLR YQTLLDSVQG RSPNATLLPL
           PEEVDVSRDR IDYQA-LPEH EKHIFISNLK YQTLLDSIQG RSPNVALLPL
           PEEVDVSRDR IDYQA-LPEH EKHIFISNLK YQTLLDSIQG RSPNVALLPL
           PEEVDVSRDR IDYQA-LPEH EKHIFISNLK YQTLLDSIQG RSPNVALLPL
           PEEVDVSRDR IDYQA-LPEH EKHIFISNLK YQTLLDSIQG RSPNVALLPL
           PEEVDVSRDR IDYQA-LPEH EKHIFISNLK YQTLLDSIQG RSPNVALLPL
           PEEVDVSRDR IDYQA-LPEH EKHIFISNLK YQTLLDSIQG RSPNVALLPL
           PEEVDVSRDR IDYQA-LPEH EKHIFISNLK YQTLLDSIQG RSPNVALLPL
           PEEVDVSRDR IDYQA-LPEH EKHIFISNLK YQTLLDSIQG RSPNVALLPL
           PEEVDVSRDR IDYQA-LPEH EKHIFISNLK YQTLLDSIQG RSPNVALLPL
           PEEVDVSRDR IDYQA-LPEH EKHIFISNLK YQTLLDSIQG RSPNVALLPL
           PEEVDVSRDR IDYQA-LPEH EKHIFISNLK YQTLLDSIQG RSPNVALLPL

           ISIPELETWV ETWSFSETIH SRSYTHIIRG MVDDPSIVFD GIVTDEEIIN
           ISIPELETWV ETWSFSETIH SRSYTHIIRG MVDDPSIVFD GIVTDEEIIN
           ISIPELETWV ETWSFSETIH SRSYTHIIRG MVDDPSIVFD GIVTDEEIIN
           ISIPELETWV ETWSFSETIH SRSYTHIIRG MVDDPSIVFD GIVTDEEIIN
           ISIPELETWV ETWSFSETIH SRSYTHIIRG MVDDPSIVFD GIVTDEEIIN
           ISIPELETWV ETWSFSETIH SRSYTHIIRG MVDDPSIVFD GIVTDEEIIN
           ISIPELETWV ETWSFSETIH SRSYTHIIRG MVDDPSIVFD GIVTDEEIIN
           ISIPELETWV ETWSFSETIH SRSYTHIIRG MVDDPSIVFD GIVTDEEIIN
           ISIPELETWV ETWSFSETIH SRSYTHIIRG MVDDPSIVFD GIVTDEEIIN
           ISIPELETWV ETWSFSETIH SRSYTHIIRG MVDDPSIVFD GIVTDEEIIN
           ISIPELETWV ETWSFSETIH SRSYTHIIRG MVDDPSIVFD GIVTDEEIIN
           ISIPELETWV ETWSFSETIH SRSYTHIIRG MVDDPSIVFD GIVTDEEIIN
           ISIPELETWV ETWSFSETIH SRSYTHIIRG MVDDPSIVFD GIVTDEEIIN
           ISIPELETWV ETWSFSETIH SRSYTHIIRG MVDDPSIVFD GIVTDEEIIN
           ISIPELETWV ETWSFSETIH SRSYTHIIRG MVDDPSIVFD GIVTDEEIIN
           ISIPELETWV ETWSFSETIH SRSYTHIIRG MVDDPSIVFD GIVTDAEIIN
           ISIPELETWV ETWSFSETIH SRSYTHIIRG MVDDPSIVFD GIVTDEEIIN
           ISIPELETWV ETWSFSETIH SRSYTHIIRG MVDDPSIVFD GIVTDEEIIN
           ISIPELETWV ETWSFSETIH SRSYTHIIRG MVDDPSIVFD GIVTDEEIIN
           ISIPELETWV ETWSFSETIH SRSYTHIIRG MVDDPSIVFD GIVTDEEIIN
           ISIPELETWV ETWAFSETIH SRSYTHIIRN IVNDPSVVFD DIVTNEQIQK
           ISIPELETWV ETWAFSETIH SRSYTHIIRN IVNDPSVVFD DIVTNEQIQK
           ISIPELETWV ETWAFSETIH SRSYTHIIRN IVNDPSVVFD DIVTNEQIQK
           ISIPELETWV ETWAFSETIH SRSYTHIIRN IVNDPSVVFD DIVTNEQIQK
           ISIPELETWV ETWAFSETIH SRSYTHIIRN IVNDPSVVFD DIITNEQIQK
           ISIPELETWV ETWAFSETIH SRSYTHIIRN IVNDPSVVFD DIVTNEQIQK
           ISIPELETWV ETWAFSETIH SRSYTHIIRN IVNDPSVVFD DIVTNEQIQK
           ISIPELETWV ETWAFSETIH SRSYTHIIRN IVNDPSVVFD DIVTNEQIQK
           ISLPELETWV ETWAFSETIH SRSYTHIIRN IVNDPSVVFD DIVTNEQIQK
           ISIPELETWV ETWAFSETIH SRSYTHIIRN IVNDPSVVFD DIVTNEQIQK
           ISIPELETWV ETWAFSETIH SRSYTHIIRN IVNDPSVVFD DIVTNEQIQK

           RAISISAEYD RLYGMTCERQ SLGEKEFERL YVNEYGWEPY PLHRQLFRTL
           RAISISAEYD RLYGMTCQRQ SLGEKEFERL YVNEYGWEPY PLHRQLFRTL
           RAISISAEYD RLYGMTCERQ SLGEKEFERL YVNEYGWEPY PLHRQLFRTL
           RAISISAEYD RLYGMTCERQ SLGEKEFERL YVNEYGWEPY PLHRQLFRTL
           RAISISAEYD RLYGMTCERQ SLGEKEFERL YVNEYGWEPY PLHRQLFRTL
           RAISISAEYD RLYGMTCERQ SLGEKEFERL YVNEYGWEPY PLHRQLFRTL
           RAISISAEYD RLYGMTCERQ SLGEKEFERL YVNEYGWEPY PLHRQLFRTL
           RAISISAEYD RLYGMTCERQ SLGEKEFERL YVNEYGWEPY PLHRQLFRTL
           RAISISAEYD RLYGMTCERQ SLGEKEFERL YVNEYGWEPY PLHRQLFRTL
           RAISISAEYD RLYGMTCERQ SLGEKEFERL YVNEYGWEPY PLHRQLFRTL
           RAISISAEYD RLYGMTCERQ SLGEKEFERL YVNEYGWEPY PLHRQLFRTL
           RAISISAEYD RLYGMTCERQ SLGEKEFERL YVNEYGWEPY PLHRQLFRTL
           RAISISAEYD RLYGMTCERQ SLGEKEFERL YVNEYGWEPY PLHRQLFRTL
           RAISISAEYD RLYGMTCERQ SLGEKEFERL YVNEYGWEPY PLHRQLFRTL
           RAISISAEYD RLYGMTCERQ SLGEKEFERL YVNEYGWEPY PLHRQLFRTL
           RAISISAEYD RLYGMTCDRQ SLGEKEFERL YVNEYGWEPY PLHRQLFRTL
           RAISISAEYD RLYGMTCERQ SLGEKEFERL YVNEYGWEPY PLHRQLFRTL
           RAISISAEYD RLYGMTCERQ SLGEKEFERL YVNEYGWEPY PLHRQLFRTL
           RAISISAEYD RLYGMTCERQ SLGEKEFERL YVNEYGWEPY PLHRQLFRTL
           RAISISAEYD RLYGMTCERQ SLGEKEFERL YVNEYGWEPY PLHRQLFRTL
           RAEGISSYYD ELIEMTCYWH LLGEGT-HTV NGKTVTVSLR ELKKKLYLCL
           RAEGISSYYD ELIEMTSYWH LLGEGT-HTV NGKTVTVSLR ELKKKLYLCL
           RAEGISAYYD ELIEMTSYWH LLGEGT-HTV NGKTVTVSLR ELKKKLYLCL
           RAEGISSYYD ELIEMTSYWH LLGEGT-HTV NGKTVTVSLR ELKKKLYLCL
           RAEGISSYYD ELIEMTSYWH LLGEGT-HTV NGKTVTVSLR ELKKKLYLCL
           RAEGISSYYD ELIEMTSYWH LLGEGT-HTV NGKTVTVSLR ELKKKLYLCL
           RAEGISSYYD ELIEMTSYWH LLGEGT-HTV NGKTVTVSLR ELKKKLYLCL
           RAEGISSYYD ELIEMTSYWH LLGEGT-HTV NGKTVTVSLR ELKKKLYLCL
           RAEGISSYYD ELIEMTSYWH LLGEGT-HTV NGKTVTVSLR ELKKKLYLCL
           RAEGISRYYD ELIEMTSYWH LLGEGT-HTV NGKTVTVSLR ELKKKLYLCL
           RAEGISRYYD ELIEMTSYWH LLGEGT-HTV NGKTVTVSLR ELKKKLYLCL

           VSINALEAIR FYVSFACTFA FGERKLLEGN TKIMRFIARD EALHCEGTER
           VSINALEAIR FYVSFACTFA FGERKLLEGN TKIMRFIARD EALHCEGTER
           VSINALEAIR FYVSFACTFA FGERKLLEGN TKIMRFIARD EALHCEGTER
           VSINALEAIR FYVSFACTFA FGERKLLEGN TKIMRFIARD EALHCEGTER
           VSINALEAIR FYVSFACTFA FGERKLLEGN TKIMRFIARD EALHCEGTER
           VSINALEAIR FYVSFACTFA FGERKLLEGN TKIMRFIARD EALHCEGTER
           VSINALEAIR FYVSFACTFA FGERKLLEGN TKIMRFIARD EALHCEGTER
           VSINALEAIR FYVSFACTFA FGERKLLEGN TKIMRFIARD EALHCEGTER
           VSINALEAIR FYVSFACTFA FGERKLLEGN TKIMRFIARD EALHCEGTER
           VSINALEAIR FYVSFACTFA FGERKLLEGN TKIMRFIARD EALHCEGTER
           VSINALEAIR FYVSFACTFA FGERKLLEGN TKIMRFIARD EALHCEGTER
           VSINALEAIR FYVSFACTFA FGERKLLEGN TKIMRFIARD EALHCEGTER
           VSINALEAIR FYVSFACTFA FGERKLLEGN TKIMRFIARD EALHCEGTER
           VSINALEAIR FYVSFACTFA FGERKLLEGN TKIMRFIARD EALHCEGTER
           VSINALEAIR FYVSFACTFA FGERKLLEGN TKIMRFIARD EALHCEGTER
           VSINALEAIR FYVSFACTFA FGERKLLEGN TKIMRFIARD EALHCEGTER
           VSINALEAIR FYVSFACTFA FGERKLLEGN TKIMRFIARD EALHCEGTER
           VSINALEAIR FYVSFACTFA FGERKLLEGN TKIMRFIARD EALHCEGTER
           VSINALEAIR FYVSFACTFA FGERKLLEGN TKIMRFIARD EALHCEGTER
           VSINALEAIR FYVSFACTFA FGERKLLEGN TKIMRFIARD EALHCEGTER
           MSVNALEAIR FYVSFACSFA FAERELMEGN AKIIRLIARD EALHLTGTQH
           MSVNALEAIR FYVSFACSFA FAERELMEGN AKIIRLIARD EALHLTGTQH
           MSVNALEAIR FYVSFACSFA FAERELMEGN AKIIRLIARD EALHLTGTQH
           MSVNALEAIR FYVSFACSFA FAERELMEGN AKIIRLIARD EALHLTGTQH
           MSVNALEAIR FYVSFACSFA FAERELMEGN AKIIRLIARD EALHLTGTQH
           MSVNALEAIR FYVSFACSFA FAERELMEGN AKIIRLIARD EALHLTGTQH
           MSVNALEAIR FYVSFACSFA FAERELMEGN AKIIRLIARD EALHLTGTQH
           MSVNALEAIR FYVSFACSFA FAERELMEGN AKIIRLIARD EALHLTGTQH
           MSVNALEAIR FYVSFACSFA FAERELMEGN AKIIRLIARD EALHLTGTQH
           MSVNALEAIR FYVSFACSFA FAERELMEGN AKIIRLIARD EALHLTGTQH
           MSVNALEAIR FYVSFACSFA FAERELMEGN AKIIRLIARD EALHLTGTQN

           MIRFMRTGRE GLLWKEIAAD EENVIYDTMK SVAEQEMNWA EYLFKDGSMI
           MIRFMRTGRE GLLWKEIAAD EENVIYDTMK SVAEQEMNWA DYLFKDGSMI
           MIRFMRTGRE GLLWKEIAAD EENVIYDTMK SVAEQEMNWA DYLFKDGSMI
           MIRFMRTGRE GLLWKEIAAD EENVIYDTMK SVAEQEMNWA DYLFKDGSMI
           MIRFMRTGRE GLLWKEIAAD EENVIYDTMK SVAEQEMNWA DYLFKDGSMI
           MIRFMRTGRE GLLWKEIAAD EENVIYDTMK SVAEQEMNWA DYLFKDGSMI
           MIRFMRTGRE GLLWKEIAAD EENVIYDTMK SVAEQEMNWA DYLFKDGSMI
           MIRFMRTGRE GLLWKEIAAD EENVIYDTMK SVAEQEMNWA DYLFKDGSMI
           MIRFMRTGRE GLLWKEIAAD EENVIYDTMK SVAEQEMNWA DYLFKDGSMI
           MIRFMRTGRE GLLWKEIAAD EENVIYDTMK SVAEQEMNWA DYLFKDGSMI
           MIRFMRTGRE GLLWKEIAAD EENVIYDTMK SVAEQEMNWA EYLFKDGSMI
           MIRFMRTGRE GLLWKEIAAD EENVIYDTMK SVAEQEMNWA DYLFKDGSMI
           MIRFMRTGRE GLLWKEIAAD EENVIYDTMK SVAEQEMNWA DYLFKDGSMI
           MIRFMRTGRE GLLWKEIAAD EENVIYDTMK SVAEQEMNWA DYLFKDGSMI
           MIRFMRTGRE GLLWKEIAAD EENVIYDTMK SVAEQEMNWA DYLFKDGSMI
           MIRFMRTGRE GLLWKEIAAD EENVIYDTMK SVAEQEMNWA DYLFKDGSMI
           MIRFMRTGRE GLLWKEIAAD EENVIYDTMK SVAEQEMNWA DYLFKDGSMI
           MIRFMRTGRE GLLWKEIAAD EENVIYDTMK SVAEQEMNWA DYLFKDGSMI
           MIRFMRTGRE GLLWKEIAAD EENVIYDTMK SVAEQEMNWA DYLFKDGSMI
           MIRFMRTGRE GLLWKEIAAD EENVIYDTMK SVAEQEMNWA DYLFKDGSMI
           MLNLLRSGAD DPEMAEIAEE CKQECYDLFV QAAQQEKDWA DYLFRDGSMI
           MLNLLRSGAD DPEMAEIAEE CKQECYDLFV QAAQQEKNWA DYLFRDGSMI
           MLNLLRSGAD DPEMAEIAEE CKQECYDLFV QAAQQEKDWA DYLFRDGSMI
           MLNLLRSGAD DPEMAEIAEE CKQECYDLFV QAAQQEKDWA DYLFRDGSMI
           MLNLLRSGAD DPEMAEIAEE CKQECYDLFV QAAQQEKDWA DYLFRDGSMI
           MLNLLRSGAD DPEMAEIAEE CKQECYDLFV QAAQQEKDWA DYLFRDGSMI
           MLNLLRSGAD DPEMAEIAEE CKQECYDLFV QAAQQEKDWA DYLFRDGSMI
           MLNLLRSGAD DPEMAEIAEE CKQECYDLFV QAAQQEKDWA DYLFRDGSMI
           MLNLLRSGAD DPEMAEIAEE CKQECYDLFV QAAQQEKDWA DYLFRDGSMI
           MLNLLRSGAD DPEMAEIAEE CKQECYDLFV QAAQQEKDWA DYLFRDGSMI
           MLNLLRSGAD DPEMAEIAEE CKQECYDLFV QAAQQEKDWA DYLFRDGSMI

           GLNADILKTY VKYRTNLAMN RLGLKALFPE VTTDPLVWMN KWLLTDTLQI
           GLNADILKTY VKYRTNLAMN RLGLKALFPE VTTDPLVWMN KWLLTDTLQI
           GLNADILKTY VKYRTNLAMN RLGLKALFPE VTTDPLVWMN KWLLTDTLQI
           GLNADILKTY VKYRTNLAMN RLGLKALFPE VTTDPLVWMN KWLLTDTLQI
           GLNADILKTY VKYRTNLAMN RLGLKALFPE VTTDPLVWMN KWLLTDTLQI
           GLNADILKTY VKYRTNLAMN RLGLKALFPE VTTDPLVWMN KWLLTDTLQI
           GLNADILKTY VKYRTNLAMN RLGLKALFPE VTTDPLVWMN KWLLTDTLQI
           GLNADILKTY VKYRTNLAMN RLGLKALFPE VTTDPLVWMN KWLLTDTLQI
           GLNADILKTY VKYRTNLAMN RLGLKALFPE VTTDPLVWMN KWLLTDTLQI
           GLNADILKTY VKYRTNLAMN RLGLKALFPE VTTDPLVWMN KWLLTDTLQI
           GLNADILKTY VKYRTNLAMN RLGLKALFPE VTTDPLVWMN KWLLTDTLQI
           GLNADILKTY VKYRTNLAMN RLGLKALFPE VTTDPLVWMN KWLLTDTLQI
           GLNADILKTY VKYRTNLAMN RLGLKALFPE VTTDPLVWMN KWLLTDTLQI
           GLNADILKTY VKYRTNLAMN RLGLKALFPE VTTDPLVWMN KWLLTDTLQI
           GLNADILKTY VKYRTNLAMN RLGLKALFPE VTTDPLVWMN KWLLTDTLQI
           GLNADILKTY VKYRTNLAMN RLGLKALFPE VTTDPLVWMN KWLLTDTLQI
           GLNADILKTY VKYRTNLAMN RLGLKALFPE VTTDPLVWMN KWLLTDTLQI
           GLNADILKTY VKYRTNLAMN RLGLKALFPE VTTDPLVWMN KWLLTDTLQI
           GLNADILKTY VKYRTNLAMN RLGLKALFPE VTTDPLVWMN KWLLTDTLQI
           GLNADILKTY VKYRTNLAMN RLGLKALFPE VTTDPLIWMN KWLLTDTLQI
           GLNKDILCQY VEYITNIRMQ AVGLDLPF-Q TRSNPIPWIN TWLVSDNVQV
           GLNKDILCQY VEYITNIRMQ AVGLDLPF-Q TRSNPIPWIN TWLVSDNVQV
           GLNKDILCQY VEYITNIRMQ AVGLDLPF-Q TRSNPIPWIN TWLVSDNVQV
           GLNKDILCQY VEYITNIRMQ AVGLDLPF-Q TRSNPIPWIN TWLVSDNVQV
           GLNKDILCQY VEYITNIRMQ AVGLDLPF-Q TRSNPIPWIN TWLVSDNVQV
           GLNKDILCQY VEYITNIRMQ AVGLDLPF-Q KRSNPIPWIN TWLVSDNVQV
           GLNKDILCQY VEYITNIRMQ AVGLDLPF-Q TRSNPIPWIN TWLVSDNVQV
           GLNKDILCQY VEYITNIRMQ AVGLDLPF-Q TRSNPIPWIN TWLVSDNVQV
           GLNKDILCQY VEYITNIRMQ AVGLDLPF-Q TRSNPIPWIN TWLVSDNVQV
           GLNKDILCQY VEYITNIRMQ AVGLDLPF-Q TRSNPIPWIN TWLVSDNVQV
           GLNKDILCQY VEYITNIRMQ AVGLDLPF-Q TRSNPIPWIN TWLVSDNVQV

           APQEAEQSTY LVGQIDSTVD KASLSQFADL
           APQEAEQSTY LVGQIDSTVD KASLSQFADL
           APQEAEQSTY LVGQIDSTVD KASLSQFADL
           APQEAEQSTY LVGQIDSTVD KASLSQFADL
           APQEAEQSTY LVGQIDSTVD KASLSQFADL
           APQEAEQSTY LVGQIDSTVD KASLSQFADL
           APQEAEQSTY LVGQIDSTVD KASLSQFADL
           APQEAEQSTY LVGQIDSTVD KASLSQFADL
           APQEAEQSTY LVGQIDSTVD KASLSQFADL
           APQEAEQSTY LVGQIDSTVD KASLSQFADL
           APQEAEQSTY LVGQIDSTVD KASLSQFADL
           APQEAEQSTY LVGQIDSTVD KASLSQFADL
           APQEAEQSTY LVGQIDSTVD KASLSQFADL
           APQEAEQSTY LVGQIDSTVD KASLSQFADL
           APQEAEQSTY LVGQIDSTVD KASLSQFADL
           APQEAEQSTY LVGQIDSTVD KASLSQFADL
           APQEAEQSTY LVGQIDSTVD KASLSQFADL
           APQEAEQSTY LVGQIDSTVD KASLSQFADL
           APQEAEQSTY LVGQIDSTVD KASLSQFADL
           APQEAEQSTY LVGQIDSTVD KASLSQFADL
           APQEVEVSSY LVGQIDAEVD TDDLSNF-QL
           APQEVEVSSY LVGQIDSEVD TDDLSNF-QL
           APQEVEVSSY LVGQIDSEVD TDDLSNF-QL
           APQEVEVSSY LVGQIDSEVD TDDLSNF-QL
           APQEVEVSSY LVGQIDSEVD TDDLSNF-QL
           APQEVEVSSY LVGQIDSEVD TDDLSNF-QL
           APQEVEVSSY LVGQIDAEVD TDDLSNF-QL
           APQEVEVSSY LVGQIDAEVD TDDLSNF-QL
           APQEVEVSSY LVGQIDAEVD TDDLSNF-QL
           APQEVEVSSY LVGQIDAEVD TDDLSNF-QL
           APQEVEVSSY LVGQIDAEVD TDDLSNF-QL
