# Supplementary material for: Essential gene acquisition destabilizes plasmid inheritance
Source: PLoS Genet. 2021 Jul 12;17(7):e1009656. doi: 10.1371/journal.pgen.1009656 (PMC8297927; doi:10.1371/journal.pgen.1009656)
Supplement: S1 Data — (GZ) [file pgen.1009656.s029.tar.gz › Phylogenetic data/1480/1480.phy.treefile]

(28149284:0.0000022946,((((32514636:0.0000021002,(37649514:0.0000022628,(((34918854:0.0026096471,(((9163808:0.0052418193,25303768:0.0026110100):0.000002,37656170:0.0000022862):0.000002,32998406:0.0026207967):0.000002):0.002616,36879484:0.0026240821):0.000002,((37646531:0.0000020565,37208579:0.0026217462):0.000002,(17274045:0.0000020109,18616517:0.0026274394):0.002633):0.000002):0.002621):0.923698):0.002649,36954932:0.0053185626):0.000002,((((((((((((((33167061:0.0000000000,36101863:0.0000000000):0.000000,35294396:0.0000000000):0.000000,35831334:0.0000000000):0.000000,36275926:0.0000000000):0.000000,37388174:0.0000000000):0.000000,35182884:0.0000000000):0.000000,37128088:0.0000000000):0.000000,34405568:0.0000000000):0.000000,36285139:0.0000000000):0.000000,37393380:0.0000000000):0.000000,35134971:0.0000000000):0.000000,35108656:0.0000000000):0.000000,34458552:0.0000000000):0.000002,33819099:0.0000022862):0.000002):0.000002,37658619:0.0026530495):0.002653,35812651:0.0000020367);
