# Supplementary material for: Essential gene acquisition destabilizes plasmid inheritance
Source: PLoS Genet. 2021 Jul 12;17(7):e1009656. doi: 10.1371/journal.pgen.1009656 (PMC8297927; doi:10.1371/journal.pgen.1009656)
Supplement: S1 Data — (GZ) [file pgen.1009656.s029.tar.gz › Phylogenetic data/1480/1480.protein_info.txt]

28149284	WP_014962284.1	Escherichia coli O104:H4 str. 2009EL-2050	ribonucleotide-diphosphate reductase subunit beta	Plasmid
32514636	WP_061158068.1	Escherichia coli	ribonucleotide-diphosphate reductase subunit beta	Plasmid
33167061	WP_000122502.1	Escherichia coli	ribonucleotide-diphosphate reductase subunit beta	Plasmid
33819099	WP_000122502.1	Escherichia coli	ribonucleotide-diphosphate reductase subunit beta	Plasmid
34405568	WP_000122502.1	Escherichia coli	ribonucleotide-diphosphate reductase subunit beta	Plasmid
34458552	WP_000122502.1	Escherichia coli	ribonucleotide-diphosphate reductase subunit beta	Plasmid
35108656	WP_000122502.1	Escherichia coli	ribonucleotide-diphosphate reductase subunit beta	Plasmid
35134971	WP_000122502.1	Escherichia coli	ribonucleotide-diphosphate reductase subunit beta	Plasmid
35182884	WP_000122502.1	Escherichia coli	ribonucleotide-diphosphate reductase subunit beta	Plasmid
35294396	WP_000122502.1	Escherichia coli	ribonucleotide-diphosphate reductase subunit beta	Plasmid
35812651	WP_014962284.1	Escherichia coli O104:H4	ribonucleotide-diphosphate reductase subunit beta	Plasmid
35831334	WP_000122502.1	Escherichia coli	ribonucleotide-diphosphate reductase subunit beta	Plasmid
36101863	WP_000122502.1	Escherichia coli	ribonucleotide-diphosphate reductase subunit beta	Plasmid
36275926	WP_000122502.1	Escherichia coli O169:H41	ribonucleotide-diphosphate reductase subunit beta	Plasmid
36285139	WP_000122502.1	Escherichia coli	ribonucleotide-diphosphate reductase subunit beta	Plasmid
36954932	WP_103809002.1	Escherichia coli	ribonucleotide-diphosphate reductase subunit beta	Plasmid
37128088	WP_000122502.1	Escherichia coli	ribonucleotide-diphosphate reductase subunit beta	Plasmid
37388174	WP_000122502.1	Escherichia coli	ribonucleotide-diphosphate reductase subunit beta	Plasmid
37393380	WP_000122502.1	Escherichia coli	ribonucleotide-diphosphate reductase subunit beta	Plasmid
37658619	WP_094122499.1	Escherichia coli	ribonucleotide-diphosphate reductase subunit beta	Plasmid
37649514	WP_024177745.1	Escherichia coli	ribonucleotide-diphosphate reductase subunit beta	Chromosome
34918854	WP_025670353.1	Escherichia coli	ribonucleoside-diphosphate reductase 1 subunit beta	Chromosome
9163808	WP_000332038.1	Escherichia marmotae	ribonucleoside-diphosphate reductase 1 subunit beta	Chromosome
37656170	WP_000332037.1	Escherichia coli	ribonucleoside-diphosphate reductase 1 subunit beta	Chromosome
25303768	WP_024201852.1	Escherichia coli O55:H7 str. CB9615	ribonucleoside-diphosphate reductase 1 subunit beta	Chromosome
32998406	WP_001698392.1	Escherichia coli	ribonucleotide-diphosphate reductase subunit beta	Chromosome
37646531	WP_000332036.1	Escherichia coli	ribonucleotide-diphosphate reductase subunit beta	Chromosome
36879484	WP_106023080.1	Escherichia coli	ribonucleotide-diphosphate reductase subunit beta	Chromosome
37208579	WP_044805424.1	Escherichia coli	ribonucleotide-diphosphate reductase subunit beta	Chromosome
17274045	WP_000332034.1	Escherichia albertii	ribonucleotide-diphosphate reductase subunit beta	Chromosome
18616517	WP_103053737.1	Escherichia albertii	ribonucleotide-diphosphate reductase subunit beta	Chromosome
