# Supplementary material for: Essential gene acquisition destabilizes plasmid inheritance
Source: PLoS Genet. 2021 Jul 12;17(7):e1009656. doi: 10.1371/journal.pgen.1009656 (PMC8297927; doi:10.1371/journal.pgen.1009656)
Supplement: S1 Data — (GZ) [file pgen.1009656.s029.tar.gz › Phylogenetic data/1480/1480.faa]

>28149284
MSYSTFRLGANDATKEPMFLGQSVNVARYDQQKYRDFEKLIERQLSFFWRPEEVDISSDRIDFNTKLRDHERHIFLSNLRYQTLLDSVQGRSPNATLLPLISIPELETWVETWSFSETIHSRSYTHIIRGMVDDPSIVFDGIVTDEEIINRAISISAEYDRLYGMTCERQSLGEKEFERLYVNEYGWEPYPLHRQLFRTLVSINALEAIRFYVSFACTFAFGERKLLEGNTKIMRFIARDEALHCEGTERMIRFMRTGREGLLWKEIAADEENVIYDTMKSVAEQEMNWAEYLFKDGSMIGLNADILKTYVKYRTNLAMNRLGLKALFPEVTTDPLVWMNKWLLTDTLQIAPQEAEQSTYLVGQIDSTVDKASLSQFADL
>32514636
MSYSTFRLGANDATKEPMFLGQSVNVARYDQQKYRDFEKLIERQLSFFWRPEEVDISSDRIDFNTKLRDHERHIFLSNLRYQTLLDSVQGRSPNATLLPLISIPELETWVETWSFSETIHSRSYTHIIRGMVDDPSIVFDGIVTDEEIINRAISISAEYDRLYGMTCQRQSLGEKEFERLYVNEYGWEPYPLHRQLFRTLVSINALEAIRFYVSFACTFAFGERKLLEGNTKIMRFIARDEALHCEGTERMIRFMRTGREGLLWKEIAADEENVIYDTMKSVAEQEMNWADYLFKDGSMIGLNADILKTYVKYRTNLAMNRLGLKALFPEVTTDPLVWMNKWLLTDTLQIAPQEAEQSTYLVGQIDSTVDKASLSQFADL
>33167061
MSYSTFRLGANDATKEPMFLGQSVNVARYDQQKYRDFEKLIERQLSFFWRPEEVDISSDRIDFNTKLRDHERHIFLSNLRYQTLLDSVQGRSPNATLLPLISIPELETWVETWSFSETIHSRSYTHIIRGMVDDPSIVFDGIVTDEEIINRAISISAEYDRLYGMTCERQSLGEKEFERLYVNEYGWEPYPLHRQLFRTLVSINALEAIRFYVSFACTFAFGERKLLEGNTKIMRFIARDEALHCEGTERMIRFMRTGREGLLWKEIAADEENVIYDTMKSVAEQEMNWADYLFKDGSMIGLNADILKTYVKYRTNLAMNRLGLKALFPEVTTDPLVWMNKWLLTDTLQIAPQEAEQSTYLVGQIDSTVDKASLSQFADL
>33819099
MSYSTFRLGANDATKEPMFLGQSVNVARYDQQKYRDFEKLIERQLSFFWRPEEVDISSDRIDFNTKLRDHERHIFLSNLRYQTLLDSVQGRSPNATLLPLISIPELETWVETWSFSETIHSRSYTHIIRGMVDDPSIVFDGIVTDEEIINRAISISAEYDRLYGMTCERQSLGEKEFERLYVNEYGWEPYPLHRQLFRTLVSINALEAIRFYVSFACTFAFGERKLLEGNTKIMRFIARDEALHCEGTERMIRFMRTGREGLLWKEIAADEENVIYDTMKSVAEQEMNWADYLFKDGSMIGLNADILKTYVKYRTNLAMNRLGLKALFPEVTTDPLVWMNKWLLTDTLQIAPQEAEQSTYLVGQIDSTVDKASLSQFADL
>34405568
MSYSTFRLGANDATKEPMFLGQSVNVARYDQQKYRDFEKLIERQLSFFWRPEEVDISSDRIDFNTKLRDHERHIFLSNLRYQTLLDSVQGRSPNATLLPLISIPELETWVETWSFSETIHSRSYTHIIRGMVDDPSIVFDGIVTDEEIINRAISISAEYDRLYGMTCERQSLGEKEFERLYVNEYGWEPYPLHRQLFRTLVSINALEAIRFYVSFACTFAFGERKLLEGNTKIMRFIARDEALHCEGTERMIRFMRTGREGLLWKEIAADEENVIYDTMKSVAEQEMNWADYLFKDGSMIGLNADILKTYVKYRTNLAMNRLGLKALFPEVTTDPLVWMNKWLLTDTLQIAPQEAEQSTYLVGQIDSTVDKASLSQFADL
>34458552
MSYSTFRLGANDATKEPMFLGQSVNVARYDQQKYRDFEKLIERQLSFFWRPEEVDISSDRIDFNTKLRDHERHIFLSNLRYQTLLDSVQGRSPNATLLPLISIPELETWVETWSFSETIHSRSYTHIIRGMVDDPSIVFDGIVTDEEIINRAISISAEYDRLYGMTCERQSLGEKEFERLYVNEYGWEPYPLHRQLFRTLVSINALEAIRFYVSFACTFAFGERKLLEGNTKIMRFIARDEALHCEGTERMIRFMRTGREGLLWKEIAADEENVIYDTMKSVAEQEMNWADYLFKDGSMIGLNADILKTYVKYRTNLAMNRLGLKALFPEVTTDPLVWMNKWLLTDTLQIAPQEAEQSTYLVGQIDSTVDKASLSQFADL
>35108656
MSYSTFRLGANDATKEPMFLGQSVNVARYDQQKYRDFEKLIERQLSFFWRPEEVDISSDRIDFNTKLRDHERHIFLSNLRYQTLLDSVQGRSPNATLLPLISIPELETWVETWSFSETIHSRSYTHIIRGMVDDPSIVFDGIVTDEEIINRAISISAEYDRLYGMTCERQSLGEKEFERLYVNEYGWEPYPLHRQLFRTLVSINALEAIRFYVSFACTFAFGERKLLEGNTKIMRFIARDEALHCEGTERMIRFMRTGREGLLWKEIAADEENVIYDTMKSVAEQEMNWADYLFKDGSMIGLNADILKTYVKYRTNLAMNRLGLKALFPEVTTDPLVWMNKWLLTDTLQIAPQEAEQSTYLVGQIDSTVDKASLSQFADL
>35134971
MSYSTFRLGANDATKEPMFLGQSVNVARYDQQKYRDFEKLIERQLSFFWRPEEVDISSDRIDFNTKLRDHERHIFLSNLRYQTLLDSVQGRSPNATLLPLISIPELETWVETWSFSETIHSRSYTHIIRGMVDDPSIVFDGIVTDEEIINRAISISAEYDRLYGMTCERQSLGEKEFERLYVNEYGWEPYPLHRQLFRTLVSINALEAIRFYVSFACTFAFGERKLLEGNTKIMRFIARDEALHCEGTERMIRFMRTGREGLLWKEIAADEENVIYDTMKSVAEQEMNWADYLFKDGSMIGLNADILKTYVKYRTNLAMNRLGLKALFPEVTTDPLVWMNKWLLTDTLQIAPQEAEQSTYLVGQIDSTVDKASLSQFADL
>35182884
MSYSTFRLGANDATKEPMFLGQSVNVARYDQQKYRDFEKLIERQLSFFWRPEEVDISSDRIDFNTKLRDHERHIFLSNLRYQTLLDSVQGRSPNATLLPLISIPELETWVETWSFSETIHSRSYTHIIRGMVDDPSIVFDGIVTDEEIINRAISISAEYDRLYGMTCERQSLGEKEFERLYVNEYGWEPYPLHRQLFRTLVSINALEAIRFYVSFACTFAFGERKLLEGNTKIMRFIARDEALHCEGTERMIRFMRTGREGLLWKEIAADEENVIYDTMKSVAEQEMNWADYLFKDGSMIGLNADILKTYVKYRTNLAMNRLGLKALFPEVTTDPLVWMNKWLLTDTLQIAPQEAEQSTYLVGQIDSTVDKASLSQFADL
>35294396
MSYSTFRLGANDATKEPMFLGQSVNVARYDQQKYRDFEKLIERQLSFFWRPEEVDISSDRIDFNTKLRDHERHIFLSNLRYQTLLDSVQGRSPNATLLPLISIPELETWVETWSFSETIHSRSYTHIIRGMVDDPSIVFDGIVTDEEIINRAISISAEYDRLYGMTCERQSLGEKEFERLYVNEYGWEPYPLHRQLFRTLVSINALEAIRFYVSFACTFAFGERKLLEGNTKIMRFIARDEALHCEGTERMIRFMRTGREGLLWKEIAADEENVIYDTMKSVAEQEMNWADYLFKDGSMIGLNADILKTYVKYRTNLAMNRLGLKALFPEVTTDPLVWMNKWLLTDTLQIAPQEAEQSTYLVGQIDSTVDKASLSQFADL
>35812651
MSYSTFRLGANDATKEPMFLGQSVNVARYDQQKYRDFEKLIERQLSFFWRPEEVDISSDRIDFNTKLRDHERHIFLSNLRYQTLLDSVQGRSPNATLLPLISIPELETWVETWSFSETIHSRSYTHIIRGMVDDPSIVFDGIVTDEEIINRAISISAEYDRLYGMTCERQSLGEKEFERLYVNEYGWEPYPLHRQLFRTLVSINALEAIRFYVSFACTFAFGERKLLEGNTKIMRFIARDEALHCEGTERMIRFMRTGREGLLWKEIAADEENVIYDTMKSVAEQEMNWAEYLFKDGSMIGLNADILKTYVKYRTNLAMNRLGLKALFPEVTTDPLVWMNKWLLTDTLQIAPQEAEQSTYLVGQIDSTVDKASLSQFADL
>35831334
MSYSTFRLGANDATKEPMFLGQSVNVARYDQQKYRDFEKLIERQLSFFWRPEEVDISSDRIDFNTKLRDHERHIFLSNLRYQTLLDSVQGRSPNATLLPLISIPELETWVETWSFSETIHSRSYTHIIRGMVDDPSIVFDGIVTDEEIINRAISISAEYDRLYGMTCERQSLGEKEFERLYVNEYGWEPYPLHRQLFRTLVSINALEAIRFYVSFACTFAFGERKLLEGNTKIMRFIARDEALHCEGTERMIRFMRTGREGLLWKEIAADEENVIYDTMKSVAEQEMNWADYLFKDGSMIGLNADILKTYVKYRTNLAMNRLGLKALFPEVTTDPLVWMNKWLLTDTLQIAPQEAEQSTYLVGQIDSTVDKASLSQFADL
>36101863
MSYSTFRLGANDATKEPMFLGQSVNVARYDQQKYRDFEKLIERQLSFFWRPEEVDISSDRIDFNTKLRDHERHIFLSNLRYQTLLDSVQGRSPNATLLPLISIPELETWVETWSFSETIHSRSYTHIIRGMVDDPSIVFDGIVTDEEIINRAISISAEYDRLYGMTCERQSLGEKEFERLYVNEYGWEPYPLHRQLFRTLVSINALEAIRFYVSFACTFAFGERKLLEGNTKIMRFIARDEALHCEGTERMIRFMRTGREGLLWKEIAADEENVIYDTMKSVAEQEMNWADYLFKDGSMIGLNADILKTYVKYRTNLAMNRLGLKALFPEVTTDPLVWMNKWLLTDTLQIAPQEAEQSTYLVGQIDSTVDKASLSQFADL
>36275926
MSYSTFRLGANDATKEPMFLGQSVNVARYDQQKYRDFEKLIERQLSFFWRPEEVDISSDRIDFNTKLRDHERHIFLSNLRYQTLLDSVQGRSPNATLLPLISIPELETWVETWSFSETIHSRSYTHIIRGMVDDPSIVFDGIVTDEEIINRAISISAEYDRLYGMTCERQSLGEKEFERLYVNEYGWEPYPLHRQLFRTLVSINALEAIRFYVSFACTFAFGERKLLEGNTKIMRFIARDEALHCEGTERMIRFMRTGREGLLWKEIAADEENVIYDTMKSVAEQEMNWADYLFKDGSMIGLNADILKTYVKYRTNLAMNRLGLKALFPEVTTDPLVWMNKWLLTDTLQIAPQEAEQSTYLVGQIDSTVDKASLSQFADL
>36285139
MSYSTFRLGANDATKEPMFLGQSVNVARYDQQKYRDFEKLIERQLSFFWRPEEVDISSDRIDFNTKLRDHERHIFLSNLRYQTLLDSVQGRSPNATLLPLISIPELETWVETWSFSETIHSRSYTHIIRGMVDDPSIVFDGIVTDEEIINRAISISAEYDRLYGMTCERQSLGEKEFERLYVNEYGWEPYPLHRQLFRTLVSINALEAIRFYVSFACTFAFGERKLLEGNTKIMRFIARDEALHCEGTERMIRFMRTGREGLLWKEIAADEENVIYDTMKSVAEQEMNWADYLFKDGSMIGLNADILKTYVKYRTNLAMNRLGLKALFPEVTTDPLVWMNKWLLTDTLQIAPQEAEQSTYLVGQIDSTVDKASLSQFADL
>36954932
MSYSTFRLGANDATKEPMFLGQSVNVARYDQQKYRDFEKLIERQLSFFWRPEEVDISSDRIDFNTKLRDHERHIFLSNLRYQTLLDSVQGRSPNATLLPLISIPELETWVETWSFSETIHSRSYTHIIRGMVDDPSIVFDGIVTDAEIINRAISISAEYDRLYGMTCDRQSLGEKEFERLYVNEYGWEPYPLHRQLFRTLVSINALEAIRFYVSFACTFAFGERKLLEGNTKIMRFIARDEALHCEGTERMIRFMRTGREGLLWKEIAADEENVIYDTMKSVAEQEMNWADYLFKDGSMIGLNADILKTYVKYRTNLAMNRLGLKALFPEVTTDPLVWMNKWLLTDTLQIAPQEAEQSTYLVGQIDSTVDKASLSQFADL
>37128088
MSYSTFRLGANDATKEPMFLGQSVNVARYDQQKYRDFEKLIERQLSFFWRPEEVDISSDRIDFNTKLRDHERHIFLSNLRYQTLLDSVQGRSPNATLLPLISIPELETWVETWSFSETIHSRSYTHIIRGMVDDPSIVFDGIVTDEEIINRAISISAEYDRLYGMTCERQSLGEKEFERLYVNEYGWEPYPLHRQLFRTLVSINALEAIRFYVSFACTFAFGERKLLEGNTKIMRFIARDEALHCEGTERMIRFMRTGREGLLWKEIAADEENVIYDTMKSVAEQEMNWADYLFKDGSMIGLNADILKTYVKYRTNLAMNRLGLKALFPEVTTDPLVWMNKWLLTDTLQIAPQEAEQSTYLVGQIDSTVDKASLSQFADL
>37388174
MSYSTFRLGANDATKEPMFLGQSVNVARYDQQKYRDFEKLIERQLSFFWRPEEVDISSDRIDFNTKLRDHERHIFLSNLRYQTLLDSVQGRSPNATLLPLISIPELETWVETWSFSETIHSRSYTHIIRGMVDDPSIVFDGIVTDEEIINRAISISAEYDRLYGMTCERQSLGEKEFERLYVNEYGWEPYPLHRQLFRTLVSINALEAIRFYVSFACTFAFGERKLLEGNTKIMRFIARDEALHCEGTERMIRFMRTGREGLLWKEIAADEENVIYDTMKSVAEQEMNWADYLFKDGSMIGLNADILKTYVKYRTNLAMNRLGLKALFPEVTTDPLVWMNKWLLTDTLQIAPQEAEQSTYLVGQIDSTVDKASLSQFADL
>37393380
MSYSTFRLGANDATKEPMFLGQSVNVARYDQQKYRDFEKLIERQLSFFWRPEEVDISSDRIDFNTKLRDHERHIFLSNLRYQTLLDSVQGRSPNATLLPLISIPELETWVETWSFSETIHSRSYTHIIRGMVDDPSIVFDGIVTDEEIINRAISISAEYDRLYGMTCERQSLGEKEFERLYVNEYGWEPYPLHRQLFRTLVSINALEAIRFYVSFACTFAFGERKLLEGNTKIMRFIARDEALHCEGTERMIRFMRTGREGLLWKEIAADEENVIYDTMKSVAEQEMNWADYLFKDGSMIGLNADILKTYVKYRTNLAMNRLGLKALFPEVTTDPLVWMNKWLLTDTLQIAPQEAEQSTYLVGQIDSTVDKASLSQFADL
>37658619
MSYSTFRLGANDATKEPMFLGQSVNVARYDQQKYRDFEKLIERQLSFFWRPEEVDISSDRIDFNTKLRDHERHIFLSNLRYQTLLDSVQGRSPNATLLPLISIPELETWVETWSFSETIHSRSYTHIIRGMVDDPSIVFDGIVTDEEIINRAISISAEYDRLYGMTCERQSLGEKEFERLYVNEYGWEPYPLHRQLFRTLVSINALEAIRFYVSFACTFAFGERKLLEGNTKIMRFIARDEALHCEGTERMIRFMRTGREGLLWKEIAADEENVIYDTMKSVAEQEMNWADYLFKDGSMIGLNADILKTYVKYRTNLAMNRLGLKALFPEVTTDPLIWMNKWLLTDTLQIAPQEAEQSTYLVGQIDSTVDKASLSQFADL
>37649514
MAYTTFSQTKNDQLKEPMFFGQPVNVARYDQQKYDIFEKLIEKQLSFFWRPEEVDVSRDRIDYQALPEHEKHIFISNLKYQTLLDSIQGRSPNVALLPLISIPELETWVETWAFSETIHSRSYTHIIRNIVNDPSVVFDDIVTNEQIQKRAEGISSYYDELIEMTCYWHLLGEGTHTVNGKTVTVSLRELKKKLYLCLMSVNALEAIRFYVSFACSFAFAERELMEGNAKIIRLIARDEALHLTGTQHMLNLLRSGADDPEMAEIAEECKQECYDLFVQAAQQEKDWADYLFRDGSMIGLNKDILCQYVEYITNIRMQAVGLDLPFQTRSNPIPWINTWLVSDNVQVAPQEVEVSSYLVGQIDAEVDTDDLSNFQL
>34918854
MAYTTFSQTKNDQLKEPMFFGQPVNVARYDQQKYDIFEKLIEKQLSFFWRPEEVDVSRDRIDYQALPEHEKHIFISNLKYQTLLDSIQGRSPNVALLPLISIPELETWVETWAFSETIHSRSYTHIIRNIVNDPSVVFDDIVTNEQIQKRAEGISSYYDELIEMTSYWHLLGEGTHTVNGKTVTVSLRELKKKLYLCLMSVNALEAIRFYVSFACSFAFAERELMEGNAKIIRLIARDEALHLTGTQHMLNLLRSGADDPEMAEIAEECKQECYDLFVQAAQQEKNWADYLFRDGSMIGLNKDILCQYVEYITNIRMQAVGLDLPFQTRSNPIPWINTWLVSDNVQVAPQEVEVSSYLVGQIDSEVDTDDLSNFQL
>9163808
MAYTTFSQTKNDQLKEPMFFGQPVNVARYDQQKYEIFEKLIEKQLSFFWRPEEVDVSRDRIDYQALPEHEKHIFISNLKYQTLLDSIQGRSPNVALLPLISIPELETWVETWAFSETIHSRSYTHIIRNIVNDPSVVFDDIVTNEQIQKRAEGISAYYDELIEMTSYWHLLGEGTHTVNGKTVTVSLRELKKKLYLCLMSVNALEAIRFYVSFACSFAFAERELMEGNAKIIRLIARDEALHLTGTQHMLNLLRSGADDPEMAEIAEECKQECYDLFVQAAQQEKDWADYLFRDGSMIGLNKDILCQYVEYITNIRMQAVGLDLPFQTRSNPIPWINTWLVSDNVQVAPQEVEVSSYLVGQIDSEVDTDDLSNFQL
>37656170
MAYTTFSQTKNDQLKEPMFFGQPVNVARYDQQKYDIFEKLIEKQLSFFWRPEEVDVSRDRIDYQALPEHEKHIFISNLKYQTLLDSIQGRSPNVALLPLISIPELETWVETWAFSETIHSRSYTHIIRNIVNDPSVVFDDIVTNEQIQKRAEGISSYYDELIEMTSYWHLLGEGTHTVNGKTVTVSLRELKKKLYLCLMSVNALEAIRFYVSFACSFAFAERELMEGNAKIIRLIARDEALHLTGTQHMLNLLRSGADDPEMAEIAEECKQECYDLFVQAAQQEKDWADYLFRDGSMIGLNKDILCQYVEYITNIRMQAVGLDLPFQTRSNPIPWINTWLVSDNVQVAPQEVEVSSYLVGQIDSEVDTDDLSNFQL
>25303768
MAYTTFSQTKNDQLKEPMFFGQPVNVARYDQQKYDIFEKLIEKQLSFFWRPEEVDVSRDRIDYQALPEHEKHIFISNLKYQTLLDSIQGRSPNVALLPLISIPELETWVETWAFSETIHSRSYTHIIRNIVNDPSVVFDDIITNEQIQKRAEGISSYYDELIEMTSYWHLLGEGTHTVNGKTVTVSLRELKKKLYLCLMSVNALEAIRFYVSFACSFAFAERELMEGNAKIIRLIARDEALHLTGTQHMLNLLRSGADDPEMAEIAEECKQECYDLFVQAAQQEKDWADYLFRDGSMIGLNKDILCQYVEYITNIRMQAVGLDLPFQTRSNPIPWINTWLVSDNVQVAPQEVEVSSYLVGQIDSEVDTDDLSNFQL
>32998406
MAYTTFSQTKNDQLKEPMFFGQPVNVARYDQQKYDIFEKLIEKQLSFFWRPEEVDVSRDRIDYQALPEHEKHIFISNLKYQTLLDSIQGRSPNVALLPLISIPELETWVETWAFSETIHSRSYTHIIRNIVNDPSVVFDDIVTNEQIQKRAEGISSYYDELIEMTSYWHLLGEGTHTVNGKTVTVSLRELKKKLYLCLMSVNALEAIRFYVSFACSFAFAERELMEGNAKIIRLIARDEALHLTGTQHMLNLLRSGADDPEMAEIAEECKQECYDLFVQAAQQEKDWADYLFRDGSMIGLNKDILCQYVEYITNIRMQAVGLDLPFQKRSNPIPWINTWLVSDNVQVAPQEVEVSSYLVGQIDSEVDTDDLSNFQL
>37646531
MAYTTFSQTKNDQLKEPMFFGQPVNVARYDQQKYDIFEKLIEKQLSFFWRPEEVDVSRDRIDYQALPEHEKHIFISNLKYQTLLDSIQGRSPNVALLPLISIPELETWVETWAFSETIHSRSYTHIIRNIVNDPSVVFDDIVTNEQIQKRAEGISSYYDELIEMTSYWHLLGEGTHTVNGKTVTVSLRELKKKLYLCLMSVNALEAIRFYVSFACSFAFAERELMEGNAKIIRLIARDEALHLTGTQHMLNLLRSGADDPEMAEIAEECKQECYDLFVQAAQQEKDWADYLFRDGSMIGLNKDILCQYVEYITNIRMQAVGLDLPFQTRSNPIPWINTWLVSDNVQVAPQEVEVSSYLVGQIDAEVDTDDLSNFQL
>36879484
MTYTTFSQTKNDQLKEPMFFGQPVNVARYDQQKYDIFEKLIEKQLSFFWRPEEVDVSRDRIDYQALPEHEKHIFISNLKYQTLLDSIQGRSPNVALLPLISIPELETWVETWAFSETIHSRSYTHIIRNIVNDPSVVFDDIVTNEQIQKRAEGISSYYDELIEMTSYWHLLGEGTHTVNGKTVTVSLRELKKKLYLCLMSVNALEAIRFYVSFACSFAFAERELMEGNAKIIRLIARDEALHLTGTQHMLNLLRSGADDPEMAEIAEECKQECYDLFVQAAQQEKDWADYLFRDGSMIGLNKDILCQYVEYITNIRMQAVGLDLPFQTRSNPIPWINTWLVSDNVQVAPQEVEVSSYLVGQIDAEVDTDDLSNFQL
>37208579
MAYTTFSQTKNDQLKEPMFFGQPVNVARYDQQKYDIFEKLIEKQLSFFWRPEEVDVSRDRIDYQALPEHEKHIFISNLKYQTLLDSIQGRSPNVALLPLISLPELETWVETWAFSETIHSRSYTHIIRNIVNDPSVVFDDIVTNEQIQKRAEGISSYYDELIEMTSYWHLLGEGTHTVNGKTVTVSLRELKKKLYLCLMSVNALEAIRFYVSFACSFAFAERELMEGNAKIIRLIARDEALHLTGTQHMLNLLRSGADDPEMAEIAEECKQECYDLFVQAAQQEKDWADYLFRDGSMIGLNKDILCQYVEYITNIRMQAVGLDLPFQTRSNPIPWINTWLVSDNVQVAPQEVEVSSYLVGQIDAEVDTDDLSNFQL
>17274045
MAYTTFSQTKNDQLKEPMFFGQPVNVARYDQQKYDIFEKLIEKQLSFFWRPEEVDVSRDRIDYQALPEHEKHIFISNLKYQTLLDSIQGRSPNVALLPLISIPELETWVETWAFSETIHSRSYTHIIRNIVNDPSVVFDDIVTNEQIQKRAEGISRYYDELIEMTSYWHLLGEGTHTVNGKTVTVSLRELKKKLYLCLMSVNALEAIRFYVSFACSFAFAERELMEGNAKIIRLIARDEALHLTGTQHMLNLLRSGADDPEMAEIAEECKQECYDLFVQAAQQEKDWADYLFRDGSMIGLNKDILCQYVEYITNIRMQAVGLDLPFQTRSNPIPWINTWLVSDNVQVAPQEVEVSSYLVGQIDAEVDTDDLSNFQL
>18616517
MAYTTFSQTKNDQLKEPMFFGQPVNVARYDQQKYDIFEKLIEKQLSFFWRPEEVDVSRDRIDYQALPEHEKHIFISNLKYQTLLDSIQGRSPNVALLPLISIPELETWVETWAFSETIHSRSYTHIIRNIVNDPSVVFDDIVTNEQIQKRAEGISRYYDELIEMTSYWHLLGEGTHTVNGKTVTVSLRELKKKLYLCLMSVNALEAIRFYVSFACSFAFAERELMEGNAKIIRLIARDEALHLTGTQNMLNLLRSGADDPEMAEIAEECKQECYDLFVQAAQQEKDWADYLFRDGSMIGLNKDILCQYVEYITNIRMQAVGLDLPFQTRSNPIPWINTWLVSDNVQVAPQEVEVSSYLVGQIDAEVDTDDLSNFQL
