# Supplementary material for: Essential gene acquisition destabilizes plasmid inheritance
Source: PLoS Genet. 2021 Jul 12;17(7):e1009656. doi: 10.1371/journal.pgen.1009656 (PMC8297927; doi:10.1371/journal.pgen.1009656)
Supplement: S1 Data — (GZ) [file pgen.1009656.s029.tar.gz › Phylogenetic data/8952/8952.phy]

 71 677
28149249   MTQVAKKILV TCALPYANGS IHLGHMLEHI QADVWVRYQR MRGHEVNFIC
32514603   MTQVAKKILV TCALPYANGS IHLGHMLEHI QADVWVRYQR MRGHEVNFIC
33167082   MTQVAKKILV TCALPYANGS IHLGHMLEHI QADVWVRYQR MRGHEVNFIC
33819072   MTQVAKKILV TCALPYANGS IHLGHMLEHI QADVWVRYQR MRGHEVNFIC
34405543   MTQVAKKILV TCALPYANGS IHLGHMLEHI QADVWVRYQR MRGHEVNFIC
34458527   MTQVAKKILV TCALPYANGS IHLGHMLEHI QADVWVRYQR MRGHEVNFIC
35108630   MTQVAKKILV TCALPYANGS IHLGHMLEHI QADVWVRYQR MRGHEVNFIC
35135004   MTQVAKKILV TCALPYANGS IHLGHMLEHI QADVWVRYQR MRGHEVNFIC
35182851   MTQVAKKILV TCALPYANGS IHLGHMLEHI QADVWVRYQR MRGHEVNFIC
35294304   MTQVAKKILV TCALPYANGS IHLGHMLEHI QADVWVRYQR MRGHEVNFIC
35812614   MTQVAKKILV TCALPYANGS IHLGHMLEHI QADVWVRYQR MRGHEVNFIC
35831313   MTQVAKKILV TCALPYANGS IHLGHMLEHI QADVWVRYQR MRGHEVNFIC
36101832   MTQVAKKILV TCALPYANGS IHLGHMLEHI QADVWVRYQR MRGHEVNFIC
36275951   MTQVAKKILV TCALPYANGS IHLGHMLEHI QADVWVRYQR MRGHEVNFIC
36954898   MTQVAKKILV TCALPYANGS IHLGHMLEHI QADVWVRYQR MRGHEVNFIC
37128057   MTQVAKKILV TCALPYANGS IHLGHMLEHI QADVWVRYQR MRGHEVNFIC
37388143   MTQVAKKILV TCALPYANGS IHLGHMLEHI QADVWVRYQR MRGHEVNFIC
37393410   MTQVAKKILV TCALPYANGS IHLGHMLEHI QADVWVRYQR MRGHEVNFIC
37658645   MTQVAKKILV TCALPYANGS IHLGHMLEHI QADVWVRYQR MRGHEVNFIC
37225861   MTQVAKKILV TCALPYANGS IHLGHMLEHI QADVWVRYQR MRGHEVNFIC
37245582   MTQVAKKILV TCALPYANGS IHLGHMLEHI QADVWVRYQR MRGHEVNFIC
37371595   MTQVAKKILV TCALPYANGS IHLGHMLEHI QADVWVRYQR MRGHEVNFIC
37646409   MTQVAKKILV TCALPYANGS IHLGHMLEHI QADVWVRYQR MRGHEVNFIC
37637124   MTQVAKKILV TCALPYANGS IHLGHMLEHI QADVWVRYQR MRGHEVNFIC
1579873    MTQVAKKILV TCALPYANGS IHLGHMLEHI QADVWVRYQR MRGHEVNFIC
37656046   MTQVAKKILV TCALPYANGS IHLGHMLEHI QADVWVRYQR MRGHEVNFIC
36850553   MTQVAKKILV TCALPYANGS IHLGHMLEHI QADVWVRYQR MRGHEVNFIC
33053837   MTQVAKKILV TCALPYANGS IHLGHMLEHI QADVWVRYQR MRGHEVNFIC
37023401   MTQVAKKILV TCALPYANGS IHLGHMLEHI QADVWVRYQR MRGHEVNFIC
37007019   MTQVAKKILV TCALPYANGS IHLGHMLEHI QADVWVRYQR MRGHEVNFIC
36438669   MTQVAKKILV TCALPYANGS IHLGHMLEHI QADVWVRYQR MRGHEVNFIC
36006871   MTQVAKKILV TCALPYANGS IHLGHMLEHI QADVWVRYQR MRGHEVNFIC
37431747   MTQVAKKILV TCALPYANGS IHLGHMLEHI QADVWVRYQR MRGHEVNFIC
37337138   MTQVAKKILV TCALPYANGS IHLGHMLEHI QADVWVRYQR MRGHEVNFIC
37188028   MTQVAKKILV TCALPYANGS IHLGHMLEHI QADVWVRYQR MRGHEVNFIC
36980094   MTQVAKKILV TCALPYANGS IHLGHMLEHI QADVWVRYQR MRGHEVNFIC
36699522   MTQVAKKILV TCALPYANGS IHLGHMLEHI QADVWVRYQR MRGHEVNFIC
36498553   MTQVAKKILV TCALPYANGS IHLGHMLEHI QADVWVRYQR MRGHEVNFIC
36195642   MTQVAKKILV TCALPYANGS IHLGHMLEHI QADVWVRYQR MRGHEVNFIC
35681494   MTQVAKKILV TCALPYANGS IHLGHMLEHI QADVWVRYQR MRGHEVNFIC
34498208   MTQVAKKILV TCALPYANGS IHLGHMLEHI QADVWVRYQR MRGHEVNFIC
37627695   MTQVAKKILV TCALPYANGS IHLGHMLEHI QADVWVRYQR MRGHEVNFIC
36735653   MTQVAKKILV TCALPYANGS IHLGHMLEHI QADVWVRYQR MRGHEVNFIC
35285051   MTQVAKKILV TCALPYANGS IHLGHMLEHI QADVWVRYQR MRGHEVNFIC
37463693   MTQVAKKILV TCALPYANGS IHLGHMLEHI QADVWVRYQR MRGHEVNFIC
37008594   MTQVAKKILV TCALPYANGS IHLGHMLEHI QADVWVRYQR MRGHEVNFIC
9163933    MTQVAKKILV TCALPYANGS IHLGHMLEHI QADVWVRYQR MRGHEVNFIC
37411752   MTQVAKKILV TCALPYANGS IHLGHMLEHI QADVWVRYQR MRGHEVNFIC
34150842   MTQVAKKILV TCALPYANGS IHLGHMLEHI QADVWVRYQR MRGHEVNFIC
30303073   MTQVAKKILV TCALPYANGS IHLGHMLEHI QADVWVRYQR MRGHEVNFIC
37382913   MTQVAKKILV TCALPYANGS IHLGHMLEHI QADVWVRYQR MRGHEVNFIC
37289057   MTQVAKKILV TCALPYANGS IHLGHMLEHI QADVWVRYQR MRGHEVNFIC
36233911   MTQVAKKILV TCALPYANGS IHLGHMLEHI QADVWVRYQR MRGHEVNFIC
35987676   MTQVAKKILV TCALPYANGS IHLGHMLEHI QADVWVRYQQ MRGHEVNFIC
34918981   MTQVAKKILV TCALPYANGS IHLGHMLEHI QADVWVRYQR MRGHEVNFIC
34903041   MTQVAKKILV TCALPYANGS IHLGHMLEHI QADVWVRYQR MRGHEVNFIC
27111145   MTQVAKKILV TCALPYANGS IHLGHMLEHI QADVWVRYQR MRGHEVNFIC
33883619   MTQVAKKILV TCALPYANGS IHLGHMLEHI QADVWVRYQR MRGHEVNFIC
37284723   MTQVAKKILV TCALPYANGS IHLGHMLEHI QADVWVRYQR MRGHEVNFIC
37254730   MTQVAKKILV TCALPYANGS IHLGHMLEHI QADVWVRYQR MRGHEVNFIC
36281348   MTQVAKKILV TCALPYANGS IHLGHMQEHI QADVWVRYQR MRGHEVNFIC
37459362   MTQVAKKILV TCALPYANGS IHLGHMLEHI QADVWVRYQR MRGHEVNFIC
31437803   MTQVAKKILV TCALPYANGS IHLGHMLEHI QADVWVRYQR MRGHEVNFIC
37162160   MTQVAKKILV TCALPYANGS IHLGHMLEHI QADVWVRYQR MRGHEVNFIC
18616392   MTQVAKKILV TCALPYANGS IHLGHMLEHI QADVWVRYQR MRGHEVNFIC
16923845   MTQVAKKILV TCALPYANGS IHLGHMLEHI QADVWVRYQR MRGHEVNFIC
17274166   MTQVAKKILV TCALPYANGS IHLGHMLEHI QADVWVRYQR MRGHEVNFIC
11518207   MTQVAKKILV TCALPYANGS IHLGHMLEHI QADVWVRYQR MRGHEVNFIC
1847739    MTQVAKKILV TCALPYANGS IHLGHMLEHI QADVWVRYQR MRGHEVNFIC
34067519   MTQVAKKILV TCALPYANGS IHLGHMLEHI QADVWVRYQR MRGHEVNFIC
15103687   MTQVAKKILV TCALPYANGS IHLGHMLEHI QADVWVRYQR MRGHEVNFIC

           ADDAHGTPIM LKAQQLGITP EQMIGEMSQE HQTDFAGFNI SYDNYHSTHS
           ADDAHGTPIM LKAQQLGITP EQMIGEMSQE HQTDFAGFNI SYDNYHSTHS
           ADDAHGTPIM LKAQQLGITP EQMIGEMSQE HQTDFAGFNI SYDNYHSTHS
           ADDAHGTPIM LKAQQLGITP EQMIGEMSQE HQTDFAGFNI SYDNYHSTHS
           ADDAHGTPIM LKAQQLGITP EQMIGEMSQE HQTDFAGFNI SYDNYHSTHS
           ADDAHGTPIM LKAQQLGITP EQMIGEMSQE HQTDFAGFNI SYDNYHSTHS
           ADDAHGTPIM LKAQQLGITP EQMIGEMSQE HQTDFAGFNI SYDNYHSTHS
           ADDAHGTPIM LKAQQLGITP EQMIGEMSQE HQTDFAGFNI SYDNYHSTHS
           ADDAHGTPIM LKAQQLGITP EQMIGEMSQE HQTDFAGFNI SYDNYHSTHS
           ADDAHGTPIM LKAQQLGITP EQMIGEMSQE HQTDFAGFNI SYDNYHSTHS
           ADDAHGTPIM LKAQQLGITP EQMIGEMSQE HQTDFAGFNI SYDNYHSTHS
           ADDAHGTPIM LKAQQLGITP EQMIGEMSQE HQTDFAGFNI SYDNYHSTHS
           ADDAHGTPIM LKAQQLGITP EQMIGEMSQE HQTDFAGFNI SYDNYHSTHS
           ADDAHGTPIM LKAQQLGITP EQMIGEMSQE HQTDFAGFNI SYDNYHSTHS
           ADDAHGTPIM LKAQQLGITP EQMIGEMSQE HQTDFAGFNI SYDNYHSTHS
           ADDAHGTPIM LKAQQLGITP EQMIGEMSQE HQTDFAGFNI SYDNYHSTHS
           ADDAHGTPIM LKAQQLGITP EQMIGEMSQE HQTDFAGFNI SYDNYHSTHS
           ADDAHGTPIM LKAQQLGITP EQMIGEMSQE HQTDFAGFNI SYDNYHSTHS
           ADDAHGTPIM LKAQQLGITP EQMIGEMSQE HQTDFAGFNI SYDNYHSTHS
           ADDAHGTPIM LKAQQLGITP EQMIGEMSQE HQTDFAGFNI SYDNYHSTHS
           ADDAHGTPIM LKAQQLGITP EQMIGEMSQE HQTDFAGFNI SYDNYHSTHS
           ADDAHGTPIM LKAQQLGITP EQMIGEMSQE HQTDFAGFNI SYDNYHSTHS
           ADDAHGTPIM LKAQQLGITP EQMIGEMSQE HQTDFAGFNI SYDNYHSTHS
           ADDAHGTPIM LKAQQLGITP EQMIGEMSQE HQTDFAGFNI SYDNYHSTHS
           ADDAHGTPIM LKAQQLGITP EQMIGEMSQE HQTDFAGFNI SYDNYHSTHS
           ADDAHGTPIM LKAQQLGITP EQMIGEMSQE HQTDFAGFNI SYDNYHSTHS
           ADDAHGTPIM LKAQQLGITP EQMIGEMSQE HQTDFAGFNI SYDNYHSTHS
           ADDAHGTPIM LKAQQLGITP EQMIGEMSQE HQTDFAGFNI SYDNYHSTHS
           ADDAHGTPIM LKAQQLGITP EQMIGEMSQE HQTDFAGFNI SYDNYHSTHS
           ADDAHGTPIM LKAQQLGITP EQMIGEMSQE HQTDFAGFNI SYDNYHSTHS
           ADDAHGTPIM LKAQQLGITP EQMIGEMSQE HQTDFAGFNI SYDNYHSTHS
           ADDAHGTPIM LKAQQLGITP EQMIGEMSQE HQTDFAGFNI SYDNYHSTHS
           ADDAHGTPIM LKAQQLGITP EQMIGEMSQE HQTDFAGFNI SYDNYHSTHS
           ADDAHGTPIM LKAQQLGITP EQMIGEMSQE HQTDFAGFNI SYDNYHSTHS
           ADDAHGTPIM LKAQQLGITP EQMIGEMSQE HQTDFAGFNI SYDNYHSTHS
           ADDAHGTPIM LKAQQLGITP EQMIGEMSQE HQTDFAGFNI SYDNYHSTHS
           ADDAHGTPIM LKAQQLGITP EQMIGEMSQE HQTDFAGFNI SYDNYHSTHS
           ADDAHGTPIM LKAQQLGITP EQMIGEMSQE HQTDFAGFNI SYDNYHSTHS
           ADDAHGTPIM LKAQQLGITP EQMIGEMSQE HQTDFAGFNI SYDNYHSTHS
           ADDAHGTPIM LKAQQLGITP EQMIGEMSQE HQTDFAGFNI SYDNYHSTHS
           ADDAHGTPIM LKAQQLGITP EQMIGEMSQE HQTDFAGFNI SYDNYHSTHS
           ADDAHGTPIM LKAQQLGITP EQMIGEMSQE HQTDFAGFNI SYDNYHSTHS
           ADDAHGTPIM LKAQQLGITP EQMIGEMSQE HQTDFAGFNI SYDNYHSTHS
           ADDAHGTPIM LKAQQLGITP EQMIGEMSQE HQTDFAGFNI SYDNYHSTHS
           ADDAHGTPIM LKAQQLGITP EQMIGEMSQE HQTDFAGFNI SYDNYHSTHS
           ADDAHGTPIM LKAQQLGITP EQMIGEMSQE HQTDFAGFNI SYDNYHSTHS
           ADDAHGTPIM LKAQQLGISP EQMIGEMSQE HQTDFAGFNI SYDNYHSTHS
           ADDAHGTPIM LKAQQLGITP EQMIGEMSQE HQTDFAGFNI SYDNYHSTHS
           ADDAHGTPIM LKAQQLGITP EQMIGEMSQE HQTDFAGFNI SYDNYHSTHS
           ADDAHGTPIM LKAQQLGITP EQMIGEMSQE HQTDFAGFNI SYDNYHSTHS
           ADDAHGTPIM LKAQQLGITP EQMIGEMSQE HQTDFAGFNI SYDNYHSTHS
           ADDAHGTPIM LKAQQLGITP EQMIGEMSQE HQTDFAGFNI SYDNYHSTHS
           ADDAHGTPIM LKAQQLGITP EQMIGEMSQE HQTDFAGFNI SYDNYHSTHS
           ADDAHGTPIM LKAQQLGITP EQMIGEMSQE HQTDFAGFNI SYDNYHSTHS
           ADDAHGTPIM LKAQQLGITP EQMIGEMSQE HQTDFAGFNI SYDNYHSTHS
           ADDAHGTPIM LKAQQLGITP EQMIGEMSQE HQTDFAGFNI SYDNYHSTHS
           ADDAHGTPIM LKAQQLGITP EQMIGEMSQE HQTDFAGFNI SYDNYHSTHS
           ADDAHGTPIM LKAQQLGITP EQMIGEMSQE HQTDFAGFNI SYDNYHSTHS
           ADDAHGTPIM LKAQQLGITP EQMIGEMSQE HQTDFAGFNI SYDNYHSTHS
           ADDAHGTPIM LKAQQLGITP EQMIGEMSQE HQTDFAGFNI SYDNYHSTHS
           ADDAHGTPIM LKAQQLGITP EQMIGEMSQE HQTDFAGFNI SYDNYHSTHS
           ADDAHGTPIM LKAQQLGITP EQMIGEMSQE HQTDFAGFNI SYDNYHSTHS
           ADDAHGTPIM LKAQQLGITP EQMIGEMSQE HQTDFAGFNI SYDNYHSTHS
           ADDAHGTPIM LKAQQLGITP EQMIGEMSQE HQTDFAGFNI SYDNYHSTHS
           ADDAHGTPIM LKAQQLGITP EQMIGEMSQE HQTDFAGFNI SYDNYHSTHS
           ADDAHGTPIM LKAQQLGITP EQMIGEMSQE HQTDFAGFNI SYDNYHSTHS
           ADDAHGTPIM LKAQQLGITP EQMIGEMSQE HQTDFAGFNI SYDNYHSTHS
           ADDAHGTPIM LKAQQLGITP EQMIGEMSQE HQTDFAGFNI SYDNYHSTHS
           ADDAHGTPIM LKAQQLGITP EQMIGEMSQE HQTDFAGFNI SYDNYHSTHS
           ADDAHGTPIM LKAQQLGITP EQMIGEMSQE HQTDFAGFNI SYDNYHSTHS
           ADDAHGTPIM LKAQQLGITP EQMIGEMSQE HQTDFAGFNI SYDNYHSTHS

           EENRQLSELI YSRLKENGFI KNRTISQLYD PEKGMFLPDR FVKGTCPKCK
           EENRQLSELI YTRLKENGFI KNRTISQLYD PEKGMFLPDR FVKGTCPKCK
           EENRQLSELI YTRLKENGFI KNRTISQLYD PEKGMFLPDR FVKGTCPKCK
           EENRQLSELI YTRLKENGFI KNRTISQLYD PEKGMFLPDR FVKGTCPKCK
           EENRQLSELI YTRLKENGFI KNRTISQLYD PEKGMFLPDR FVKGTCPKCK
           EENRQLSELI YTRLKENGFI KNRTISQLYD PEKGMFLPDR FVKGTCPKCK
           EENRQLSELI YTRLKENGFI KNRTISQLYD PEKGMFLPDR FVKGTCPKCK
           EENRQLSELI YTRLKENGFI KNRTISQLYD PEKGMFLPDR FVKGTCPKCK
           EENRQLSELI YSRLKENGFI KNRTISQLYD PEKGMFLPDR FVKGTCPKCK
           EENRQLSELI YTRLKENGFI KNRTISQLYD PEKGMFLPDR FVKGTCPKCK
           EENRQLSELI YSRLKENGFI KNRTISQLYD PEKGMFLPDR FVKGTCPKCK
           EENRQLSELI YTRLKENGFI KNRTISQLYD PEKGMFLPDR FVKGTCPKCK
           EENRQLSELI YTRLKENGFI KNRTISQLYD PEKGMFLPDR FVKGTCPKCK
           EENRQLSELI YTRLKENGFI KNRTISQLYD PEKGMFLPDR FVKGTCPKCK
           EENRQLSELI YTRLKENGFI KNRTISQLYD PEKGMFLPDR FVKGTCPKCK
           EENRQLSELI YTRLKENGFI KNRTISQLYD PEKGMFLPDR FVKGTCPKCK
           EENRQLSELI YTRLKENGFI KNRTISQLYD PEKGMFLPDR FVKGTCPKCK
           EENRQLSELI YTRLKENGFI KNRTISQLYD PEKGMFLPDR FVKGTCPKCK
           EENRQLSELI YTRLKENGFI KNRTISQLYD PEKGMFLPDR FVKGTCPKCK
           EENRQLSELI YSRLKENGFI KNRTISQLYD PEKGMFLPDR FVKGTCPKCK
           EENRQLSELI YSRLKENGFI KNRTISQLYD PEKGMFLPDR FVKGTCPKCK
           EENRQLSELI YSRLKENGFI KNRTISQLYD PEKGMFLPDR FVKGTCPKCK
           EENRQLSELI YSRLKENGFI KNRTISQLYD PEKGMFLPDR FVKGTCPKCK
           EENRQLSELI YSRLKENGFI KNRTISQLYD PEKGMFLPDR FVKGTCPKCK
           EENRQLSELI YSRLKENGFI KNRTISQLYD PEKGMFLPDR FVKGTCPKCK
           EENRQLSELI YSRLKENGFI KNRTISQLYD PEKGMFLPDR FVKGTCPKCK
           EENRQLSELI YSRLKENGFI KNRTISQLYD PEKGMFLPDR FVKGTCPKCK
           EENRQLSELI YSRLKENGFI KNRTISQLYD PEKGMFLPDR FVKGTCPKCK
           EENRQLSELI YSRLKENGFI KNRTISQLYD PEKGMFLPDR FVKGTCPKCK
           EENRQLSELI YTRLKENGFI KNRTISQLYD PEKGMFLPDR FVKGTCPKCK
           EENRQLSELI YSRLKENGFI KNRTISQLYD PEKGMFLPDR FVKGTCPKCK
           EENRQLSELI YSRLKENGFI KNRTISQLYD PEKGMFLPDR FVKGTCPKCK
           EENRQLSELI YTRLKENGFI KNRTISQLYD PEKGMFLPDR FVKGTCPKCK
           EENRQLSELI YSRLKENGFI KNRTISQLYD PEKGMFLPDR FVKGTCPKCK
           EENRQLSELI YSRLKENGFI KNRTISQLYD PEKGMFLPDR FVKGTCPKCK
           EENRQLSELI YSRLKENGFI KNRTISQLYD PEKGMFLPDR FVKGTCPKCK
           EENRQLSELI YSRLKENGFI KNRTISQLYD PEKGMFLPDR FVKGTCPKCK
           EENRQLSELI YSRLKENGFI KNRTISQLYD PEKGMFLPDR FVKGTCPKCK
           EENRQLSELI YSRLKENGFI KNRTISQLYD PEKGMFLPDR FVKGTCPKCK
           EENRQLSELI YSRLKENGFI KNRTISQLYD PEKGMFLPDR FVKGTCPKCK
           EENRQLSELI YSRLKENGFI KNRTISQLYD PEKGMFLPDR FVKGTCPKCK
           EENRQLSELI YSRLKENGFI KNRTISQLYD PEKGMFLPDR FVKGTCPKCK
           EENRQLSELI YSRLKENGFI KNRTISQLYD PEKGMFLPDR FVKGTCPKCK
           EENRQLSELI YSRLKENGFI KNRTISQLYD PEKGMFLPDR FVKGTCPKCK
           EENRQLSELI YSRLKENGFI KNRTISQLYD PEKGMFLPDR FVKGTCPKCK
           EENRQLSELI YSRLKENGFI KNRTISQLYD PEKGMFLPDR FVKGTCPKCK
           EENRQLSELI YTRLKENGFI KNRTISQLYD PEKGMFLPDR FVKGTCPKCK
           EENRQLSELI YSRLKENGFI KNRTISQLYD PEKGMFLPDR FVKGTCPKCK
           EENRQLSELI YSRLKENGFI KNHTISQLYD PEKGMFLPDR FVKGTCPKCK
           EENRQLSELI YSRLKENGFI KNRTISQLYD PEKGMFLPDR FVKGTCPKCK
           EENRQLSELI YSRLKENGFI KNRTISQLYD PEKGMFLPDR FVKGTCPKCK
           EENRQLSELI YSRLKENGFI KNRTISQLYD PEKGMFLPDR FVKGTCPKCK
           EENRQLSELI YSRLKENGFI KNRTISQLYD PEKGMFLPDR FVKGTCPKCK
           EENRQLSELI YSRLKENGFI KNRTISQLYD PEKGMFLPDR FVKGTCPKCK
           EENRQLSELI YSRLKENGFI KNRTISQLYD PEKGMFLPDR FVKGTCPKCK
           EENRQLSELI YSRLKENGFI KNRTISQLYD PEKGMFLPDR FVKGTCPKCK
           EENRQLSELI YSRLKENGFI KNRTISQLYD PEKGMFLPDR FVKGTCPKCK
           EENRQLSELI YTRLKENGFI KNRTISQLYD PEKGMFLPDR FVKGTCPKCK
           EENRQLSELI YSRLKENGFI KNRTISQLYD PEKGMFLPDR FVKGTCPKCK
           EENRQLSELI YSRLKENGFI KNRTISQLYD PEKGMFLPDR FVKGTCPKCK
           EENRQLSELI YSRLKENGFI KNRTISQLYD PEKGMFLPDR FVKGTCPKCK
           EENRQLSELI YSRLKENGFI KNRTISQLYD PEKGMFLPDR FVKGTCPKCK
           EENRQLSELI YSRLKENGFI KNRTISQLYD PEKGMFLPDR FVKGTCPKCK
           EENRQLSELI YSRLKENGFI KNRTISQLYD PEKGMFLPDR FVKGTCPKCK
           EENRQLSELI YTRLKENGFI KNRTISQLYD PEKGMFLPDR FVKGTCPKCK
           EENRQLSELI YTRLKENGFI KNRTISQLYD PEKGMFLPDR FVKGTCPKCK
           EENRQLSELI YTRLKENGFI KNRTISQLYD PEKGMFLPDR FVKGTCPKCK
           EENRQLSELI YTRLKENGFI KNRTISQLYD PEKGMFLPDR FVKGTCPKCK
           EENRQLSELI YTRLKENGFI KNRTISQLYD PEKGMFLPDR FVKGTCPKCK
           EENRQLSELI YSRLKENGFI KNRTISQLYD PEKGMFLPDR FVKGTCPKCK
           EENRQLSELI YTRLKENGFI KNRTISQLYD PEKGMFLPDR FVKGTCPKCK

           SPDQYGDNCE VCGATYSPTE LIEPKSVVSG ATPVMRDSEH FFFDLPSFSE
           APDQYGDNCE VCGATYSPTE LIEPKSVVSG ATPVMRDSEH FFFDLPSFSE
           APDQYGDNCE VCGATYSPTE LIEPKSVVSG ATPVMRDSEH FFFDLPSFSE
           APDQYGDNCE VCGATYSPTE LIEPKSVVSG ATPVMRDSEH FFFDLPSFSE
           APDQYGDNCE VCGATYSPTE LIEPKSVVSG ATPVMRDSEH FFFDLPSFSE
           APDQYGDNCE VCGATYSPTE LIEPKSVVSG ATPVMRDSEH FFFDLPSFSE
           APDQYGDNCE VCGATYSPTE LIEPKSVVSG ATPVMRDSEH FFFDLPSFSE
           APDQYGDNCE VCGATYSPTE LIEPKSVVSG ATPVMRDSEH FFFDLPSFSE
           SPDQYGDNCE VCGATYSPTE LIEPKSVVSG ATPVMRDSEH FFFDLPSFSE
           APDQYGDNCE VCGATYSPTE LIEPKSVVSG ATPVMRDSEH FFFDLPSFSE
           SPDQYGDNCE VCGATYSPTE LIEPKSVVSG ATPVMRDSEH FFFDLPSFSE
           APDQYGDNCE VCGATYSPTE LIEPKSVVSG ATPVMRDSEH FFFDLPSFSE
           APDQYGDNCE VCGATYSPTE LIEPKSVVSG ATPVMRDSEH FFFDLPSFSE
           APDQYGDNCE VCGATYSPTE LIEPKSVVSG ATPVMRDSEH FFFDLPSFSE
           APDQYGDNCE VCGATYSPTE LIEPKSVVSG ATPVMRDSEH FFFDLPSFSE
           APDQYGDNCE VCGATYSPTE LIEPKSVVSG ATPVMRDSEH FFFDLPSFSE
           APDQYGDNCE VCGATYSPTE LIEPKSVVSG ATPVMRDSEH FFFDLPSFSE
           APDQYGDNCE VCGATYSPTE LIEPKSVVSG ATPVMRDSEH FFFDLPSFSE
           APDQYGDNCE VCGATYSPTE LIEPKSVVSG ATPVMRDSEH FFFDLPSFSE
           SPDQYGDNCE VCGATYSPTE LIEPKSVVSG ATPVMRDSEH FFFDLPSFSE
           SPDQYGDNCE VCGATYSPTE LIEPKSVVSG ATPVMRDSEH FFFDLPSFSE
           SPDQYGDNCE VCGATYSPTE LIEPKSVVSG ATPVMRDSEH FFFDLPSFSE
           SPDQYGDNCE VCGATYSPTE LIEPKSVVSG ATPVMRDSEH FFFDLPSFSE
           SPDQYGDNCE VCGATYSPTE LIEPKSVVSG ATPVMRDSEH FFFDLPSFSE
           SPDQYGDNCE VCGATYSPTE LIEPKSVVSG ATPVMRDSEH FFFDLPSFSE
           SPDQYGDNCE VCGATYSPTE LIEPKSVVSG ATPVMRDSEH FFFDLPSFSE
           SPDQYGDNCE VCGATYSPTE LIEPKSVVSG ATPVMRDSEH FFFDLPSFSE
           SPDQYGDNCE VCGATYSPTE LIEPKSVVSG ATPVMRDSEH FFFDLPSFSE
           SPDQYGDNCE VCGATYSPTE LIEPKSVVSG ATPVMRDSEH FFFDLPSFSE
           SPDQYGDNCE VCGATYSPTE LIEPKSVVSG ATPVMRDSEH FFFDLPSFSE
           SPDQYGDNCE VCGATYSPTE LIEPKSVVSG ATPVMRDSEH FFFDLPSFSE
           SPDQYGDNCE VCGATYSPTE LIEPKSVVSG ATPVMRDSEH FFFDLPSFSE
           APDQYGDNCE VCGATYSPTE LIEPKSVVSG ATPVMRDSEH FFFDLPSFSE
           SPDQYGDNCE VCGATYSPTE LIEPKSVVSG ATPVMRDSEH FFFDLPSFSE
           SPDQYGDNCE VCGATYSPTE LIEPKSVVSG ATPVMRDSEH FFFDLPSFSE
           SPDQYGDNCE VCGATYSPTE LIEPKSVVSG ATPVMRDSEH FFFDLPSFSE
           SPDQYGDNCE VCGATYSPTE LIEPKSVVSG ATPVMRDSEH FFFDLPSFSE
           SPDQYGDNCE VCGATYSPTE LIEPKSVVSG ATPVMRDSEH FFFDLPSFSE
           SPDQYGDNCE VCGATYSPTE LIEPKSVVSG ATPVMRDSEH FFFDLPSFSE
           SPDQYGDNCE VCGATYSPTE LIEPKSVVSG ATPVMRDSEH FFFDLPSFSE
           SPDQYGDNCE VCGATYSPTE LIEPKSVVSG ATPVMRDSEH FFFDLPSFSE
           SPDQYGDNCE VCGATYSPTE LIEPKSVVSG ATPVMRDSEH FFFDLPSFSE
           SPDQYGDNCE VCGATYSPTE LIEPKSVVSG ATPVMRDSEH FFFDLPSFSE
           SPDQYGDNCE VCGATYSPTE LIEPKSVVSG ATPVMRDSEH FFFDLPSFSE
           SPDQYGDNCE VCGATYSPTE LIEPKSVVSG ATPVMRDSEH FFFDLPSFSE
           SPDQYGDNCE VCGATYSPTE LIEPKSVVSG ATPVMRDSEH FFFDLPSFSE
           APDQYGDNCE VCGATYSPTE LIEPKSVVSG ATPVMRDSEH FFFDLPSFSE
           SPDQYGDNCE VCGATYSPTE LIEPKSVVSG ATPVMRDSEH FFFDLPSFSE
           SPDQYGDNCE VCGATYSPTE LIEPKSVVSG ATPVMRDSEH FFFDLPSFSE
           SPDQYGDNCE VCGATYSPTE LIEPKSVVSG ATPVMRDSEH FFFDLPSFSE
           SPDQYGDNCE VCGATYSPTE LIEPKSVVSG ATPVMRDSEH FFFDLPSFSE
           SPDQYGDNCE VCGATYSPTE LIEPKSVVSG ATPVMRDSEH FFFDLPSFSE
           SPDQYGDNCE VCGATYSPTE LIEPKSVVSG ATPVMRDSEH FFFDLPSFSE
           SPDQYGDNCE VCGATYSPTE LIEPKSVVSG ATPVMRDSEH FFFDLPSFSE
           SPDQYGDNCE VCGATYSPTE LIEPKSVVSG ATPVMRDSEH FFFDLPSFSE
           SPDQYGDNCE VCGATYSPTE LIEPKSVVSG ATPVMRDSEH FFFDLPSFSE
           SPDQYGDNCE VCGATYSPTE LIEPKSVVSG ATPVMRDSEH FFFDLPSFSE
           SPDQYGDNCE VCGATYSPTE LIEPKSVVSG ATPVMRDSEH FFFDLPSFSE
           SPDQYGDNCE VCGATYSPTE LIEPKSVVSG ATPVMRDSEH FFFDLPSFSE
           SPDQYGDNCE VCGATYSPTE LIEPKSVVSG ATPVMRDSEH FFFDLPSFSE
           SPDQYGDNCE VCGATYSPTE LIEPKSVVSG ATPVMRDSEH FFFDLPSFSE
           SPDQYGDNCE VCGATYSPTE LIEPKSVVSG ATPVMRDSEH FFFDLPSFSE
           SPDQYGDNCE VCGATYSPTE LIEPKSVVSG ATPVMRDSEH FFFDLPSFSE
           SPDQYGDNCE VCGATYSPTE LIEPKSVVSG ATPVMRDSEH FFFDLPSFSE
           APDQYGDNCE VCGATYSPTE LIEPKSVVSG ATPVMRDSEH FFFDLPSFSE
           APDQYGDNCE VCGATYSPTE LIEPKSVVSG ATPVMRDSEH FFFDLPSFSE
           APDQYGDNCE VCGATYSPTE LIEPKSVVSG ATPVMRDSEH FFFDLPSFSE
           APDQYGDNCE VCGATYSPTE LIEPKSVVSG ATPVMRDSEH FFFDLPSFSE
           APDQYGDNCE VCGATYSPTE LIEPKSVVSG ATPVMRDSEH FFFDLPSFSE
           SPDQYGDNCE VCGATYSPTE LIEPKSVVSG ATPVMRDSEH FFFDLPSFSE
           APDQYGDNCE VCGATYSPTE LIEPKSVVSG ATPVMRDSEH FFFDLPSFSE

           MLQAWTRSGA LQEQVANKMQ EWFESGLQQW DISRDAPYFG FEIPNAPGKY
           MLQAWTRSGA LQEQVANKMQ EWFESGLQQW DISRDAPYFG FEIPNAPGKY
           MLQAWTRSGA LQEQVANKMQ EWFESGLQQW DISRDAPYFG FEIPNAPGKY
           MLQAWTRSGA LQEQVANKMQ EWFESGLQQW DISRDAPYFG FEIPNAPGKY
           MLQAWTRSGA LQEQVANKMQ EWFESGLQQW DISRDAPYFG FEIPNAPGKY
           MLQAWTRSGA LQEQVANKMQ EWFESGLQQW DISRDAPYFG FEIPNAPGKY
           MLQAWTRSGA LQEQVANKMQ EWFESGLQQW DISRDAPYFG FEIPNAPGKY
           MLQAWTRSGA LQEQVANKMQ EWFESGLQQW DISRDAPYFG FEIPNAPGKY
           MLQAWTRSGA LQEQVANKMQ EWFESGLQQW DISRDAPYFG FEIPNAPGKY
           MLQAWTRSGA LQEQVANKMQ EWFESGLQQW DISRDAPYFG FEIPNAPGKY
           MLQAWTRSGA LQEQVANKMQ EWFESGLQQW DISRDAPYFG FEIPNAPGKY
           MLQAWTRSGA LQEQVANKMQ EWFESGLQQW DISRDAPYFG FEIPNAPGKY
           MLQAWTRSGA LQEQVANKMQ EWFESGLQQW DISRDAPYFG FEIPNAPGKY
           MLQAWTRSGA LQEQVANKMQ EWFESGLQQW DISRDAPYFG FEIPNAPGKY
           MLQAWTRSGA LQEQVANKMQ EWFESGLQQW DISRDAPYFG FEIPNAPGKY
           MLQAWTRSGA LQEQVANKMQ EWFESGLQQW DISRDAPYFG FEIPNAPGKY
           MLQAWTRSGA LQEQVANKMQ EWFESGLQQW DISRDAPYFG FEIPNAPGKY
           MLQAWTRSGA LQEQVANKMQ EWFESGLQQW DISRDAPYFG FEIPNAPGKY
           MLQAWTRSGA LQEQVANKMQ EWFESGLQQW DISRDAPYFG FEIPNAPGKY
           MLQAWTRSGA LQEQVANKMQ EWFESGLQQW DISRDAPYFG FEIPNAPGKY
           MLQAWTRSGA LQEQVANKMQ EWFESGLQQW DISRDAPYFG FEIPNAPGKY
           MLQAWTRSGA LQEQVANKMQ EWFESGLQQW DISRDAPYFG FEIPNAPGKY
           MLQAWTRSGA LQEQVANKMQ EWFESGLQQW DISRDAPYFG FEIPNAPGKY
           MLQAWTRSGA LQEQVANKMQ EWFESGLQQW DISRDAPYFG FEIPNAPGKY
           MLQAWTRSGA LQEQVANKMQ EWFESGLQQW DISRDAPYFG FEIPNAPGKY
           MLQAWTRSGA LQEQVANKMQ EWFESGLQQW DISRDAPYFG FEIPNAPGKY
           MLQAWTRSGA LQEQVANKMQ EWFESGLQQW DISRDAPYFG FEIPNAPGKY
           MLQAWTRSGA LQEQVANKMQ EWFESGLQQW DISRDAPYFG FEIPNAPGKY
           MLQAWTRSGA LQEQVANKMQ EWFESGLQQW DISRDAPYFG FEIPNAPGKY
           MLQAWTRSGA LQEQVANKMQ EWFESGLQQW DISRDAPYFG FEIPNAPGKY
           MLQAWTRSGA LQEQVANKMQ EWFESGLQQW DISRDAPYFG FEIPNAPGKY
           MLQAWTRSGA LQEQVANKMQ EWFESGLQQW DISRDAPYFG FEIPNAPGKY
           MLQAWTRSGA LQEQVANKMQ EWFESGLQQW DISRDAPYFG FEIPNAPGKY
           MLQAWTRSGA LQEQVANKMQ EWFESGLQQW DISRDAPYFG FEIPNAPGKY
           MLQAWTRSGA LQEQVANKMQ EWFESGLQQW DISRDAPYFG FEIPNAPGKY
           MLQAWTRSGA LQEQVANKMQ EWFESGLQQW DISRDAPYFG FEIPNAPGKY
           MLQAWTRSGA LQEQVANKMQ EWFESGLQQW DISRDAPYFG FEIPNAPGKY
           MLQAWTRSGA LQEQVANKMQ EWFESGLQQW DISRDAPYFG FEIPNAPGKY
           MLQAWTRSGA LQEQVANKMQ EWFESGLQQW DISRDAPYFG FEIPNAPGKY
           MLQAWTRSGA LQEQVANKMQ EWFESGLQQW DISRDAPYFG FEIPNAPGKY
           MLQAWTRSGA LQEQVANKMQ EWFESGLQQW DISRDAPYFG FEIPNAPGKY
           MLQAWTRSGA LQEQVANKMQ EWFESGLQQW DISRDAPYFG FEIPNAPGKY
           MLQAWTRSGA LQEQVANKMQ EWFESGLQQW DISRDAPYFG FEIPNAPGKY
           MLQAWTRSGA LQEQVANKLQ EWFESGLQQW DISRDAPYFG FEIPNAPGKY
           MLQAWTRSGA LQEQVANKMQ EWFESGLQQW DISRDAPYFG FEIPNAPGKY
           MLQAWTRSGA LQEQVANKMQ EWFESGLQQW DISRDAPYFG FEIPNAPGKY
           MLQAWTRSGA LQEQVANKMQ EWFESGLQQW DISRDAPYFG FEIPNAPGKY
           MLQAWTRSGA LQEQVANKMQ EWFESGLQQW DISRDAPYFG FEIPNAPGKY
           MLQAWTRSGA LQEQVANKMQ EWFESGLQQW DISRDAPYFG FEIPNAPGKY
           MLQAWTRSGA LQEQVANKMQ EWFESGLQQW DISRDAPYFG FEIPNAPGKY
           MLQAWTRSGA LQEQVANKMQ EWFESGLQQW DISRDAPYFG FEIPNAPGKY
           MLQAWTRSGA LQEQVANKMQ EWFESGLQQW DISRDAPYFG FEIPNAPGKY
           MLQAWTRSGA LQEQVANKMQ EWFESGLQQW DISRDAPYFG FEIPNAPGKY
           MLQAWTRSGA LQEQVANKMQ EWFESGLQQW DISRDAPYFG FEIPNAPGKY
           MLQAWTRSGA LQEQVANKMQ EWFESGLQQW DISRDAPYFG FEIPNAPGKY
           MLQAWTRSGA LQEQVANKMQ EWFESGLQQW DISRDAPYFG FEIPNAPGKY
           MLQAWTRSGA LQEQVANKMQ EWFESGLQQW DISRDAPYFG FEIPNAPGKY
           MLQAWTRSGA LQEQVANKMQ EWFESGLQQW DISRDAPYFG FEIPNAPGKY
           MLQAWTRSGA LQEQVANKMQ EWFESGLQQW DISRDAPYFG FEIPNAPGKY
           MLQAWTRSGA LQEQVANKMQ EWFESGLQQW DISRDAPYFG FEIPNAPGKY
           MLQAWTRSGA LQEQVANKMQ EWFESGLQQW DISRDAPYFG FEIPNAPGKY
           MLQAWTRSGA LQEQVANKMQ EWFESGLQQW DISRDAPYFG FEIPNAPGKY
           MLQAWTRSGA LQEQVANKMQ EWFESGLQQW DISRDAPYFG FEIPNAPGKY
           MLQAWTRSGA LQEQVANKMQ EWFESGLQQW DISRDAPYFG FEIPNAPGKY
           MLQAWTRSGA LQEQVANKMQ EWFESGLQQW DISRDAPYFG FEIPNAPGKY
           MLQAWTRSGA LQEQVANKMQ EWFESGLQQW DISRDAPYFG FEIPNAPGKY
           MLQAWTRSGA LQEQVANKMQ EWFESGLQQW DISRDAPYFG FEIPNAPGKY
           MLQAWTRSGA LQEQVANKMQ EWFESGLQQW DISRDAPYFG FEIPNAPGKY
           MLQAWTRSGA LQEQVANKMQ EWFESGLQQW DISRDAPYFG FEIPNAPGKY
           MLQAWTRSGA LQEQVANKMQ EWFESGLQQW DISRDAPYFG FEIPNAPGKY
           MLQAWTRSGA LQEQVANKMQ EWFESGLQQW DISRDAPYFG FEIPNAPGKY

           FYVWLDAPIG YMGSFKNLCD KRGDTTSFDE YWKKDSTAEL YHFIGKDIVY
           FYVWLDAPIG YMGSFKNLCD KRGDTTSFDE YWKKDSTAEL YHFIGKDIVY
           FYVWLDAPIG YMGSFKNLCD KRGDTTSFDE YWKKDSTAEL YHFIGKDIVY
           FYVWLDAPIG YMGSFKNLCD KRGDTTSFDE YWKKDSTAEL YHFIGKDIVY
           FYVWLDAPIG YMGSFKNLCD KRGDTTSFDE YWKKDSTAEL YHFIGKDIVY
           FYVWLDAPIG YMGSFKNLCD KRGDTTSFDE YWKKDSTAEL YHFIGKDIVY
           FYVWLDAPIG YMGSFKNLCD KRGDTTSFDE YWKKDSTAEL YHFIGKDIVY
           FYVWLDAPIG YMGSFKNLCD KRGDTTSFDE YWKKDSTAEL YHFIGKDIVY
           FYVWLDAPIG YMGSFKNLCD KRGDSVSFDE YWKKDSTAEL YHFIGKDIVY
           FYVWLDAPIG YMGSFKNLCD KRGDTTSFDE YWKKDSTAEL YHFIGKDIVY
           FYVWLDAPIG YMGSFKNLCD KRGDTTSFDE YWKKDSTAEL YHFIGKDIVY
           FYVWLDAPIG YMGSFKNLCD KRGDTTSFDE YWKKDSTAEL YHFIGKDIVY
           FYVWLDAPIG YMGSFKNLCD KRGDTTSFDE YWKKDSTAEL YHFIGKDIVY
           FYVWLDAPIG YMGSFKNLCD KRGDTTSFDE YWKKDSTAEL YHFIGKDIVY
           FYVWLDAPIG YMGSFKNLCD KRGDTTSFDE YWKKDSTAEL YHFIGKDIVY
           FYVWLDAPIG YMGSFKNLCD KRGDTTSFDE YWKKDSTAEL YHFIGKDIVY
           FYVWLDAPIG YMGSFKNLCD KRGDTSSFDE YWKKDSTAEL YHFIGKDIVY
           FYVWLDAPIG YMGSFKNLCD KRGDTSSFDE YWKKDSTAEL YHFIGKDIVY
           FYVWLDAPIG YMGSFKNLCD KRGDTTSFDE YWKKDSTAEL YHFIGKDIVY
           FYVWLDAPIG YMGSFKNLCD KRGDTTSFDE YWKKDSTAEL YHFIGKDIVY
           FYVWLDAPIG YMGSFKNLCD KRGDSVSFDE YWKKDSTAEL YHFIGKDIVY
           FYVWLDAPIG YMGSFKNLCD KRGDTTSFDE YWKKDSTAEL YHFIGKDIVY
           FYVWLDAPIG YMGSFKNLCD KRGDSVSFDE YWKKDSTAEL YHFIGKDIVY
           FYVWLDAPIG YMGSFKNLCD KRGDSVSFDK YWKKDSTAEL YHFIGKDIVY
           FYVWLDAPIG YMGSFKNLCD KRGDSVSFDE YWKKDSTAEL YHFIGKDIVY
           FYVWLDAPIG YMGSFKNLCD KRGDSVSFDE YWKKDSTAEL YHFIGKDIVY
           FYVWLDAPIG YMGSFKNLCD KRGDSVSFDE YWKKDSTAEL YHFIGKDIVY
           FYVWLDAPIG YMGSFKNLCD KRGDTTSFDE YWKKDSTAEL YHFIGKDIVY
           FYVWLDAPIG YMGSFKNLCD KRGDSVSFDE YWKKDSTAEL YHFIGKDIVY
           FYVWLDAPIG YMGSFKNLCD KRGDSVSFDE YWKKDSTAEL YHFIGKDIVY
           FYVWLDAPIG YMGSFKNLCD KRGDSVSFDK YWKKDSTAEL YHFIGKDIVY
           FYVWLDAPIG YMGSFKNLCD KRGDTTSFDE YWKKDSTAEL YHFIGKDIVY
           FYVWLDAPIG YMGSFKNLCD KRGDSVSFDE YWKKDSTAEL YHFIGKDIVY
           FYVWLDAPIG YMGSFKNLCD KRGNTTSFDE YWKKDSTAEL YHFIGKDIVY
           FYVWLDAPIG YMGSFKNLCD KRGDSVSFDE YWKKDSTAEL YHFIGKDIVY
           FYVWLDAPIG YMGSFKNLCD KRGDSVSFDE YWKKDSTAEL YHFIGKDIVY
           FYVWLDAPIG YMGSFKNLCD KRGDSVSFDK YWKKDSTAEL YHFIGKDIVY
           FYVWLDAPIG YMGSFKNLCD KRGDSVSFDE YWKKDSTAEL YHFIGKDIVY
           FYVWLDAPIG YMGSFKNLCD KRGDSVSFDE YWKKDSTAEL YHFIGKDIVY
           FYVWLDAPIG YMGSFKNLCD KRGDSVSFDE YWKKDSTAEL YHFIGKDIVY
           FYVWLDAPIG YMGSFKNLCD KRGDSVSFDE YWKKDSTAEL YHFIGKDIVY
           FYVWLDAPIG YMGSFKNLCD KRGDSVSFDE YWKKDSTAEL YHFIGKDIVY
           FYVWLDAPIG YMGSFKNLCD KRGDSVSFDE YWKKDSNAEL YHFIGKDIVY
           FYVWLDAPIG YMGSFKNLCD KRGDSVSFDE YWKKDSTAEL YHFIGKDIVY
           FYVWLDAPIG YMGSFKNLCD KRGDSVSFDE YWKKDSTAEL YHFIGKDIVY
           FYVWLDAPIG YMGSFKNLCD KRGDSVSFDE YWKKDSTAEL YHFIGKDIVY
           FYVWLDAPIG YMGSFKNLCD KRGDTTSFDE YWKKDSTAEL YHFIGKDIVY
           FYVWLDAPIG YMGSFKNLCD KRGDSVSFDE YWKKDSTAEL YHFIGKDIVY
           FYVWLDAPIG YMGSFKNLCD KRGDSVSFDK YWKKDSTAEL YHFIGKDIVY
           FYVWLDAPIG YMGSFKNLCD KRGDSVSFDE YWKKDSTAEL YHFIGKDIVY
           FYVWLDAPIG YMGSFKNLCD KRGDSVSFDE YWKKDSTAEL YHFIGKDIVY
           FYVWLDAPIG YMGSFKNLCD KRGDSVSFDE YWKKDSTAEL YHFIGKDIVY
           FYVWLDAPIG YMGSFKNLCD KRGDSVSFDE YWKKDSTAEL SHFIGKDIVY
           FYVWLDAPIG YMGSFKNLCD KRGDSVSFDK YWKKDSTAEL YHFIGKDIVY
           FYVWLDAPIG YMGSFKNLCD KRGDSVSFDE YWKKDSIAEL YHFIGKDIVY
           FYVWLDAPIG YMGSFKNLCD KRGDSVSFDE YWKKDSTAEL YHFIGKDIVY
           FYVWLDAPIG YMGSFKNLCD KRGDTTSFDE YWKKDSTAEL YHFIGKDIVY
           FYVWLDAPIG YMGSFKNLCG KRGDSVSFDE YWKKDSTAEL YHFIGKDIVY
           FYVWLDAPIG YMGSFKNLCD KRGDSVSFDE YWKKDSTAEL YHFIGKDIVY
           FYVWLDAPIG YMGSFKNLCD KRGDSVSFDE YWKKDSTAEL YHFIGKDIVY
           FYVWLDAPIG YMGSFKNLCD KRGDSVSFDE YWKKDSTAEL YHFIGKDIVY
           FYVWLDAPIG YMGSFKNLCD KRGDSVSFDE YWKKDSTAEL YHFIGKDIVY
           FYVWLDAPIG YMGSFKNLCD KRGDSVSFDE YWKKDSTAEL YHFIGKDIVY
           FYVWLDAPIG YMGSFKNLCD KRGDSVSFDE YWKKDSTAEL YHFIGKDIVY
           FYVWLDAPIG YMGSFKNLCD KRGDTTSFDE YWKKDSTAEL YHFIGKDIVY
           FYVWLDAPIG YMGSFKNLCD KRGDTTSFDE YWKKDSTAEL YHFIGKDIVY
           FYVWLDAPIG YMGSFKNLCD KRGDTTSFDE YWKKDSTAEL YHFIGKDIVY
           FYVWLDAPIG YMGSFKNLCD KRGDTSSFDE YWKKDSTAEL YHFIGKDIVY
           FYVWLDAPIG YMGSFKNLCD KRGDTTSFDE YWKKDSTAEL YHFIGKDIVY
           FYVWLDAPIG YMGSFKNLCD KRSDSVSFDE YWKKDSTAEL YHFIGKDIVY
           FYVWLDAPIG YMGSFKNLCD KRGDTTSFDE YWKKDSTAEL YHFIGKDIVY

           FHSLFWPAML EGSNFRKPTN LFVHGYVTVN GAKMSKSRGT FIKASTWLNH
           FHSLFWPAML EGSNFRKPTN LFVHGYVTVN GAKMSKSRGT FIKASTWLNH
           FHSLFWPAML EGSNFRKPTN LFVHGYVTVN GAKMSKSRGT FIKASTWLNH
           FHSLFWPAML EGSNFRKPTN LFVHGYVTVN GAKMSKSRGT FIKASTWLNH
           FHSLFWPAML EGSNFRKPTN LFVHGYVTVN GAKMSKSRGT FIKASTWLNH
           FHSLFWPAML EGSNFRKPTN LFVHGYVTVN GAKMSKSRGT FIKASTWLNH
           FHSLFWPAML EGSNFRKPTN LFVHGYVTVN GAKMSKSRGT FIKASTWLNH
           FHSLFWPAML EGSNFRKPTN LFVHGYVTVN GAKMSKSRGT FIKASTWLNH
           FHSLFWPAML EGSNFRKPTN LFVHGYVTVN GAKMSKSRGT FIKASTWLNH
           FHSLFWPAML EGSNFRKPTN LFVHGYVTVN GAKMSKSRGT FIKASTWLNH
           FHSLFWPAML EGSNFRKPTN LFVHGYVTVN GAKMSKSRGT FIKASTWLNH
           FHSLFWPAML EGSNFRKPTN LFVHGYVTVN GAKMSKSRGT FIKASTWLNH
           FHSLFWPAML EGSNFRKPTN LFVHGYVTVN GAKMSKSRGT FIKASTWLNH
           FHSLFWPAML EGSNFRKPTN LFVHGYVTVN GAKMSKSRGT FIKASTWLNH
           FHSLFWPAML EGSNFRKPTN LFVHGYVTVN GAKMSKSRGT FIKASTWLNH
           FHSLFWPAML EGSNFRKPTN LFVHGYVTVN GAKMSKSRGT FIKASTWLNH
           FHSLFWPAML EGSNFRKPTN LFVHGYVTVN GAKMSKSRGT FIKASTWLNH
           FHSLFWPAML EGSNFRKPTN LFVHGYVTVN GAKMSKSRGT FIKASTWLNH
           FHSLFWPAML EGSNFRKPTN LFVHGYVTVN GAKMSKSRGT FIKASTWLNH
           FHSLFWPAML EGSNFRKPTN LFVHGYVTVN GAKMSKSRGT FIKASTWLNH
           FHSLFWPAML EGSNFRKPTN LFVHGYVTVN GAKMSKSRGT FIKASTWLNH
           FHSLFWPAML EGSNFRKPTN LFVHGYVTVN GAKMSKSRGT FIKASTWLNH
           FHSLFWPAML EGSNFRKPTN LFVHGYVTVN GAKMSKSRGT FIKASTWLNH
           FHSLFWPAML EGSNFRKPTN LFVHGYVTVN GAKMSKSRGT FIKASTWLNH
           FHSLFWPAML EGSNFRKPTN LFVHGYVTVN GAKMSKSRGT FIKASTWLNH
           FHSLFWPAML EGSNFRKPTN LFVHGYVTVN GAKMSKSRGT FIKASTWLNH
           FHSLFWPAML EGSNFRKPTN LFVHGYVTVN GAKMSKSRGT FIKASTWLNH
           FHSLFWPAML EGSNFRKPTN LFVHGYVTVN GAKMSKSRGT FIKASTWLNH
           FHSLFWPAML EGSNFRKPTN LFVHGYVTVN GAKMSKSRGT FIKASTWLNH
           FHSLFWPAML EGSNFRKPTN LFVHGYVTVN GAKMSKSRGT FIKASTWLNH
           FHSLFWPAML EGSNFRKPTN LFVHGYVTVN GAKMSKSRGT FIKASTWLNH
           FHSLFWPAML EGSNFRKPTN LFVHGYVTVN GAKMSKSRGT FIKASTWLNH
           FHSLFWPAML EGSNFRKPTN LFVHGYVTVN GAKMSKSRGT FIKASTWLNH
           FHSLFWPAML EGSNFRKPTN LFVHGYVTVN GAKMSKSRGT FIKASTWLNH
           FHSLFWPAML EGSNFRKPTN LFVHGYVTVN GAKMSKSRGT FIKASTWLNH
           FHSLFWPAML EGSNFRKPTN LFVHGYVTVN GAKMSKSRGT FIKASTWLNH
           FHSLFWPAML EGSNFRKPTN LFVHGYVTVN GAKMSKSRGT FIKASTWLNH
           FHSLFWPAML EGSNFRKPTN LFVHGYVTVN GAKMSKSRGT FIKASTWLNH
           FHSLFWPAML EGSNFRKPAN LFVHGYVTVN GAKMSKSRGT FIKASTWLNH
           FHSLFWPAML EGSNFRKPTN LFVHGYVTVN GAKMSKSRGT FIKASTWLNH
           FHSLFWPAML EGSNFRKPTN LFVHGYVTVN GAKMSKSRGT FIKASTWLNH
           FHSLFWPAML EGSNFRKPTN LFVHGYVTVN GAKMSKSRGT FIKASTWLNH
           FHSLFWPAML EGSNFRKPTN LFVHGYVTVN GAKMSKSRGT FIKASTWLNH
           FHSLFWPAML EGSNFRKPTN LFVHGYVTVN GAKMSKSRGT FIKASTWLNH
           FHSLFWPAML EGSNFRKPSN LFVHGYVTVN GAKMSKSRGT FIKASTWLNH
           FHSLFWPAML EGSNFRKPTN LFVHGYVTVN GAKMSKSRGT FIKASTWLNH
           FHSLFWPAML EGSNFRKPTN LFVHGYVTVN GAKMSKSRGT FIKASTWLNH
           FHSLFWPAML EGSNFRKPTN LFVHGYVTVN GAKMSKSRGT FIKASTWLNH
           FHSLFWPAML EGSNFRKPTN LFVHGYVTVN GAKMSKSRGT FIKASTWLNH
           FHSLFWPAML EGSNFRKPTN LFVHGYVTVN GAKMSKSRGT FIKASTWLNH
           FHSLFWPAML EGSNFRKPTN LFVHGYVTVN GAKMSKSRGT FIKASTWLNH
           FHSLFWPAML EGSNFRKPTN LFVHGYVTVN GAKMSKSRGT FIKASTWLNH
           FHSLFWPAML EGSNFRKPTN LFVHGYVTVN GAKMSKSRGT FIKASTWLNH
           FHSLFWPAML EGSNFRKPTN LFVHGYVTVN GAKMSKSRGT FIKASTWLNH
           FHSLFWPAML EGSNFRKPTN LFVHGYVTVN GAKMSKSRGT FIKASTWLNH
           FHSLFWPAML EGSNFRKPTN LFVHGYVTVN GAKMSKSRGT FIKASTWLNH
           FHSLFWPAML EGSNFRKPTN LFVHGYVTVN GAKMSKSRGT FIKASTWLNH
           FHSLFWPAML EGSNFRKPTN LFVHGYVTVN GAKMSKSRGT FIKASTWLNH
           FHSLFWPAML EGSNFRKPSN LFVHGYVTVN GAKMSKSRGT FIKASTWLNH
           FHSLFWPAML EGSNFRKPSN LFVHGYVTVN GAKMSKSRGT FIKASTWLNH
           FHSLFWPAML EGSNFRKPTN LFVHGYVTVN GAKMSKSRGT FIKASTWLNH
           FHSLFWPAML EGSNFRKPTN LFVHGYVTVN GAKMSKSRGT FIKASTWLNH
           FHSLFWPAML EGSNFRKPTN LFVHGYVTVN GAKMSKSRGT FIKASTWLNH
           FHSLFWPAML EGSNFRKPSN LFVHGYVTVN GAKMSKSRGT FIKASTWLNH
           FHSLFWPAML EGSNFRKPTN LFVHGYVTVN GAKMSKSRGT FIKASTWLNH
           FHSLFWPAML EGSNFRKPTN LFVHGYVTVN GAKMSKSRGT FIKASTWLNH
           FHSLFWPAML EGSNFRKPTN LFVHGYVTVN GAKMSKSRGT FIKASTWLNH
           FHSLFWPAML EGSNFRKPTN LFVHGYVTVN GAKMSKSRGT FIKASTWLNH
           FHSLFWPAML EGSNFRKPTN LFVHGYVTVN GAKMSKSRGT FIKASTWLNH
           FHSLFWPAML EGSNFRKPTN LFVHGYVTVN GAKMSKSRGT FIKASTWLNH
           FHSLFWPAML EGSNFRKPTN LFVHGYVTVN GAKMSKSRGT FIKASTWLNH

           FDADSLRYYY TAKLSSRIDD IDLNLEDFVQ RVNADIVNKV VNLASRNAGF
           FDADSLRYYY TAKLSSRIDD IDLNLEDFVQ RVNADIVNKV VNLASRNAGF
           FDADSLRYYY TAKLSSRIDD IDLNLEDFVQ RVNADIVNKV VNLASRNAGF
           FDADSLRYYY TAKLSSRIDD IDLNLEDFVQ RVNADIVNKV VNLASRNAGF
           FDADSLRYYY TAKLSSRIDD IDLNLEDFVQ RVNADIVNKV VNLASRNAGF
           FDADSLRYYY TAKLSSRIDD IDLNLEDFVQ RVNADIVNKV VNLASRNAGF
           FDADSLRYYY AAKLSSRIDD IDLNLEDFVQ RVNADIVNKV VNLASRNAGF
           FDADSLRYYY TAKLSSRIDD IDLNLEDFVQ RVNADIVNKV VNLASRNAGF
           FDADSLRYYY TAKLSSRIDD IDLNLEDFVQ RVNADIVNKV VNLASRNAGF
           FDADSLRYYY TAKLSSRIDD IDLNLEDFVQ RVNADIVNKV VNLASRNAGF
           FDADSLRYYY TAKLSSRIDD IDLNLEDFVQ RVNADIVNKV VNLASRNAGF
           FDADSLRYYY TAKLSSRIDD IDLNLEDFVQ RVNADIVNKV VNLASRNAGF
           FDADSLRYYY TAKLSSRIDD IDLNLEDFVQ RVNADIVNKV VNLASRNAGF
           FDADSLRYYY TAKLSSRIDD IDLNLEDFVQ RVNADIVNKV VNLASRNAGF
           FDADSLRYYY TAKLSSRIDD IDLNLEDFVQ RVNADIVNKV VNLASRNAGF
           FDADSLRYYY TAKLSSRIDD IDLNLEDFVQ RVNADIVNKV VNLASRNAGF
           FDADSLRYYY TAKLSSRIDD IDLNLEDFVQ RVNADIVNKV VNLASRNAGF
           FDADSLRYYY TAKLSSRIDD IDLNLEDFVQ RVNADIVNKV VNLASRNAGF
           FDADSLRYYY TAKLSSRIDD IDLNLEDFVQ RVNADIVNKV VNLASRNAGF
           FDADSLRYYY TAKLSSRIDD IDLNLEDFVQ RVNADIVNKV VNLASRNAGF
           FDADSLRYYY TAKLSSRIDD IDLNLEDFVQ RVNADIVNKV VNLASRNAGF
           FDADSLRYYY TAKLSSRIDD IDLNLEDFVQ RVNADIVNKV VNLASRNAGF
           FDADSLRYYY TAKLSSRIDD IDLNLEDFVQ RVNADIVNKV VNLASRNAGF
           FDADSLRYYY TAKLSSRIDD IDLNLEDFVQ RVNADIVNKV VNLASRNAGF
           FDADSLRYYY TAKLSSRIDD IDLNLEDFVQ RVNADIVNKV VNLASRNAGF
           FDADSLRYYY TAKLSSRIDD IDLNLEDFVQ RVNADIVNKV VNLASRNAGF
           FDADSLRYYY TAKLSSRIDD IDLNLEDFVQ RVNADIVNKV VNLASRNAGF
           FDADSLRYYY TAKLSSRIDD IDLNLEDFVQ RVNADIVNKV VNLASRNAGF
           FDADSLRYYY TAKLSSRIDD IDLNLEDFVQ RVNADIVNKV VNLASRNAGF
           FDADSLRYYY TAKLSSRIDD IDLNLEDFVQ RVNADIVNKV VNLASRNAGF
           FDADSLRYYY TAKLSSRIDD IDLNLEDFVQ RVNADIVNKV VNLASRNAGF
           FDADSLRYYY TAKLSSRIDD IDLNLEDFVQ RVNADIVNKV VNLASRNAGF
           FDADSLRYYY TAKLSSRIDD IDLNLEDFVQ RVNADIVNKV VNLASRNAGF
           FDADSLRYYY TAKLSSRIDD IDLNLEDFVQ RVNADIVNKV VNLASRNAGF
           FDADSLRYYY TAKLSSRIDD IDLNLEDFVQ RVNADIVNKV VNLASRNAGF
           FDADSLRYYY TAKLSSRIDD IDLNLEDFVQ RVNADIVNKV VNLASRNAGF
           FDADSLRYYY TAKLSSRIDD IDLNLEDFVQ RVNADIVNKV VNLASRNAGF
           FDADSLRYYY TAKLSSRIDD IDLNLEDFVQ RVNADIVNKV VNLASRNAGF
           FDADSLRYYY TAKLSSRIDD IDLNLEDFVQ RVNADIVNKV VNLASRNAGF
           FDADSLRYYY TAKLSSRIDD IDLNLEDFVQ RVNADIVNKV VNLASRNAGF
           FDADSLRYYY TAKLSSRIDD IDLNLEDFVQ RVNADIVNKV VNLASRNAGF
           FDADSLRYYY TAKLSSRIDD IDLNLEDFVQ RVNADIVNKV VNLASRNAGF
           FDADSLRYYY TAKLSSRIDD IDLNLEDFVQ RVNADIVNKV VNLASRNAGF
           FDADSLRYYY TAKLSSRIDD IDLNLEDFVQ RVNADIVNKV VNLASRNAGF
           FDADSLRYYY TAKLSSRIDD IDLNLEDFVQ RVNADIVNKV VNLASRNAGF
           FDADSLRYYY TAKLSSRIDD IDLNLEDFVQ RVNADIVNKV VNLASRNAGF
           FDADSLRYYY TAKLSSRIDD IDLNLEDFVQ RVNADIVNKV VNLASRNAGF
           FDADSLRYYY TAKLSSRIDD IDLNLEDFVQ RVNADIVNKV VNLASRNAGF
           FDADSLRYYY TAKLSSRIDD IDLNLEDFVQ RVNADIVNKV VNLASRNAGF
           FDADSLRYYY TAKLSSRIDD IDLNLEDFVQ RVNADIVNKV VNLASRNAGF
           FDADSLRYYY TAKLSSRIDD IDLNLEDFVQ RVNADIVNKV VNLASRNAGF
           FDADSLRYYY TAKLSSRIDD IDLNLEDFVQ RVNADIVNKV VNLASRNAGF
           FDADSLRYYY TAKLSSRIDD IDLNLEDFVQ RVNADIVNKV VNLASRNAGF
           FDADSLRYYY TAKLSSRIDD IDLNLEDFVQ RVNADIVNKV VNLASRNAGF
           FDADSLRYYY TAKLSSRIDD IDLNLEDFVQ RVNADIVNKV VNLASRNAGF
           FDADSLRYYY TAKLSSRIDD IDLNLEDFVQ RVNADIVNKV VNLASRNAGF
           FDADSLRYYY TAKLSSRIDD IDLNLEDFVQ RVNADIVNKV VNLASRNAGF
           FDADSLRYYY TAKLSSRIDD IDLNLEDFVQ RVNADIVNKV VNLASRNAGF
           FDADSLRYYY TAKLSSRIDD IDLNLEDFVQ RVNADIVNKV VNLASRNAGF
           FDADSLRYYY TAKLSSRIDD IDLNLEDFVQ RVNADIVNKV VNLASRNAGF
           FDADSLRYYY TAKLSSRIDD IDLNLEDFVQ RVNADIVNKV VNLASRNAGF
           FDADSLRYYY TAKLSSRIDD IDLNLEDFVQ RVNADIVNKV VNLASRNAGF
           FDADSLRYYY TAKLSSRIDD IDLNLEDFVQ RVNADIVNKV VNLASRNAGF
           FDADSLRYYY TAKLSSRIDD IDLNLEDFVQ RVNADIVNKV VNLASRNAGF
           FDADSLRYYY TAKLSSRIDD IDLNLEDFVQ RVNADIVNKV VNLASRNAGF
           FDADSLRYYY TAKLSSRIDD IDLNLEDFVQ RVNADIVNKV VNLASRCAGF
           FDADSLRYYY TAKLSSRIDD IDLNLEDFVQ RVNADIVNKV VNLASRCAGF
           FDADSLRYYY TAKLSSRIDD IDLNLEDFVQ RVNADIVNKV VNLASRCAGF
           FDADSLRYYY TAKLSSRIDD IDLNLEDFVQ RVNADIVNKV VNLASRCAGF
           FDADSLRYYY TAKLSSRIDD IDLNLEDFVQ RVNADIVNKV VNLASRNAGF
           FDADSLRYYY TAKLSSRIDD IDLNLEDFVQ RVNADIVNKV VNLASRCAGF

           INKRFDGVLA SELADPQLYK TFTDAAEVIG EAWESREFGK AIREIMALAD
           INKRFDGVLA SELADPQLYK TFTDAAEVIG EAWESREFGK AIREIMALAD
           INKRFDGVLA SELADPQLYK TFTDAAEVIG EAWESREFGK AIREIMALAD
           INKRFDGVLA SELADPQLYK TFTDAAEVIG EAWESREFGK AIREIMALAD
           INKRFDGVLA GELADPQLYK TFTDAAEVIG EAWESREFGK AIREIMALAD
           INKRFDGVLA GELADPQLYK TFTDAAEVIG EAWESREFGK AIREIMALAD
           INKRFDGVLA SELADPQLYK TFTDAAEVIG EAWESREFGK AIREIMALAD
           INKRFDGVLA SELADPQLYK TFTDAAEVIG EAWESREFGK AIREIMALAD
           INKRFDGVLA SELADPQLYK TFTDAAEVIG EAWESREFGK AVREIMALAD
           INKRFDGVLA SELADPQLYK TFTDAAEVIG EAWESREFGK AIREIMALAD
           INKRFDGVLA SELADPQLYK TFTDAAEVIG EAWESREFGK AIREIMALAD
           INKRFDGVLA SELADPQLYK TFTDAAEVIG EAWESREFGK AIREIMALAD
           INKRFDGVLA SELADPQLYK TFTDAAEVIG EAWESREFGK AIREIMALAD
           INKRFDGVLA SELADPQLYK TFTDAAEVIG EAWESREFGK AIREIMALAD
           INKRFDGVLA SELADPQLYK TFTDAAEVIG EAWESREFGK AIREIMALAD
           INKRFDGVLA SELADPQLYK TFTDAAEVIG EAWESREFGK AIREIMALAD
           INKRFDGVLA SELADPQLYK TFTDAAEVIG EAWESREFGK AIREIMALAD
           INKRFDGVLA SELADPQLYK TFTDAAEVIG EAWESREFGK AIREIMALAD
           INKRFDGVLA SELADPQLYK TFTDAAEVIG EAWESREFGK AIREIMALAD
           INKRFDGVLA SELADPQLYK TFTDAAEVIG EAWESREFGK AIREIMALAD
           INKRFDGVLA SELADPQLYK TFTDAAEVIG EAWESREFGK AIREIMALAD
           INKRFDGVLA SELTDPQLYK TFTDAAEVIG EAWESREFGK AIREIMALAD
           INKRFDGVLA SELADPQLYK TFTDAAEVIG EAWESREFGK AIREIMALAD
           INKRFDGVLA SELADPQLYK TFTDAAEVIG EAWESREFGK AIREIMALAD
           INKRFDGVLA SELADPQLYK TFTDAAEVIG EAWESREFGK AVREIMALAD
           INKRFDGVLA SELADPQLYK TFTDAAEVIG EAWESREFGK AVREIMALAD
           INKRFDGVLA SELADPQLYK TFTDAAEVIG EAWESREFGK AVREIMALAD
           INKRFDGVLA SELADPQLYK TFTDAAEVIG EAWESREFGK AVREIMALAD
           INKRFDGVLA SELADPQLYK TFTDAAEVIG EAWESREFGK AVREIMALAD
           INKRFDGVLA SELADPQLYK TFTDAAEVIG EAWESREFGK AVREIMALAD
           INKRFDGVLA SELADPQLYK TFTDAAEVIG EAWESREFGK AIREIMALAD
           INKRFDGVLA SELADPQLYK TFTDAAEVIG EAWESREFGK AIREIMALAD
           INKRFDGVLA SELADPQLYK TFTDAAEVIG EAWESREFGK AIREIMALAD
           INKRFDGVLA SELADPQLYK TFTDAAEVIG EAWESREFGK AVREIMALAD
           INKRFDGVLA SELADPQLYK TFTDAAEVIG EAWESREFGK AVREIMALAD
           INKRFDGVLA SELADPQLYK TFTDAAEVIG EAWESREFGK AVREIMALAD
           INKRFDGVLA SELADPQLYK TFTDAAEVIG EAWESREFGK AVREIMALAD
           INKRFDGVLA SELADPQLYK TFTDAAEVIG EAWESREFGK AVREIIALAD
           INKRFDGVLA SELADPQLYK TFTDAAEVIG EAWESREFGK AVREIMALAD
           INKRFDGVLA SELADPQLYK TFTDAAEVIG EAWESREFGK AVREIMALAD
           INKRFDGVLA SELADPELYK TFTDAAEVIG EAWESREFGK AVREIMALAD
           INKRFDGVLA NELADPQLYK TFTDAAEVIG EAWESREFGK AVREIMALAD
           INKRFDGVLA SELADPQLYK TFTDAAEVIG EAWESREFGK AVREIMALAD
           INKRFDGVLA SELADPQLYK TFTDAAEVIG EAWESREFGK AVREIMALAD
           INKRFDGVLA SELADPQLYK TFTDAAEVIG EAWESREFGK AVREIMALAD
           INKRFDGVLA SELADPQLYK TFTDAAEEIG EAWESREFGK AVREIMALAD
           INKRFDGVLA SELADPELYK TFTDAAEVIG EAWESREFGK AVREIMALAD
           INKRFDGVLA SELADPQLYK TFTDAAEVIG EAWESREFGK AVREIMALAD
           INKRFDGMLA SELADPQLYK TFTDAAEVIG EAWESREFGK AIREIMALAD
           INKRFDGVLA SELADPQLYK TFTDAAEVIG EAWESREFGK AVREIMALAD
           INKRFDGVLA NELADPQLYK TFTDAAEVIG EAWESREFGK AVREIMALAD
           INKRFDGVLA SELADPQLYK TFTDAAEVIG EAWESREFGK AVREIMALAD
           INKRFDGVLA SELADPQLYK TFTDAAEVIG EAWESREFGK AVREIMALAD
           INKRFDGVLA SELADPQLYK TFTDAAEVIG EAWESREFGK AVREIMALAD
           INKRFDGVLA NELADPQLYK TFTDAAEVIG EAWESREFGK AVREIMALAD
           INKRFDGVLA SELADPQLYK TFTDAAEVIG EAWESRECGK AVREIMALAD
           INKRFDGVLA SELADPQLYK TFTDAAEVIG EAWESREFGK AVREIMALAD
           INKRFDGVLA SELADPQLYK TFTDAAEVIG EAWESREFGK AVREIMALAD
           INKRFDGVLA SELADPQLYK TFTDAAEVIG EAWESREFGK AVREIMALAD
           INKRFDGVLA SELADPQLYK TFTDAAEVIG EAWESREFGK AVREIMALAD
           INKRFDGVLA SELADPQLYK TFTDAAEVIG EAWESREFGK AVREIMALAD
           INKRFDGVLA SELADPELYK TFTDAAEVIG EAWESREFGK AVREIMALAD
           INKRFDGVLA SELADPELYK TFTDAAEVIG EAWESREFGK AVREIMALAD
           INKRFDGVLA SELADPQLYK TFTDAAEVIG EAWESREFGK AVREIMALAD
           INKRFDGVLA GELADPQLYK TFTDAAEVIG EAWESREFGK AIREIMALAD
           INKRFDGVLA GELADPQLYK TFTDAAEVIG EAWESREFGK AIREIMALAD
           INKRFDGVLA GELADPQLYK TFTDAAEVIG EAWESREFGK AIREIMALAD
           INKRFDGVLA GELADPQLYK TFTDAAEVIG EAWESREFGK AIREIMALAD
           INKRFDGVLA GELADPQLYK TFTDAAEVIG EAWESREFGK AIREIMALAD
           INKRFDGVLA SELADPQLYK TFTDAAEVIG EAWESREFGK AVREIMALAD
           INKRFDGMLS NELAVSELLD IFRFEQRSIA ECYEKREFGK AIRLIMDLAD

           LANRYVDEQA PWVVAKQEGR DADLQAICSM GINLFRVLMT YLKPVLPKLT
           LANRYVDEQA PWVVAKQEGR DADLQAICSM GINLFRVLMT YLKPVLPKLT
           LANRYVDEQA PWVVAKQEGR DADLQAICSM GINLFRVLMT YLKPVLPKLT
           LANRYVDEQA PWVVAKQEGR DADLQAICSM GINLFRVLMT YLKPVLPKLT
           LANRYVDEQA PWVVAKQEGR DADLQAICSM GINLFRVLMT YLKPVLPKLT
           LANRYVDEQA PWVVAKQEGR DADLQAICSM GINLFRVLMT YLKPVLPKLT
           LANRYVDEQA PWVVAKQEGR DADLQAICSM GINLFRVLMT YLKPVLPKLT
           LANRYVDEQA PWVVAKQEGR DADLQAICSM GINLFRVLMT YLKPVLPKLT
           LANRYVDEQA PWVVAKQEGR DADLQAICSM GINLFRVLMT YLKPVLPKLT
           LANRYVDEQA PWVVAKQEGR DADLQAICSM GINLFRVLMT YLKPVLPKLT
           LANRYVDEQA PWVVAKQEGR DADLQAICSM GINLFRVLMT YLKPVLPKLT
           LANRYVDEQA PWVVAKQEGR DADLQAICSM GINLFRVLMT YLKPVLPKLT
           LANRYVDEQA PWVVAKQEGR DADLQAICSM GINLFRVLMT YLKPVLPKLT
           LANRYVDEQA PWVVAKQEGR DADLQAICSM GINLFRVLMT YLKPVLPKLT
           LANRYVDEQA PWVVAKQEGR DADLQAICSM GINLFRVLMT YLKPVLPKLT
           LANRYVDEQA PWVVAKQEGR DADLQAICSM GINLFRVLMT YLKPVLPKLT
           LANRYVDEQA PWVVAKQEGR DADLQAICSM GINLFRVLMT YLKPVLPKLT
           LANRYVDEQA PWVVAKQEGR DADLQAICSM GINLFRVLMT YLKPVLPKLT
           LANRYVDEQA PWVVAKQEGR DADLQAICSM GINLFRVLMT YLKPVLPKLT
           LANRYVDEQA PWVVAKQEGR DADLQAICSM GINLFRVLMT YLKPVLPKLT
           LANRYVDEQA PWVVAKQEGR DADLQAICSM GINLFRVLMT YLKPVLPKLT
           LANRYVDEQA PWVVAKQEGR DADLQAICSM GINLFRVLMT YLKPVLPKLT
           LANRYVDEQA PWVVAKQEGR DADLQAICSM GINLFRVLMT YLKPVLPKLT
           LANRYVDEQA PWVVAKQEGR DADLQAICSM GINLFRVLMT YLKPVLPKLT
           LANRYVDEQA PWVVAKQEGR DADLQAICSM GINLFRVLMT YLKPVLPKLT
           LANRYVDEQA PWVVAKQEGR DADLQAICSM GINLFRVLMT YLKPVLPKLT
           LANRYVDEQA PWVVAKQEGR DADLQAICSM GINLFRVLMT YLKPVLPKLT
           LANRYVDEQA PWVVAKQEGR DADLQAICSM GINLFRVLMT YLKPVLPKLT
           LANRYVDEQA PWVVAKQEGR DADLQAICSM GINLFRVLMT YLKPVLPKLT
           LANRYVDEQA PWVVAKQEGR DADLQAICSM GINLFRVLMT YLKPVLPKLT
           LANRYVDEQA PWVVAKQEGR DADLQAICSM GINLFRVLMT YLKPVLPKLT
           LANRYVDEQA PWVVAKQEGR DADLQAICSM GINLFRVLMT YLKPVLPKLT
           LANRYVDEQA PWVVAKQEGR DADLQAICSM GINLFRVLMT YLKPVLPKLT
           LANRYVDEQA PWVVAKQEGR DADLQAICSM GINLFRVLMT YLKPVLPKLT
           LANRYVDEQA PWAVAKQEGR DADLQAICSM GINLFRVLMT YLKPVLPKLT
           LANRYVDEQA PWVVAKQEGR DADLQAICSM GINLFRVLMT YLKPVLPKLT
           LANRYVDEQA PWVVAKQEGR DADLQAICSM GINLFRVLMT YLKPVLPKLT
           LANRYVDEQA PWVVAKQEGR DADLQAICSM GINLFRVLMT YLKPVLPKLT
           LANRYVDEQA PWVVAKQEGR DADLQAICSM GINLFRVLMT YLKPVLPKLT
           LANRYVDEQA PWVVAKQEGR DADLQAICSM GINLFRVLMT YLKPVLPKLT
           LANRYVDEQA PWVVAKQEGR DADLQAICSM GINLFRVLMT YLKPVLPKLT
           LANRYVDEQA PWVVAKQEGR DADLQAICSM GINLFRVLMT YLKPVLPKLT
           LANRYVDEQA PWVVAKQEGR DADLQAICSM GINLFRVLMT YLKPVLPKLT
           LANRYVDEQA PWVVAKQEGR DADLQAICSM GINLFRVLMT YLKPVLPKLT
           LANRYVDEQA PWVVAKQEGR DADLQAICSM GINLFRVLMT YLKPVLPKLT
           LANRYVDEQA PWVVAKQEGR DADLQAICSM GINLFRVLMT YLKPVLPKLT
           LANRYVDEQA PWVVAKQEGR DADLQAICSM GINLFRVLMT YLKPVLPKLT
           LANRYVDEQA PWVVAKQEGR DADLQAICSM GINLFHVLMT YLKPVLPKLT
           LANRYVDEQA PWVVAKQEGR DADLQAICSM GINLFRVLMT YLKPVLPKLT
           LANRYVDEQA PWVVAKQEGR DADLQAICSM GINLFRVLMT YLKPVLPKLT
           LANRYVDEQA PWVVAKQEGR DADLQAICSM GINLFRVLMT YLKPVLPKLT
           LANRYVDEQA PWVVAKQEGR DADLQAICSM GINLFRVLMT YLKPVLPKLT
           LANRYVDEQA PWVVAKQEGR DADLQAICSM GINLFRVLMT YLKPVLPKLT
           LANRYVDEQA PWVVAKQEGR DADLQAICSM GINLFRVLMT YLKPVLPKLT
           LANRYVDEQA PWVVAKQEGR DADLQAICSM GINLFRVLMT YLKPVLPKLT
           LANRYVDEQA PWVVAKQEGR DADLQAICSM GINLFRVLMT YLKPVLPKLT
           LANRYVDEQA PWVVAKQEDR DADLQAICSM GINLFRVLMT YLKPVLPKLT
           LANRYVDEQA PWVVAKQEGR DADLQAICSM GINLFRVLMT YLKPVLPKLT
           LANRYVDEQA PWVVAKQEGR DADLQAICSM GINLFRVLMT YLKPVLPKLT
           LANRYVDEQA PWVVTKQEGR DADLQAICSM GINLFRVLMT YLKPVLPKLT
           LANRYVDEQA PWVVAKQEGR DADLQAICSM GINLFRVLMT YLKPVLPKLT
           LANRYVDEQA PWVVAKQEGR DADLQAICSM GINLFRVLMT YLKPVLPKLT
           LANRYVDEQA PWVVAKQEGR DADLQAICSM GINLFRVLMT YLKPVLPKLT
           LANRYVDEQA PWVVAKQEGR DADLQAICSM GINLFRVLMT YLKPVLPKLT
           LANRYVDEQA PWVVAKQEGR DADLQAICSM GINLFRVLMT YLKPVLPNLT
           LANRYVDEQA PWVVAKQEGR DADLQAICSM GINLFRVLMT YLKPVLPNLT
           LANRYVDEQA PWIVAKQEGR DADLQAICSM GINLFRVLMT YLKPVLPNLT
           LANRYVDEQA PWVVAKQEGR DADLQAICSM GINLFRVLMT YLKPVLPNLT
           LANRYVDEQA PWVVAKQEGR DADLQAICSM GINLFRVLMT YLKPVLPNLT
           LANRYVDEQA PWVVAKQEGR DAYLQAICSM GINLFRVLMT YLKPVLPKLT
           KANHYIDHEA PWVVAKQEGR DADLQAICSM GINLFRVLMT YLKPVLPNLT

           ERAEAFLNTE LTWDGIQQPL LGHKVNPFKA LYNRIDMKQV EALVEASKEE
           ERAEAFLNTE LTWDGIQQPL LGHKVNPFKA LYNRIDMKQV EALVEASKEE
           ERAEAFLNTE LTWDGIQQPL LGHKVNPFKA LYNRIDMKQV EALVEASKEE
           ERAEAFLNTE LTWDGIQQPL LGHKVNPFKA LYNRIDMKQV EALVEASKEE
           ERAEAFLNTE LTWDGIQQPL LGHKVNPFKA LYNRIDMKQV EALVEASKEE
           ERAEAFLNTE LTWDGIQQPL LGHKVNPFKA LYNRIDMKQV EALVEASKEE
           ERAEAFLNTE LTWDGIQQPL LGHKVNPFKA LYNRIDMKQV EALVEASKEE
           ERAEAFLNTE LTWDGIQQPL LGHKVNPFKA LYNRIDMKQV EALVEASKEE
           ERAEAFLNTE LTWDGIQQPL LGHKVNPFKA LYNRIDMKQV EALVEASKEE
           ERAEAFLNTE LTWDGIQQPL LGHKVNPFKA LYNRIDMKQV EALVEASKEE
           ERAEAFLNTE LTWDGIQQPL LGHKVNPFKA LYNRIDMKQV EALVEASKEE
           ERAEAFLNTE LTWDGIQQPL LGHKVNPFKA LYNRIDMKQV EALVEASKEE
           ERAEAFLNTE LTWDGIQQPL LGHKVNPFKA LYNRIDMKQV EALVEASKEE
           ERAEAFLNTE LTWDGIQQPL LGHKVNPFKA LYNRIDMKQV EALVEASKEE
           ERAEAFLNTE LTWDGIQQPL LGHKVNPFKA LYNRIDMKQV EALVEASKEE
           ERAEAFLNTE LTWDGIQQPL LGHKVNPFKA LYNRIDMKQV EALVEASKEE
           ERAEAFLNTE LTWDGIQQPL LGHKVNPFKA LYNRIDMKQV EALVEASKEE
           ERAEAFLNTE LTWDGIQQPL LGHKVNPFKA LYNRIDMKQV EALVEASKEE
           ERAEAFLNTE LTWDGIQQPL LGHKVNPFKA LYNRIDMKQV EALVEASKEE
           ERAEAFLNTE LTWDGIQQPL LGHKVNPFKA LYNRIDMKQV EALVEASKEE
           ERAEAFLNTE LTWDGIQQPL LGHKVNPFKA LYNRIDMKQV EALVEASKEE
           ERAEAFLNTE LTWDGIQQPL LGHKVNPFKA LYNRIDMKQV EALVEASKEE
           ERAEAFLNTE LTWDGIQQPL LGHKVNPFKA LYNRIDMKQV EALVEASKEE
           ERAEAFLNTE LTWDGIQQPL LGHKVNPFKA LYNRIDMKQV EALVEASKEE
           ERAEAFLNTE LTWDGIQQPL LGHKVNPFKA LYNRIDMKQV EALVEASKEE
           ERAEAFLNTE LTWDGIQQPL LGHKVNPFKA LYNRIDMKQV EALVEASKEE
           ERAEAFLNTE LTWDGIQQPL LGHKVNPFKA LYNRIDMKQV EALVEASKEE
           ERAEAFLNTE LTWHGIQQPL LAHKVNPFKA LYNRIDMKQV EALVEASKEE
           ERAEAFLNTE LTWHGIQQPL LGHKVNPFKA LYNRIDMKQV EALVEASKEE
           ERAEAFLNTE LTWDGIQQPL LGHKVNPFKA LYNRIDMKQV EALVEASKEE
           ERAEAFLNTE LTWDGIQQPL LGHKVNPFKA LYNRIDMKQV EALVEASKEE
           ERAEAFLNTE LTWHGIQQPL LGHKVNPFKA LYNRIDMKQV EALVEASKEE
           ERAEAFLNTE LTWDGIQQPL LGHKVNPFKA LYNRIDMKQV EALVEASKEE
           ERAEAFLNTE LTWHGIQQPL LGHKVNPFKA LYNRIDMKQV EALVEASKEE
           ERAEAFLNTE LTWDGIQQPL LGHKVNPFKA LYNRIDMKQV EALVEASKEE
           ERAEAFLNTE LTWDGIQQPL LGHKVNPFKA LYNRIDMKQV EALVEASKEE
           ERAEAFLNTE LTWDGIQQPL LGHKVNPFKA LYNRIDMKQV EALVEASKEE
           ERAEAFLNTE LTWDGIQQPL LGHKVNPFKA LYNRIDMKQV EALVEASKEE
           ERAEAFLNTE LTWDGIQQPL LGHKVNPFKA LYNRIDMKQV EALVEASKEE
           ERAEAFLNTE LTWDGIQQPL LGHKVNPFKA LYNRIDMKQV EALVETSKEE
           ERAEAFLNTE LTWDGIQQPL LGHKVNPFKA LYNRIDMKQV EALVEASKEE
           ERAEAFLNTE LTWDGIQQPL LGHKVNPFKA LYNRIDMKQV EALVEASKEE
           ERAEAFLNTE LTWDGIQQPL LGHKVNPFKA LYNRIDMKQV EALVEASKEE
           ERAEAFLNTE LTWDGIQQPL LGHKVNPFKA LYNRIDMKQV EALVEASKEE
           ERAEAFLNTE LTWDGIQQPL LGHKVNPFKA LYNRIDMRQV EALVEASKEE
           ERAEAFLNTE LTWDGIQQPL LGHKVNPFKA LYNRIDMKQV EALVEASKEE
           ERAEAFLNTE LTWDGIQQPL LAHKVNPFKA LYNRIDMKQV EALVEASKEE
           ERAEAFLNTE LTWDGIQQPL LGHKVNPFKA LYNRIDMKQV EALVEASKEE
           ERAEAFLNTE LTWDGIQQPL LGHKVNPFKA LYNRIDMKQV EALVEASKEE
           ERAEAFLNTE LTWDGIQQPL LGHKVNPFKA LYNRIDMKQV EALVEASKEE
           ERAEAFLNTA LTWDGIQQPL LGHKVNPFKA LYNRIDMKQV EALVEASKEE
           ERAEAFLNTE LTWDGIQQPL LGHKVNPFKA LYNRIDMKQV EALVEASKEE
           ERAEAFLNTE LTWDGIQQPL LGHKVNPFKA LYNRIDMKQV EALVEASKEE
           ERAEAFLNTE LTWDGIQQPL LGHKVNPFKA LYNRIDMKQV EALVEASKEE
           ERAEAFLNTE LTWDGIQQPL LGHKVNPFKA LYNRIDMKQV EALVEASKEE
           ERAEAFLNTE LTWDGIQQPL LGHKVNPFKA LYNRIDMKQV EALVEASKEE
           ERAEAFLNTE LTWHGIQQPL LGHKVNPFKA LYNRIDMKQV EALVEASKEE
           ERAEAFLNTE LTWDGIQQPL LGHKVNPFKA LYNRIDMKQV EALVEASKEE
           ERAEAFLNTE LTWDGIQQPL LGHKVNPFKA LYNRIDMRQV EALVEASKEE
           ERAEAFLNTE LTWDGIQQPL LGHKVNPFKA LYNRIDMRQV EALVEASKEE
           ERAEAFLNTE LTWDGIQQPL LGHKVNPFKA LYNRIDMKQV EALVEASKEE
           ERAEAFLNTE LTWDGIQQPL LDHKVNPFKA LYNRIDMKQV EALVEASKEE
           ERAEAFLNTE LTWDGIQQPL LGHKVNPFKA LYNRIDMKQV EALVEASKEE
           ERAEAFLNTE LTWDGIQQPL LGHKVNPFKA LYNRIDMRQV EALVEASKEE
           ERAEAFLNTE LTWDGIQQPL LGHKVNLFKA LYNRIDMKQV EALVEASKEE
           ERAEAFLNTE LTWDGIQQPL LGHKVNPFKA LYNRIDMKQV EALVEASKEE
           ERAEAFLNTE LTWDGIQQPL LGHKVNPFKA LYNRIDMKQV EALVEASKEE
           ERAEAFLNTE LTWDGIQQPL LGHKVNPFKA LYNRIDMKQV EALVEASKEE
           ERAEAFLNTE LTWDGIQQPL LGHKVNPFKA LYNRIDMKQV EALVEASKEE
           ERAEAFLNTE LTWHGIQQPL LGHKVNPFKA LYNRIDMKQV EALVEASKEE
           ERAEAFLNTE LTWDGIQQPL LGHKVNPFKA LYNRIDMKQV EALVEASKEE

           VKATAAPVTG PLADDPIQET ITFDDFAKVD LRVALIENAE FVEGSDKLLR
           VKATAAPVTG PLADDPIQET ITFDDFAKVD LRVALIENAE FVEGSDKLLR
           VKATAAPVTG PLADDPIQET ITFDDFAKVD LRVALIENAE FVEGSDKLLR
           VKATAAPVTG PLADDPIQET ITFDDFAKVD LRVALIENAE FVEGSDKLLR
           VKATAAPVTG PLADDPIQET ITFDDFAKVD LRVALIENAE FVEGSDKLLR
           VKATAAPVTG PLADDPIQET ITFDDFAKVD LRVALIENAE FVEGSDKLLR
           VKAAATPVTG PLADDPIQET ITFDDFAKVD LRVALIENAE FVEGSDKLLR
           VKATAAPVTG PLADDPIQET ITFDDFAKVD LRVALIENAE FVEGSDKLLR
           VKATATPVTG PLADDPIQET ITFDDFAKVD LRVALIENAE FVEGSDKLLR
           VKAAATPVTG PLADDPIQET ITFDDFAKVD LRVALIENAE FVEGSDKLLR
           VKATAAPVTG PLADDPIQET ITFDDFAKVD LRVALIENAE FVEGSDKLLR
           VKATAAPVTG PLADDPIQET ITFDDFAKVD LRVALIENAE FVEGSDKLLR
           VKATAAPVTG PLADDPIQDT ITFDDFAKVD LRVALIENAE FVEGSDKLLR
           VKAAAAPVTG PLADDPIQET ITFDDFAKVD LRVALIENAE FVEGSDKLLR
           VKAAAAPVTG PLADDPIQET ITFDDFAKVD LRVALIENAE FVEGSDKLLR
           VKAAAAPVTG PLADDPIQET ITFDDFAKVD LRVALIENAE FVEGSDKLLR
           VKATAAPVTG PLADDPIQET ITFDDFAKVD LRVALIENAE FVEGSDKLLR
           VKATAAPVTG PLADDPIQET ITFDDFAKVD LRVALIENAE FVEGSDKLLR
           VKATAAPVTG PLADDPIQET ITFDDFAKVD LRVALIENAE FVEGSDKLLR
           VKAAAAPVTG PLADDPIQET ITFDDFAKVD LRVALIENAE FVEGSDKLLR
           VKATAAPVTG PLADDPIQET ITFDDFAKVD LRVALIENAE FVEGSDKLLR
           VKAAAAPVTG PLADDPIQET ITFDDFAKVD LRVALIENAE FVEGSDKLLR
           VKAAAAPVTG PLADDPIQET ITFDDFAKVD LRVALIENAE FVEGSDKLLR
           VKATAAPVTG PLADDPIQET ITFDDFAKVD LRVALIENAE FVEGSDKLLR
           VKATTAPVTG PLADDPIQET ITFDDFAKVD LRVALIENAE FVEGSDKLLR
           VKAAAAPVTG PLADDPIQET ITFDDFAKVD LRVALIENAE FVEGSDKLLR
           VKAAAAPITG PLADDPIQET ITFDDFAKVD LRVALIENAE FVEGSDKLLR
           VKATAAPVTG PLADDPIQET ITFDDFAKVD LRVALIENAE FVEGSDKLLR
           VKATAAPVTG PLADDPIQET ITFDDFAKVD LRVALIENAE FVEGSDKLLR
           VKAAAAPVTG PLADDPIQET ITFDDFAKVD LRVALIENAE FVEGSDKLLR
           VKAAAAPVTG PLADDPIQET ITFDDFAKVD LRVALIENAE FVEGSDKLLR
           VKAAATPVTG PLADDPIQET ITFDDFAKVD LRVALIENAE FVEGSDKLLR
           VKAAAAPVTG PLADDPIQET ITFDDFAKVD LRVALIENAE FVEGSDKLLR
           VKAAAAPVTG PLADDPIQET ITFDDFAKVD LRVALIENAE FVEGSDKLLR
           VKAAAAPVTG PLADDPIQET ITFDDFAKVD LRVALIENAE FVEGSDKLLR
           VKAAAAPVTG PLADDPIQET ITFDDFAKVD LRVALIENAE FVEGSDKLLR
           VKAAAAPVTG PLADDPIQET ITFDDFAKVD LRVALIENAE FVEGSDKLLR
           VKAAAAPVTG PLADDPIQET ITFDDFAKVD LRVALIENAE FVEGSDKLLR
           VKAAAAPVTG PLADDPIQET ITFDDFAKVD LRVALIENAE FVEGSDKLLR
           VKAAAAPVTG PLADDPIQET ITFDDFAKVD LRVALIENAE FVEGSDKLLR
           VKAAAAPVTG PLADDPIQET ITFDDFAKVD LRVALIENAE FVEGSDKLLR
           VKAAAAPVTG PLADDPIQET ITFDDFAKVD LRVALIENAE FVEGSDKLLR
           VKAAAAPVTG PLADDPIQET ITFDDFAKVD LRVALIENAE FVEGSDKLLR
           VKAAAAPVTG PLADDPIQET ITFDDFAKVD LRVALIENAE FVEGSDKLLR
           VKAAAAPVTG PLADDPIQET ITFDDFAKVD LRVALIENAE FVEGSDKLLR
           VKATTAPVTG PLADDPIQET ITFDDFAKVD LRVALIENAE FVEGSDKLLR
           VKATAAPVTG PLADDPIQET ITFDDFAKVD LRVALIENAE FVEGSDKLLR
           VKAAAAPVTG PLADDPIQET ITFDDFAKVD LRVALIENAE FVEGSDKLLR
           VKATAAPVTG PLADDPIQET ITFDDFAKVD LRVALIENAE FVEGSDKLLR
           VKAAAAPVPG PLADDPIQET ITFDDFAKVD LRVALIENAE FVEGSDKLLR
           VKAAAAPVTG PLADDPIQET ITFDDFAKVD LRVALIENAE FVEGSDKLLR
           VKAAAAPVTG PLADDPIQET ITFDDFAKVD LRVALIENAE FVEGSDKLLR
           VKAAAAPVTG PLADDPIQET ITFDDFAKVD LRVALIENAE FVEGSDKLLR
           VKAAAAPVTG PLADDPIQET ITFDDFAKVD LRVALIENAE FVEGSDKLLR
           VKAAAAPVTG PLADDPIQET ITFDDFAKVD LRVALIENAE FVEGSDKLLR
           VKAAAAPVTG PLADDPIQET ITFDDFAKVD LRVALIENAE FVEGSDKLLR
           VKAAAAPVTG PLADDPIQET ITFDDFAKVD LRVALIENAE FVEGSDKLLR
           VKAAAAPVTG PLADDPIQET ITFDDFAKVD LRVALIENAE FVEGSDKLLR
           VKAAAAPVTG PLADDPIQET ITFNDFAKVD LRVALIENAE FVEGSDKLLR
           VKAAAAPVTG PLADDPIQET ITFDDFAKVD LRVALIENAE FVEGSDKLLR
           VKAAAAPVTG PLADDPIQET ITFDDFAKVD LRVALIENAE FVEGSDKLLR
           VKAAAAPVTG PLADDPIQET ITFDDFAKVD LRVALIENAE FVEGSDKLLR
           VKAAAAPVTD PLADDPIQET ITFDDFAKVD LRVALIENAE FVEGSDKLLR
           VKAAAAPVTG PLADDPIQET ITFDDFAKVD LRVALIENAE FVGGSDKLLR
           VKAAAAPVTG PLADDPIQET ITFDDFAKVD LRVALIENAE FVEGSDKLLR
           VKAAAAPVTG PLADDPIQET ITFDDFAKVD LRVALIENAE FVEGSDKLLR
           VKAAAAPVTG PLADDPIQET ITFDDFAKVD LRVALIENAE FVEGSDKLLR
           VKAAAAPVTG PLADDPIQET ITFDDFAKVD LRVALIENAE FVEGSDKLLR
           VKAAATPVAG PLADDPIQET ITFDDFAKVD LRVALIENAE FVEGSDKLLR
           VKAAATPVTG PLADDPIQET ITFDDFAKVD LRVALIENAE FVEGSDKLLR
           VKAAAAPVTG PLADDPIQET ITFDDFAKVD LRVALIENAE FVEGSDKLLR

           LTLDLGGEKR NVFSGIRSAY PDPQALIGRH TIMVANLAPR KMRFGISEGM
           LTLDLGGEKR NVFSGIRSAY PDPQALIGRH TIMVANLAPR KMRFGISEGM
           LTLDLGGEKR NVFSGIRSAY PDPQALIGRH TIMVANLAPR KMRFGISEGM
           LTLDLGGEKR NVFSGIRSAY PDPQALIGRH TIMVANLAPR KMRFGISEGM
           LTLDLGGEKR NVFSGIRSAY PDPQALIGRH TIMVANLAPR KMRFGISEGM
           LTLDLGGEKR NVFSGIRSAY PDPQALIGRH TIMVANLAPR KMRFGISEGM
           LTLDLGGEKR NVFSGIRSAY PDPQALIGRH TIMVANLAPR KMRFGISEGM
           LTLDLGGEKR NVFSGIRSAY PDPQALIGRH TIMVANLAPR KMRFGISEGM
           LTLDLGGEKR NVFSGIRSAY PDPQALIGRH TIMVANLAPR KMRFGISEGM
           LTLDLGGEKR NVFSGIRSAY PDPQALIGRH TIMVANLAPR KMRFGISEGM
           LTLDLGGEKR NVFSGIRSAY PDPQALIGRH TIMVANLAPR KMRFGISEGM
           LTLDLGGEKR NVFSGIRSAY PDPQALIGRH TIMVANLAPR KMRFGISEGM
           LTLDLGGEKR NVFSGIRSAY PDPQALIGRH TIMVANLAPR KMRFGISEGM
           LTLDLGGEKR NVFSGIRSAY PDPQALIGRH TIMVANLAPR KMRFGISEGM
           LTLDLGGEKR NVFSGIRSAY PDPQALIGRH TIMVANLAPR KMRFGISEGM
           LTLDLGGEKR NVFSGIRSAY PDPQALIGRH TIMVANLAPR KMRFGISEGM
           LTLDLGGEKR NVFSGIRSAY PDPQALIGRH TIMVANLAPR KMRFGISEGM
           LTLDLGGEKR NVFSGIRSAY PDPQALIGRH TIMVANLAPR KMRFGISEGM
           LTLDLGGEKR NVFSGIRSAY PDPQALIGRH TIMVANLAPR KMRFGISEGM
           LTLDLGGEKR NVFSGIRSAY PDPQALIGRH TIMVANLAPR KMRFGISEGM
           LTLDLGGEKR NVFSGIRSAY PDPQALIGRH TIMVANLAPR KMRFGISEGM
           LTLDLGGEKR NVFSGIRSAY PDPQALIGRH TIMVANLAPR KMRFGISEGM
           LTLDLGGEKR NVFSGIRSAY PDPQALIGRH TIMVANLAPR KMRFGISEGM
           LTLDLGGEKR NVFSGIRSAY PDPQALIGRH TIMVANLAPR KMRFGISEGM
           LTLDLGGEKR NVFSGIRSAY PDPQALIGRH TIMVANLAPR KMRFGISEGM
           LTLDLGGEKR NVFSGIRSAY PDPQALIGRH TIMVANLAPR KMRFGISEGM
           LTLDLGGEKR NVFSGIRSAY PDPQALIGRH TIMVANLAPR KMRFGISEGM
           LTLDLGGEKR NVFSGIRSAY PDPQALIGRH TIMVANLAPR KMRFGISEGM
           LTLDLGGEKR NVFSGIRSAY PDPQALIGRH TIMVANLAPR KMRFGISEGM
           LTLDLGGEKR NVFSGIRSAY PDPQALIGRH TIMVANLAPR KMRFGISEGM
           LTLDLGGEKR NVFSGIRSAY PDPQALIGRH TIMVANLAPR KMRFGISEGM
           LTLDLGGEKR NVFSGIRSAY PDPQALIGRH TIMVANLAPR KMRFGISEGM
           LTLDLGGEKR NVFSGIRSAY PDPQALIGRH TIMVANLAPR KMRFGISEGM
           LTLDLGGEKR NVFSGIRSAY PDPQALIGRH TIMVANLAPR KMRFGISEGM
           LTLDLGGEKR NVFSGIRSAY PDPQALIGRH TIMVANLAPR KMRFGISEGM
           LTLDLGGEKR NVFSGIRSAY PDPQVLIGRH TIMVANLAPR KMRFGISEGM
           LTLDLGGEKR NVFSGIRSAY PDPQALIGRH TIMVANLAPR KMRFGISEGM
           LTLDLGGEKR NVFSGIRSAY PDPQALIGRH TIMVANLAPR KMRFGISEGM
           LTLDLGGEKR NVFSGIRSAY PDPQALIGRH TIMVANLAPR KMRFGISEGM
           LTLDLGGEKR NVFSGIRSAY PDPQALIGRH TIMVANLAPR KMRFGISEGM
           LTLDLGGEKR NVFSGIRSAY PDPQALIGRH TIMVANLAPR KMRFGISEGM
           LTLDLGGEKR NVFSGIRSAY PDPQALIGRH TIMVANLAPR KMRFGISEGM
           LTLDLGGEKR NVFSGIRSAY PDPQALIGRH TIMVANLAPR KMRFGISEGM
           LTLDLGGEKR NVFSGIRSAY PDPQALIGRH TIMVANLAPR KMRFGISEGM
           LTLDLGGEKR NVFSGIRSAY PDPQALIGRH TIMVANLAPR KMRFGISEGM
           LTLDLGGEKR NVFSGIRSAY PDPQALIGRH TIMVANLAPR KMRFGISEGM
           LTLDLGGEKR NVFSGIRSAY PDPQALIGRH TIMVANLAPR KMRFGISEGM
           LTLDLGGEKR NVFSGIRSAY PDPQALIGRH TIMVANLAPR KMRFGISEGM
           LTLDLGGEKR NVFSGIRSAY PDPQALIGRH TIMVANLAPR KMRFGISEGM
           LTLDLGGEKR NVFSGIRSAY PDPQALIGRH TIMVANLAPR KMRFGISEGM
           LTLDLGGEKR NVFSGIRSAY PDPQALIGRH TIMVANLAPR KMRFGISEGM
           LTLDLGGEKR NVFSGIRSAY PDPQALIGRH TIMVANLASR KMRFGISEGM
           LTLDLGGEKR NVFSGIRSAY PDPQALIGRH TIMVANLAPR KMRFGISEGM
           LTLDLGGEKR NVFSGIRSAY PDPQALIGRH TIMVANLAPR KMRFGISEGM
           LTLDLGGEKR NVFSGIRSAY PDPQALIGRH TIMVANLAPR KMRFGISEGM
           LTLDLGGEKR NVFSGIRSAY PDPQALIGRH TIMVANLAPR KMRFGISEGM
           LTLDLGGEKR NVFSGIRSAY PDPQALIGRH TIMVANLAPR KMRFGISEGM
           LTLDLGGEKR NVFSGIRSAY PDPQALIGRH TIMVANLAPR KMRFGISEGM
           LTLDLGGEKR NVFSGIRSAY PDPQALIGRH TIMVANLAPR KMRFGISEGM
           LTLDLGGEKR NVFSGIRSAY PDPQALIGRH TIMVANLAPR KMRFGISEGM
           LTLDLGGEKR NVFSGIRSAY PDPQVLIGRH TIMVANLAPR KMRFGISEGM
           LTLDLGGEKR NVFSGIRSAY PDPQALIGRH TIMVANLAPR KMRFGISEGM
           LTLDLGGEKR NVFSGIRSAY PDPQALIGRH TIMVANLAPR KMRFGISEGM
           LTLDLGGEKR NVFSGIRSAY PDPQALIGRH TIMVANLAPR KMRFGISEGM
           LTLDLGGEKR NVFSGIRSAY PDPQALIGRH TIMVANLAPR KMRFGISEGM
           LTLDLGGEKR NVFSGIRSAY PDPQALIGRH TIMVANLAPR KMRFGISEGM
           LTLDLGGEKR NVFSGIRSAY PDPQALIGRH TIMVANLAPR KMRFGISEGM
           LTLDLGGEKR NVFSGIRSAY PDPQALIGRH TIMVANLAPR KMRFGISEGM
           LTLDLGGEKR NVFSGIRSAY PDPQALIGRH TIMVANLAPR KMRFGISEGM
           LTLDLGGEKR NVFSGIRSAY PDPQALIGRH TIMVANLAPR KMRFGISEGM
           LTLDLGGEKR NVFSGIRSAY PDPQALIGRH TIMVANLAPR KMRFGISEGM

           VMAAGPGGKD IFLLSPDAGA KPGHQVK
           VMAAGPGGKD IFLLSPDAGA KPGHQVK
           VMAAGPGGKD IFLLSPDAGA KPGHQVK
           VMAAGPGGKD IFLLSPDAGA KPGHQVK
           VMAAGPGGKD IFLLSPDVGA KPGHQVK
           VMAAGPGGKD IFLLSPDVGA KPGHQVK
           VMAAGPGGKD IFLLSPDVGA KPGHQVK
           VMAAGPGGKD IFLLSPDAGA KPGHQVK
           VMAAGPGGKD IFLLSPDAGA KPGHQVK
           VMAAGPGGKD IFLLSPDVGA KPGHQVK
           VMAAGPGGKD IFLLSPDAGA KPGHQVK
           VMAAGPGGKD IFLLSPDAGA KPGHQVK
           VMAAGPGGKD IFLLSPDAGA KPGHQVK
           VMAAGPGGKD IFLLSPDAGA KPGHQVK
           VMAAGPGGKD IFLLSPDAGA KPGHQVK
           VMAAGPGGKD IFLLSPDAGA KPGHQVK
           VMAAGPGGKD IFLLSPDAGA KPGHQVK
           VMAAGPGGKD IFLLSPDAGA KPGHQVK
           VMAAGPGGKD IFLLSPDAGA KPGHQVK
           VMAAGPGGKD IFLLSPDAGA KPGHQVK
           VMAAGPGGKD IFLLSPDAGA KPGHQVK
           VMAAGPGGKD IFLLSPDAGA KPGHQVK
           VMAAGPGGKD IFLLSPDAGA KPGHQVK
           VMAAGPGGKD IFLLSPDAGA KPGHQVK
           VMAAGPGGKD IFLLSPDAGA KPGHQVK
           VMAAGPGGKD IFLLSPDAGA KPGHQVK
           VMAAGPGGKD IFLLSPDAGA KPGHQVK
           VMAAGPGGKD IFLLSPDAGA KPGHQVK
           VMAAGPGGKD IFLLSPDAGA KPGHQVK
           VMAAGPGGKD IFLLSPDAGA KPGHQVK
           VMAAGPGGKD IFLLSPDAGA KPGHQVK
           VMAAGPGGKD IFLLSPDAGA KPGHQVK
           VMAAGPGGKD IFLLSPDAGA KPGHQVK
           VMAAGPGGKD IFLLSPDAGA KPGHQVK
           VMAAGPGGKD IFLLSPDAGA KPGHQVK
           VMAAGPGGKD IFLLSPDAGA KPGHQVK
           VMAAGPGGKD IFLLSPDAGA KPGHQVK
           VMAAGPGGKD IFLLSPDAGA KPGHQVK
           VMAAGPGGKD IFLLSPDAGA KPGHQVK
           VMAAGPGGKD IFLLSPDAGA KPGHQVK
           VMAAGPGGKD IFLLSPDAGA KPGHQVK
           VMAAGPGGKD IFLLSPDAGA KPGHQVK
           VMAAGPGGKD IFLLSPDAGA KPGHQVK
           VMAAGPGGKD IFLLSPDAGA KPGHQVK
           VMAAGPGGKD IFLLSPDAGA KPGHQVK
           VMAAGPGGKD IFLLSPDAGA KPGHQVK
           VMAAGPGGKD IFLLSPDAGA KPGHQVK
           VMAAGPGGKD IFLLSPDAGA KPGHQVK
           VMAAGPGGKD IFLLSPDAGA KPGHQVK
           VMAAGPGGKD IFLLSPDAGA KPGHQVK
           VMAAGPGGKD IFLLSPDAGA KPGHQVK
           VMAAGPGGKD IFLLSPDAGA KPGHQVK
           VMAAGPGGKD IFLLSPDAGA KPGHQVK
           VMAAGPGGKD IFLLSPDAGA KPGHQVK
           VMAAGPGGKD IFLLSPDAGA KPGHQVK
           VMAAGPGGKD IFLLSPDAGA KPGHQVK
           VMAAGPGGKD IFLLSPDAGA KPGHQVK
           VMAAGPGGKD IFLLSPDAGA KPGHQVK
           VMAAGPGGKD IFLLSPDAGA KPGHQVK
           VMAAGPGGKD IFLLSPDAGA KPGHQVK
           VMAAGPGGKD IFLLSPDAGA KPGHQVK
           VMAAGPGGKD IFLLSPDAGA KPGHQVK
           VMAAGPGGKD IFLLSPDAGA KPGHQVK
           VMAAGPGGKD IFLLSPDAGA KPGHQVK
           VMAAGPGGKD IFLLSPDAGA KPGHQVK
           VMAAGPGGKD IFLLSPDAGA KPGHQVK
           VMAAGPGGKD IFLLSPDAGA KPGHQVK
           VMAAGPGGKD IFLLSPDAGA KPGHQVK
           VMAAGPGGKD IFLLSPDAGA KPGHQVK
           VMAAGPGGKD IFLLSPDAGA KPGHQVK
           VMAAGPGGKD IFLLSPDAGA KPGHQVK
