# Supplementary material for: Essential gene acquisition destabilizes plasmid inheritance
Source: PLoS Genet. 2021 Jul 12;17(7):e1009656. doi: 10.1371/journal.pgen.1009656 (PMC8297927; doi:10.1371/journal.pgen.1009656)
Supplement: S1 Data — (GZ) [file pgen.1009656.s029.tar.gz › Phylogenetic data/8952/8952.protein_info.txt]

28149249	WP_014962257.1	Escherichia coli O104:H4 str. 2009EL-2050	methionine--tRNA ligase	Plasmid
32514603	WP_001755492.1	Escherichia coli	methionine--tRNA ligase	Plasmid
33167082	WP_001755492.1	Escherichia coli	methionine--tRNA ligase	Plasmid
33819072	WP_001755492.1	Escherichia coli	methionine--tRNA ligase	Plasmid
34405543	WP_001717177.1	Escherichia coli	methionine--tRNA ligase	Plasmid
34458527	WP_001717177.1	Escherichia coli	methionine--tRNA ligase	Plasmid
35108630	WP_078207503.1	Escherichia coli	methionine--tRNA ligase	Plasmid
35135004	WP_001755492.1	Escherichia coli	methionine--tRNA ligase	Plasmid
35182851	WP_078207876.1	Escherichia coli	methionine--tRNA ligase	Plasmid
35294304	WP_061093517.1	Escherichia coli	methionine--tRNA ligase	Plasmid
35812614	WP_014962257.1	Escherichia coli O104:H4	methionine--tRNA ligase	Plasmid
35831313	WP_001755492.1	Escherichia coli	methionine--tRNA ligase	Plasmid
36101832	WP_096488272.1	Escherichia coli	methionine--tRNA ligase	Plasmid
36275951	WP_001718028.1	Escherichia coli O169:H41	methionine--tRNA ligase	Plasmid
36954898	WP_001718028.1	Escherichia coli	methionine--tRNA ligase	Plasmid
37128057	WP_001718028.1	Escherichia coli	methionine--tRNA ligase	Plasmid
37388143	WP_021547919.1	Escherichia coli	methionine--tRNA ligase	Plasmid
37393410	WP_021547919.1	Escherichia coli	methionine--tRNA ligase	Plasmid
37658645	WP_001755492.1	Escherichia coli	methionine--tRNA ligase	Plasmid
37225861	WP_001600151.1	Escherichia coli	methionine--tRNA ligase	Chromosome
37245582	WP_001337892.1	Escherichia coli	methionine--tRNA ligase	Chromosome
37371595	WP_001551343.1	Escherichia coli	methionine--tRNA ligase	Chromosome
37646409	WP_001296226.1	Escherichia coli	methionine--tRNA ligase	Chromosome
37637124	WP_001350700.1	Escherichia coli RS218	methionine--tRNA ligase	Chromosome
1579873	WP_015953546.1	Escherichia fergusonii ATCC 35469	methionine--tRNA ligase	Chromosome
37656046	WP_001295427.1	Escherichia coli	methionine--tRNA ligase	Chromosome
36850553	WP_001571626.1	Escherichia coli	methionine--tRNA ligase	Chromosome
33053837	WP_065227233.1	Escherichia coli	methionine--tRNA ligase	Chromosome
37023401	WP_010359719.1	Escherichia coli	methionine--tRNA ligase	Chromosome
37007019	WP_001301615.1	Escherichia coli	methionine--tRNA ligase	Chromosome
36438669	WP_001538964.1	Escherichia coli	methionine--tRNA ligase	Chromosome
36006871	WP_001306372.1	Escherichia coli	methionine--tRNA ligase	Chromosome
37431747	WP_001340073.1	Escherichia coli O127:H6	methionine--tRNA ligase	Chromosome
37337138	WP_001520834.1	Escherichia coli	methionine--tRNA ligase	Chromosome
37188028	WP_001439138.1	Escherichia coli	methionine--tRNA ligase	Chromosome
36980094	WP_001613409.1	Escherichia coli	methionine--tRNA ligase	Chromosome
36699522	WP_001297896.1	Escherichia coli	methionine--tRNA ligase	Chromosome
36498553	WP_001361583.1	Escherichia coli	methionine--tRNA ligase	Chromosome
36195642	WP_001703423.1	Escherichia coli O114:H49	methionine--tRNA ligase	Chromosome
35681494	WP_001349809.1	Escherichia coli	methionine--tRNA ligase	Chromosome
34498208	WP_001381281.1	Escherichia coli	methionine--tRNA ligase	Chromosome
37627695	WP_001300883.1	Escherichia coli P12b	methionine--tRNA ligase	Chromosome
36735653	WP_094029842.1	Escherichia coli	methionine--tRNA ligase	Chromosome
35285051	WP_080028686.1	Escherichia coli	methionine--tRNA ligase	Chromosome
37463693	WP_001350533.1	Escherichia coli	methionine--tRNA ligase	Chromosome
37008594	WP_001563647.1	Escherichia coli	methionine--tRNA ligase	Chromosome
9163933	WP_016262136.1	Escherichia marmotae	methionine--tRNA ligase	Chromosome
37411752	WP_066009652.1	Escherichia coli	methionine--tRNA ligase	Chromosome
34150842	WP_000195346.1	Escherichia coli	methionine--tRNA ligase	Chromosome
30303073	WP_023156258.1	Escherichia coli ECC-1470	methionine--tRNA ligase	Chromosome
37382913	WP_001300978.1	Escherichia coli	methionine--tRNA ligase	Chromosome
37289057	WP_001370528.1	Escherichia coli O121 str. RM8352	methionine--tRNA ligase	Chromosome
36233911	WP_001696417.1	Escherichia coli	methionine--tRNA ligase	Chromosome
35987676	WP_096037540.1	Escherichia coli	methionine--tRNA ligase	Chromosome
34918981	WP_069723422.1	Escherichia coli	methionine--tRNA ligase	Chromosome
34903041	WP_024166615.1	Escherichia coli	methionine--tRNA ligase	Chromosome
27111145	WP_001366292.1	Escherichia coli PCN033	methionine--tRNA ligase	Chromosome
33883619	WP_001457618.1	Escherichia coli	methionine--tRNA ligase	Chromosome
37284723	WP_072645292.1	Escherichia coli	methionine--tRNA ligase	Chromosome
37254730	WP_108118755.1	Escherichia coli	methionine--tRNA ligase	Chromosome
36281348	WP_099492668.1	Escherichia coli	methionine--tRNA ligase	Chromosome
37459362	WP_001338997.1	Escherichia coli	methionine--tRNA ligase	Chromosome
31437803	WP_047928792.1	Escherichia coli PCN061	methionine--tRNA ligase	Chromosome
37162160	WP_001400694.1	Escherichia coli	methionine--tRNA ligase	Chromosome
18616392	WP_103053704.1	Escherichia albertii	methionine--tRNA ligase	Chromosome
16923845	WP_002461818.1	Escherichia albertii	methionine--tRNA ligase	Chromosome
17274166	WP_059251825.1	Escherichia albertii	methionine--tRNA ligase	Chromosome
11518207	WP_060877391.1	Escherichia albertii	methionine--tRNA ligase	Chromosome
1847739	WP_025238739.1	Escherichia albertii KF1	methionine--tRNA ligase	Chromosome
34067519	WP_073461856.1	Escherichia coli	methionine--tRNA ligase	Chromosome
15103687	WP_059219470.1	Escherichia albertii	methionine--tRNA ligase	Chromosome
