# Supplementary material for: Essential gene acquisition destabilizes plasmid inheritance
Source: PLoS Genet. 2021 Jul 12;17(7):e1009656. doi: 10.1371/journal.pgen.1009656 (PMC8297927; doi:10.1371/journal.pgen.1009656)
Supplement: S1 Data — (GZ) [file pgen.1009656.s029.tar.gz › Phylogenetic data/8952/8952.phy.treefile]

(28149249:0.0000023278,((((((((32514603:0.0000000000,33819072:0.0000000000):0.000000,35831313:0.0000000000):0.000000,35135004:0.0000000000):0.000000,37658645:0.0000000000):0.000002,33167082:0.0000024426):0.000002,(((34405543:0.0000020484,34458527:0.0000025937):0.003098,(37388143:0.0000024426,37393410:0.0000024426):0.001536):0.000002,(36101832:0.0015353529,9163933:0.0061898240):0.000002):0.000002):0.000002,((((35108630:0.0015418085,35294304:0.0000029207):0.003095,(18616392:0.0015516910,((16923845:0.0000024426,(11518207:0.0015518591,1847739:0.0031432363):0.000002):0.000002,(17274166:0.0015517097,15103687:0.0538371144):0.000002):0.001565):0.003106):0.000002,((36275951:0.0000000000,37128057:0.0000000000):0.000002,36954898:0.0000024426):0.000002):0.000002,37431747:0.0030876810):0.001545):0.003076,((((35182851:0.0015322719,(37023401:0.0000025274,34067519:0.0062575434):0.001534):0.000002,(1579873:0.0000024888,37008594:0.0015379142):0.001532):0.001525,((37245582:0.0000025071,(37637124:0.0000024426,((36438669:0.0000022640,(36699522:0.0000027750,35987676:0.0015273446):0.001525):0.001531,34150842:0.0030827238):0.000002):0.001527):0.000002,(37646409:0.0000022047,((((((((37656046:0.0000024426,36233911:0.0015329372):0.000002,(((37007019:0.0000021398,33883619:0.0015375822):0.001530,35285051:0.0015340483):0.000002,((34498208:0.0000024426,31437803:0.0015355703):0.000002,37459362:0.0015355804):0.001531):0.000002):0.000002,36735653:0.0015347706):0.000002,((37627695:0.0000024426,37382913:0.0015333680):0.000002,34918981:0.0015426375):0.001532):0.000002,(37188028:0.0015303973,(36498553:0.0015347210,(36195642:0.0011725463,(((37463693:0.0000024426,37162160:0.0015397882):0.000002,37284723:0.0015245554):0.000002,37254730:0.0015329249):0.002565):0.000853):0.000002):0.000002):0.000001,((((36980094:0.0000020353,36281348:0.0015264966):0.001527,35681494:0.0015342738):0.000002,34903041:0.0015313751):0.000002,30303073:0.0015435324):0.000002):0.000002,(37411752:0.0015288694,37289057:0.0015243008):0.000002):0.000002,36850553:0.0015271053):0.001527):0.001533):0.000002):0.003069,((37225861:0.0000026202,((33053837:0.0030720803,(37337138:0.0015266928,27111145:0.0015307408):0.000002):0.001521,36006871:0.0015411314):0.001550):0.000002,37371595:0.0015370749):0.001537):0.000002):0.000002,35812614:0.0000025237);
