# Supplementary material for: Essential gene acquisition destabilizes plasmid inheritance
Source: PLoS Genet. 2021 Jul 12;17(7):e1009656. doi: 10.1371/journal.pgen.1009656 (PMC8297927; doi:10.1371/journal.pgen.1009656)
Supplement: S1 Data — (GZ) [file pgen.1009656.s029.tar.gz › Phylogenetic data/9754/9754.protein_info.txt]

36707957	WP_020323220.1	Escherichia coli	ketol-acid reductoisomerase	Plasmid
36887054	WP_020323220.1	Escherichia coli	ketol-acid reductoisomerase	Plasmid
37270876	WP_020323220.1	Escherichia coli	ketol-acid reductoisomerase	Plasmid
37648065	WP_001296589.1	Escherichia coli	ketol-acid reductoisomerase	Chromosome
37224049	WP_107235496.1	Escherichia coli	ketol-acid reductoisomerase	Chromosome
37657780	WP_000024951.1	Escherichia coli	ketol-acid reductoisomerase	Chromosome
37026378	WP_000024950.1	Escherichia coli	ketol-acid reductoisomerase	Chromosome
37010287	WP_106905303.1	Escherichia coli	ketol-acid reductoisomerase	Chromosome
36440459	WP_021523602.1	Escherichia coli	ketol-acid reductoisomerase	Chromosome
37378226	WP_001356300.1	Escherichia coli	ketol-acid reductoisomerase	Chromosome
37363813	WP_001361910.1	Escherichia coli	ketol-acid reductoisomerase	Chromosome
36683885	WP_001350027.1	Escherichia coli	ketol-acid reductoisomerase	Chromosome
33055715	WP_001390012.1	Escherichia coli	ketol-acid reductoisomerase	Chromosome
15105360	WP_059222031.1	Escherichia albertii	ketol-acid reductoisomerase	Chromosome
37462074	WP_001491404.1	Escherichia coli	ketol-acid reductoisomerase	Chromosome
36865410	WP_001387186.1	Escherichia coli O104:H4	ketol-acid reductoisomerase	Chromosome
35342802	WP_080030441.1	Escherichia coli	ketol-acid reductoisomerase	Chromosome
13640636	YP_006122092.1	Escherichia coli O83:H1 str. NRG 857C	ketol-acid reductoisomerase	Chromosome
1581340	WP_002431880.1	Escherichia fergusonii ATCC 35469	ketol-acid reductoisomerase	Chromosome
37651199	WP_001295253.1	Escherichia coli	ketol-acid reductoisomerase	Chromosome
36948933	WP_106888397.1	Escherichia coli	ketol-acid reductoisomerase	Chromosome
9166698	WP_001517409.1	Escherichia marmotae	ketol-acid reductoisomerase	Chromosome
37632868	WP_001296985.1	Escherichia coli B7A	ketol-acid reductoisomerase	Chromosome
37629440	WP_000024939.1	Escherichia coli P12b	ketol-acid reductoisomerase	Chromosome
37448744	WP_001300648.1	Escherichia coli	ketol-acid reductoisomerase	Chromosome
32966199	WP_001383688.1	Escherichia coli	ketol-acid reductoisomerase	Chromosome
37235141	WP_107316957.1	Escherichia coli	ketol-acid reductoisomerase	Chromosome
35924229	WP_001301798.1	Escherichia coli	ketol-acid reductoisomerase	Chromosome
16922130	WP_010343356.1	Escherichia albertii	ketol-acid reductoisomerase	Chromosome
18618050	WP_002460484.1	Escherichia albertii	ketol-acid reductoisomerase	Chromosome
27280737	WP_012602480.1	Escherichia coli O7:K1 str. CE10	ketol-acid reductoisomerase	Chromosome
37466440	WP_111738677.1	Escherichia coli	ketol-acid reductoisomerase	Chromosome
36710655	WP_063502030.1	Escherichia coli	ketol-acid reductoisomerase	Chromosome
36042946	WP_024250117.1	Escherichia coli	ketol-acid reductoisomerase	Chromosome
14402833	WP_095574392.1	Escherichia albertii	ketol-acid reductoisomerase	Chromosome
37368575	WP_110991570.1	Escherichia coli	ketol-acid reductoisomerase	Chromosome
30222557	WP_041124177.1	Escherichia coli 1303	ketol-acid reductoisomerase	Chromosome
17277155	WP_059274902.1	Escherichia albertii	ketol-acid reductoisomerase	Chromosome
