# Supplementary material for: Essential gene acquisition destabilizes plasmid inheritance
Source: PLoS Genet. 2021 Jul 12;17(7):e1009656. doi: 10.1371/journal.pgen.1009656 (PMC8297927; doi:10.1371/journal.pgen.1009656)
Supplement: S1 Data — (GZ) [file pgen.1009656.s029.tar.gz › Phylogenetic data/9754/9754.phy.treefile]

(36707957:0.0000000000,(36887054:0.0000010000,((37648065:0.0000029901,35342802:0.0021249044):0.000003,((((((((37224049:0.0021162982,((37010287:0.0042548818,(13640636:0.0021278154,36948933:0.0021357854):0.000001):0.000001,1581340:0.0021278520):0.000001):0.000001,((36440459:0.0013237354,36865410:0.0015486535):0.001362,(37378226:0.0021138697,(37363813:0.0000020442,((32966199:0.0000021296,35924229:0.0021383399):0.002114,27280737:0.0000020314):0.002121):0.002118):0.000001):0.000003):0.000001,37657780:0.0000029901):0.000001,((33055715:0.0021287525,37651199:0.0000020587):0.000002,(37448744:0.0000025701,37466440:0.0021266757):0.002129):0.002129):0.000002,(37026378:0.0000020413,9166698:0.0042402970):0.002116):0.000002,(36683885:0.0021136942,((37462074:0.0000029901,37368575:0.0021435735):0.000002,((37629440:0.0000029901,((37235141:0.0021272461,30222557:0.0021316090):0.000002,36042946:0.0021246678):0.000002):0.000002,36710655:0.0021388546):0.002129):0.002126):0.000002):0.000001,37632868:0.0021206287):0.002115,(((15105360:0.0000029901,(18618050:0.0021318158,14402833:0.0042807086):0.000002):0.000002,17277155:0.0086057127):0.002116,16922130:0.0000020572):0.004298):0.000002):0.019908):0.000001,37270876:0.0000000000);
