# Supplementary material for: Essential gene acquisition destabilizes plasmid inheritance
Source: PLoS Genet. 2021 Jul 12;17(7):e1009656. doi: 10.1371/journal.pgen.1009656 (PMC8297927; doi:10.1371/journal.pgen.1009656)
Supplement: S1 Data — (GZ) [file pgen.1009656.s029.tar.gz › Phylogenetic data/56583/56583.phy.treefile]

(36733037:0.9851420548,(((((((35209803:0.0082296039,27112091:0.0027365457):0.000002,((((37336180:0.0000020896,37414275:0.0027308734):0.002724,35079655:0.0000023871):0.002727,37647212:0.0000023304):0.002729,32133849:0.0027335188):0.000002):0.000002,37224958:0.0000023871):0.000002,(((37638013:0.0000023871,34369883:0.0027443121):0.000002,22811719:0.0027400071):0.002737,33219069:0.0027432392):0.000002):0.000003,(37185029:0.0027376999,26229625:0.0000023435):0.002737):0.002730,35826961:0.0000023408):0.218811,36705469:0.1498105123):0.833890,(26229887:0.0000020084,((36720874:0.0000020063,35821405:0.0030029477):0.003005,((((((((((1580815:0.0490738793,(18617462:0.0000020118,((14402239:0.0030255377,15104798:0.0000021506):0.003018,17273142:0.0000023208):0.003027):0.011289):0.005924,9166148:0.0010402426):0.008036,34706682:0.0030049655):0.000002,((35942365:0.0030052977,(37026998:0.0030052691,33218805:0.0060365513):0.000002):0.000002,36870368:0.0030093609):0.000002):0.000002,37009650:0.0030154647):0.000002,(((((35924895:0.0000024636,35788838:0.0030286135):0.003005,28969329:0.0030029080):0.000002,37078349:0.0030079860):0.000002,34189367:0.0030056636):0.000002,37224686:0.0030095543):0.000002):0.000002,((37195992:0.0030081210,34487636:0.0030188927):0.000002,36594924:0.0030055341):0.000002):0.000002,37657166:0.0030146042):0.000002,(37186920:0.0030112966,33388179:0.0030192709):0.000002):0.000002,37650617:0.0000023871):0.000002):0.003005):1.138132);
