# Supplementary material for: Essential gene acquisition destabilizes plasmid inheritance
Source: PLoS Genet. 2021 Jul 12;17(7):e1009656. doi: 10.1371/journal.pgen.1009656 (PMC8297927; doi:10.1371/journal.pgen.1009656)
Supplement: S1 Data — (GZ) [file pgen.1009656.s029.tar.gz › Phylogenetic data/56583/56583.protein_info.txt]

36733037	WP_023063783.1	Escherichia coli	KpsF/GutQ family sugar-phosphate isomerase	Plasmid
35209803	WP_077249437.1	Escherichia coli	KpsF/GutQ family sugar-phosphate isomerase	Chromosome
37336180	WP_000214968.1	Escherichia coli	KpsF/GutQ family sugar-phosphate isomerase	Chromosome
37414275	WP_077884791.1	Escherichia coli	KpsF/GutQ family sugar-phosphate isomerase	Chromosome
37647212	WP_000214969.1	Escherichia coli	KpsF/GutQ family sugar-phosphate isomerase	Chromosome
37224958	WP_000214962.1	Escherichia coli	KpsF/GutQ family sugar-phosphate isomerase	Chromosome
27112091	WP_077248316.1	Escherichia coli PCN033	KpsF/GutQ family sugar-phosphate isomerase	Chromosome
32133849	WP_075591681.1	Escherichia coli	KpsF/GutQ family sugar-phosphate isomerase	Chromosome
35079655	WP_077757720.1	Escherichia coli	KpsF/GutQ family sugar-phosphate isomerase	Chromosome
37638013	WP_000214965.1	Escherichia coli RS218	KpsF/GutQ family sugar-phosphate isomerase	Chromosome
34369883	WP_077635793.1	Escherichia coli	KpsF/GutQ family sugar-phosphate isomerase	Chromosome
22811719	WP_000214970.1	Escherichia coli APEC O1	KpsF/GutQ family sugar-phosphate isomerase	Chromosome
35826961	WP_077764646.1	Escherichia coli	KpsF/GutQ family sugar-phosphate isomerase	Chromosome
33219069	WP_000214961.1	Escherichia coli	KpsF/GutQ family sugar-phosphate isomerase	Chromosome
37185029	WP_000214966.1	Escherichia coli	KpsF/GutQ family sugar-phosphate isomerase	Chromosome
26229625	WP_000214958.1	Escherichia coli 042	KpsF/GutQ family sugar-phosphate isomerase	Chromosome
36705469	WP_097724978.1	Escherichia coli	KpsF/GutQ family sugar-phosphate isomerase	Chromosome
26229887	WP_014639319.1	Escherichia coli 042	arabinose 5-phosphate isomerase KdsD	Chromosome
36720874	WP_001325168.1	Escherichia coli	arabinose-5-phosphate isomerase KdsD	Chromosome
1580815	WP_002431328.1	Escherichia fergusonii ATCC 35469	arabinose-5-phosphate isomerase KdsD	Chromosome
35942365	WP_001309787.1	Escherichia coli	D-arabinose 5-phosphate isomerase	Chromosome
37009650	WP_001562160.1	Escherichia coli	arabinose 5-phosphate isomerase KdsD	Chromosome
35924895	WP_001302021.1	Escherichia coli	arabinose 5-phosphate isomerase KdsD	Chromosome
37657166	WP_001318060.1	Escherichia coli	arabinose-5-phosphate isomerase KdsD	Chromosome
18617462	WP_025238247.1	Escherichia albertii	arabinose-5-phosphate isomerase KdsD	Chromosome
37650617	WP_001295557.1	Escherichia coli	arabinose 5-phosphate isomerase KdsD	Chromosome
9166148	WP_001517166.1	Escherichia marmotae	arabinose-5-phosphate isomerase KdsD	Chromosome
37195992	WP_001368728.1	Escherichia coli	arabinose 5-phosphate isomerase KdsD	Chromosome
37186920	WP_001439222.1	Escherichia coli	arabinose 5-phosphate isomerase KdsD	Chromosome
35788838	WP_001415328.1	Escherichia coli O157	arabinose-5-phosphate isomerase KdsD	Chromosome
28969329	WP_025269885.1	Escherichia coli	arabinose 5-phosphate isomerase KdsD	Chromosome
37224686	WP_107235589.1	Escherichia coli	arabinose-5-phosphate isomerase KdsD	Chromosome
33388179	WP_069684517.1	Escherichia coli	arabinose-5-phosphate isomerase KdsD	Chromosome
14402239	WP_095574278.1	Escherichia albertii	arabinose-5-phosphate isomerase KdsD	Chromosome
34487636	WP_073544753.1	Escherichia coli	arabinose-5-phosphate isomerase KdsD	Chromosome
36870368	WP_105929203.1	Escherichia coli	arabinose-5-phosphate isomerase KdsD	Chromosome
15104798	WP_059220159.1	Escherichia albertii	arabinose-5-phosphate isomerase KdsD	Chromosome
17273142	WP_044708690.1	Escherichia albertii	arabinose-5-phosphate isomerase KdsD	Chromosome
37026998	WP_001352909.1	Escherichia coli	arabinose 5-phosphate isomerase KdsD	Chromosome
33218805	WP_001305135.1	Escherichia coli	arabinose 5-phosphate isomerase KdsD	Chromosome
34706682	WP_073535133.1	Escherichia coli	arabinose-5-phosphate isomerase KdsD	Chromosome
36594924	WP_032281662.1	Escherichia coli	arabinose-5-phosphate isomerase KdsD	Chromosome
34189367	WP_073464252.1	Escherichia coli	arabinose-5-phosphate isomerase KdsD	Chromosome
37078349	WP_106913387.1	Escherichia coli	arabinose-5-phosphate isomerase KdsD	Chromosome
35821405	WP_088765674.1	Escherichia coli	arabinose-5-phosphate isomerase KdsD	Chromosome
