# Supplementary material for: Essential gene acquisition destabilizes plasmid inheritance
Source: PLoS Genet. 2021 Jul 12;17(7):e1009656. doi: 10.1371/journal.pgen.1009656 (PMC8297927; doi:10.1371/journal.pgen.1009656)
Supplement: S1 Data — (GZ) [file pgen.1009656.s029.tar.gz › Phylogenetic data/56583/56583.phy]

 45 352
36733037   MPSVQHDASA G--------- ---------- IITQARNILA SEAQSLLEAI
35209803   MT-VALFTCK GADMSERHLP DDQSSTIDPY LITSVRQTLA EQGAALQNLS
37336180   MT-VALFPCK GADMSERHLP DDQSSTIDPY LITSVRQTLA EQSAALQNLS
37414275   MT-VALFPCK GADMSERHLP DDQSSTIDPY LITSVRQTLA EQSAALQNLS
37647212   MT-VALFPCK GADMSERHLP DDQSSTIDPY LITSVRQTLA EQSAALQNLS
37224958   MT-VALFPCK GADMSERHLP DDQSSTIDPY LITSVRQTLA EQGAALQNLS
27112091   MT-VALFPCK GADMSERHLP DDQSSTIDPY LITSVRQTLA EQGTALQNLS
32133849   MT-VALFPCK GADMSERHLP DDQSSTIDPY LITSVRQTLA EQGAALQNLS
35079655   MT-VALFPCK GADMSERHLP DDQSSTIDPY LITSVRQTLA EQSAALQNLS
37638013   MT-VALFPCK GADMSERHLP DDQSSTIDPY LITSVRQTLA EQGAALQNLS
34369883   MT-VALFPCK GADMSERHLP DDQSSTIDPY LITSVRQTLA EQGAALQNLS
22811719   MT-VALFPCK GADMSERHLP DDQSSTIEPY LITSVRQTLA EQGAALQNLS
35826961   MT-VALFPCK GADMSERHLP DDQSSTIDPY LITSVRQTLA EQGAALQNLS
33219069   MT-VALFPCK GADMSERHLP DDQSSTIDPY LITSVRQTLA EQGAALQNLS
37185029   MT-VALFPCK GADMSERHLP DDQSSTIDPY LITSVRQTLA EQGAALQNLS
26229625   MT-VALFPCK GADMSERHLP DDQSSTIDPY LITSVRQTLA EQGAALQNLS
36705469   MD-FNL---- ---------- --KTETEEQT LIDSVRNTLT EQGDALRHLA
26229887   MSHVELQPGF D--------- ---------- FQQAGKEVLA IERECLAELD
36720874   MSHVELQPGF D--------- ---------- FQQAGKEVLA IERECLAELD
1580815    MSHLELQPGF D--------- ---------- FQKAGKEVLA IEREGLADLD
35942365   MSHVELQPGF D--------- ---------- FQQAGKEVLA IERECLAELD
37009650   MSHVELQPGF D--------- ---------- FQQAGKEVLA IERECLAELD
35924895   MSHVELQPGF D--------- ---------- FQQAGKEVLA IERECLAELD
37657166   MSHVELQPGF D--------- ---------- FQQAGKEVLA IERECLAELD
18617462   MSHVELQPGF D--------- ---------- FQQAGKEVLA IERECLAELD
37650617   MSHVELQPGF D--------- ---------- FQQAGKEVLA IERECLAELD
9166148    MSHVELQPGF D--------- ---------- FQQAGKEVLA IERECLAELD
37195992   MSHVELQPGF D--------- ---------- FQQAGKEVLA IERECLAELE
37186920   MTHVELQPGF D--------- ---------- FQQAGKEVLA IERECLAELD
35788838   MSHVELQPGF D--------- ---------- FQQAGKEVLA IERECLAELD
28969329   MSHVELQPGF D--------- ---------- FQQAGKEVLA IERECLAELN
37224686   MSHVELQPGF D--------- ---------- FQQAGKEVLA IERECLAELD
33388179   MSHVELQPGF D--------- ---------- FQQAGKEVLA IERECLAELD
14402239   MSHVELQPGF D--------- ---------- FQQAGKEVLA IERECLTELD
34487636   MSHVELQPVF D--------- ---------- FQQAGKEVLA IERECLAELD
36870368   MSHVELQPGF D--------- ---------- FQQAGKEVLA IERECLAELD
15104798   MSHVELQPGF D--------- ---------- FQQAGKEVLA IERECLAELD
17273142   MSHVELQPGF D--------- ---------- FQQAGKEVLA IERECLAELD
37026998   MSHVELQPGF D--------- ---------- FQQAGKEVLA IERDCLAELD
33218805   MSHVELQPGF D--------- ---------- FQQAGKEVLA IERECLAELD
34706682   MSHVELQPGF D--------- ---------- FQQAGKEVLA IERECLAELD
36594924   MSHVELQPGF D--------- ---------- FQQAGKEVLA IERECLAELD
34189367   MSHVELQPGF D--------- ---------- FQQAGKEVLA IERECLAELD
37078349   MSHVELQPGF D--------- ---------- FQQAGKEVLA IERECLAELD
35821405   MSHVELQPGF D--------- ---------- FQQAGKEVLA IERECLAELD

           PTIGE-SFAR AIRLLVDTRG RVIVTGMGKP GYIAHKISAT LASTGTPSFY
           KQLDSGQYQR VLNLIMNCKG HVIISGMGKS GHVGRKMSAT LASTGTPSFF
           KQLDSGQYQR VLNLIMNCKG HVILSGMGKS GHVGRKISAT LASTGTPSFF
           KQLDSGQYQR VLNLIMNCKG HVILSGMGKS GHVGRKISAT LASTGTPSFF
           KQLDSGQYQR VLNLIMNCKG HVILSGMGKS GHVGRKMSAT LASTGTPSFF
           KQLDSGQYQR VLNLIMNCKG HVILSGMGKS GHVGRKMSAT LASTGTPSFF
           KQLDSGQYQR VLNLIMNCKG HVILSGMGKS GHVGRKMSAT LASTGTPSFF
           KQLDSGQYQR VLNLIMNCKG HVILSGMGKS GHVGRKMSAT LASTGTPSFF
           KQLDSGQYQR VLNLIMNCKG HVILSGMGKS GHVGRKMSAT LASTGTPSFF
           KQLDSGQYQR VLNLIMNCKG HVILSGMGKS GHVGRKMSAT LASTGTPSFF
           KQLDSGQYQR VLNLIMNCKG HVILSGMGKS GHVGRKMSAT LASTGTPSFF
           KQLDSGQYQR VLNLIMNCKG HVILSGMGKS GHVGRKMSAT LASTGTPSFF
           KQLDSGQYQR VLNLIMNCKG HVILSGMGKS GHVGRKMSAT LASTGTPSFF
           KQLDSGQYQR VLNLIMNCKG HVILSGMGKS GHVGRKMSAT LASTGTPSFF
           KQLDSGQYQR VLNLIMNCKG HVILSGMGKS GHVGRKMSAT LASTGTPSFF
           KQLDSGQYQR VLNLIMNCKG HVILSGMGKS GHVGRKMSAT LASTGTPSFF
           EVIDANEYST ALSLMLNCKG HVIVSGMGKS GHVGRKMSAT LASTGTPSFF
           QYINQ-NFTL ACEKMFWCKG KVVVMGMGKS GHIGRKMSAT FASTGTPSFF
           QYINQ-NFTL ACEKMFWCKG KVVVMGMGKS GHIGRKMAAT FASTGTPSFF
           QYIDQ-NFTL ACEKLFWCTG KVIVMGMGKS GHIGRKMAAT FASTGTPSFF
           QYINQ-NFTL ACEKMFWCKG KVVVMGMGKS GHIGRKMAAT FASTGTPSFF
           QYINQ-NFTL ACEKMFWCKG KVVVMGMGKS GHIGRKMAAT FASTGTPSFF
           QYINQ-NFTL ACEKMFWCKG KVVVMGMGKS GHIGRKMAAT FASTGTPSFF
           QYINQ-NFTL ACEKMFWCKG KVVVMGMGKS GHIGRKMAAT FASTGTPSFF
           QYINQ-NFTL ACEKMFWCKG KVVVMGMGKS GHIGRKMAAT FASTGTPSFF
           QYINQ-NFTL ACEKMFWCKG KVVVMGMGKS GHIGRKMAAT FASTGTPSFF
           QYINQ-NFTL ACEKMFWCKG KVVVMGMGKS GHIGRKMAAT FASTGTPSFF
           QYINQ-NFTL ACEKMFWCKG KVVVMGMGKS GHIGRKMAAT FASTGTPSFF
           QYINQ-NFTL ACEKMFWCKG KVVVMGMGKS GHIGRKMAAT FASTGTPSFF
           QYINQ-NFTL ACEKMFWCKG KVVVMGMGKS GHIGRKMAAT FASTGTPSFF
           QYINQ-NFTL ACEKMFWCKG KVVVMGMGKS GHIGRKMAAT FASTGTPSFF
           QYINQ-NFTL ACEKMFWCKG KVVVMGMGKS GHIGRKMAAT FASTGTPSFF
           QYINQ-NFTL ACEKMFWCKG KVVVMGMGKS GHIGRKMAAT FASTGTPSFF
           QYINQ-NFTL ACEKMFWCKG KVVVMGMGKS GHIGRKMAAT FASTGTPSFF
           QYINQ-NFTL ACEKMFWCKG KVVVMGMGKS GHIGRKMAAT FASTGTPSFF
           QYINQ-NFTL ACEKMFWYKG KVVVMGMGKS GHIGRKMAAT FASTGTPSFF
           QYINQ-NFTL ACEKMFWCKG KVVVMGMGKS GHIGRKMAAT FASTGTPSFF
           QYINQ-NFTL ACEKMFWCKG KVVVMGMGKS GHIGRKMAAT FASTGTPSFF
           QYINQ-NFTL ACEKMFWCKG KVVVMGMGKS GHIGRKMAAT FASTGTPSFF
           QYINQ-NFTL ACEKMFWCKG KVVVMGMGKS GHIGRKMAAT FASTGTPSFF
           QYINQ-NFTL ACEKMFWCKG KVVVMGMGKS GHIGRKMAAT FASTGTPSFF
           QYINQ-NFTL ACEKMFWCKG KVVVMGMGKS GHIGRKMAAT FASTGTPSFF
           QYINQ-NFTL ACEKMFWCKG KVVVMGMGKS GHIGRKMAAT FASTGTPSFF
           QYINQ-NFTL ACEKMFWCKG KVVVMGMGKS GHIGRKMAAT FASTGTPSFF
           QYINQ-NFTL ACEKMFWCKG KVVVMGMGKS GHIGRKMAAT FASTGTPSFF

           LHPAEAAHGD LGMVTSSDVI LALSNSGETP EILALLPVLK RIGLPIISLC
           IHPAEAFHGD LGMITPYDLL ILISASGETD EILKLVPSLK NFGNRIIAIT
           IHPAEAFHGD LGMITPYDLL ILISASGETD EILKLVPSLK NFGNRIIAIT
           IHPAEAFHGD LGMITPYDLL ILISASGETD EILKLVPSLK NFGNRIIAIT
           IHPAEAFHGD LGMITPYDLL ILISASGETD EILKLVPSLK NFGNRIIAIT
           IHPAEAFHGD LGMITPYDLL ILISASGETD EILKLVPSLK NFGNRIIAIT
           IHPAEAFHGD LGMITPYDLL ILISASGETD EILKLVPSLK NFGNRIIAIT
           IHPAEAFHGD LGMITPYDLL ILISASGETD EILKLVPSLK NFGNRIIAIT
           IHPAEAFHGD LGMITPYDLL ILISASGETD EILKLVPSLK NFGNRIIAIT
           IHPAEAFHGD LGMITPYDLL ILISASGETD EILKLVPSLK NFGNRIIAIT
           IHPAEAFHGD LGMITPYDLL ILISASGETD EILKLVPSLK NFGNRIIAIT
           IHPAEAFHGD LGMITPYDLL ILISASGETD EILKLVPSLK NFGNRIIAIT
           IHPAEAFHGD LGMITPYDLL ILISASGETD EILKLVPSLK NFGNRIIAIT
           IHPAEAFHGD LGMITPYDLL ILISASGETD EILKLVPSLK NFGNRIIAIT
           IHPAEAFHGD LGMITPYDLL ILISASGETD EILKLVPSLK NFGNRIIAMT
           IHPAEAFHGD LGMITPYDLL ILISASGETD EILKLVPSLK NFGNRIIAIT
           IHPAEAFHGD LGMITPYDVL ILISASGETD EVLKLVPSLK NFGNKIIAIT
           VHPGEAAHGD LGMVTPQDVV IAISNSGESS EITALIPVLK RLHVPLICIT
           VHPGEAAHGD LGMVTPQDVV IAISNSGESS EITALIPVLK RLHVPLICIT
           VHPGEAAHGD LGMVTSQDVV IAISNSGESS EIAALIPVLK RLHVPLICIT
           VHPGEAAHGD LGMVTPQDVV IAISNSGESS EITALIPVLK RLHVPLICIT
           VHPGEAAHGD LGMVTPQDVV IAISNSGESS EITALIPVLK RLHVPLICIT
           VHPGEAAHGD LGMVTPQDVV IAISNSGESS EITALIPVLK RLHIPLICIT
           VHPGEAAHGD LGMVTPQDVV IAISNSGESS EITALIPVLK RLHVPLICIT
           VHPGEAAHGD LGMVTPQDVV IAISNSGESS EISALIPVLK RLRVPLICIT
           VHPGEAAHGD LGMVTPQDVV IAISNSGESS EITALIPVLK RLHVPLICIT
           VHPGEAAHGD LGMVTPQDVV IAISNSGESS EIAALIPVLK RLHVPLICIT
           VHPGEAAHGD LGMVTPQDVV IAISNSGESS EITALIPVLK RLHVPLICIT
           VHPGEAAHGD LGMVTPQDVV IAISNSGESS EITALIPVLK RLHVPLICIT
           VHPGEAAHGD LGMVTPQDVV IAISNSGESS EITALIPVLK RLHIPLICIT
           VHPGEAAHGD LGMVTPQDVV IAISNSGESS EITALIPVLK RLHVPLICIT
           VHPGEAAHGD LGMVTPQDVV IAISNSGESS EITALIPVLK RLHVPLICIT
           VHPGEAAHGD LGMVTPQDVV IAISNSGESS EITALIPVLK RLHVPLICIT
           VHPGEAAHGD LGMVTPQDVV IAISNSGESS EISALIPVLK RLRVPLICIT
           VHPGEAAHGD LGMVTPQDVV IAISNSGESS EITALIPVLK RLHVPLICIT
           VHPGEAAHGD LGMVTPQDVV IAISNSGESS EITALIPVLK RLHVPLICIT
           VHPGEAAHGD LGMVTPQDVV IAISNSGESS EISALIPVLK RLRVPLICIT
           VHPGEAAHGD LGMVTPQDVV IAISNSGESS EISALIPVLK RLRVPLICIT
           VHPGEAAHGD LGMVTPQDVV IAISNSGESS EITALIPVLK RLHVPLICIT
           VHPGEAAHGD LGMVTPQDVV IAISNSGESS EITALIPVLK RLHVPLICIT
           VHPGEAAHGD LGMVTPQDVV IAISNSGESS EITALIPVLK RLHVPLICIT
           VHPGEAAHGD LGMVTPQDVV IAISNSGESS EITALIPVLK RLHVPLICIT
           VHPGEAAHGD LGMVTPQDVV IVISNSGESS EITALIPVLK RLHVPLICIT
           VHPGEAAHGD LGMVTPQDVV IAISNSGESS EITALIPVLK RLHVPLICIT
           VHPGEAAHGD LGMVTPQDVV IAISNSGESS EITALITVLK RLHVPLICIT

           GNENSTLAKH SDVFLSAAVK QESCPLNLAP TNSTTLSLSL GDAMAVILMN
           NNGNSTLAKN ADAVLELHMA NETCPSNLAP TTSTTLTMAI GDALAIAMIH
           NNGNSTLAKN ADAVLELHMA NETCPNNLAP TTSTTLTMAI GDALAIAMIH
           NNGNSTLAKN ADAVLELHMA NETCPNNLAP TTSTTLTMAI GDALAIAMIH
           NNGNSTLAKN ADAVLELHMA NETCPNNLAP TTSTTLTMAI GDALAIAMIH
           NNGNSTLAKN ADAVLELHMA NETCPNNLAP TTSTTLTMAI GDALAIAMIH
           NNGNSTLAKN ADAVLELHMA NETCPNNLAP TTSTTLTMAI GDALAIAMIH
           NNGNSTLAKN ADAVLELHMA NETCPNNLAP TTSTTLTMAI GDALAIAMIH
           NNGNSTLAKN ADAVLELHMA NETCPNNLAP TTSTTLTMAI GDALAIAMIH
           NNGNSTLAKN ADAVLELHMA NETCPNNLAP TTSTTLTMAI GDALAIAMIR
           NNGNSTLAKN ADAVLKLHMA NETCPNNLAP TTSTTLTMAI GDALAIAMIR
           NNGNSTLAKN ADAVLELHMA NETCPNNLAP TTSTTLTMAI GDALAIAMIR
           NNGNSTLAKN ADAVLELHMA NETCPNNLAP TTSTTLTMAI GDALAIAMIH
           NNGNSTLAKN ADAVLELHMA NETCPNNLAP TTSTTLTMAI GDALAIAMIH
           NNGNSTLAKN ADAVLELHMA NETCPNNLAP TTSTTLTMAI GDALAIAMIH
           NNGNSTLAKN ADAVLELHMA NETCPNNLAP TTSTTLTMAI GDALAIAMIH
           NNANSTLAKH ADATLELHMA NETCPNNLAP TTSTTLTMAI GDALAIALIH
           GRPESSMARA ADVHLCVKVA KEACPLGLAP TSSTTATLVM GDALAVALLK
           GRPESSMARA ADVHLCVKVA KEACPLGLAP TSSTTATLVM GDALAVALLK
           GRPDSSMARA ADVHLCVKVP KEACPLGLAP TSSTTATLVM GDALAVALLK
           GRPESSMARA ADVHLCVKVA KEACPLGLAP TSSTTATLVM GDALAVALLK
           GRPESSMARA ADVHLCVKVA KEACPLGLAP TSSTTATLVM GDALAVALLK
           GRPESSMARA ADVHLCVKVA KEACPLGLAP TSSTTATLVM GDALAVALLK
           GRPKSSMARA ADVHLCVKVA KEACPLGLAP TSSTTATLVM GDALAVALLK
           GRPDSSMARA ADVHLCVKVA KEACPLGLAP TSSTTATLVM GDALAVALLK
           GRPESSMARA ADVHLCVKVA KEACPLGLAP TSSTTATLVM GDALAVALLK
           GRPESSMARA ADVHLCVKVA KEACPLGLAP TSSTTATLVM GDALAVALLK
           GRPESSMARA ADVHLCVKVA KEACPLGLAP TSSTTATLVM GDALAVALLK
           GRPESSMARA ADVHLCVKVA KEACPLGLAP TSSTTATLVM GDALAVALLK
           GRPESSMARA ADVHLCVKVA KEACPLGLAP TSSTTATLVM GDALAVALLK
           GRPESSMARA ADVHLCVKVA KEACPLGLAP TSSTTATLVM GDALAVALLK
           GRPESSMARA ADVHLCVKVA KEACPLGLAP TSSTTTTLVM GDALAVALLK
           GRPESSMARA ADVHLCVKVA KEACPLGLAP TSSTTATLVM GDALAVALLK
           GRPDSSMARA ADVHLCVKVA KEACPLGLAP TSSTTATLVM GDALAVALLK
           GRPESSMARA ADVHLCVKVA KEACPLGLAP TSSTTATLVM GDALAVALLK
           GRPESSMARA ADVHLCVKVA KEACPLGLAP TSSTTATLVM GDALAVALLK
           GRPDSSMARA ADVHLCVKVA KEACPLGLAP TSSTTATLVM GDALAVALLK
           GRPDSSMARA ADVHLCVKVA KEACPLGLAP TSSTTATLVM GDALAVALLK
           GRPESSMARA ADVHLCVKVA KEACPLGLAP TSSTTATLVM GDALAVALLK
           GCPESSMARA ADVHLCVKVA KEACPLGLAP TSSTTATLVM GDALAVALLK
           GRPESSMARA ADVHLCVKVA KEACPLGLAP TSSSTATLVM GDALAVALLK
           GRPESSMARA ADVHLCVKVA KEACPLGLAP TSSTTATLVM GDALAVALLK
           GRPESSMARA ADVHLCVKVA KEACPLGLAP TSSTTATLVM GDALAVALLK
           GRPESSMARA ADVHLCVKVA KEACPLGLAP TSSTTATLVM GDALAVALLK
           GRPESSMARA ADVHLCVKVA KEACPLGLAP TSSTTATLVM GDALAVALLK

           IRKFKKEDFA FYHPGGALGK RLLTTVRDIM KSGDNCCAVD QSTSILDTLF
           QRKFMPNDFA RYHPGGSLGR RLLTRVADVM QH--DVPAVQ LDASFKTVIQ
           QRKFMPNDFA RYHPGGSLGR RLLTRVADVM QH--DVPAVQ LDASFKTVIQ
           QRKFMPNDFA RYHPGGSLGR RLLTRVADVM QH--DVPAVQ LDASFKTVIQ
           QRKFMPNDFA RYHPGGSLGR RLLTRVADVM QH--DVPAVQ LDASFKTVIQ
           QRKFMPNDFA RYHPGGSLGR RLLTRVADVM QH--DVPAVQ LDASFKTVIQ
           QRKFMPNDFA RYHPGGSLGR RLLTRVADVM QH--DVPAVQ LDASFKTVIQ
           QRKFMPNDFA RYHPGGSLGR RLLTRVADVM QH--DVPAVQ LDASFKTVIQ
           QRKFMPNDFA RYHPGGSLGR RLLTRVADVM QH--DVPAVQ LDASFKTVIQ
           QRKFMPNDFA RYHPGGSLGR RLLTRVADVM QH--DVPAVQ LDASFKTVIQ
           QRKFMPNDFA RYHPGGSLGR RLLTRVADVM QH--DVPAVQ LDASFKTVIQ
           QRKFMPNDFA RYHPGGSLGR RLLTRVADVM QH--DVPAVQ LDASFKTVIQ
           QRKFMPNDFA RYHPGGSLGR RLLTRVADVM QH--DVPAVQ LDASFKTVIQ
           QRKFMPNDFA RYHPGGSLGR RLLTRVADVM QH--DVPAVQ LDASFKTVIQ
           QRKFMPNDFA RYHPGGSLGR RLLTRVADVM LH--DVPAVQ LDASFKTVIQ
           QRKFMPNDFA RYHPGGSLGR RLLTRVADVM LH--DVPAVQ LDASFKTVIQ
           KRHFKPDDFA RYHPGGSLGR RLLTRVADVM QI--HVPNVD INATFRQIIQ
           ARGFTAEDFA LSHPGGALGR KLLLRVNDIM HTGDEIPHVK KTASLRDALL
           ARGFTAEDFA LSHPGGALGR KLLLRVNDIM HTGDEIPHVK KTASLRDALL
           ARGFTAEDFA LSHPGGALGR KLLLRVSDIM HTGDEIPHVT KNASLRDALL
           ARGFTAEDFA LSHPGGALGR KLLLRVNDIM HTGDEIPHVK KTASLRDALL
           ARGFTAEDFA LSHPGGALGR KLLLRVNDIM HTGDEIPHVK KTASLRDALL
           ARGFTAEDFA LSHPGGALGR KLLLRVNDIM HTGDEIPHVK KTASLRDALL
           ARGFTAEDFA LSHPGGALGR KLLLRVNDIM HTGDEIPHVK KTASLRDALL
           ARGFTAEDFA LSHPGGALGR KLLLRVSDIM HTGDEIPHVK KTASLRDALL
           ARGFTAEDFA LSHPGGALGR KLLLRVNDIM HTGDEIPHVK KTASLRDALL
           ARGFTAEDFA LSHPGGALGR KLLLRVSDIM HTGDEIPHVK KTASLRDALL
           ARGFTAEDFA LSHPGGALGR KLLLRVNDIM HTGDEIPHVK KTASLRDALL
           ARGFTAEDFA LSHPGGALGR KLLLRVNDIM HTGDEIPHVK KTASLRDALL
           ARGFTAEDFA LSHPGGALGR KLLLRVNDIM HTGDEIPHVK KTASLRDALL
           ARGFTAEDFA LSHPGGALGR KLLLRVNDIM HTGDEIPHVK KTASLRDALL
           ARGFTAEDFA LSHPGGALGR KLLLRVNDIM HTGDEIPHVK KTASLRDALL
           ARGFTAEDFA LSHPGGALGR KLLLRVNDIM HTGDEIPHVK KAASLRDALL
           ARGFTAQDFA LSHPGGALGR KLLLRVSDIM HTGDEIPHVK KTASLRDALL
           ARGFTAEDFA LSHPGGALGR KLLLRVNDIM HTGDEIPHVK KTASLRDALL
           ARGFTAEDFA LSHPGGALGR KLLLRVNDIM HTGDEIPHVK KTASLRDALL
           ARGFTAQDFA LSHPGGALGR KLLLRVSDIM HTGDEIPHVK KTASLRDALL
           ARGFTAQDFA LSHPGGALGR KLLLRVSDIM HTGDEIPHVK KTASLRDALL
           ARGFTAEDFA LSHPGGALGR KLLLRVNDIM HTGDEIPHVK KTASLRDALL
           ARGFTAEDFA LSHPGGALGR KLLLRVNDIM HTGDEIPHVK KTASLRDALL
           ARGFTAEDFA LSHPGGALGR KLLLRVNDIM HTGDEIPHVK KTASLRDALL
           ARGFTAEDFA LSHPGGVLGR KLLLRVNDIM HTGDEIPHVK KTASLRDALL
           ARGFTAEDFA LSHPGGALGR KLLLRVNDIM HTGDEIPHVK KTASLRDALL
           ARGFTAEDFA LSHPGGALGR KLLLRVNDIM HTGDEIPHVK KTASLRDALL
           ARGFTAEDFA LSHPGGALGR KLLLRVNDIM HTGDEIPHVK KTASLRDALL

           AMTSCKTGAA SVMDARCELT GIVTDGDIRR YVMYNNLFLN NPVTEVMTSS
           RITSGCQGMV MVEDAEGGLA GIITDGDLRR FMEKEDSLTS ATAAQMMTRE
           RITSGCQGMV MVEDAEGGLA GIITDGDLRR FMEKEGSLTS ATAAQMMTRE
           RITSGCQGMV MVEDAEGGLA GIITDGDLRR FMEKEGSLTS ATAAQMMTRE
           RITSGCQGMV MVEDAEGGLA GIITDGDLRR FMEKEDSLTS ATAAQMMTRE
           RITSGCQGMV MVEDAEGGLA GIITDGDLRR FMEKEDSLTS ATAAQMMTRE
           RITSGCQGMV MVEDAEGGLA GIITDGDLRR FMEKEDSLTS ATAAQMMTRE
           RITSGCQGMV MVEDAEGGLV GIITDGDLRR FMEKEDSLTS ATAAQMMTRE
           RITSGCQGMV MVEDAEGGLA GIITDGDLRR FMEKEGSLTS ATAAQMMTRE
           RITSGCQGMV MVEDAEGGLA GIITDGDLRR FMEKEDSLTS ATAAQMMTRE
           RITSGCQGMV MVEDAEGGLA GIITDGDLRR FMEKEDSLTS ATAAQMMTRE
           RITSGCQGMV MVEDAEGGLA GIITDGDLRR FMEKEDSLTS ATAAQMMTRE
           RITSGCQGMV MVEDAEGGLA GIITDGDLRR FMEKEDSLTS ATAAQMMTRE
           RITSGCQGMV MVEDAEGGLA GIITDGDLRR FMEKEDSLTF ATAAQMMTRE
           RITSGCQGMV MVEDAEGGLA GIITDGDLRR FMEKEDSLTS ATAAQMMTRE
           RITSGCQGMV MVEDAEGGLA GIITDGDLRR FMEKEDSLTS ATAAQMMTRE
           ELTSGCQGMV VVKE-NGKLA GIITDGDLRR YMEKCEDFVN GTAQSMMTRN
           EVTRKNLGMT VICDDNMMIE GIFTDGDLRR VFDMGVDVRQ LSIADVMTPG
           EVTRKNLGMT VICDDNMMIE GIFTDGDLRR VFDMGVDVRQ LSIADVMTPG
           EITRKNLGMT VICDDNMKID GIFTDGDLRR VFDMGVDVRQ LGIADVMTPG
           EVTRKNLGMT VICDDNMMIE GIFTDGDLRR VFDMGVDVRQ LSISDVMTPG
           EVTRKNLGVT VICDDNMMIE GIFTDGDLRR VFDMGVDVRQ LSIADVMTPG
           EVTRKNLGMT VICDDNMMIE GIFTDGDLRR VFDMGVDVRQ LSIADVMTPG
           EVTRKNLGMT VICDDNMMIE GIFTDGDLRR VFDMGVDVRQ LSIADVMTPG
           EVTRKNLGMT VICDDNMMIE GIFTDGDLRR VFDMGVDVRQ LGIADVMTPG
           EVTRKNLGMT VICDDNMMIE GIFTDGDLRR VFDMGVDVRQ LSIADVMTPG
           EITRKNLGMT VICDDNMMIE GIFTDGDLRR VFDMGVDVRQ LSIADVMTPG
           EVTRKNLGMT VICDDNMMIE GIFTDGDLRR VFDMGVDVRQ LSIADVMTPG
           EVTRKNLGMT VICDDNMMIE GIFTDGDLRR VFDMGVDVRQ LSIADVMTPG
           EVTRKNLGMT VICDDYMMIE GIFTDGDLRR VFDMGVDVRQ LSIADVMTPG
           EVTRKNLGMT VICDDNMMIE GIFTDGDLRR VFDMGVDVRQ LSIADVMTPG
           EVTRKNLGMT VICDDNMMIE GIFTDGDLRR VFDMGVDVRQ LSIADVMTPG
           EVTRKNLGMT VICDDNMMIE GIFTDGDLRR VFDMGVDVRQ LSIADVMTPG
           EVTRKNLGMT VVCDDNMMIE GIFTDGDLRR VFDMGVDVRQ LGIADVMTPG
           EVTRKNLGMT VICDDNMMIE GIFTDGDLRR VFDMGVDVRQ LSIADVMTPG
           EVTRKNLGMT VICDDNMMIE GIFTDGDLRR VFDMGVDVRQ LSIADVMTPG
           EVTRKNLGMT VVCDDNMMIE GIFTDGDLRR VFDMGVDVRQ LGIADVMTPG
           EVTRKNLGMT VICDDNMMIE GIFTDGDLRR VFDMGVDVRQ LGIADVMTPG
           EVTRKNLGMT VICDDNMMIE GIFTDGDLRR VFDMGVDVRQ LSIADVMTPG
           EVTRKNLGMT VICDDNMMIE GIFTDGDLRR VFDMGVDVRR LSIADVMTPG
           EVTRKNLGMT VICDDNMMIE GIFTDGDLRR VFDMGVDVRQ LSIADVMTPG
           EVTRKNLGMT VICDDNMMIE GIFTDGDLRR VFDMGVDVRQ LSIADVMTPG
           EVTRKNLGMT VICDDNMMIE GIFTDGDLRR VFDMGVDVRQ LSIADVMTPG
           EVTRKNLGMT VICDDNMMIE GIFTDGDLRR VFDMGVDVRQ LSIADVMTPG
           EVTRKNLGMT VICDDNMMIE GIFTDGDLRR VFDMGVDVRQ LSIADVMTPG

           PVWIYEDELV EVAIRKMEQN SPSPVSVLPV LNRNRKVTGI INLADMLKSG
           PLTLPEDTMI IEAEEKMQKH R---VSTLLV TNKANKVTGL VRIFD-----
           PLTLPEDTMI IEAEEKMQKH R---VSTLLV TNKANKVTGL VRIFD-----
           PLALPEDTMI IEAEEKMQKH R---VSTLLV TNKANKVTGL VRIFD-----
           PLTLPEDTMI IEAEEKMQKH R---VSTLLV TNKANKVTGL VRIFD-----
           PLTLPEDTMI IEAEEKMQKH R---VSTLLV TNKANKVTGL VRIFD-----
           PLTLPEDTMI IEAEEKMQKH R---VSTLLV TNKANKVTGL VRIFD-----
           PLTLPEDTMI IEAEEKMQKH R---VSTLLV TNKANKVTGL VRIFD-----
           PLTLPEDTMI IEAEEKMQKH R---VSTLLV TNKANKVTGL VRIFD-----
           PLTLPEDTMI IEAEEKMQKH R---VSTLLV TNKANKVTGL VRIFD-----
           PLTLPEDTMI IEAEEKMQKH R---VSTLLV TNKANKVTGL VRIFD-----
           PLTLPEDTMI IEAEEKMQKH R---VSTLLV TNKANKVTGL VRIFD-----
           PLTLPEDTMI IEAEEKMQKH R---VSTLLV TNNANKVTGL VRIFD-----
           PLTLPEDTMI IEAEEKMQKH R---VSTLLV TNKANKVTGL VRIFD-----
           PLTLPEDTMI IEAEEKMQKH R---VSTLLV TNKANKVTGL VRIFD-----
           PLTLPEDTMI IEAEEKMQKH R---VSTLLV TNKANKVTGL VRIFD-----
           PITMPLDSMI IDAEEKMTKH R---ISTLLI TDSTQDVIGL VRIFD-----
           GIRVRPGILA VEALNLMQSR H---ITSVMV AD-GDHLLGV LHMHDLLRAG
           GIRVRPGILA VEALNLMQSH H---ITSVMV AD-GDHLLGV LHMHDLLRAG
           GIRVRPGILA VEALNLMQSR H---ITSVLV AD-GDHLLGV LHMHDLLRAG
           GIRVRPGILA VEALNLMQSR H---ITSVMV AD-GDHLLGV LHMHDLLRAG
           GIRVRPGILA VEALNLMQSR H---ITSVMV AD-GDHLLGV LHMHDLLRAG
           GIRVRPGILA VEALNLMQSR H---ITSVMV AD-GDHLLGV LHMHDLLRAG
           GIRVRPGILA VEALNLMQSR H---ITSVMV AD-GDHLLGV LHMHDLLRAG
           GIRVRPGILA VEALNLMQSR H---ITSVMV AD-GDRLLGV LHMHDLLRAG
           GIRVRPGILA VEALNLMQSR H---ITSVMV AD-GDHLLGV LHMHDLLRAG
           GIRVRPGILA VEALNLMQSR H---ITSVMV AD-GDHLLGV LHMHDLLRAG
           GIRVRPGILA VEALNLMQSR H---ITSVMV AD-GDHLLGV LHMHDLLRAG
           GIRVRPGILA VEALNLMQSR H---ITSVMV AD-GDHLLGV LHMHDLLRAG
           GIRVRPGILA VEALNLMQSR H---ITSVMV AD-GDHLLGV LHMHDLLRAG
           GIRVRPGILA VEALNLMQSR H---ITSVMV AD-GDHLLGV LHMHDLLRAG
           GIRVRPGILA VEALNLMQSR H---ITSVMV AD-GDHLLGV LHMHDLLRAG
           GIRVRPGILA VEALNLMQSR H---ITSVMV AD-GDHLLGV LHMHDLLRAG
           GIRVRPGILA VEALNLMQSR H---ITSVMV AD-GDRLLGV LHMHDLLRAG
           GIRVRPGILA VEALNLMQSR H---ITSVMV AD-GDHLLGV LHMHDLLRAG
           GIRVRPGILA VEALNLMQSR H---ITSVMV AD-GDHLLGV LHMHDLLRAG
           GIRVRPGILA VEALNLMQSR H---ITSVMV AD-GDRLLGV LHMHDLLRAG
           GIRVRPGILA VEALNLMQSR H---ITSVMV AD-GDRLLGV LHMHDLLRAG
           GIRVRPGILA VEALNLMQSR H---ITSVMV AD-GDHLLGV LHMHDLLRAG
           GIRVRPGILA VEALNLMQSR H---ITSVMV AD-GDHLLGV LHMHDLLRAG
           GIRVRPGILA VEALNLMQSR H---ITSVMV AD-GDHLLGV LHMHDLLRAG
           GIRVRPGILA VEALNLMQSR H---ITSVMV AD-GDHLLGV LHMHDLLRAG
           GIRVRPGILA VEALNLMQSR H---ITSVMV AD-GDHLLGV LHMHDLLRAG
           GIRVRPGILA VEALNLMQSR H---ITSAMV AD-GDHLLGV LHMHDLLRAG
           GIRVRPGILA VEALNLMQSH H---ITSVMV AD-GDHLLGV LHMHDLLRAG

           FL
           --
           --
           --
           --
           --
           --
           --
           --
           --
           --
           --
           --
           --
           --
           --
           --
           VV
           VV
           VV
           VV
           VV
           VV
           VV
           VV
           VV
           VV
           VV
           VV
           VV
           VV
           VV
           VV
           VV
           VV
           VV
           VV
           VV
           VV
           VV
           VV
           VV
           VV
           VV
           VV
