# Supplementary material for: Essential gene acquisition destabilizes plasmid inheritance
Source: PLoS Genet. 2021 Jul 12;17(7):e1009656. doi: 10.1371/journal.pgen.1009656 (PMC8297927; doi:10.1371/journal.pgen.1009656)
Supplement: S1 Data — (GZ) [file pgen.1009656.s029.tar.gz › Phylogenetic data/1728/1728.faa]

>28149285
MISIVKRNGQTEPLSEEKYNRVVMYGVEGIRGVSASAVAMGAAASIFDGMTTSQLHEALVKSVADLISPEAPNYSQVAARLNIFKIRKDAFGRYDYPNFYQHIVKNVNKGVYDKDLLTHYSFEEIEELGNYIKPKRDDLFGYAATVQLQSKYLVQNRVTGEIHEGPQHIYMLVGMCLFQNWEDDCAGKTRMEMVKGFYDVTSTFKLSLPTPIMAGVRTPTRQFSSCVLIESGDSLKGISAASAAIIDYVSRRAGIGIGFGRIRALGSEIRNGEATHTGVIPFLKHFQTAVKSCSQGGVRGGAATAFYPIWHLEVESLLVVKNNRGIDENRVRHLDYGVMSNRLMYRRLVRSENITLFSPHDVPDMYEAFFTDQELFEKLYHKYEADDSIRKKSVPAIELFSSLMQERASTGRIYIANVDHINEHGAFIPALAPVRQSNLCMEITLPTRPLAFTDDPNGEIALCTLSAFNLGAIRSLESLKEVAFYAVAALDSLLDYQDYPMEAAEVPAKARRSLGIGVTNFAYYLAKNGIRYSDTAGNKLVHETFEAIQYYLLDASCQLAEAKGECDWFEQTKYAIGQLPIDHYRSSLDESGETNFELKMPWEELRERIAKYGLRNSTLTAQMPCETSSQITNSTNGIEPPRGPVSVKSSKDGIVKMVVPEIEKLKEQYEYLWDMPDNRGYLTKVAIIQKFFDQAISANTNYDPSRFEGDKVPMMTLLSDLLLAYKMGVKTLYYHNTRDGAGKRDDDEPQNPLTQAVAVEPEDECDGACKI
>32514637
MISIVKRNGQTEPLSEEKYNRVVMYGVEGIRGVSASAVAMGAAASIFDGITTSQLHEALVKSAADLISPEAPNYSQVAARLNIFKIRKDAFGRYDYPNFYQHIVKNVNKGVYDKDLLTHYSFEEIEELGNYIKPKRDDLFGYAATVQLQSKYLVQNRVTGEIHEGPQHIYMLVGMCLFQNWEDDCAGKTRMEMVKGFYDVTSTFKLSLPTPIMAGVRTPTRQFSSCVLIESGDSLKGISAASAAIIDYVSRRAGIGIGFGRIRALGSEIRNGEATHTGVIPFLKHFQTAVKSCSQGGVRGGAATAFYPIWHLEVESLLVVKNNRGIDENRVRHLDYGVMSNRLMYRRLVRSENITLFSPHDVPDMYEAFFTDQELFEKLYHKYEADDSIRKKSVPAIELFSSLMQERASTGRIYIANVDHINEHGAFIPALAPVRQSNLCMEITLPTRPLAFTDDPNGEIALCTLSAFNLGAIRSLESLKEVAFYAVAALDSLLDYQDYPMEAAEVPAKARRSLGIGVTNFAYYLAKNGVRYSDTAGNKLVHETFEAIQYYLLDASCRLAEAKGECDWFEQTKYAIGQLPIDHYRSSLDESGETNFELKMPWEELRERIAKYGLRNSTLTAQMPCETSSQITNSTNGIEPPRGPVSVKSSKDGIVKMVVPEFEKLKEQYEYLWDMPDNRGYLTKVAIIQKFFDQAISANTNYDPSRFEGDKVPMMTLLSDLLLAYKMGVKTLYYHNTRDGAGKRDDDEPQNPLTQAVAVEPEDECDGACKI
>33167060
MISIVKRNGQTEPLSEEKYNCVVMYGVEGIRGVSASAVAMGAAASIFDGITTSQLHEALVKSAADLISPDAPNYSQVAARLNIFKIRKDAFGRYDYPNFYQHIIKNVSKGVYDKDLLTHYSFEEIEELGNYIKPKRDDLFGYAATVQLQSKYLVQNRVTGEIHEGPQHIYMLVGMCLFQNWEDDCAGKTRMEMVKGFYDVTSTFKLSLPTPIMAGVRTPTRQFSSCVLIESGDSLKGISAASAAIIDYVSRRAGIGIGFGRIRALGSEIRNGEATHTGVIPFLKHFQTAVKSCSQGGVRGGAATAFYPIWHLEVESLLVVKNNRGIDENRVRHLDYGVMSNRLMYRRLVRSENITLFSPHDVPDMYEAFFTDQDLFEKLYHKYEADDSIRKKSVPAIELFSSLMQERASTGRIYIANVDHINEHGAFIPALAPVRQSNLCMEITLPTRPLAFTDDPNGEIALCTLSAFNLGAIRSLESLKEVAFYAVAALDSLLDYQDYPMEAAEVPAKARRSLGIGVTNFAYYLAKNGVRYSDTAGNKLVHETFEAIQYYLLDASCRLAEAKGECDWFEQTKYAIGQLPIDHYRSSLDESGETNFELKMPWEELRERIAKYGLRNSTLTAQMPCETSSQITNSTNGIEPPRGPVSVKSSKDGIVKMVVPEFEKLKEQYEYLWDMPDNRGYLTKVAIIQKFFDQAISANTNYDPSRFEGDKVPMMTLLSDVLLAYKMGVKTLYYHNTRDGAGKRDDDEPQNPLTQAVAVEPEDECDGACKI
>33819100
MISIVKRNGQTEPLSEEKYNRVVMYGVEGIRGVSASAVAMGAAASIFDGMTTSQLHEALVKSAADLISPEAPNYSQVAARLNIFKIRKDAFGRYDYPNFYQHIVKNVNKGVYDKDLLTHYSFEEIEELGNYIKPKRDDLFGYAATVQLQSKYLVQNRVTGEIHEGPQHIYMLVGMCLFQNWEDDCAGKTRMEMVKGFYDVTSTFKLSLPTPIMAGVRTPTRQFSSCVLIESGDSLKGISAASAAIIDYVSRRAGIGIGFGRIRALGSEIRNGEATHTGVIPFLKHFQTAVKSCSQGGVRGGAATAFYPIWHLEVESLLVVKNNRGIDENRVRHLDYGVMSNRLMYRRLVRSENITLFSPHDVPDMYEAFFTDQELFEKLYHKYEADDSIRKKSVPAIELFSSLMQERASTGRIYIANVDHINEHGAFIPALAPVRQSNLCMEITLPTRPLAFTDDPNGEIALCTLSAFNLGAIRSLESLKEVAFYAVAALDSLLDYQDYPMEAAEVPAKARRSLGIGVTNFAYYLAKNGVRYSDTAGNKLVHETFEAIQYYLLDASCRLAEAKGECDWFEQTKYAIGQLPIDHYRSSLDESGETNFELKMPWEELRERIAKYGLRNSTLTAQMPCETSSQITNSTNGIEPPRGPVSVKSSKDGIVKMVVPEFEKLKEQYEYLWDMPDNRGYLTKVAIIQKFFDQAISANTNYDPSRFEGDKVPMMTLLSDLLLAYKMGVKTLYYHNTRDGAGKRDDDEAQNPLTQAVAVEPEDECDGACKI
>34405569
MISIVKRNGQTEPLSEEKYNRVVMYGVEGIRGVSASAVAMGAAASIFDGITTSQLHEALVKSAADLISPEAPNYSQVAARLNIFKIRKDAFGRYDYPNFYQHIVKNVNKGVYDKDLLTHYSFEEIEELGNYIKPKRDDLFGYAATVQLQSKYLVQNRVTGEIHEGPQHIYMLVGMCLFQNWEDDCAGKTRMEMVKGFYDVTSTFKLSLPTPIMAGVRTPTRQFSSCVLIESGDSLKGISAASAAIIDYVSRRAGIGIGFGRIRALGSEIRNGEATHTGVIPFLKHFQTAVKSCSQGGVRGGAATAFYPIWHLEVESLLVVKNNRGIDENRVRHLDYGVMSNRLMYRRLVRSENITLFSPHDVPDMYEAFFTDQDLFEKLYHKYEADDSIRKKSVPAIELFSSLMQERASTGRIYIANVDHINEHGAFIPALAPVRQSNLCMEITLPTRPLAFTDDPNGEIALCTLSAFNLGAIRSLESLKEVAFYAVAALDSLLDYQDYPMEAAEVPAKARRSLGIGVTNFAYYLAKNGVRYSDTADNKLVHETFEAIQYYLLDASCRLAEAKGECDWFEQTKYAIGQLPIDHYRSSLDESGETNFELKMPWEELRERIAKYGLRNSTLTAQMPCETSSQITNSTNGIEPPRGPVSVKSSKDGIVKMVVPEFEKLKEQYEYLWDMPDNRGYLTKVAIIQKFFDQAISANTNYDPSRFEGDKVPMMTLLSDLLLAYKMGVKTLYYHNTRDGAGKRDDDEPQNPLTQAVAVEPEDECDGACKI
>34458553
MISIVKRNGQTEPLSEEKYNRVVMYGVEGIRGVSASAVAMGAAASIFDGITTSQLHEALVKSAADLISPEAPNYSQVAARLNIFKIRKDAFGRYDYPNFYQHIVKNVNKGVYDKDLLTHYSFEEIEELGNYIKPKRDDLFGYAATVQLQSKYLVQNRVTGEIHEGPQHIYMLVGMCLFQNWEDDCAGKTRMEMVKGFYDVTSTFKLSLPTPIMAGVRTPTRQFSSCVLIESGDSLKGISAASAAIIDYVSRRAGIGIGFGRIRALGSEIRNGEATHTGVIPFLKHFQTAVKSCSQGGVRGGAATAFYPIWHLEVESLLVVKNNRGIDENRVRHLDYGVMSNRLMYRRLVRSENITLFSPHDVPDMYEAFFTDQDLFEKLYHKYEADDSIRKKSVPAIELFSSLMQERASTGRIYIANVDHINEHGAFIPALAPVRQSNLCMEITLPTRPLAFTDDPNGEIALCTLSAFNLGAIRSLESLKEVAFYAVAALDSLLDYQDYPMEAAEVPAKARRSLGIGVTNFAYYLAKNGVRYSDTADNKLVHETFEAIQYYLLDASCRLAEAKGECDWFEQTKYAIGQLPIDHYRSSLDESGETNFELKMPWEELRERIAKYGLRNSTLTAQMPCETSSQITNSTNGIEPPRGPVSVKSSKDGIVKMVVPEFEKLKEQYEYLWDMPDNRGYLTKVAIIQKFFDQAISANTNYDPSRFEGDKVPMMTLLSDLLLAYKMGVKTLYYHNTRDGAGKRDDDEPQNPLTQAVAVEPEDECDGACKI
>35108657
MISIVKRNGQTEPLSEEKYNRVVMYGVEGIRGVSASAVAMGAAASIFDGMTTSQLHEALVKSAADLISPEAPNYSQVAARLNIFKIRKDAFGRYDYPNFYQHIVKNVNKGVYDKDLLTHYSFEEIEELGNYIKPKRDDLFGYAATVQLQSKYLVQNRVTGEIHEGPQHIYMLVGMCLFQNWEDDCAGKTRMEMVKGFYDVTSTFKLSLPTPIMAGVRTPTRQFSSCVLIESGDSLKGISAASAAIIDYVSRRAGIGIGFGRIRALGSEIRNGEATHTGVIPFLKHFQTAVKSCSQGGVRGGAATAFYPIWHLEVESLLVVKNNRGIDENRVRHLDYGVMSNRLMYRRLVRSENITLFSPHDVPDMYEAFFTDQELFEKLYHKYEADDSIRKKSVPAIELFSSLMQERASTGRIYIANVDHINEHGAFIPALAPVRQSNLCMEITLPTRPLAFTDDPNGEIALCTLSAFNLGAIRSLESLKEVAFYAVAALDSLLDYQDYPMEAAEVPAKARRSLGIGVTNFAYYLAKNGVRYSDTAGNKLVHETFEAIQYYLLDASCRLAEAKGECDWFEQTKYAIGQLPIDHYRSSLDESGETNFELKMPWEELRERIAKYGLRNSTLTAQMPCETSSQITNSTNGIEPPRGPVSVKSSKDGIVKMVVPEFEKLKEQYEYLWDMPDNCGYLTKVAIIQKFFDQAISANTNYDPSRFEGDKVPMMTLLSDLLLAYKMGVKTLYYHNTRDGAGKRDDDEPQNPLAQAVAVEPEDECDGACKI
>35134970
MISIVKRNGQTEPLSEEKYNRVVMYGVEGIRGVSASAVAMGAAASIFDGMTTSQLHEALVKSAADLISPEAPNYSQVAARLNIFKIRKDAFGRYDYPNFYQHIVKNVNKGVYDKDLLTHYSFEEIEELGNYIKPKRDDLFGYAATVQLQSKYLVQNRVTGEIHEGPQHIYMLVGMCLFQNWEDDCAGKTRMEMVKGFYDVTSTFKLSLPTPIMAGVRTPTRQFSSCVLIESGDSLKGISAASAAIIDYVSRRAGIGIGFGRIRALGSEIRNGEATHTGVIPFLKHFQTAVKSCSQGGVRGGAATAFYPIWHLEVESLLVVKNNRGIDENRVRHLDYGVMSNRLMYRRLVRSENITLFSPHDVPDMYEAFFTDQELFEKLYHKYEADDSIRKKSVPAIELFSSLMQERASTGRIYIANVDHINEHGAFIPALAPVRQSNLCMEITLPTRPLAFTDDPNGEIALCTLSAFNLGAIRSLESLKEVAFYAVAALDSLLDYQDYPMEAAEVPAKARRSLGIGVTNFAYYLAKNGVRYSDTAGNKLVHETFEAIQYYLLDASCRLAEAKGECDWFEQTKYAIGQLPIDHYRSSLDESGETNFELKMPWEELRERIAKYGLRNSTLTAQMPCETSSQITNSTNGIEPPRGPVSVKSSKDGIVKMVVPEFEKLKEQYEYLWDMPDNRGYLTKVAIIQKFFDQAISANTNYDPSRFEGDKVPMMTLLSDLLLAYKMGVKTLYYHNTRDGAGKRDDDEPQNPLAQAVAVEPEDECDGACKI
>35182885
MISIVKRNGQTEPLSEEKYNRVVMYGVEGIRGVSASAVAMGAAASIFDGITTSQLHEALVKSAADLISPEAPNYSQVAARLNIFKIRKDAFGRYDYPNFYQHIVKNVNKGVYDKDLLTHYSFEEIEELGNYIKPKRDDLFGYAATVQLQSKYLVQNRVTGEVHEGPQHIYMLVGMCLFQNWEDDCAGKTRMEMVKGFYDVTSTFKLSLPTPIMAGVRTPTRQFSSCVLIESGDSLKGISAASAAIIDYVSRRAGIGIGFGRIRALGSEIRNGEATHTGVIPFLKHFQTAVKSCSQGGVRGGAATAFYPIWHLEVESLLVVKNNRGIDENRVRHLDYGVMSNRLMYRRLVRSENITLFSPHDVPDMYEAFFTDQDLFEKLYHKYEADDSIRKKSVPAIELFSSLMQERASTGRIYIANVDHINEHGAFIPALAPVRQSNLCMEITLPTRPLAFTDDPNGEIALCTLSAFNLGAIRSLESLKEVAFYAVAALDSLLDYQDYPMEAAEVPAKARRSLGIGVTNFAYYLAKNGVRYSDTAGNKLVHETFEAIQYYLLDASCRLAEAKGECDWFEQTKYAIGQLPIDHYRSSLDESGETNFELKMPWEELRERITKYGLRNSTLTAQMPCETSSQITNSTNGIEPPRGPVSVKSSKDGIVKMVVPEFEKLKEQYEYLWDMPDNRGYLTKVAIIQKFFDQAISANTNYDPSRFEGDKVPMMTLLSDLLLAYKMGVKTLYYHNTRDGAGKRDDDEPQNPLTQAVAVEPEDECDGACKI
>35294395
MISIVKRNGQTEPLSEEKYNRVVMYGVEGIRGVSASAVAMGAAASIFDGITTSQLHEALVKSAADLISPEAPNYSQVAARLNIFKIRKDAFGRYDYPNFYQHIVKNVNKGVYDKDLLTHYSFEEIEELGNYIKPKRDDLFGYAATVQLQSKYLVQNRVTGEIHEGPQHIYMLVGMCLFQNWEDDCAGKTRMEMVKGFYDVTSTFKLSLPTPIMAGVRTPTRQFSSCVLIESGDSLKGISAASAAIIDYVSRRAGIGIGFGRIRALGSEIRNGEATHTGVIPFLKHFQTAVKSCSQGGVRGGAATAFYPIWHLEVESLLVVKNNRGIDENRVRHLDYGVMSNRLMYRRLVRSENITLFSPHDVPDMYEAFFTDQDLFEKLYHKYEADDSIRKKSVPAIELFSSLMQERASTGRIYIANVDHINEHGAFIPALAPVRQSNLCMEITLPTRPLAFTDDPNGEIALCTLSAFNLGAIRSLESLKEVAFYAVAALDSLLDYQDYPMEAAEVPAKARRSLGIGVTNFAYYLAKNGVRYSDTAGNKLVHETFEAIQYYLLDASCRLAEAKGECDWFEQTKYAIGQLPIDHYRSSLDESGETNFELKMPWEELRERIAKYGLRNSTLTAQMPCETSSQITNSTNGIEPPRGPVSVKSSKDGIVKMVVPEFEKLKEQYEYLWDMPDNRGYLTKVAIIQKFFDQAISANTNYDPSRFEGDKVPMMTLLSDLLLAYKMGVKTLYYHNTRDGAGKRDDDEPQNPLTQAVAVEPEDECDGACKI
>35812652
MISIVKRNGQTEPLSEEKYNRVVMYGVEGIRGVSASAVAMGAAASIFDGMTTSQLHEALVKSVADLISPEAPNYSQVAARLNIFKIRKDAFGRYDYPNFYQHIVKNVNKGVYDKDLLTHYSFEEIEELGNYIKPKRDDLFGYAATVQLQSKYLVQNRVTGEIHEGPQHIYMLVGMCLFQNWEDDCAGKTRMEMVKGFYDVTSTFKLSLPTPIMAGVRTPTRQFSSCVLIESGDSLKGISAASAAIIDYVSRRAGIGIGFGRIRALGSEIRNGEATHTGVIPFLKHFQTAVKSCSQGGVRGGAATAFYPIWHLEVESLLVVKNNRGIDENRVRHLDYGVMSNRLMYRRLVRSENITLFSPHDVPDMYEAFFTDQELFEKLYHKYEADDSIRKKSVPAIELFSSLMQERASTGRIYIANVDHINEHGAFIPALAPVRQSNLCMEITLPTRPLAFTDDPNGEIALCTLSAFNLGAIRSLESLKEVAFYAVAALDSLLDYQDYPMEAAEVPAKARRSLGIGVTNFAYYLAKNGIRYSDTAGNKLVHETFEAIQYYLLDASCQLAEAKGECDWFEQTKYAIGQLPIDHYRSSLDESGETNFELKMPWEELRERIAKYGLRNSTLTAQMPCETSSQITNSTNGIEPPRGPVSVKSSKDGIVKMVVPEIEKLKEQYEYLWDMPDNRGYLTKVAIIQKFFDQAISANTNYDPSRFEGDKVPMMTLLSDLLLAYKMGVKTLYYHNTRDGAGKRDDDEPQNPLTQAVAVEPEDECDGACKI
>35831335
MISIVKRNGQTEPLSEEKYNRVVMYGVEGIRGVSASAVAMGAAASIFDGITTSQLHEALVKSAADLISPDAPNYSQVAARLNIFKIRKDAFGRYDYPNFYQHIIKNVSKGVYDKDLLTHYSFEEIEELGNYIKPKRDDLFGYAATVQLQSKYLVQNRVTGEIHEGPQHIYMLVGMCLFQNWEDDCAGKTRMEMVKGFYDVTSTFKLSLPTPIMAGVRTPTRQFSSCVLIESGDSLKGISAASAAIIDYVSRRAGIGIGFGRIRALGSEIRNGEATHTGVIPFLKHFQTAVKSCSQGGVRGGAATAFYPIWHLEVESLLVVKNNRGIDENRVRHLDYGVMSNRLMYRRLVRSENITLFSPHDVPDMYEAFFTDQDLFEKLYHKYEADDSIRKKSVPAIELFSSLMQERASTGRIYIANVDHINEHGAFIPALAPVRQSNLCMEITLPTRPLAFTDDPNGEIALCTLSAFNLGAIRSLESLKEVAFYAVAALDSLLDYQDYPMEAAEVPAKARRSLGIGVTNFAYYLAKNGVRYSDTAGNKLVHETFEAIQYYLLDASCRLAEAKGECDWFEQTKYAIGQLPIDHYRSSLDESGETNFELKMPWEELRERIAKYGLRNSTLTAQMPCETSSQITNSTNGIEPPRGPVSVKSSKDGIVKMVVPEFEKLKEQYEYLWDMPDNRGYLTKVAIIQKFFDQAISANTNYDPSRFEGDKVPMMTLLSDVLLAYKMGVKTLYYHNTRDGAGKRDDDEPQNPLTQAVAVEPEDECDGACKI
>36101864
MISIVKRNGQTEPLSEEKYNRVVMYGVEGIRGVSASAVAMGAAASIFDGITTSQLHEALVKSAADLISPDAPNYSQVAARLNIFKIRKDAFGRYDYPNFYQHIVKNVNKGVYDKDLLTHYSFEEIEELGNYIKPKRDDLFGYAATVQLQSKYLVQNRVTGEIHEGPQHIYMLVGMCLFQNWEDDCAGKTRMEMVKGFYDVTSTFKLSLPTPIMAGVRTPTRQFSSCVLIESGDSLKGISAASAAIIDYVSRRAGIGIGFGRIRALGSEIRNGEATHTGVIPFLKHFQTAVKSCSQGGVRGGAATAFYPIWHLEVESLLVVKNNRGIDENRVRHLDYGVMSNRLMYRRLVRSENITLFSPHDVPDMYEAFFTDQDLFEKLYHKYEADDSIRKKSVPAIELFSSLMQERASTGRIYIANVDHINEHGAFIPALAPVRQSNLCMEITLPTRPLTFTDDPNGEIALCTLSAFNLGAIRSLESLKEVAFYAVAALDSLLDYQDYPMEAAEVPAKARRSLGIGVTNFAYYLAKNGVRYSDTAGNKLVHETFEAIQYYLLDASCQLAEAKGECDWFEQTKYAIGQLPIDHYRSSLDESGETNFELKMPWEELRERIAKYGLRNSTLTAQMPCETSSQITNSTNGIEPPRGPVSVKSSKDGIVKMVVPEFEKLKEQYEYLWDMPDNRGYLTKVAIIQKFFDQAISANTNYDPSRFEGDKVPMMTLLSDLLLAYKMGVKTLYYHNTRDGAGKRDDDEPQNPLTQAVAVEPEDECDGACKI
>36275925
MISIVKRNGQTEPLSEEKYNRVVMYGVEGIRGVSASAVAMGAAASIFDGMTTSQLHEALVKSAADLISPEAPNYSQVAARLNIFKIRKDAFGRYDYPNFYQHIVKNVNKGVYDKDLLTHYSFEEIEELGNYIKPKRDDLFGYAATVQLQSKYLVQNRVTGEIHEGPQHIYMLVGMCLFQNWEDDCAGKTRMEMVKGFYDVTSTFKLSLPTPIMAGVRTPTRQFSSCVLIESGDSLKGISAASAAIIDYVSRRAGIGIGFGRIRALGSEIRNGEATHTGVIPFLKHFQTAVKSCSQGGVRGGAATAFYPIWHLEVESLLVVKNNRGIDENRVRHLDYGVMSNRLMYRRLVRSENITLFSPHDVPDMYEAFFTDQELFEKLYHKYEADDSIRKKSVPAIELFSSLMQERASTGRIYIANVDHINEHGAFIPALAPVRQSNLCMEITLPTRPLAFTDDPNGEIALCTLSAFNLGAIRSLESLKEVAFYAVAALDSLLDYQDYPMEAAEVPAKARRSLGIGVTNFAYYLAKNGVRYSDTAGNKLVHETFEAIQYYLLDASCRLAEAKGECDWFEQTKYAIGQLPIDHYRSSLDESGETNFELKMPWEELRERIAKYGLRNSTLTAQMPCETSSQITNSTNGIEPPRGPVSVKSSKDGIVKMVVPEFEKLKEQYEYLWDMPDNRGYLTKVAIIQKFFDQAISANTNYDPSRFEGDKVPMMTLLSDLLLAYKMGVKTLYYHNTRDGAGKRDDDEPQNPLAQAVAVEPEDECDGACKI
>36285138
MISIVKRNGQTEPLSEEKYNRVVMYGVEGIRGVSASAVAMGAAASIFDGMTTSQLHEALVKSAADLISPEAPNYSQVAARLNIFKIRKDAFGRYDYPNFYQHIVKNVNKGVYDKDLLTHYSFEEIEELGNYIKPKRDDLFGYAATVQLQSKYLVQNRVTGEIHEGPQHIYMLVGMCLFQNWEDDCAGKTRMEMVKGFYDVTSTFKLSLPTPIMAGVRTPTRQFSSCVLIESGDSLKGISAASAAIIDYVSRRAGIGIGFGRIRALGSEIRNGEATHTGVIPFLKHFQTAVKSCSQGGVRGGAATAFYPIWHLEVESLLVVKNNRGIDENRVRHLDYGVMSNRLMYRRLVRSENITLFSPHDVPDMYEAFFTDQELFEKLYHKYEADDSIRKKSVPAIELFSSLMQERASTGRIYIANVDHINEHGAFIPALAPVRQSNLCMEITLPTRPLAFTDDPNGEIALCTLSAFNLGAIRSLESLKEVAFYAVAALDSLLDYQDYPMEAAEVPAKARRSLGIGVTNFAYYLAKNGVRYSDTAGNKLVHETFEAIQYYLLDASCRLAEAKGECDWFEQTKYAIGQLPIDHYRSSLDESGETNFELKMPWEELRERIAKYGLRNSTLTAQMPCETSSQITNSTNGIEPPRGPVSVKSSKDGIVKMVVPEFEKLKEQYEYLWDMPDNRGYLTKVAIIQKFFDQAISANTNYDPSRFEGDKVPMMTLLSDLLLAYKMGVKTLYYHNTRDGAGKRDDDEPQNPLAQAVAVEPEDECDGACKI
>36954933
MISIVKRNGQTEPLSEEKYNRVVMYGVEGIRGVSASAVAMGAAASIFDGITTSQLHEALVKSAADLISPEAPNYSQVAARLNIFKIRKDAFGRYDYPNFYQHIVKNVNKGVYDKDLLTHYSFEEIEELGNYIKPKRDDLFGYAATVQLQSKYLVQNRVTGEIHEGPQHIYMLVGMCLFQNWEDDCAGKTRMEMVKGFYDVTSTFKLSLPTPIMAGVRTPTRQFSSCVLIESGDSLKGISAASAAIIDYVSRRAGIGIGFGRIRALGSEIRNGEATHTGVIPFLKHFQTAVKSCSQGGVRGGAATAFYPIWHLEVESLLVVKNNRGIDENRVRHLDYGVMSNRLMYRRLVRSENITLFSPHDVPDMYEAFFTDQDLFEKLYHKYEADDSIRKKSVPAIELFSSLMQERASTGRIYIANVDHINEHGAFIPALAPVRQSNLCMEITLPTRPLTFTDDPNGEIALCTLSAFNLGAIRSLESLKEVAFYAVAALDSLLDYQDYPMEAAEVPAKARRSLGIGVTNFAYYLAKNGVRYSDTAGNKLVHETFEAIQYYLLDASCRLAEAKGECDWFEQTKYAIGQLPIDHYRSSLDESGETNFELKMPWEELRERIAKYGLRSSTLTAQMPCETSSQITNSTNGIEPPRGPVSVKSSKDGIVKMVVPEFEKLKEQYEYLWDMPDNRGYLTKVAIIQKFFDQAISANTNYDPSRFEGDKVPMMTLLSDLLLAYKMGVKTLYYHNTRDGAGKRDDDEPQNPLTQAVAVEPEDECDGACKI
>37128089
MISIVKRNGQTEPLSEEKYNRVVMYGVEGIRGVSASAVAMGAAASIFDGMTTSQLHEALVKSAADLISPEAPNYSQVAARLNIFKIRKDAFGRYDYPNFYQHIVKNVNKGVYDKDLLTHYSFEEIEELGNYIKPKRDDLFGYAATVQLQSKYLVQNRVTGEIHEGPQHIYMLVGMCLFQNWEDDCAGKTRMEMVKGFYDVTSTFKLSLPTPIMAGVRTPTRQFSSCVLIESGDSLKGISAASAAIIDYVSRRAGIGIGFGRIRALGSEIRNGEATHTGVIPFLKHFQTAVKSCSQGGVRGGAATAFYPIWHLEVESLLVVKNNRGIDENRVRHLDYGVMSNRLMYRRLVRSENITLFSPHDVPDMYEAFFTDQELFEKLYHKYEADDSIRKKSVPAIELFSSLMQERASTGRIYIANVDHINEHGAFIPALAPVRQSNLCMEITLPTRPLAFTDDPNGEIALCTLSAFNLGAIRSLESLKEVAFYAVAALDSLLDYQDYPMEAAEVPAKARRSLGIGVTNFAYYLAKNGVRYSDTAGNKLVHETFEAIQYYLLDASCRLAEAKGECDWFEQTKYAIGQLPIDHYRSSLDESGETNFELKMPWEELRERIAKYGLRNSTLTAQMPCETSSQITNSTNGIEPPRGPVSVKSSKDGIVKMVVPEFEKLKEQYEYLWDMPDNRGYLTKVAIIQKFFDQAISANTNYDPSRFEGDKVPMMTLLSDLLLAYKMGVKTLYYHNTRDGAGKRDDDEPQNPLTQAVAVEPEDECDGACKI
>37388175
MISIVKRNGQTEPLSEEKYNRVVMYGVEGIRGVSASAVAMGAAASIFDGITTSQLHEALVKSAADLISPEAPNYSQVAARLNIFKIRKDAFGRYDYPNFYQHIVKNVNKGVYDKDLLTHYSFEEIEELGNYIKPKRDDLFGYAATVQLQSKYLVQNRVTGEIHEGPQHIYMLVGMCLFQNWEDDCAGKTRMEMVKGFYDVTSTFKLSLPTPIMAGVRTPTRQFSSCVLIESGDSLKGISAASAAIIDYVSRRAGIGIGFGRIRALGSEIRNGEATHTGVIPFLKHFQTAVKSCSQGGVRGGAATAFYPIWHLEVESLLVVKNNRGIDENRVRHLDYGVMSNRLMYRRLVRSENITLFSPHDVPDMYEAFFTDQELFEKLYHKYEADDSIRKKSVPAIELFSSLMQERASTGRIYIANVDHINEHGAFIPALAPVRQSNLCMEITLPTRPLAFTDDPNGEIALCTLSAFNLGAIRSLESLKEVAFYAVAALDSLLDYQDYPMEAAEVPAKARRSLGIGVTNFAYYLAKNGVRYSDTAGNKLVHETFEAIQYYLLDASCRLAEAKGECDWFEQTKYAIGQLPIDHYRSSLDESGETNFELKMPWEELRERIAKYGLRNSTLTAQMPCETSSQITNSTNGIEPPRGPVSVKSSKDGIVKMVVPEFEKLKEQYEYLWDMPDNRGYLTKVAIIQKFFDQAISANTNYDPSRFEGDKVPMMTLLSDLLLAYKMGVKTLYYHNTRDGAGKRDDDEPQNPLTQAVAVEPEDECDGACKI
>37658618
MISIVKRNGQTEPLSEEKYNRVVMYGVEGIRGVSASAVAMGAAASIFDGITTSQLHEALVKSAADLISPDAPNYSQVAARLNIFKIRKDAFGRYDYPNFYQHIVKNVNKGVYDKDLLTHYSFEEIEELGNYIKPKRDDLFGYAATVQLQSKYLVQNRVTGEIHEGPQHIYMLVGMCLFQNWEDDCAGKTRMEMVKGFYDVTSTFKLSLPTPIMAGVRTPTRQFSSCVLIESGDSLKGISAASAAIIDYVSRRAGIGIGFGRIRALGSEIRNGEATHTGVIPFLKHFQTAVKSCSQGGVRGGAATAFYPIWHLEVESLLVVKNNRGIDENRVRHLDYGVMSNRLMYRRLVRSENITLFSPHDVPDMYEAFFTDQDLFEKLYHKYEADDSIRKKSVPAIELFSSLMQERASTGRIYIANVDHINEHGAFIPALAPVRQSNLCMEITLPTRPLTFTDDPNGEIALCTLSAFNLGAIRSLESLKEVAFYAVAALDSLLDYQDYPMEAAEVPAKARRSLGIGVTNFAYYLAKNGVRYSDTAGNKLVHETFEAIQYYLLDASCQLAEAKGECDWFEQTKYAIGQLPIDHYRSSLDESGETNFELKMPWEELRERIAKFGLRNSTLTAQMPCETSSQITNSTNGIEPPRGPVSVKSSKDGIVKMVVPEFEKLKEQYEYLWDMPDNRGYLTKVAIIQKFFDQAISANTNYDPSRFEGDKVPMMTLLSDLLLAYKMGVKTLYYHNTRDGAGKRDDDEPQNPLTQAVAVEPEDECDGACKI
>37045221
MNQNLLVTKRDGSTERINLDKIHRVLDWAAEGLHNVSISQVELRSHIQFYDGIKTSDIHETIIKAAADLISRDAPDYQYLAARLAIFHLRKKAYGQFEPPALYDHVVKMVEMGKYDNHLLEDYTEEEFKQMDTFIDHDRDMTFSYAAVKQLEGKYLVQNRVTGEIYESAQFLYILVAACLFSNYPRETRLQYVKRFYDAVSTFKISLPTPIMSGVRTPTRQFSSCVLIECGDSLDSINATSSAIVKYVSQRAGIGINAGRIRALGSPIRGGEAFHTGCIPFYKHFQTAVKSCSQGGVRGGAATLFYPMWHLEVESLLVLKNNRGVEGNRVRHMDYGVQINKLMYTRLLKGEDITLFSPSDVPGLYDAFFADQEEFERLYTKYEKDDSIRKQRVKAVELFSLMMQERASTGRIYIQNVDHCNTHSPFDPAIAPVRQSNLCLEIALPTKPLNDVNDENGEIALCTLSAFNLGAINSLDELEELAILAVRALDALLDYQDYPIPAAKRGAMGRRTLGIGVINFAYYLAKHGVRYSDGSANNLTHKTFEAIQYYLLKASNELAKEQGACPWFNETTYAKGILPIDTYKKDLDTIANEPLHYDWEALRESIKTHGLRNSTLSALMPSETSSQISNATNGIEPPRGYVSIKASKDGILRQVVPDYEHLHDAYELLWEMPGNDGYLQLVSIMQKFIDQSISANTNYDPSRFPSGKVPMQQLLKDLLTAYKFGVKTLYYQNTRDGAEDAQDDLVPSIQDDGCESGACKI
>37641108
MNQNLLVTKRDGSTERINLDKIHRVLDWAAEGLHNVSISQVELRSHIQFYDGIKTSDIHETIIKAAADLISRDAPDYQYLAARLAIFHLRKKAYGQFEPPALYDHVVKMVEMGKYDNHLLEDYTEEEFKQMDTFIDHDRDMTFSYAAVKQLEGKYLVQNRVTGEIYESAQFLYILVAACLFSNYPRETRLQYVKRFYDAVSTFKISLPTPIMSGVRTPTRQFSSCVLIECGDSLDSINATSSAIVKYVSQRAGIGINAGRIRALGSPIRGGEAFHTGCIPFYKHFQTAVKSCSQGGVRGGAATLFYPMWHLEVESLLVLKNNRGVEGNRVRHMDYGVQINKLMYTRLLKGEDITLFSPSDVPGLYDAFFADQEEFERLYTKYEKDDSIRKQRVKAVELFSLMMQERASTGRIYIQNVDHCNTHSPFDPAIAPVRQSNLCLEIALPTKPLNDVNDENGEIALCTLSAFNLGAINSLDELEELAILAVRALDALLDYQDYPIPAAKRGAMGRRTLGIGVINFAYYLAKHGVRYSDGSANNLTHKTFEAIQYYLLKASNELAKEQGACPWFNETTYAKGILPIDTYKKDLDTIANEPLHYDWEALRESIKTHGLRNSTLSALMPSETSSQISNATNGIEPPRGYVSIKASKDGILRQVVPDYEHLHDAYELLWEMPGNDGYLQLVGIMQKFIDQSISANTNYDPSRFPSGKVPMQQLLKDLLTAYKFGVKTLYYQNTRDGAEDAQDDLVPSIQDDGCESGACKI
>37319507
MNQNLLVTKRDGSTERINLDKIHRVLDWAAEGLHNVSISQVELRSHIQFYDGIKTSDIHETIIKAAADLISRDAPDYQYLAARLAIFHLRKKAYGQFEPPALYDHVVKMVEMGKYDNHLLEDYTEEEFKQMDTFIDHDRDMTFSYAAVKQLEGKYLVQNRVTGEIYESAQFLYILVAACLFSNYPRETRLQYVKRFYDAVSTFKISLPTPIMSGVRTPTRQFSSCVLIECGDSLDSINATSSAIVKYVSQRAGIGINAGRIRALGSPIRGGEAFHTGCIPFYKHFQTAVKSCSQGGVRGGAATLFYPMWHLEVESLLVLKNNRGVEGNRVRHMDYGVQINKLMYTRLLKGEDITLFSPSDVPGLYDAFFADQEEFERLYTKYEKDDSIRKQRVKAVELFSLMMQERASTGRIYIQNVDHCNTHSPFDPAIAPVRQSNLCLEIALPTKPLNDVNDENGEIALCTLSAFNLGAINSLDELEELAILAVRALDALLDYQDYPIPAAKRGAMGRRTLGIGVINFAYYLAKHGVRYSDGSANNLTHKTFEAIQYYLLTASNELAKEQGACPWFNETTYAKGILPIDTYKKDLDTIANEPLHYDWEALRESIKTHGLRNSTLSALMPSETSSQISNATNGIEPPRGYVSIKASKDGILRQVVPDYEHLHDAYELLWEMPGNDGYLQLVGIMQKFIDQSISANTNYDPSRFPSGKVPMQQLLKDLLTAYKFGVKTLYYQNTRDGAEDAQDDLVPSIQDDGCESGACKI
>36259550
MNQNLLVTKRDGSTERINLDKIHRVLDWAAEGLHNVSISQVELRSHIQFYDGIKTSDIHETIIKAAADLISRDAPDYQYLAARLAIFHLRKKAYGQFEPPALYDHVVKMVEMGKYDNHLLEDYTEEEFKQMDTFIDHDRDMTFSYAAVKQLEGKYLVQNRVTGEIYESAQFLYILVAACLFSNYPRETRLQYVKRFYDAVSTFKISLPTPIMSGVRTPTRQFSSCVLIECGDSLDSINATSSAIVKYVSQRAGIGINAGRIRALGSPIRGGEAFHTGCIPFYKHFQTAVKSCSQGGVRGGAATLFYPMWHLEVESLLVLKNNRGVEGNRVRHMDYGVQINKLMYTRLLKGEDITLFSPSDVPGLYDAFFADQEEFERLYTKYEKDDSIRKQRVKAVELFSLMMQERASTGRIYIQNVDHCNTHSPFDPAIAPVRQSNLCLEIALPTKPLNDVNDENGEIALCTLSAFNLGAINSLDELEELAILAVRALDALLDYQDYPIPAAKRGAMGRRTLGIGVINFAYYLAKHGVRYSDGSANNLTHKTFEAIQYYLLKASNELAKEQGACPWFNETTYAKGILPIDTYKKDLDTIANEPLHYDWEALRESIKTHGLRNSTLSALMPSETSSQISNATNGIEPPRGYVSIKASKDGILRQVVPDYEHLYDAYELLWEMPGNDGYLQLVGIMQKFIDQSISANTNYDPSRFPSGKVPMQQLLKDLLTAYKFGVKTLYYQNTRDGAEDAQDDLVPSIQDDGCESGACKI
>35982523
MNQNLLVTKRDGSTERINLDKIHRVLDWAAEGLHNVSISQVELRSHIQFYDGIKTSDIHETIIKAAADLISRDAPDYQYLAARLAIFHLRKKAYGQFEPPALYDHVVKMVEMGKYDNHLLEDYTEEEFKQMDTFIDHDRDMTFSYAAVKQLEGKYLVQNRVTGEIYESAQFLYILVAACLFSNYPRETRLQYVKRFYDAVSTFKISLPTPIMSGVRTPTRQFSSCVLIECGDSLDSINATSSAIVKYVSQRAGIGINAGRIRALGSPIRGGEAFHTGCIPFYKHFQTAVKSCSQGGVRGGAATLFYPMWHLEVESLLVLKNNRGVEGNRVRHMDYGVQINKLMYTRLLKGEDITLFSPSDVPGLYDAFFADQEEFERLYTKYEKDDSIRKQRVKAVELFSLMMQERASTGRIYIQNVDHCNTHSPFDPAIAPVRQSNLCLEIALPTKPLNDVNDENGEIALCTLSAFNLGAINSLDELEELAILAVRALDALLDYQDYPIPAAKRGAMGRRTLGIGVINFAYYLAKHGVRYSDGSANNLTHKTFEAIQYYLLKASNELAKEQGACPWFNETTYAKGILPIDTYKKDLDAIANEPLHYDWEALRESIKTHGLRNSTLSALMPSETSSQISNATNGIEPPRGYVSIKASKDGILRQVVPDYEHLHDAYELLWEMPGNDGYLQLVGIMQKFIDQSISANTNYDPSRFPSGKVPMQQLLKDLLTAYKFGVKTLYYQNTRDGAEDAQDDLVPSIQDDGCESGACKI
>9163809
MNQNLLVTKRDGSTERINLDKIHRVLDWAAEGLHNVSISQVELRSHIQFYDGIKTSDIHETIIKAAADLISREAPDYQYLAARLAIFHLRKKAYGQFEPPALYDHVVKMVEMGKYDNHLLEDYTEEEFKQMDTFIDHDRDMTFSYAAVKQLEGKYLVQNRVTGEIYESAQFLYILVAACLFSNYPRETRLQYVKRFYDAVSTFKISLPTPIMSGVRTPTRQFSSCVLIECGDSLDSINATSSAIVKYVSQRAGIGINAGRIRALGSPIRGGEAFHTGCIPFYKHFQTAVKSCSQGGVRGGAATLFYPIWHLEIESLLVLKNNRGVEGNRVRHMDYGVQINKLMYTRLLKGEDITLFSPSDVPGLYDAFFADQEEFERLYTKYEKDDSIRKQRVKAVELFSLMMQERASTGRIYIQNVDHCNTHSPFDPAIAPVRQSNLCLEIALPTKPLNDVNDENGEIALCTLSAFNLGAINSLDELEELAILAVRALDALLDYQDYPIPAAKRGAMGRRTLGIGVINFAYYLAKHGKRYSDGSANNLTHQTFEAIQYYLLKASNELAKEQGACPWFNETTYAKGILPIDTYKKDLDAIANEPLHYDWEALRESIKTHGLRNSTLSALMPSETSSQISNATNGIEPPRGYVSIKASKDGILRQVVPDYEHLHDAYELLWEMPGNDGYLQLVGIMQKFIDQSISANTNYDPSRFPSGKVPMQQLLKDLLTAYKFGVKTLYYQNTRDGAEDAQDDLVPSIQDDGCESGACKI
>37039443
MNQNLLVTKRDGSTERINLDKIHRVLDWAAEGLHNVSISQVELRSHIQFYDAIKTSDIHETIIKAAADLISRDAPDYQYLAARLAIFHLRKKAYGQFEPPALYDHVVKMVEMGKYDNHLLEDYTEEEFKQMDTFIDHDRDMTFSYAAVKQLEGKYLVQNRVTGEIYESAQFLYILVAACLFSNYPRETRLQYVKRFYDAVSTFKISLPTPIMSGVRTPTRQFSSCVLIECGDSLDSINATSSAIVKYVSQRAGIGINAGRIRALGSPIRGGEAFHTGCIPFYKHFQTAVKSCSQGGVRGGAATLFYPMWHLEVESLLVLKNNRGVEGNRVRHMDYGVQINKLMYTRLLKGEDITLFSPSDVPGLYDAFFSDQEEFERLYTKYEKDDSIRKQRVKAVELFSLMMQERASTGRIYIQNVDHCNTHSPFDPAIAPVRQSNLCLEIALPTKPLNDVNDENGEIALCTLSAFNLGAINSLDELEELAILAVRALDALLDYQDYPIPAAKRGAMGRRTLGIGVINFAYYLAKHGVRYSDGSANNLTHKTFEAIQYYLLKASNELAKEQGACPWFNETTYAKGILPIDTYKKDLDTIANEPLHYDWEALRESIKTHGLRNSTLSALMPSETSSQISNATNGIEPPRGYVSIKASKDGILRQVVPDYEHLHDAYELLWEMPGNDGYLQLVGIMQKFIDQSISANTNYDPSRFPSGKVPMQQLLKDLLTAYKFGVKTLYYQNTRDGAEDAQDDLVPSIQDDGCESGACKI
>36721931
MNQNLLVTKRDGSTERINLDKIHRVLDWAAEGLHNVSISQVELRSHIQFYDGIKTSDIHETIIKAAADLISRDAPDYQYLAARLAIFHLRKKAYGQFEPPALYDHVVKMVEMGKYDNHLLEDYTEEEFKQMDTFIDHDRDMTFSYAAVKQLEGKYLVQNRVTGEIYESAQFLYILVAACLFSNYPRETRLQYVKRFYDAVSTFKISLPTPIMSGVRTPTRQFSSCVLIECGDSLDSINATSSAIVKYVSQRAGIGINAGRIRALGSPIRGGEAFHTGCIPFYKHFQTAVKSCSQGGVRGGAATLFYPMWHLEVESLLVLKNNRGVEGNRVRHMDYGVQINKLMYTRLLKGEDITLFSPSDVPGLYDAFFADQEEFERLYTKYEKDDSIRKQRVKAVELFSLMMQERASTGRIYIQNVDHCNTHSPFDPTIAPVRQSNLCLEIALPTKPLNDVNDENGEIALCTLSAFNLGAINSLDELEELAILAVRALDALLDYQDYPIPAAKRGAMGRRTLGIGVINFAYYLAKHGVRYSDGSANNLTHKTFEAIQYYLLKASNELAKEQGACPWFNETTYAKGILPIDTYKKDLDTIANEPLHYDWEALRESIKTHGLRNSTLSALMPSETSSQISNATNGIEPPRGYVSIKASKDGILRQVVPDYEHLHDAYELLWEMPGNDGYLQLVGIMQKFIDQSISANTNYDPSRFPSGKVPMQQLLKDLLTAYKFGVKTLYYQNTRDGAEDAQDDLVPSIQDDGCESGACKI
>36593975
MNQNLLVTKRDGSTERINLDKIHRVLDWAAEGLHNVSISQVELRSHIQFYDGIKTSDIHETIIKAAADLISRDAPDYQYLAARLAIFHLRKKAYGQFEPPALYDHVVKMVEMGKYDNHLLEDYTEEELKQMDTFIDHDRDMTFSYAAVKQLEGKYLVQNRVTGEIYESAQFLYILVAACLFSNYPRETRLQYVKRFYDAVSTFKISLPTPIMSGVRTPTRQFSSCVLIECGDSLDSINATSSAIVKYVSQRAGIGINAGRIRALGSPIRGGEAFHTGCIPFYKHFQTAVKSCSQGGVRGGAATLFYPMWHLEVESLLVLKNNRGVEGNRVRHMDYGVQINKLMYTRLLKGEDITLFSPSDVPGLYDAFFADQEEFERLYTKYEKDDSIRKQRVKAVELFSLMMQERASTGRIYIQNVDHCNTHSPFDPAIAPVRQSNLCLEIALPTKPLNDVNDENGEIALCTLSAFNLGAINSLDELEELAILAVRALDALLDYQDYPIPAAKRGAMGRRTLGIGVINFAYYLAKHGKRYSDGSANNLTHKTFEAIQYYLLKASNELAKEQGACPWFNETTYAKGILPIDTYKKDLDAIANEPLHYDWEALRESIKTHGLRNSTLSALMPSETSSQISNATNGIEPPRGYVSIKASKDGILRQVVPDYEHLHDAYELLWEMPGNDGYLQLVGIMQKFIDQSISANTNYDPSRFPSGKVPMQQLLKDLLTAYKFGVKTLYYQNTRDGAEDAQDDLVPSIQDDGCESGACKI
>34067387
MNQNLLVTKRDGSTERINLDKIHRVLDWAAEGLHNVSISQVELRSHIQFYDGIKTSDIHETIIKAAADLISRDAPDYQYLAARLAIFHLRKKAYGQFEPPALYDHVVKMVEMGKYDNHLLEDYTEEEFKQMDTFIDHDRDMTFSYAAVKQLEGKYLVQNRVTGEIYESAQFLYILVAACLFSNYPRKTRLQYVKRFYDAVSTFKISLPTPIMSGVRTPTRQFSSCVLIECGDSLDSINATSSAIVKYVSQRAGIGINAGRIRALGSPIRGGEAFHTGCIPFYKHFQTAVKSCSQGGVRGGAATLFYPMWHLEVESLLVLKNNRGVEGNRVRHMDYGVQINKLMYTRLLKGEDITLFSPSDVPGLYDAFFADQEEFERLYTKYEKDDSIRKQRVKAVELFSLMMQERASTGRIYIQNVDHCNTHSPFDPAIAPVRQSNLCLEIALPTKPLNDVNDENGEIALCTLSAFNLGAINSLDELEELAILAVRALDALLDYQDYPIPAAKRGAMGRRTLGIGVINFAYYLAKHGKRYSDGSANNLTHKTFEAIQYYLLKASNELAKEQGACPWFNETTYAKGILPIDTYKKDLDAIANEPLHYDWEALRESIKTHGLRNSTLSALMPSETSSQISNATNGIEPPRGYVSIKASKDGILRQVVPDYEHLHDAYELLWEMPGNDGYLQLVGIMQKFIDQSISANTNYDPSRFPSGKVPMQQLLKDLLTAYKFGVKTLYYQNTRDGAEDAQDDLVPSIQDDGCESGACKI
>36301321
MNQNLLVTKRDGSTERINLDKIHRVLDWAAEGLHNVSISQVELRSHIQFYDGIKTSDIHETIIKAAADLISRDAPDYQYLAARLAIFHLRKKAYGQFEPPALYDHVVKMVEMGKYDNHLLEDYTEEEFKQMDTFIDHDRDMTFSYAAVKQLEGKYLVQNRVTGEIYESAQFLYILVAACLFSNYPRETRLQYVKRFYDAVSTFKISLPTPIMSGVRTPTRQFSSCVLIECGDSLDSINATSSAIVKYVSQRAGIGINAGRIRALGSPIRGGEAFHTGCIPFYKHFQTAVKSCSQGGVRGGAATLFYPMWHLEVESLLVLKNNRGVEGNRVRHMDYGVQINKLMYTRLLKGEDITLFSPSDVPGLYDAFFADQEEFERLYTKYEKDDSIRKQRVKAVELFSLMMQERASTGRIYIQNVDHCNTHSPFDPAIAPVRQSNLCLEIALPTKPLNDVNDENGEIALCTLSAFNLGAINNLDELEELAILAVRALDALLDYQDYPIPAAKRGAMGRRTLGIGVINFAYYLAKHGKRYSDGSANNLTHKTFEAIQYYLLKASNELAKEQGACPWFNETTYAKGILPIDTYKKDLDTIANEPLHYDWEALRESIKTHGLRNSTLSALMPSETSSQISNATNGIEPPRGYVSIKASKDGILRQVVPDYEHLHDAYELLWEMPGNDGYLQLVGIMQKFIDQSISANTNYDPSRFPSGKVPMQQLLKDLLTAYKFGVKTLYYQNTRDGAEDAQDDLVPSIQDDDCESGACKI
>35824158
MNQNLLVTKRDGSTERINLDKIHRVLDWAAEGLHNVSISQVELRSHIQFYDGIKTSDIHETIIKAAADLISRDAPDYQYLAARLAIFHLRKKAYGQFEPPALYDHVVKMVEMGKYDNHLLEDYTEEEFKQMDTFIDHDRDMTFSYAAVKQLEGKYLVQNRVTGEIYESAQFLYILVAACLFSNYPRETRLQYVKRFYDAVSTFKISLPTPIMSGVRTPTRQFSSCVLIECGDSLDSINATSSAIVKYVSQRAGIGINAGRIRALGSPIRGGEAFHTGCIPFYKHFQTAVKSCSQGGVRGGAATLFYPMWHLEVESLLVLKNNRGVEGNRVRHMDYGVQINKLMYTRLLKGEDITLFSPSDVPGLYDAFFADQEEFERLYTKYEKDDSIRKQRVKAVELFSLMMQERASTGRIYIQNVDHCNTHSPFDPAIAPVRQSNLCLEIALPTKPLNDVNDENGEIALCTLSAFNLGAINSLDELEELAILAVRALDALLDYQDYPIPAAKRGAMGRRTLGIGVINFAYYLAKHGVRYSDGSANNLTHKTFEAIQYYLLKASNELAKEQGACPWFNETTYAKGILPIDTYKKDLDTIANEPLHYDWKALRESIKTHGLRNSTLSALMPSETSSQISNATNGIEPPRGYVSIKASKDGILRQVVPDYEHLHDAYELLWEMPGNDGYLQLVGIMQKFIDQSISANTNYDPSRFPSGKVPMQQLLKDLLTAYKFGVKTLYYQNTRDGAEDAQDDLVPSIQDDGCESGACKI
>18616516
MNQNLLVTKRDGSTERINLDKIHRVLDWAAEGLHNVSISQVELRSHIQFYDGIKTSDIHETIIKAAADLISREAPDYQYLAARLAIFHLRKKAYGQFEPPALYDHVVKMVEMGKYDNHLLEDYTEEEFKQMDTFIDHDRDMTFSYAAVKQLEGKYLVQNRVTGEIYESAQFLYILVAACLFSNYPRETRLQYVKRFYDAVSTFKISLPTPIMAGVRTPTRQFSSCVLIECGDSLDSINATSSAIVKYVSQRAGIGINAGRIRALGSPIRGGEAFHTGCIPFYKHFQTAVKSCSQGGVRGGAATLFYPLWHLEVESLLVLKNNRGVEGNRVRHMDYGVQINKLMYTRLLKGEEITLFSPSDVPGLYDAFFADQEEFERLYTQYEKDDSIRKQRVKAVELFSLMMQERASTGRIYIQNVDHCNTHSPFDPAVAPVRQSNLCLEIALPTKPLNDVNDENGEIALCTLSAFNLGAINSLDELEELAILAVRALDALLDYQDYPIPAAKRGAMGRRTLGIGVINFAYYLAKHGKRYSDGSANNLTHKTFEAIQYYLLKASNELAKEQGACPWFNETTYAKGILPIDTYKKDLDAIANEPLHYDWEALRESIKTHGLRNSTLSALMPSETSSQISNATNGIEPPRGYVSIKASKDGILRQVVPDYEHLHDAYELLWEMPGNDGYLQLVGIMQKFIDQSISANTNYDPSRFPSGKVPMQQLLKDLLTAYKFGVKTLYYQNTRDGAEDAQDDLVPSIQDDGCESGACKI
>17274046
MNQNLLVTKRDGSTERINLDKIHRVLDWAAEGLHNVSISQVELRSHIQFYDGIKTSDIHETIIKAAADLISREAPDYQYLAARLAIFHLRKKAYGQFEPPALYDHVVKMVEMGKYDNHLLEDYTEEEFKQMDTFIDHDRDMTFSYAAVKQLEGKYLVQNRVTGEIYESAQFLYILVAACLFSNYPRETRLQYVKRFYDAVSTFKISLPTPIMAGVRTPTRQFSSCVLIECGDSLDSINATSSAIVKYVSQRAGIGINAGRIRALGSPIRGGEAFHTGCIPFYKHFQTAVKSCSQGGVRGGAATLFYPLWHLEVESLLVLKNNRGVEGNRVRHMDYGVQINKLMYTRLLKGEEITLFSPSDVPGLYDAFFADQEEFERLYTQYEKDDSIRKQRVKAVELFSLMMQERASTGRIYIQNVDHCNTHSPFDPAVAPVRQSNLCLEIALPTKPLNNVNDENGEIALCTLSAFNLGAINSLDELEELAILAVRALDALLDYQDYPIPAAKRGAMGRRTLGIGVINFAYYLAKHGKRYSDGSANNLTHKTFEAIQYYLLKASNELAKEQGACPWFNETTYAKGILPIDTYKKDLDTIANEPLHYDWEALRESIKTHGLRNSTLSALMPSETSSQISNATNGIEPPRGYVSIKASKDGILRQVVPDYEHLHDAYELLWEMPGNDGYLQLVGIMQKFIDQSISANTNYDPSRFPSGKVPMQQLLKDLLTAYKFGVKTLYYQNTRDGAEDAQDDLVPSIQDDGCESGACKI
>37649513
MNQNLLVTKRDGSTERINLDKIHRVLDWAAEGLHNVSISQVELRSHIQFYDGIKTSDIHETIIKAAADLISRDAPDYQYLAARLAIFHLRKKAYGQFEPPALYDHVVKMVEMGKYDNHLLEDYTEEEFKQMDTFIDHDHDMTFSYAAVKQLEGKYLVQNRVTGEIYESAQFLYILVAACLFSNYPRETRLQYVKRFYDAVSTFKISLPTPIMSGVRTPTRQFSSCVLIECGDSLDSINATSSAIVKYVSQRAGIGINAGRIRALGSPIRGGEAFHTGCIPFYKHFQTAVKSCSQGGVRGGAATLFYPMWHLEVESLLVLKNNRGVEGNRVRHMDYGVQINKLMYTRLLKGEDITLFSPSDVPGLYDAFFADQEEFERLYTKYEKDDSIRKQRVKAVELFSLMMQERASTGRIYIQNVDHCNTHSPFDPAIAPVRQSNLCLEIALPTKPLNDVNDENGEIALCTLSAFNLGAINSLDELEELAILAVRALDALLDYQDYPIPAAKRGAMGRRTLGIGVINFAYYLAKHGVRYSDGSANNLTHKTFEAIQYYLLKASNELAKEQGACPWFNETTYAKGILPIDTYKKDLDTIANEPLHYDWEALRESIKTHGLRNSTLSALMPSETSSQISNATNGIEPPRGYVSIKASKDGILRQVVPDYEHLHDAYELLWEMPGNDGYLQLVGIMQKFIDQSISANTNYDPSRFPSGKVPMQQLLKDLLTAYKFGVKTLYYQNTRDGAEDAQDDLVPSIQDDGCESGACKI
>33861050
MNQNLLVTKRDGSTERINLDKIHRVLDWAAEGLHNVSISQVELRSHIQFYDGIKTSDIHETIIKAAADLISRDAPDYQYLAARLAIFHLRKKAYGQFEPPALYDHVVKMVEMGKYDNHLLEDYTEEEFKQMDTFIDHDRDMTFSYAAVKQLEGKYLVQNRVTGEIYESAQFLYILVAACLFSNYPRETRLQYVKHFYDAVSTFKISLPTPIMSGVRTPTRQFSSCVLIECGDSLDSINATSSAIVKYVSQRAGIGINAGRIRALGSPIRGGEAFHTGCIPFYKHFQTAVKSCSQGGVRGGAATLFYPMWHLEVESLLVLKNNRGVEGNRVRHMDYGVQINKLMYTRLLKGEDITLFSPSDVPGLYDAFFADQEEFERLYTKYEKDDSIRKQRVKAVELFSLMMQERASTGRIYIQNVDHCNTHSPFDPAIAPVRQSNLCLEIALPTKPLNDVNDENGEIALCTLSAFNLGAINSLDELEELAILAVRALDALLDYQDYPIPAAKRGAMGRRTLGIGVINFAYYLAKHGKRYSDGSANNLTHKTFEAIQYYLLKASNELAKEQGACPWFNETTYAKGILPIDTYKKDLDAIANEPLHYDWEALRESIKTHGLRNSTLSALMPSETSSQISNATNGIEPPRGYVSIKASKDGILRQVVPDYEHLHDAYELLWEMPGNDGYLQLVGIMQKFIDQSISANTNYDPSRFPSGKVPMQQLLKDLLTAYKFGVKTLYYQNTRDGAEDAQDDLVPSIQDDGCESGACKI
>37656169
MNQNLLVTKRDGSTERINLDKIHRVLDWAAEGLHNVSISQVELRSHIQFYDGIKTSDIHETIIKAAADLISRDAPDYQYLAARLAIFHLRKKAYGQFEPPALYDHVVKMVEMGKYDNHLLEDYTEEEFKQMDTFIDHDRDMTFSYAAVKQLEGKYLVQNRVTGEIYESAQFLYILVAACLFSNYPRETRLQYVKRFYDAVSTFKISLPTPIMSGVRTPTRQFSSCVLIECGDSLDSINATSSAIVKYVSQRAGIGINAGRIRALGSPIRGGEAFHTGCIPFYKHFQTAVKSCSQGGVRGGAATLFYPMWHLEVESLLVLKNNRGVEGNRVRHMDYGVQINKLMYTRLLKGEDITLFSPSDVPGLYDAFFADQEEFERLYTKYEKDDSIRKQRVKAVELFSLMMQERASTGRIYIQNVDHCNTHSPFDPAIAPVRQSNLCLEIALPTKPLNDVNDENGEIALCTLSAFNLGAINSLDELEELAILAVRALDALLDYQDYPIPAAKRGAMGRRTLGIGVINFAYYLAKHGKRYSDGSANNLTHKTFEAIQYYLLKASNELAKEQGACPWFNETTYAKGILPIDTYKKDLDAIANEPLHYDWEALRESIKTHGLRNSTLSALMPSETSSQISNATNGIEPPRGYVSIKASKDGILRQVVPDYEHLHDAYELLWEMPGNDGYLQLVGIMQKFIDQSISANTNYDPSRFPSGKVPMQQLLKDLLTAYKFGVKTLYYQNTRDGAEDAQDDLVPSIQDDGCESGACKI
>37284605
MNQNLLVTKRDGSTERINLDKIHRVLDWAAEGLHNVSISQVELRSHIQFYDGIKTSDIHETIIKAAADLISRDAPDYQYLAARLAIFHLRKKAYGQFEPPALYDHVVKMVEMGKYDNHLLEDYTEEEFKQMDTFIDHDRDMTFSYAAVKQLEGKYLVQNRVTGEIYESAQFLYILVAACLFSNYPRETRLQYVKRFYDAVSTFKISLPTPIMSGVRTPTRQFSSCVLIECGDSLDSINATSSAIVKYVSQRAGIGINAGRIRALGSPIRGGEAFHTGCIPFYKHFQTAVKSCSQGGVRGGAATLFYPMWHLEVESLLVLKNNRGVEGNRVRHMDYGVQINKLMYTRLLKGEDITLFSPSDVPGLYDAFFADQEEFERLYTKYEKDDSIRKQRVKAVELFSLMMQERASTGRIYIQNVDHCNTHSPFDPAIAPVRQSNLCLEIALPTKPLNDVNDENGEIALCTLSAFNLGAINSLDELEELAILAVRALDALLDYQDYPIPAAKRGAMGRRTLGIGVINFAYYLAKHGKRYSDGSANNLTHKTFEAIQYYLLKASNELAKEQGACPWFNETTYAKGILPIDTYKKDLDTIANEPLHYDWEALRESIKTHGLRNSTLSALMPSETSSQISNATNGIEPPRGYVSIKASKDGILRQVVPDYEHLHDAYELLWEMPGNDGYLQLVGIMQKFIDQSISANTNYDPSRFPSGKVPMQQLLKDLLTAYKFGVKTLYYQNTRDGAEDAQDDLVPSIQDDGCESGACKI
>36006750
MNQNLLVTKRDGSTERINLDKIHRVLDWAAEGLHNVSISQVELRSHIQFYDGIKTSDIHETIIKAAADLISRDAPDYQYLAARLAIFHLRKKAYGQFEPPALYDHVVKMIEMGKYDNHLLEDYTEEEFKQMDTFIDHDRDMTFSYAAVKQLEGKYLVQNRVTGEIYESAQFLYILVAACLFSNYPRETRLQYVKRFYDAVSTFKISLPTPIMSGVRTPTRQFSSCVLIECGDSLDSINATSSAIVKYVSQRAGIGINAGRIRALGSPIRGGEAFHTGCIPFYKHFQTAVKSCSQGGVRGGAATLFYPMWHLEVESLLVLKNNRGVEGNRVRHMDYGVQINKLMYTRLLKGEDITLFSPSDVPGLYDAFFADQEEFERLYTKYEKDDSIRKQRVKAVELFSLMMQERASTGRIYIQNVDHCNTHSPFDPAIAPVRQSNLCLEIALPTKPLNDVNDENGEIALCTLSAFNLGAINSLDELEELAILAVRALDALLDYQDYPIPAAKRGAMGRRTLGIGVINFAYYLAKHGKRYSDGSANNLTHKTFEAIQYYLLKASNELAKEQGACPWFNETTYAKGILPIDTYKKDLDAIANEPLHYDWEALRESIKTHGLRNSTLSALMPSETSSQISNATNGIEPPRGYVSIKASKDGILRQVVPDYEHLHDAYELLWEMPGNDGYLQLVGIMQKFIDQSISANTNYDPSRFPSGKVPMQQLLKDLLTAYKFGVKTLYYQNTRDGAEDAQDDLVPSIQDDGCESGACKI
>1578645
MNQNLLVTKRDGSTERINLDKIHRVLDWAAEGLHNVSISQVELRSHIQFYDGIKTSDIHETIIKAAADLISRDAPDYQYLAARLAIFHLRKKAYGQFEPPALYDHVVKMVEMGKYDNHLLEDYTEEEFKQMDTFIDHDRDMTFSYAAVKQLEGKYLVQNRVTGEIYESAQFLYILVAACLFSNYPRETRLQYVKRFYDAVSTFKISLPTPIMSGVRTPTRQFSSCVLIECGDSLDSINATSSAIVKYVSQRAGIGINAGRIRALGSPIRGGEAFHTGCIPFYKHFQTAVKSCSQGGVRGGAATLFYPMWHLEVESLLVLKNNRGVEGNRVRHMDYGVQINKLMYTRLLKGEDITLFSPSDVPGLYDAFFADQEEFERLYTKYEKDDSIRKQRVKAVDLFSLMMQERASTGRIYIQNVDHCNTHSPFDPAIAPVRQSNLCLEIALPTKPLNDVNDENGEIALCTLSAFNLGAINSLDELEELAILAVRALDALLDYQDYPIPAAKRGAMGRRTLGIGVINFAYYLAKHGKRYSDGSANNLTHKTFEAIQYYLLKASNELAKEQGACPWFNETTYAKGILPIDTYKKDLDAIANEQLHYDWEALRESIKTHGLRNSTLSALMPSETSSQISNATNGIEPPRGYVSIKASKDGILRQVVPDYEHLHDAYELLWEMPGNDGYLQLVGIMQKFIDQSISANTNYDPSRFPSGKVPMQQLLKDLLTAYKFGVKTLYYQNTRDGAEDAQDDLVPSIQDDGCESGACKI
>37627811
MNQNLLVTKRDGSTERINLDKIHRVLDWAAEGLHNVSISQVELRSHIQFYDGIKTSDIHETIIKAAADLISRDAPDYQYLAARLAIFHLRKKAYGQFEPPALYDHVVKMVEMGKYDNHLLEDYTEEEFKQMDTFIDHDRDMTFSYAAVKQLEGKYLVQNRVTGEIYESAQFLYILVAACLFSNYPRETRLQYVKRFYDAVSTFKISLPTPIMSGVRTPTRQFSSCVLIECGDSLDSINATSSAIVKYVSQRAGIGINAGRIRALGSPIRGGEAFHTGCIPFYKHFQTAVKSCSQGGVRGGAATLFYPMWHLEVESLLVLKNNRGVEGNRVRHMDYGVQINKLMYTRLLKGEDITLFSPSDVPGLYDAFFADQEEFERLYTKYEKDDSIRKQRVKAVELFSLMMQERASTGRIYIQNVDHCNTHSPFDPAIAPVRQSNLCLEIALPTKPLNDVNDENGEIALCTLSAFNLGAINNLDELEELAILAVRALDALLDYQDYPIPAAKRGAMGRRTLGIGVINFAYYLAKHGKRYSDGSANNLTHKTFEAIQYYLLKASNELAKEQGACPWFNETTYAKGILPIDTYKKDLDTIANEPLHYDWEALRESIKTHGLRNSTLSALMPSETSSQISNATNGIEPPRGYVSIKASKDGILRQVVPDYEHLHDAYELLWEMPGNDGYLQLVGIMQKFIDQSISANTNYDPSRFPSGKVPMQQLLKDLLTAYKFGVKTLYYQNTRDGAEDAQDDLVPSIQDDGCESGACKI
>34370604
MNQNLLVTKRDGSTERINLDKIHRVLDWAAEGLHNVSISQVELRSHIQFYDGIKTSDIHETIIKAAADLISRDAPDYQYLAARLAIFHLRKKAYGQFEPPALYDHVVKMVEMGKYDNHLLEDYTEEEFKQMDTFIDHDRDMTFSYAAVKQLEGKYLVQNRVTGEIYESAQFLYILVAACLFSNYPRETRLQYVKRFYDAVSTFKISLPTPIMSGVRTPTRQFSSCVLIECGDSLDSINATSSAIVKYVSQRAGIGINAGRIRALGSPIRGGEAFHTGCIPFYKHFQTAVKSCSQGGVRGGAATLFYPMWHLEVESLLVLKNNRGVEGNRVRHMDYGVQINKLMYTRLLKGEDITLFSPSDVPGLYDAFFADQEEFERLYTKYEKDDSIRKQRVKAVELFSLMMQERASTGRIYIQNVDHCNTHSPFDPAIAPVRQSNLCLEIVLPTKPLNDVNDENGEIALCTLSAFNLGAINNLDELEELAILAVRALDALLDYQDYPIPAAKRGAMGRRTLGIGVINFAYYLAKHGKRYSDGSANNLTHKTFEAIQYYLLKASNELAKEQGACPWFNETTYAKGILPIDTYKKDLDTIANEPLHYDWEALRESIKTHGLRNSTLSALMPSETSSQISNATNGIEPPRGYVSIKASKDGILRQVVPDYEHLHDAYELLWEMPGNDGYLQLVGIMQKFIDQSISANTNYDPSRFPSGKVPMQQLLKDLLTAYKFGVKTLYYQNTRDGAEDAQDDLVPSIQDDGCESGACKI
>16923726
MNQNLLVTKRDGSTERINLDKIHRVLDWAAEGLHNVSISQVELRSHIQFYDGIKTSDIHETIIKAAADLISRDAPDYQYLAARLAIFHLRKKAYGQFEPPALYDHVVKMVEMGKYDNHLLEDYTEEEFKQMDTFIDHDRDMTFSYAAVKQLEGKYLVQNRVTGEIYESAQFLYILVAACLFSNYPRETRLQYVKRFYDAVSTFKISLPTPIMAGVRTPTRQFSSCVLIECGDSLDSINATSSAIVKYVSQRAGIGINAGRIRALGSPIRGGEAFHTGCIPFYKHFQTAVKSCSQGGVRGGAATLFYPLWHLEVESLLVLKNNRGVEGNRVRHMDYGVQINKLMYTRLLKGEEITLFSPSDVPGLYDAFFADQEEFERLYTQYEKDDSIRKQRVKAVELFSLMMQERASTGRIYIQNVDHCNTHSPFDPAVAPVRQSNLCLEIALPTKPLNDVNDENGEIALCTLSAFNLGAINSLDELEELAILAVRALDALLDYQDYPIPAAKRGAMGRRTLGIGVINFAYYLAKHGKRYSDGSANNLTHKTFEAIQYYLLKASNELAKEQGACPWFNETTYAKGILPIDTYKKDLDAIANEPLHYDWEALRESIKTHGLRNSTLSALMPSETSSQISNATNGIEPPRGYVSIKASKDGILRQVVPDYEHLHDAYELLWEMPGNDGYLQLVGIMQKFIDQSISANTNYDPSRFPSGKVPMQQLLKDLLTAYKFGVKTLYYQNTRDGAEDAQDDLVPSIQDDGCESGACKI
>36706350
MNQNLLVTKRDGSTERINLDKIHRVLDWAAEGLHNVSISQVELRSHIQFYDGIKTSDIHETIIKAAADLISRDAPDYQYLAARLAIFHLRKKAYGQFEPPALYDHVVKMVEMGKYDNHLLEDYTEEEFKQMDTFIDHDRDMTFSYAAVKQLEGKYLVQNRVTGEIYESAQFLYILVAACLFSNYPRETRLQYVKRFYDAVSTFKISLPTPIMSGVRTPTRQFSSCVLIECGDSLDSINATSSAIVKYVSQRAGIGINAGRIRALGSPIRGGEAFHTGCIPFYKHFQTAVKSCSQGGVRGGAATLFYPMWHLEVESLLVLKNNRGVEGNRVRHMDYGVQINKLMYTRLLKGEDITLFSPSDVPGLYDAFFADQEEFERLYTKYEKDDSIRKQRVKAVELFSLMMQERASTGRIYIQNVDHCNTHSPFDPAIAPVRQSNLCLEIALPTKPLNDVNDENGEIALCTLSAFNLGAINNLDELEELAILAVRALDALLDYQDYPIPAAKRGAMGRRTLGIGVINFAYYLAKHGKRYSDGSANNLTHKTFEAIQYYLLKASNELAKEQGACPWFNETTYAKGILPIDTYKKDLDAIANEPLHYDWEALRESIKTHGLRNSTLSALMPSETSSQISNATNGIEPPRGYVSIKASKDGILRQVVPDYEHLHDAYELLWEMPGNDGYLQLVGIMQKFIDQSISANTNYDPSRFPSGKVPMQQLLKDLLTAYKFGVKTLYYQNTRDGAEDAQDDLVPSIQDDGCESGACKI
>37167805
MNQNLLVTKRDGSTERINLDKIHRVLDWAAEGLHNVSISQVELRSHIQFYDGIKTSDIHETIIKAAADLISRDAPDYQYLAARLAIFHLRKKAYGQFEPPALYDHVVKMVEMGKYDNHLLEDYTEEEFKQMDTFIDHDRDMTFSYAAVKQLEGKYLVQNRVTGEIYESAQFLYILVAACLFSNYPRETRLQYVKRFYDAVSTFKISLPTPIMSGVRTPTRQFSSCVLIECGDSLDSINATSSAIVKYVSQRAGIGINAGRIRALGSPIRGGEAFHTGCIPFYKHFQTAVKSCSQGGVRGGAATLFYPMWHLEVESLLVLKNNRGVEGNRVRHMDYGVQINKLMYTRLLKGEDITLFSPSDVPGLYDAFFADQEEFERLYTKYEKDDSIRKQRVKAVELFSLMMQERASTGRIYIQNVDHCNTHSPFDPVIAPVRQSNLCLEIALPTKPLNDVNDENGEIALCTLSAFNLGAINSLDELEELAILAVRALDALLDYQDYPIPAAKRGAMGRRTLGIGVINFAYYLAKHGKRYSDGSANNLTHKTFEAIQYYLLKASNELAKEQGACPWFNETTYAKGILPIDTYKKDLDAIANEPLHYDWEALRESIKTHGLRNSTLSALMPSETSSQISNATNGIEPPRGYVSIKASKDGILRQVVPDYEHLHDAYELLWEMPGNDGYLQLVGIMQKFIDQSISANTNYDPSRFPSGKVPMQQLLKDLLTAYKFGVKTLYYQNTRDGAEDAQDDLVPSIQDDGCESGACKI
>15103800
MNQNLLVTKRDGSTERINLDKIHRVLDWAAEGLHNVSISQVELRSHIQFYDGIKTSDIHETIIKAAADLISREAPDYQYLAARLAIFHLRKKAYGQFEPPALYDHVVKMVEMGKYDNHLLEDYTEEEFKQMDTFIDHDRDMTFSYAAVKQLEGKYLVQNRVTGEIYESAQFLYILVAACLFSNYPRETRLQYVKRFYDAVSTFKISLPTPIMAGVRTPTRQFSSCVLIECGDSLDSINATSSAIVKYVSQRAGIGINAGRIRALGSPIRGGEAFHTGCIPFYKHFQTAVKSCSQGGVRGGAATLFYPLWHLEVESLLVLKNNRGVEGNRVRHMDYGVQINKLMYTRLLKGEEITLFSPSDVPGLYDAFFADQEEFERLYTQYEKDDSIRKQRVKAVELFSLMMQERASTGRIYIQNVDHCNTHSPFDPAVAPVRQSNLCLEIALPTKPLNDVNDENGEIALCTLSAFNLGAINSLDELEELAILAVRALDALLDYQDYPIPAAKRGAMGRRTLGIGVINFAYYLAKHGKRYSDGSANNLTHKIFEAIQYYLLKASNELAKEQGACPWFNETTYAKGILPIDTYKKDLDAIANEPLHYDWEALRESIKTHGLRNSTLSALMPSETSSQISNATNGIEPPRGYVSIKASKDGILRQVVPDYEHLHDAYELLWEMPGNDGYLQLVGIMQKFIDQSISANTNYDPSRFPSGKVPMQQLLKDLLTAYKFGVKTLYYQNTRDGAEDAQDDLVPSIQDDGCESGACKI
>36044995
MNQNLLVTKRDGSTERINLDKIHRVLDWAAEGLHNVSISQVELRSHIQFYDGIKTSDIHETIIKAAADLISRDAPDYQYLAARLAIFHLRKKAYGQFEPPALYDHVVKMVVMGKYDNHLLEDYTEEEFKQMDTFIDHDRDMTFSYAAVKQLEGKYLVQNRVTGEIYESAQFLYILVAACLFSNYPRETRLQYVKRFYDAVSTFKISLPTPIMSGVRTPTRQFSSCVLIECGDSLDSINATSSAIVKYVSQRAGIGINAGRIRALGSPIRGGEAFHTGCIPFYKHFQTAVKSCSQGGVRGGAATLFYPMWHLEVESLLVLKNNRGVEGNRVRHMDYGVQINKLMYTRLLKGEDITLFSPSDVPGLYDAFFADQEEFERLYTKYEKDDSIRKQRVKAVELFSLMMQERASTGRIYIQNVDHCNTHSPFDPVIAPVRQSNLCLEIALPTKPLNDVNDENGEIALCTLSAFNLGAINSLDELEELAILAVRALDALLDYQDYPIPAAKRGAMGRRTLGIGVINFAYYLAKHGKRYSDGSANNLTHKTFEAIQYYLLKASNELAKEQGACPWFNETTYAKGILPIDTYKKDLDAIANEPLHYDWEALRESIKTHGLRNSTLSALMPSETSSQISNATNGIEPPRGYVSIKASKDGILRQVVPDYEHLHDAYELLWEMPGNDGYLQLVGIMQKFIDQSISANTNYDPSRFPSGKVPMQQLLKDLLTAYKFGVKTLYYQNTRDGAEDAQDDLVPSIQDDGCESGACKI
>37431871
MNQNLLVTKRDGSTERINLDKIHRVLDWAAEGLHNVSISQVELRSHIQFYDGIKTSDIHETIIKAAADLISRDAPDYQYLAARLAIFHLRKKAYGQFEPPALYDHVVKMVEMSKYDNHLLEDYTEEEFKQMDTFIDHDRDMTFSYAAVKQLEGKYLVQNRVTGEIYESAQFLYILVAACLFSNYPRETRLQYVKRFYDAVSTFKISLPTPIMSGVRTPTRQFSSCVLIECGDSLDSINATSSAIVKYVSQRAGIGINAGRIRALGSPIRGGEAFHTGCIPFYKHFQTAVKSCSQGGVRGGAATLFYPMWHLEVESLLVLKNNRGVEGNRVRHMDYGVQINKLMYTRLLKGEDITLFSPSDVPGLYDAFFADQEEFERLYTKYEKDDSIRKQRVKAVELFSLMMQERASTGRIYIQNVDHCNTHSPFDPAIAPVRQSNLCLEIALPTKPLNDVNDENGEIALCTLSAFNLGAINSLDELEELAILAVRALDALLDYQDYPIPAAKRGAMGRRTLGIGVINFAYYLAKHGKRYSDGSANNLTHKTFEAIQYYLLKASNELAKEQGACPWFNETTYAKGILPIDTYKKDLDAIANEPLHYDWEALRESIKTHGLRNSTLSALMPSETSSQISNATNGIEPPRGYVSIKASKDGILRQVVPDYEHLHDAYELLWEMPGNDGYLQLVGIMQKFIDQSISANTNYDPSRFPSGKVPMQQLLKDLLTAYKFGVKTLYYQNTRDGAEDAQDDLVPSIQDDGCESGACKI
>36925965
MNQNLLVTKRDGSTERINLDKIHRVLDWAAEGLHNVSISQVELRSHIQFYDGIKTSDIHETIIKAAADLISRDAPDYQYLAARLAIFHLRKKAYGQFEPPALYDHVVKMVEMGKYDNHLLEDYTEEEFKQMDTFIDHDRDMTFSYAAVKQLEGKYLVQNRVTGEIYESAQFLYILVAACLFSNYPRETRLQYVKRFYDAVSTFKISLPTPIMSGVRTPTRQFSSCVLIECGDSLDSINATSSAIVKYVSQRAGIGINAGRIRALGSPIRGGEAFHTGCIPFYKHFQTAVKSCSQGGVRGGAATLFYPMWHLEVESLLVLKNNRGVEGNRVRHMDYGVQINKLMYTRLLKGEDITLFSPSDVPGLYDAFFADQEEFERLYTKYEKDDSIRKQRVKAVELFSLMMQERASTGRIYIQNVDHCNTHSPFDPAIAPVRQSNLCLEIALPTKPLNDVNDENGEIALCTLSAFNLGAINSLDELEELAILAVRALDALLDYQDYPIPAAKRGAMGRRTLGIGVINFAYYLAKHGKRYSDGSANNLTHKTFEAIQYYLLKASNELAKEQSACPWFNETTYAKGILPIDTYKKDLDAIANEPLHYDWEALRESIKTHGLRNSTLSALMPSETSSQISNATNGIEPPRGYVSIKASKDGILRQVVPDYEHLHDAYELLWEMPGNDGYLQLVGIMQKFIDQSISANTNYDPSRFPSGKVPMQQLLKDLLTAYKFGVKTLYYQNTRDGAEDAQDDLVPSIQDDGCESGACKI
>36917530
MNQNLLVTKRDGSTERINLDKIHRVLDWAAEGLHNVSISQVELRSHIQFYDGIKTSDIHETIIKAAADLISRDAPDYQYLAARLAIFHLRKKAYGQFEPPALYDHVVKMVEMGKYDNHLLEDYTEEEFKQMDTFIDHDRDMTFSYAAVKQLEGKYLVQNRVTGEIYESAQFLYILVAACLFSNYPRETRLQYVKRFYDAVSTFKISLPTPIMSGVRTPTRQFSSCVLIECGDSLDSINATSSAIVKYVSQRAGIGINAGRIRALGSPIRGGEAFHTGCIPFYKHFQTAVKSCSQGGVRGGAATLFYPMWHLEVESLLVLKNNRGVEGNRVRHMDYGVQINKLMYTRLLKGEDITLFSPSDVPGLYDAFFADQEEFERLYTKYEKDDSIRKQRVKAVELFSLMMQERASTGRIYIQNVDHCNTHSPFDPAIAPVRQSNLCLEIALPTKPLNDVNDENGEIALCTLSAFNLGAINSLDELEELAILAVRALDALLDYQDYPIPAAKRGAMGRRTLGIGVINFAYYLAKHGKRYSDGSANNLTHKTFEAIQYYLLKASNELAKEQGACPWFNETTYAKGILPIDTYKKDLDAIANEPLHYDWEALRESIKTHGLRNSTLSALMPSETSSQISNATNGIEPPRGYVSIKASKDGILRQVVPDYEHLHDAYELLWEMPGNDGYLQLVGIMQKFIDQSISANTNYDPSHFPSGKVPMQQLLKDLLTAYKFGVKTLYYQNTRDGAEDAQDDLVPSIQDDGCESGACKI
>36668087
MNQNLLVTKRDGSTERINLDKIHRVLDWAAEGLHNVSISQVELRSHIQFYDGIKTSDIHETIIKAAADLISRDAPDYQYLAARLAIFHLRKKAYGQFEPPALYDHVVKMVEMGKYDNHLLEDYTEEEFKQMDTFIDHDRDMTFSYAAVKQLEGKYLVQNRVTGEIYESAQFLYILVAACLFSNYPRETRLQYVKRFYDAVSTFKISLPTPIMSGVRTPTRQFSSCVLIECGDSLDSINATSSAIVKYVSQRAGIGINAGRIRALGSPIRGGEAFHTGCIPFYKHFQTAVKSCSQGGVRGGAATLFYPMWHLEVESLLVLKNNRGVEGNRVRHMDYGVQINKLMYTRLLKGEDIILFSPSDVPGLYDAFFADQEEFERLYTKYEKDDSIRKQRVKAVELFSLMMQERASTGRIYIQNVDHCNTHSPFDPAIAPVRQSNLCLEIALPTKPLNDVNDENGEIALCTLSAFNLGAINNLDELEELAILAVRALDALLDYQDYPIPAAKRGAMGRRTLGIGVINFAYYLAKHGKRYSDGSANNLTHKTFEAIQYYLLKASNELAKEQGACPWFNETTYAKGILPIDTYKKDLDTIANEPLHYDWEALRESIKTHGLRNSTLSALMPSETSSQISNATNGIEPPRGYVSIKASKDGILRQVVPDYEHLHDAYELLWEMPGNDGYLQLVGIMQKFIDQSISANTNYDPSRFPSGKVPMQQLLKDLLTAYKFGVKTLYYQNTRDGAEDAQDDLVPSIQDDGCESGACKI
>30128145
MNQNLLVTKRDGSTERINLDKIHRVLDWAAEGLHNVSISQVELRSHIQFYDGIKTSDIHETIIKAAADLISRDAPDYQYLAARLAIFHLRKKAYGQFEPPALYDHVVKMVEMGKYDNHLLEDYTEEEFKQMDTFIDHDRDMTFSYAAVKQLEGKYLVQNRVTGEIYESAQFLYILVAACLFSNYPRETRLQYVKRFYDAVSTFKISLPTPIMSGVRTPTRQFSSCVLIECGDSLDSINATSSAIVKYVSQRAGIGINAGRIRALGSPIRGGEAFHTGCIPFYKHFQTAVKSCSQGGVRGGAATLFYPMWHLEVESLLVLKNNRGVEGNRVRHMDYGVQINKLMYTRLLKGEDITLFSPSDVPGLYDAFFADQEEFERLYTKYEKDDSIRKQRVKAVELFSLMMQERASTGRIYIQNVDHCNTHSPFDPAIAPVRQSNLCLEIALPTKPLNDVNDENGEIALCTLSAFNLGAINSQDELEELAILAVRALDALLDYQDYPIPAAKRGAMGRRTLGIGVINFAYYLAKHGKRYSDGSANNLTHKTFEAIQYYLLKASNELAKEQGACPWFNETTYAKGILPIDTYKKDLDTIANEPLHYDWEALRESIKTHGLRNSTLSALMPSETSSQISNATNGIEPPRGYVSIKASKDGILRQVVPDYEHLHDAYELLWEMPGNDGYLQLVGIMQKFIDQSISANTNYDPSRFPSGKVPMQQLLKDLLTAYKFGVKTLYYQNTRDGAEDAQDDLVPSIQDDGCESGACKI
>34324861
MNQNLLVTKRDGSTERINLDKIHRVLDWAAEGLHNVSISQVELRSHIQFYDGIKTSDIHETIIKAAADLISRDAPDYQYLAARLAIFHLRKKAYGQFEPPALYDHVVKMVEMGKYDNHLLEDYTEEEFKQMDTFIDHDRDMTFSYAAVKQLEGKYLVQNRVTGEIYESAQFLYILVAACLFSNYPRETRLQYVKRFYDAVSTFKISLPTPIMSGVRTPTRQFSSCVLIECGDSLDSINATSSAIVKYVSQRAGIGINAGRIRALGSPIRGGEAFHTGCIPFYKHFQTAVKSCSQGGVRGGAATLFYPMWHLEVESLLVLKNNRGVEGNRVRHMDYGVQINKLMYTRLLKGEDITLFSPSDVPGLYDAFFADQEEFERLYTKYEKDDSIRKQRVKAVELFSLMMQERASTGRIYIQNVDHCNTHSPFDPAIASVRQSNLCLEIALPTKPLNDVNDENGEIALCTLSAFNLGAINSLDELEELAILAVRALDALLDYQDYPIPAAKRGAMGRRTLGIGVINFAYYLAKHGKRYSDGSANNLTHKTFEAIQYYLLKASNELAKEQGACPWFNETTYAKGILPIDTYKKDLDTIANEPLHYDWEALRESIKTHGLRNSTLSALMPSETSSQISNATNGIEPPRGYVSIKASKDGILRQVVPDYEHLHDAYELLWEMPGNDGYLQLVGIMQKFIDQSISANTNYDPSRFPSGKVPMQQLLKDLLTAYKFGVKTLYYQNTRDGAEDAQDDLVPSIQDDGCESGACKI
>36850678
MNQNLLVTKRDGSTERINLDKIHRVLDWAAEGLHNVSISQVELRSHIQFYDGIKTSDIHETIIKAAADLISRDAPDYQYLAARLAIFHLRKKAYGQFEPPALYDHVVKMVEMGKYDNHLLEDYTEEEFKQMDTFIDHDRDMTFSYAAVKQLEGKYLVQNRVTGEIYESAQFLYILVAACLFSDYPRETRLQYVKRFYDAVSTFKISLPTPIMSGVRTPTRQFSSCVLIECGDSLDSINATSSAIVKYVSQRAGIGINAGRIRALGSPIRGGEAFHTGCIPFYKHFQTAVKSCSQGGVRGGAATLFYPMWHLEVESLLVLKNNRGVEGNRVRHMDYGVQINKLMYTRLLKGEDITLFSPSDVPGLYDAFFADQEEFERLYTKYEKDDSIRKQRVKAVELFSLMMQERASTGRIYIQNVDHCNTHSPFDPVIAPVRQSNLCLEIALPTKPLNDVNDENGEIALCTLSAFNLGAINSLDELEELAILAVRALDALLDYQDYPIPAAKRGAMGRRTLGIGVINFAYYLAKHGKRYSDGSANNLTHKTFEAIQYYLLKASNELAKEQGACPWFNETTYAKGILPIDTYKKDLDAIANEPLHYDWEALRESIKTHGLRNSTLSALMPSETSSQISNATNGIEPPRGYVSIKASKDGILRQVVPDYEHLHDAYELLWEMPGNDGYLQLVGIMQKFIDQSISANTNYDPSRFPSGKVPMQQLLKDLLTAYKFGVKTLYYQNTRDGAEDAQDDLVPSIQDDGCESGACKI
>34882877
MNQNLLVTKRDGSTERINLDKIHRVLDWAAEGLHNVSISQVELRSHIQFYDGIKTSDVHETIIKAAADLISRDAPDYQYLAARLAIFHLRKKAYGQFEPPALYDHVVKMVEMGKYDNHLLEDYTEEEFKQMDTFIDHDRDMTFSYAAVKQLEGKYLVQNRVTGEIYESAQFLYILVAACLFSNYPRETRLQYVKRFYDAVSTFKISLPTPIMSGVRTPTRQFSSCVLIECGDSLDSINATSSAIVKYVSQRAGIGINAGRIRALGSPIRGGEAFHTGCIPFYKHFQTAVKSCSQGGVRGGAATLFYPMWHLEVESLLVLKNNRGVEGNRVRHMDYGVQINKLMYTRLLKGEDITLFSPSDVPGLYDAFFADQEEFERLYTKYEKDDSIRKQRVKAVELFSLMMQERASTGRIYIQNVDHCNTHSPFDPAIAPVRQSNLCLEIALPTKPLNDVNDENGEIALCTLSAFNLGAINSLDELEELAILAVRALDALLDYQDYPIPAAKRGAMGRRTLGIGVINFAYYLAKHGKRYSDGSANNLTHKTFEAIQYSLLKASNELAKEQGACPWFNETTYAKGILPIDTYKKDLDAIANEPLHYDWEALRESIKTHGLRNSTLSALMPSETSSQISNATNGIEPPRGYVSIKASKDGILRQVVPDYEHLHDAYELLWEMPGNDGYLQLVGIMQKFIDQSISANTNYDPSRFPSGKVPMQQLLKDLLTAYKFGVKTLYYQNTRDGAEDAQDDLVPSIQDDGCESGACKI
>26696147
MNQNLLVTKRDGSTERINLDKIHRVLDWAAEGLHNVSISQVELRSHIQFYDGIKTSDIHETIIKAAADLISRDAPDYQYLAARLAIFHLRKKAYGQFEPPALYDHVVKMVEMGKYDNHLLEDYTEEEFKQMDTFIDHDRDMTFSYAAVKQLEGKYLVQNRVTGEIYESAQFLYILVAACLFSNYPRETRLQYVKRFYDAVSTFKISLPTPIMSGVRTPTRQFSSCVLIECGDSLDSINATSSAIVKYVSQRAGIGINAGRIRALGSPIRGGEAFHTGCIPFYKHFQTAVKSCSQGGVRGGAATLFYPMWHLEVESLLVLKNNRGVEGNRVRHMDYGVQINKLMYTRLLKGEDITLFSPSDVPGLYDAFFADQEEFERLYTKYEKDDSIRKQRVKAVELFSLMMQERASTGRIYIQNVDHCNTHSPFDPAIAPVRQSNLCLEIALPTKPLNDVNDENGEIALCTLSAFNLGAINSLDELEELAILAVRALDALLDYQDYPIPAAKRGAMGRRTLGIGVINFAYYLAKHGKRYSDGSANNPTHKTFEAIQYYLLKASNELAKEQGACPWFNETTYAKGILPIDTYKKDLDAIANEPLHYDWEALRESIKTHGLRNSTLSALMPSETSSQISNATNGIEPPRGYVSIKASKDGILRQVVPDYEHLHDAYELLWEMPGNDGYLQLVGIMQKFIDQSISANTNYDPSRFPSGKVPMQQLLKDLLTAYKFGVKTLYYQNTRDGAEDAQDDLVPSIQDDGCESGACKI
>36125467
MNQNLLVTKRDGSTERINLDKIHRVLDWAAEGLHNVSISQVELRSHIQFYDGIKTSDIHETIIKAAADLISRDAPDYQYLAARLAIFHLRKKAYGQFEPPALYDHVVKMVVMGKYDNHLLEDYTEEEFKQMDTFIDHDRDMTFSYAAVKQLEGKYLVQNRVTGEIYESAQFLYILVAACLFSNYPRETRLQYVKRFYDAVSTFKISLPTPIMSGVRTPTRQFSSCVLIECGDSLDSINATSSAIVKYVSQRAGIGINAGRIRALGSPIRGGEAFHTGCIPFYKHFQTAVKSCSQGGVRGGAATLFYPMWHLEVESLLVLKNNRGVEGNRVRHMDYGVQINKLMYTRLLKGEDITLFSPSDVPGLYDAFFADQEEFERLYTKYEKDDSIRKQRVKAVELFSLMMQERASTGRIYIQNVDHCNTHSPFDPVIAPVRQSNLCLEIALPTKPLNDVNDENGEIALCTLSAFNLGAINSLDELEELAILAVRALDALLDYQDYPIPAAKRGAMGRRTLGIGVINFAYYLAKHGKRYSDGSANNLTHKTFEAIQYYLLKASNELAKEQGACPWFNETTYAKGILPIDTYKKDLDAIANEPLHYDWEALRESIKTHGLRNSTLSALMPSETSSQISNATNGIEPPRGYVSIKASKDGILRQVVPDYEHLHDAYELLWEMPGNDGYLQLVGIMQKFIDQSISANTNYDPSRFPSGKVPMQQLLKELLTAYKFGVKTLYYQNTRDGAEDAQDDLVPSIQDDGCESGACKI
