# Supplementary material for: Essential gene acquisition destabilizes plasmid inheritance
Source: PLoS Genet. 2021 Jul 12;17(7):e1009656. doi: 10.1371/journal.pgen.1009656 (PMC8297927; doi:10.1371/journal.pgen.1009656)
Supplement: S1 Data — (GZ) [file pgen.1009656.s029.tar.gz › Phylogenetic data/1728/1728.phy]

 56 775
28149285   M---ISIVKR NGQTEPLSEE KYNRVVMYGV EGIRGVSASA VAMGAAASIF
32514637   M---ISIVKR NGQTEPLSEE KYNRVVMYGV EGIRGVSASA VAMGAAASIF
33167060   M---ISIVKR NGQTEPLSEE KYNCVVMYGV EGIRGVSASA VAMGAAASIF
33819100   M---ISIVKR NGQTEPLSEE KYNRVVMYGV EGIRGVSASA VAMGAAASIF
34405569   M---ISIVKR NGQTEPLSEE KYNRVVMYGV EGIRGVSASA VAMGAAASIF
34458553   M---ISIVKR NGQTEPLSEE KYNRVVMYGV EGIRGVSASA VAMGAAASIF
35108657   M---ISIVKR NGQTEPLSEE KYNRVVMYGV EGIRGVSASA VAMGAAASIF
35134970   M---ISIVKR NGQTEPLSEE KYNRVVMYGV EGIRGVSASA VAMGAAASIF
35182885   M---ISIVKR NGQTEPLSEE KYNRVVMYGV EGIRGVSASA VAMGAAASIF
35294395   M---ISIVKR NGQTEPLSEE KYNRVVMYGV EGIRGVSASA VAMGAAASIF
35812652   M---ISIVKR NGQTEPLSEE KYNRVVMYGV EGIRGVSASA VAMGAAASIF
35831335   M---ISIVKR NGQTEPLSEE KYNRVVMYGV EGIRGVSASA VAMGAAASIF
36101864   M---ISIVKR NGQTEPLSEE KYNRVVMYGV EGIRGVSASA VAMGAAASIF
36275925   M---ISIVKR NGQTEPLSEE KYNRVVMYGV EGIRGVSASA VAMGAAASIF
36285138   M---ISIVKR NGQTEPLSEE KYNRVVMYGV EGIRGVSASA VAMGAAASIF
36954933   M---ISIVKR NGQTEPLSEE KYNRVVMYGV EGIRGVSASA VAMGAAASIF
37128089   M---ISIVKR NGQTEPLSEE KYNRVVMYGV EGIRGVSASA VAMGAAASIF
37388175   M---ISIVKR NGQTEPLSEE KYNRVVMYGV EGIRGVSASA VAMGAAASIF
37658618   M---ISIVKR NGQTEPLSEE KYNRVVMYGV EGIRGVSASA VAMGAAASIF
37045221   MNQNLLVTKR DGSTERINLD KIHRVLDWAA EGLHNVSISQ VELRSHIQFY
37641108   MNQNLLVTKR DGSTERINLD KIHRVLDWAA EGLHNVSISQ VELRSHIQFY
37319507   MNQNLLVTKR DGSTERINLD KIHRVLDWAA EGLHNVSISQ VELRSHIQFY
36259550   MNQNLLVTKR DGSTERINLD KIHRVLDWAA EGLHNVSISQ VELRSHIQFY
35982523   MNQNLLVTKR DGSTERINLD KIHRVLDWAA EGLHNVSISQ VELRSHIQFY
9163809    MNQNLLVTKR DGSTERINLD KIHRVLDWAA EGLHNVSISQ VELRSHIQFY
37039443   MNQNLLVTKR DGSTERINLD KIHRVLDWAA EGLHNVSISQ VELRSHIQFY
36721931   MNQNLLVTKR DGSTERINLD KIHRVLDWAA EGLHNVSISQ VELRSHIQFY
36593975   MNQNLLVTKR DGSTERINLD KIHRVLDWAA EGLHNVSISQ VELRSHIQFY
34067387   MNQNLLVTKR DGSTERINLD KIHRVLDWAA EGLHNVSISQ VELRSHIQFY
36301321   MNQNLLVTKR DGSTERINLD KIHRVLDWAA EGLHNVSISQ VELRSHIQFY
35824158   MNQNLLVTKR DGSTERINLD KIHRVLDWAA EGLHNVSISQ VELRSHIQFY
18616516   MNQNLLVTKR DGSTERINLD KIHRVLDWAA EGLHNVSISQ VELRSHIQFY
17274046   MNQNLLVTKR DGSTERINLD KIHRVLDWAA EGLHNVSISQ VELRSHIQFY
37649513   MNQNLLVTKR DGSTERINLD KIHRVLDWAA EGLHNVSISQ VELRSHIQFY
33861050   MNQNLLVTKR DGSTERINLD KIHRVLDWAA EGLHNVSISQ VELRSHIQFY
37656169   MNQNLLVTKR DGSTERINLD KIHRVLDWAA EGLHNVSISQ VELRSHIQFY
37284605   MNQNLLVTKR DGSTERINLD KIHRVLDWAA EGLHNVSISQ VELRSHIQFY
36006750   MNQNLLVTKR DGSTERINLD KIHRVLDWAA EGLHNVSISQ VELRSHIQFY
1578645    MNQNLLVTKR DGSTERINLD KIHRVLDWAA EGLHNVSISQ VELRSHIQFY
37627811   MNQNLLVTKR DGSTERINLD KIHRVLDWAA EGLHNVSISQ VELRSHIQFY
34370604   MNQNLLVTKR DGSTERINLD KIHRVLDWAA EGLHNVSISQ VELRSHIQFY
16923726   MNQNLLVTKR DGSTERINLD KIHRVLDWAA EGLHNVSISQ VELRSHIQFY
36706350   MNQNLLVTKR DGSTERINLD KIHRVLDWAA EGLHNVSISQ VELRSHIQFY
37167805   MNQNLLVTKR DGSTERINLD KIHRVLDWAA EGLHNVSISQ VELRSHIQFY
15103800   MNQNLLVTKR DGSTERINLD KIHRVLDWAA EGLHNVSISQ VELRSHIQFY
36044995   MNQNLLVTKR DGSTERINLD KIHRVLDWAA EGLHNVSISQ VELRSHIQFY
37431871   MNQNLLVTKR DGSTERINLD KIHRVLDWAA EGLHNVSISQ VELRSHIQFY
36925965   MNQNLLVTKR DGSTERINLD KIHRVLDWAA EGLHNVSISQ VELRSHIQFY
36917530   MNQNLLVTKR DGSTERINLD KIHRVLDWAA EGLHNVSISQ VELRSHIQFY
36668087   MNQNLLVTKR DGSTERINLD KIHRVLDWAA EGLHNVSISQ VELRSHIQFY
30128145   MNQNLLVTKR DGSTERINLD KIHRVLDWAA EGLHNVSISQ VELRSHIQFY
34324861   MNQNLLVTKR DGSTERINLD KIHRVLDWAA EGLHNVSISQ VELRSHIQFY
36850678   MNQNLLVTKR DGSTERINLD KIHRVLDWAA EGLHNVSISQ VELRSHIQFY
34882877   MNQNLLVTKR DGSTERINLD KIHRVLDWAA EGLHNVSISQ VELRSHIQFY
26696147   MNQNLLVTKR DGSTERINLD KIHRVLDWAA EGLHNVSISQ VELRSHIQFY
36125467   MNQNLLVTKR DGSTERINLD KIHRVLDWAA EGLHNVSISQ VELRSHIQFY

           DGMTTSQLHE ALVKSVADLI SPEAPNYSQV AARLNIFKIR KDAFGRYDYP
           DGITTSQLHE ALVKSAADLI SPEAPNYSQV AARLNIFKIR KDAFGRYDYP
           DGITTSQLHE ALVKSAADLI SPDAPNYSQV AARLNIFKIR KDAFGRYDYP
           DGMTTSQLHE ALVKSAADLI SPEAPNYSQV AARLNIFKIR KDAFGRYDYP
           DGITTSQLHE ALVKSAADLI SPEAPNYSQV AARLNIFKIR KDAFGRYDYP
           DGITTSQLHE ALVKSAADLI SPEAPNYSQV AARLNIFKIR KDAFGRYDYP
           DGMTTSQLHE ALVKSAADLI SPEAPNYSQV AARLNIFKIR KDAFGRYDYP
           DGMTTSQLHE ALVKSAADLI SPEAPNYSQV AARLNIFKIR KDAFGRYDYP
           DGITTSQLHE ALVKSAADLI SPEAPNYSQV AARLNIFKIR KDAFGRYDYP
           DGITTSQLHE ALVKSAADLI SPEAPNYSQV AARLNIFKIR KDAFGRYDYP
           DGMTTSQLHE ALVKSVADLI SPEAPNYSQV AARLNIFKIR KDAFGRYDYP
           DGITTSQLHE ALVKSAADLI SPDAPNYSQV AARLNIFKIR KDAFGRYDYP
           DGITTSQLHE ALVKSAADLI SPDAPNYSQV AARLNIFKIR KDAFGRYDYP
           DGMTTSQLHE ALVKSAADLI SPEAPNYSQV AARLNIFKIR KDAFGRYDYP
           DGMTTSQLHE ALVKSAADLI SPEAPNYSQV AARLNIFKIR KDAFGRYDYP
           DGITTSQLHE ALVKSAADLI SPEAPNYSQV AARLNIFKIR KDAFGRYDYP
           DGMTTSQLHE ALVKSAADLI SPEAPNYSQV AARLNIFKIR KDAFGRYDYP
           DGITTSQLHE ALVKSAADLI SPEAPNYSQV AARLNIFKIR KDAFGRYDYP
           DGITTSQLHE ALVKSAADLI SPDAPNYSQV AARLNIFKIR KDAFGRYDYP
           DGIKTSDIHE TIIKAAADLI SRDAPDYQYL AARLAIFHLR KKAYGQFEPP
           DGIKTSDIHE TIIKAAADLI SRDAPDYQYL AARLAIFHLR KKAYGQFEPP
           DGIKTSDIHE TIIKAAADLI SRDAPDYQYL AARLAIFHLR KKAYGQFEPP
           DGIKTSDIHE TIIKAAADLI SRDAPDYQYL AARLAIFHLR KKAYGQFEPP
           DGIKTSDIHE TIIKAAADLI SRDAPDYQYL AARLAIFHLR KKAYGQFEPP
           DGIKTSDIHE TIIKAAADLI SREAPDYQYL AARLAIFHLR KKAYGQFEPP
           DAIKTSDIHE TIIKAAADLI SRDAPDYQYL AARLAIFHLR KKAYGQFEPP
           DGIKTSDIHE TIIKAAADLI SRDAPDYQYL AARLAIFHLR KKAYGQFEPP
           DGIKTSDIHE TIIKAAADLI SRDAPDYQYL AARLAIFHLR KKAYGQFEPP
           DGIKTSDIHE TIIKAAADLI SRDAPDYQYL AARLAIFHLR KKAYGQFEPP
           DGIKTSDIHE TIIKAAADLI SRDAPDYQYL AARLAIFHLR KKAYGQFEPP
           DGIKTSDIHE TIIKAAADLI SRDAPDYQYL AARLAIFHLR KKAYGQFEPP
           DGIKTSDIHE TIIKAAADLI SREAPDYQYL AARLAIFHLR KKAYGQFEPP
           DGIKTSDIHE TIIKAAADLI SREAPDYQYL AARLAIFHLR KKAYGQFEPP
           DGIKTSDIHE TIIKAAADLI SRDAPDYQYL AARLAIFHLR KKAYGQFEPP
           DGIKTSDIHE TIIKAAADLI SRDAPDYQYL AARLAIFHLR KKAYGQFEPP
           DGIKTSDIHE TIIKAAADLI SRDAPDYQYL AARLAIFHLR KKAYGQFEPP
           DGIKTSDIHE TIIKAAADLI SRDAPDYQYL AARLAIFHLR KKAYGQFEPP
           DGIKTSDIHE TIIKAAADLI SRDAPDYQYL AARLAIFHLR KKAYGQFEPP
           DGIKTSDIHE TIIKAAADLI SRDAPDYQYL AARLAIFHLR KKAYGQFEPP
           DGIKTSDIHE TIIKAAADLI SRDAPDYQYL AARLAIFHLR KKAYGQFEPP
           DGIKTSDIHE TIIKAAADLI SRDAPDYQYL AARLAIFHLR KKAYGQFEPP
           DGIKTSDIHE TIIKAAADLI SRDAPDYQYL AARLAIFHLR KKAYGQFEPP
           DGIKTSDIHE TIIKAAADLI SRDAPDYQYL AARLAIFHLR KKAYGQFEPP
           DGIKTSDIHE TIIKAAADLI SRDAPDYQYL AARLAIFHLR KKAYGQFEPP
           DGIKTSDIHE TIIKAAADLI SREAPDYQYL AARLAIFHLR KKAYGQFEPP
           DGIKTSDIHE TIIKAAADLI SRDAPDYQYL AARLAIFHLR KKAYGQFEPP
           DGIKTSDIHE TIIKAAADLI SRDAPDYQYL AARLAIFHLR KKAYGQFEPP
           DGIKTSDIHE TIIKAAADLI SRDAPDYQYL AARLAIFHLR KKAYGQFEPP
           DGIKTSDIHE TIIKAAADLI SRDAPDYQYL AARLAIFHLR KKAYGQFEPP
           DGIKTSDIHE TIIKAAADLI SRDAPDYQYL AARLAIFHLR KKAYGQFEPP
           DGIKTSDIHE TIIKAAADLI SRDAPDYQYL AARLAIFHLR KKAYGQFEPP
           DGIKTSDIHE TIIKAAADLI SRDAPDYQYL AARLAIFHLR KKAYGQFEPP
           DGIKTSDIHE TIIKAAADLI SRDAPDYQYL AARLAIFHLR KKAYGQFEPP
           DGIKTSDVHE TIIKAAADLI SRDAPDYQYL AARLAIFHLR KKAYGQFEPP
           DGIKTSDIHE TIIKAAADLI SRDAPDYQYL AARLAIFHLR KKAYGQFEPP
           DGIKTSDIHE TIIKAAADLI SRDAPDYQYL AARLAIFHLR KKAYGQFEPP

           NFYQHIVKNV NKGVYDKDLL THYSFEEIEE LGNYIKPKRD DLFGYAATVQ
           NFYQHIVKNV NKGVYDKDLL THYSFEEIEE LGNYIKPKRD DLFGYAATVQ
           NFYQHIIKNV SKGVYDKDLL THYSFEEIEE LGNYIKPKRD DLFGYAATVQ
           NFYQHIVKNV NKGVYDKDLL THYSFEEIEE LGNYIKPKRD DLFGYAATVQ
           NFYQHIVKNV NKGVYDKDLL THYSFEEIEE LGNYIKPKRD DLFGYAATVQ
           NFYQHIVKNV NKGVYDKDLL THYSFEEIEE LGNYIKPKRD DLFGYAATVQ
           NFYQHIVKNV NKGVYDKDLL THYSFEEIEE LGNYIKPKRD DLFGYAATVQ
           NFYQHIVKNV NKGVYDKDLL THYSFEEIEE LGNYIKPKRD DLFGYAATVQ
           NFYQHIVKNV NKGVYDKDLL THYSFEEIEE LGNYIKPKRD DLFGYAATVQ
           NFYQHIVKNV NKGVYDKDLL THYSFEEIEE LGNYIKPKRD DLFGYAATVQ
           NFYQHIVKNV NKGVYDKDLL THYSFEEIEE LGNYIKPKRD DLFGYAATVQ
           NFYQHIIKNV SKGVYDKDLL THYSFEEIEE LGNYIKPKRD DLFGYAATVQ
           NFYQHIVKNV NKGVYDKDLL THYSFEEIEE LGNYIKPKRD DLFGYAATVQ
           NFYQHIVKNV NKGVYDKDLL THYSFEEIEE LGNYIKPKRD DLFGYAATVQ
           NFYQHIVKNV NKGVYDKDLL THYSFEEIEE LGNYIKPKRD DLFGYAATVQ
           NFYQHIVKNV NKGVYDKDLL THYSFEEIEE LGNYIKPKRD DLFGYAATVQ
           NFYQHIVKNV NKGVYDKDLL THYSFEEIEE LGNYIKPKRD DLFGYAATVQ
           NFYQHIVKNV NKGVYDKDLL THYSFEEIEE LGNYIKPKRD DLFGYAATVQ
           NFYQHIVKNV NKGVYDKDLL THYSFEEIEE LGNYIKPKRD DLFGYAATVQ
           ALYDHVVKMV EMGKYDNHLL EDYTEEEFKQ MDTFIDHDRD MTFSYAAVKQ
           ALYDHVVKMV EMGKYDNHLL EDYTEEEFKQ MDTFIDHDRD MTFSYAAVKQ
           ALYDHVVKMV EMGKYDNHLL EDYTEEEFKQ MDTFIDHDRD MTFSYAAVKQ
           ALYDHVVKMV EMGKYDNHLL EDYTEEEFKQ MDTFIDHDRD MTFSYAAVKQ
           ALYDHVVKMV EMGKYDNHLL EDYTEEEFKQ MDTFIDHDRD MTFSYAAVKQ
           ALYDHVVKMV EMGKYDNHLL EDYTEEEFKQ MDTFIDHDRD MTFSYAAVKQ
           ALYDHVVKMV EMGKYDNHLL EDYTEEEFKQ MDTFIDHDRD MTFSYAAVKQ
           ALYDHVVKMV EMGKYDNHLL EDYTEEEFKQ MDTFIDHDRD MTFSYAAVKQ
           ALYDHVVKMV EMGKYDNHLL EDYTEEELKQ MDTFIDHDRD MTFSYAAVKQ
           ALYDHVVKMV EMGKYDNHLL EDYTEEEFKQ MDTFIDHDRD MTFSYAAVKQ
           ALYDHVVKMV EMGKYDNHLL EDYTEEEFKQ MDTFIDHDRD MTFSYAAVKQ
           ALYDHVVKMV EMGKYDNHLL EDYTEEEFKQ MDTFIDHDRD MTFSYAAVKQ
           ALYDHVVKMV EMGKYDNHLL EDYTEEEFKQ MDTFIDHDRD MTFSYAAVKQ
           ALYDHVVKMV EMGKYDNHLL EDYTEEEFKQ MDTFIDHDRD MTFSYAAVKQ
           ALYDHVVKMV EMGKYDNHLL EDYTEEEFKQ MDTFIDHDHD MTFSYAAVKQ
           ALYDHVVKMV EMGKYDNHLL EDYTEEEFKQ MDTFIDHDRD MTFSYAAVKQ
           ALYDHVVKMV EMGKYDNHLL EDYTEEEFKQ MDTFIDHDRD MTFSYAAVKQ
           ALYDHVVKMV EMGKYDNHLL EDYTEEEFKQ MDTFIDHDRD MTFSYAAVKQ
           ALYDHVVKMI EMGKYDNHLL EDYTEEEFKQ MDTFIDHDRD MTFSYAAVKQ
           ALYDHVVKMV EMGKYDNHLL EDYTEEEFKQ MDTFIDHDRD MTFSYAAVKQ
           ALYDHVVKMV EMGKYDNHLL EDYTEEEFKQ MDTFIDHDRD MTFSYAAVKQ
           ALYDHVVKMV EMGKYDNHLL EDYTEEEFKQ MDTFIDHDRD MTFSYAAVKQ
           ALYDHVVKMV EMGKYDNHLL EDYTEEEFKQ MDTFIDHDRD MTFSYAAVKQ
           ALYDHVVKMV EMGKYDNHLL EDYTEEEFKQ MDTFIDHDRD MTFSYAAVKQ
           ALYDHVVKMV EMGKYDNHLL EDYTEEEFKQ MDTFIDHDRD MTFSYAAVKQ
           ALYDHVVKMV EMGKYDNHLL EDYTEEEFKQ MDTFIDHDRD MTFSYAAVKQ
           ALYDHVVKMV VMGKYDNHLL EDYTEEEFKQ MDTFIDHDRD MTFSYAAVKQ
           ALYDHVVKMV EMSKYDNHLL EDYTEEEFKQ MDTFIDHDRD MTFSYAAVKQ
           ALYDHVVKMV EMGKYDNHLL EDYTEEEFKQ MDTFIDHDRD MTFSYAAVKQ
           ALYDHVVKMV EMGKYDNHLL EDYTEEEFKQ MDTFIDHDRD MTFSYAAVKQ
           ALYDHVVKMV EMGKYDNHLL EDYTEEEFKQ MDTFIDHDRD MTFSYAAVKQ
           ALYDHVVKMV EMGKYDNHLL EDYTEEEFKQ MDTFIDHDRD MTFSYAAVKQ
           ALYDHVVKMV EMGKYDNHLL EDYTEEEFKQ MDTFIDHDRD MTFSYAAVKQ
           ALYDHVVKMV EMGKYDNHLL EDYTEEEFKQ MDTFIDHDRD MTFSYAAVKQ
           ALYDHVVKMV EMGKYDNHLL EDYTEEEFKQ MDTFIDHDRD MTFSYAAVKQ
           ALYDHVVKMV EMGKYDNHLL EDYTEEEFKQ MDTFIDHDRD MTFSYAAVKQ
           ALYDHVVKMV VMGKYDNHLL EDYTEEEFKQ MDTFIDHDRD MTFSYAAVKQ

           LQSKYLVQNR VTGEIHEGPQ HIYMLVGMCL FQNWEDDCAG KTRMEMVKGF
           LQSKYLVQNR VTGEIHEGPQ HIYMLVGMCL FQNWEDDCAG KTRMEMVKGF
           LQSKYLVQNR VTGEIHEGPQ HIYMLVGMCL FQNWEDDCAG KTRMEMVKGF
           LQSKYLVQNR VTGEIHEGPQ HIYMLVGMCL FQNWEDDCAG KTRMEMVKGF
           LQSKYLVQNR VTGEIHEGPQ HIYMLVGMCL FQNWEDDCAG KTRMEMVKGF
           LQSKYLVQNR VTGEIHEGPQ HIYMLVGMCL FQNWEDDCAG KTRMEMVKGF
           LQSKYLVQNR VTGEIHEGPQ HIYMLVGMCL FQNWEDDCAG KTRMEMVKGF
           LQSKYLVQNR VTGEIHEGPQ HIYMLVGMCL FQNWEDDCAG KTRMEMVKGF
           LQSKYLVQNR VTGEVHEGPQ HIYMLVGMCL FQNWEDDCAG KTRMEMVKGF
           LQSKYLVQNR VTGEIHEGPQ HIYMLVGMCL FQNWEDDCAG KTRMEMVKGF
           LQSKYLVQNR VTGEIHEGPQ HIYMLVGMCL FQNWEDDCAG KTRMEMVKGF
           LQSKYLVQNR VTGEIHEGPQ HIYMLVGMCL FQNWEDDCAG KTRMEMVKGF
           LQSKYLVQNR VTGEIHEGPQ HIYMLVGMCL FQNWEDDCAG KTRMEMVKGF
           LQSKYLVQNR VTGEIHEGPQ HIYMLVGMCL FQNWEDDCAG KTRMEMVKGF
           LQSKYLVQNR VTGEIHEGPQ HIYMLVGMCL FQNWEDDCAG KTRMEMVKGF
           LQSKYLVQNR VTGEIHEGPQ HIYMLVGMCL FQNWEDDCAG KTRMEMVKGF
           LQSKYLVQNR VTGEIHEGPQ HIYMLVGMCL FQNWEDDCAG KTRMEMVKGF
           LQSKYLVQNR VTGEIHEGPQ HIYMLVGMCL FQNWEDDCAG KTRMEMVKGF
           LQSKYLVQNR VTGEIHEGPQ HIYMLVGMCL FQNWEDDCAG KTRMEMVKGF
           LEGKYLVQNR VTGEIYESAQ FLYILVAACL FSNYPRE--- -TRLQYVKRF
           LEGKYLVQNR VTGEIYESAQ FLYILVAACL FSNYPRE--- -TRLQYVKRF
           LEGKYLVQNR VTGEIYESAQ FLYILVAACL FSNYPRE--- -TRLQYVKRF
           LEGKYLVQNR VTGEIYESAQ FLYILVAACL FSNYPRE--- -TRLQYVKRF
           LEGKYLVQNR VTGEIYESAQ FLYILVAACL FSNYPRE--- -TRLQYVKRF
           LEGKYLVQNR VTGEIYESAQ FLYILVAACL FSNYPRE--- -TRLQYVKRF
           LEGKYLVQNR VTGEIYESAQ FLYILVAACL FSNYPRE--- -TRLQYVKRF
           LEGKYLVQNR VTGEIYESAQ FLYILVAACL FSNYPRE--- -TRLQYVKRF
           LEGKYLVQNR VTGEIYESAQ FLYILVAACL FSNYPRE--- -TRLQYVKRF
           LEGKYLVQNR VTGEIYESAQ FLYILVAACL FSNYPRK--- -TRLQYVKRF
           LEGKYLVQNR VTGEIYESAQ FLYILVAACL FSNYPRE--- -TRLQYVKRF
           LEGKYLVQNR VTGEIYESAQ FLYILVAACL FSNYPRE--- -TRLQYVKRF
           LEGKYLVQNR VTGEIYESAQ FLYILVAACL FSNYPRE--- -TRLQYVKRF
           LEGKYLVQNR VTGEIYESAQ FLYILVAACL FSNYPRE--- -TRLQYVKRF
           LEGKYLVQNR VTGEIYESAQ FLYILVAACL FSNYPRE--- -TRLQYVKRF
           LEGKYLVQNR VTGEIYESAQ FLYILVAACL FSNYPRE--- -TRLQYVKHF
           LEGKYLVQNR VTGEIYESAQ FLYILVAACL FSNYPRE--- -TRLQYVKRF
           LEGKYLVQNR VTGEIYESAQ FLYILVAACL FSNYPRE--- -TRLQYVKRF
           LEGKYLVQNR VTGEIYESAQ FLYILVAACL FSNYPRE--- -TRLQYVKRF
           LEGKYLVQNR VTGEIYESAQ FLYILVAACL FSNYPRE--- -TRLQYVKRF
           LEGKYLVQNR VTGEIYESAQ FLYILVAACL FSNYPRE--- -TRLQYVKRF
           LEGKYLVQNR VTGEIYESAQ FLYILVAACL FSNYPRE--- -TRLQYVKRF
           LEGKYLVQNR VTGEIYESAQ FLYILVAACL FSNYPRE--- -TRLQYVKRF
           LEGKYLVQNR VTGEIYESAQ FLYILVAACL FSNYPRE--- -TRLQYVKRF
           LEGKYLVQNR VTGEIYESAQ FLYILVAACL FSNYPRE--- -TRLQYVKRF
           LEGKYLVQNR VTGEIYESAQ FLYILVAACL FSNYPRE--- -TRLQYVKRF
           LEGKYLVQNR VTGEIYESAQ FLYILVAACL FSNYPRE--- -TRLQYVKRF
           LEGKYLVQNR VTGEIYESAQ FLYILVAACL FSNYPRE--- -TRLQYVKRF
           LEGKYLVQNR VTGEIYESAQ FLYILVAACL FSNYPRE--- -TRLQYVKRF
           LEGKYLVQNR VTGEIYESAQ FLYILVAACL FSNYPRE--- -TRLQYVKRF
           LEGKYLVQNR VTGEIYESAQ FLYILVAACL FSNYPRE--- -TRLQYVKRF
           LEGKYLVQNR VTGEIYESAQ FLYILVAACL FSNYPRE--- -TRLQYVKRF
           LEGKYLVQNR VTGEIYESAQ FLYILVAACL FSNYPRE--- -TRLQYVKRF
           LEGKYLVQNR VTGEIYESAQ FLYILVAACL FSDYPRE--- -TRLQYVKRF
           LEGKYLVQNR VTGEIYESAQ FLYILVAACL FSNYPRE--- -TRLQYVKRF
           LEGKYLVQNR VTGEIYESAQ FLYILVAACL FSNYPRE--- -TRLQYVKRF
           LEGKYLVQNR VTGEIYESAQ FLYILVAACL FSNYPRE--- -TRLQYVKRF

           YDVTSTFKLS LPTPIMAGVR TPTRQFSSCV LIESGDSLKG ISAASAAIID
           YDVTSTFKLS LPTPIMAGVR TPTRQFSSCV LIESGDSLKG ISAASAAIID
           YDVTSTFKLS LPTPIMAGVR TPTRQFSSCV LIESGDSLKG ISAASAAIID
           YDVTSTFKLS LPTPIMAGVR TPTRQFSSCV LIESGDSLKG ISAASAAIID
           YDVTSTFKLS LPTPIMAGVR TPTRQFSSCV LIESGDSLKG ISAASAAIID
           YDVTSTFKLS LPTPIMAGVR TPTRQFSSCV LIESGDSLKG ISAASAAIID
           YDVTSTFKLS LPTPIMAGVR TPTRQFSSCV LIESGDSLKG ISAASAAIID
           YDVTSTFKLS LPTPIMAGVR TPTRQFSSCV LIESGDSLKG ISAASAAIID
           YDVTSTFKLS LPTPIMAGVR TPTRQFSSCV LIESGDSLKG ISAASAAIID
           YDVTSTFKLS LPTPIMAGVR TPTRQFSSCV LIESGDSLKG ISAASAAIID
           YDVTSTFKLS LPTPIMAGVR TPTRQFSSCV LIESGDSLKG ISAASAAIID
           YDVTSTFKLS LPTPIMAGVR TPTRQFSSCV LIESGDSLKG ISAASAAIID
           YDVTSTFKLS LPTPIMAGVR TPTRQFSSCV LIESGDSLKG ISAASAAIID
           YDVTSTFKLS LPTPIMAGVR TPTRQFSSCV LIESGDSLKG ISAASAAIID
           YDVTSTFKLS LPTPIMAGVR TPTRQFSSCV LIESGDSLKG ISAASAAIID
           YDVTSTFKLS LPTPIMAGVR TPTRQFSSCV LIESGDSLKG ISAASAAIID
           YDVTSTFKLS LPTPIMAGVR TPTRQFSSCV LIESGDSLKG ISAASAAIID
           YDVTSTFKLS LPTPIMAGVR TPTRQFSSCV LIESGDSLKG ISAASAAIID
           YDVTSTFKLS LPTPIMAGVR TPTRQFSSCV LIESGDSLKG ISAASAAIID
           YDAVSTFKIS LPTPIMSGVR TPTRQFSSCV LIECGDSLDS INATSSAIVK
           YDAVSTFKIS LPTPIMSGVR TPTRQFSSCV LIECGDSLDS INATSSAIVK
           YDAVSTFKIS LPTPIMSGVR TPTRQFSSCV LIECGDSLDS INATSSAIVK
           YDAVSTFKIS LPTPIMSGVR TPTRQFSSCV LIECGDSLDS INATSSAIVK
           YDAVSTFKIS LPTPIMSGVR TPTRQFSSCV LIECGDSLDS INATSSAIVK
           YDAVSTFKIS LPTPIMSGVR TPTRQFSSCV LIECGDSLDS INATSSAIVK
           YDAVSTFKIS LPTPIMSGVR TPTRQFSSCV LIECGDSLDS INATSSAIVK
           YDAVSTFKIS LPTPIMSGVR TPTRQFSSCV LIECGDSLDS INATSSAIVK
           YDAVSTFKIS LPTPIMSGVR TPTRQFSSCV LIECGDSLDS INATSSAIVK
           YDAVSTFKIS LPTPIMSGVR TPTRQFSSCV LIECGDSLDS INATSSAIVK
           YDAVSTFKIS LPTPIMSGVR TPTRQFSSCV LIECGDSLDS INATSSAIVK
           YDAVSTFKIS LPTPIMSGVR TPTRQFSSCV LIECGDSLDS INATSSAIVK
           YDAVSTFKIS LPTPIMAGVR TPTRQFSSCV LIECGDSLDS INATSSAIVK
           YDAVSTFKIS LPTPIMAGVR TPTRQFSSCV LIECGDSLDS INATSSAIVK
           YDAVSTFKIS LPTPIMSGVR TPTRQFSSCV LIECGDSLDS INATSSAIVK
           YDAVSTFKIS LPTPIMSGVR TPTRQFSSCV LIECGDSLDS INATSSAIVK
           YDAVSTFKIS LPTPIMSGVR TPTRQFSSCV LIECGDSLDS INATSSAIVK
           YDAVSTFKIS LPTPIMSGVR TPTRQFSSCV LIECGDSLDS INATSSAIVK
           YDAVSTFKIS LPTPIMSGVR TPTRQFSSCV LIECGDSLDS INATSSAIVK
           YDAVSTFKIS LPTPIMSGVR TPTRQFSSCV LIECGDSLDS INATSSAIVK
           YDAVSTFKIS LPTPIMSGVR TPTRQFSSCV LIECGDSLDS INATSSAIVK
           YDAVSTFKIS LPTPIMSGVR TPTRQFSSCV LIECGDSLDS INATSSAIVK
           YDAVSTFKIS LPTPIMAGVR TPTRQFSSCV LIECGDSLDS INATSSAIVK
           YDAVSTFKIS LPTPIMSGVR TPTRQFSSCV LIECGDSLDS INATSSAIVK
           YDAVSTFKIS LPTPIMSGVR TPTRQFSSCV LIECGDSLDS INATSSAIVK
           YDAVSTFKIS LPTPIMAGVR TPTRQFSSCV LIECGDSLDS INATSSAIVK
           YDAVSTFKIS LPTPIMSGVR TPTRQFSSCV LIECGDSLDS INATSSAIVK
           YDAVSTFKIS LPTPIMSGVR TPTRQFSSCV LIECGDSLDS INATSSAIVK
           YDAVSTFKIS LPTPIMSGVR TPTRQFSSCV LIECGDSLDS INATSSAIVK
           YDAVSTFKIS LPTPIMSGVR TPTRQFSSCV LIECGDSLDS INATSSAIVK
           YDAVSTFKIS LPTPIMSGVR TPTRQFSSCV LIECGDSLDS INATSSAIVK
           YDAVSTFKIS LPTPIMSGVR TPTRQFSSCV LIECGDSLDS INATSSAIVK
           YDAVSTFKIS LPTPIMSGVR TPTRQFSSCV LIECGDSLDS INATSSAIVK
           YDAVSTFKIS LPTPIMSGVR TPTRQFSSCV LIECGDSLDS INATSSAIVK
           YDAVSTFKIS LPTPIMSGVR TPTRQFSSCV LIECGDSLDS INATSSAIVK
           YDAVSTFKIS LPTPIMSGVR TPTRQFSSCV LIECGDSLDS INATSSAIVK
           YDAVSTFKIS LPTPIMSGVR TPTRQFSSCV LIECGDSLDS INATSSAIVK

           YVSRRAGIGI GFGRIRALGS EIRNGEATHT GVIPFLKHFQ TAVKSCSQGG
           YVSRRAGIGI GFGRIRALGS EIRNGEATHT GVIPFLKHFQ TAVKSCSQGG
           YVSRRAGIGI GFGRIRALGS EIRNGEATHT GVIPFLKHFQ TAVKSCSQGG
           YVSRRAGIGI GFGRIRALGS EIRNGEATHT GVIPFLKHFQ TAVKSCSQGG
           YVSRRAGIGI GFGRIRALGS EIRNGEATHT GVIPFLKHFQ TAVKSCSQGG
           YVSRRAGIGI GFGRIRALGS EIRNGEATHT GVIPFLKHFQ TAVKSCSQGG
           YVSRRAGIGI GFGRIRALGS EIRNGEATHT GVIPFLKHFQ TAVKSCSQGG
           YVSRRAGIGI GFGRIRALGS EIRNGEATHT GVIPFLKHFQ TAVKSCSQGG
           YVSRRAGIGI GFGRIRALGS EIRNGEATHT GVIPFLKHFQ TAVKSCSQGG
           YVSRRAGIGI GFGRIRALGS EIRNGEATHT GVIPFLKHFQ TAVKSCSQGG
           YVSRRAGIGI GFGRIRALGS EIRNGEATHT GVIPFLKHFQ TAVKSCSQGG
           YVSRRAGIGI GFGRIRALGS EIRNGEATHT GVIPFLKHFQ TAVKSCSQGG
           YVSRRAGIGI GFGRIRALGS EIRNGEATHT GVIPFLKHFQ TAVKSCSQGG
           YVSRRAGIGI GFGRIRALGS EIRNGEATHT GVIPFLKHFQ TAVKSCSQGG
           YVSRRAGIGI GFGRIRALGS EIRNGEATHT GVIPFLKHFQ TAVKSCSQGG
           YVSRRAGIGI GFGRIRALGS EIRNGEATHT GVIPFLKHFQ TAVKSCSQGG
           YVSRRAGIGI GFGRIRALGS EIRNGEATHT GVIPFLKHFQ TAVKSCSQGG
           YVSRRAGIGI GFGRIRALGS EIRNGEATHT GVIPFLKHFQ TAVKSCSQGG
           YVSRRAGIGI GFGRIRALGS EIRNGEATHT GVIPFLKHFQ TAVKSCSQGG
           YVSQRAGIGI NAGRIRALGS PIRGGEAFHT GCIPFYKHFQ TAVKSCSQGG
           YVSQRAGIGI NAGRIRALGS PIRGGEAFHT GCIPFYKHFQ TAVKSCSQGG
           YVSQRAGIGI NAGRIRALGS PIRGGEAFHT GCIPFYKHFQ TAVKSCSQGG
           YVSQRAGIGI NAGRIRALGS PIRGGEAFHT GCIPFYKHFQ TAVKSCSQGG
           YVSQRAGIGI NAGRIRALGS PIRGGEAFHT GCIPFYKHFQ TAVKSCSQGG
           YVSQRAGIGI NAGRIRALGS PIRGGEAFHT GCIPFYKHFQ TAVKSCSQGG
           YVSQRAGIGI NAGRIRALGS PIRGGEAFHT GCIPFYKHFQ TAVKSCSQGG
           YVSQRAGIGI NAGRIRALGS PIRGGEAFHT GCIPFYKHFQ TAVKSCSQGG
           YVSQRAGIGI NAGRIRALGS PIRGGEAFHT GCIPFYKHFQ TAVKSCSQGG
           YVSQRAGIGI NAGRIRALGS PIRGGEAFHT GCIPFYKHFQ TAVKSCSQGG
           YVSQRAGIGI NAGRIRALGS PIRGGEAFHT GCIPFYKHFQ TAVKSCSQGG
           YVSQRAGIGI NAGRIRALGS PIRGGEAFHT GCIPFYKHFQ TAVKSCSQGG
           YVSQRAGIGI NAGRIRALGS PIRGGEAFHT GCIPFYKHFQ TAVKSCSQGG
           YVSQRAGIGI NAGRIRALGS PIRGGEAFHT GCIPFYKHFQ TAVKSCSQGG
           YVSQRAGIGI NAGRIRALGS PIRGGEAFHT GCIPFYKHFQ TAVKSCSQGG
           YVSQRAGIGI NAGRIRALGS PIRGGEAFHT GCIPFYKHFQ TAVKSCSQGG
           YVSQRAGIGI NAGRIRALGS PIRGGEAFHT GCIPFYKHFQ TAVKSCSQGG
           YVSQRAGIGI NAGRIRALGS PIRGGEAFHT GCIPFYKHFQ TAVKSCSQGG
           YVSQRAGIGI NAGRIRALGS PIRGGEAFHT GCIPFYKHFQ TAVKSCSQGG
           YVSQRAGIGI NAGRIRALGS PIRGGEAFHT GCIPFYKHFQ TAVKSCSQGG
           YVSQRAGIGI NAGRIRALGS PIRGGEAFHT GCIPFYKHFQ TAVKSCSQGG
           YVSQRAGIGI NAGRIRALGS PIRGGEAFHT GCIPFYKHFQ TAVKSCSQGG
           YVSQRAGIGI NAGRIRALGS PIRGGEAFHT GCIPFYKHFQ TAVKSCSQGG
           YVSQRAGIGI NAGRIRALGS PIRGGEAFHT GCIPFYKHFQ TAVKSCSQGG
           YVSQRAGIGI NAGRIRALGS PIRGGEAFHT GCIPFYKHFQ TAVKSCSQGG
           YVSQRAGIGI NAGRIRALGS PIRGGEAFHT GCIPFYKHFQ TAVKSCSQGG
           YVSQRAGIGI NAGRIRALGS PIRGGEAFHT GCIPFYKHFQ TAVKSCSQGG
           YVSQRAGIGI NAGRIRALGS PIRGGEAFHT GCIPFYKHFQ TAVKSCSQGG
           YVSQRAGIGI NAGRIRALGS PIRGGEAFHT GCIPFYKHFQ TAVKSCSQGG
           YVSQRAGIGI NAGRIRALGS PIRGGEAFHT GCIPFYKHFQ TAVKSCSQGG
           YVSQRAGIGI NAGRIRALGS PIRGGEAFHT GCIPFYKHFQ TAVKSCSQGG
           YVSQRAGIGI NAGRIRALGS PIRGGEAFHT GCIPFYKHFQ TAVKSCSQGG
           YVSQRAGIGI NAGRIRALGS PIRGGEAFHT GCIPFYKHFQ TAVKSCSQGG
           YVSQRAGIGI NAGRIRALGS PIRGGEAFHT GCIPFYKHFQ TAVKSCSQGG
           YVSQRAGIGI NAGRIRALGS PIRGGEAFHT GCIPFYKHFQ TAVKSCSQGG
           YVSQRAGIGI NAGRIRALGS PIRGGEAFHT GCIPFYKHFQ TAVKSCSQGG
           YVSQRAGIGI NAGRIRALGS PIRGGEAFHT GCIPFYKHFQ TAVKSCSQGG

           VRGGAATAFY PIWHLEVESL LVVKNNRGID ENRVRHLDYG VMSNRLMYRR
           VRGGAATAFY PIWHLEVESL LVVKNNRGID ENRVRHLDYG VMSNRLMYRR
           VRGGAATAFY PIWHLEVESL LVVKNNRGID ENRVRHLDYG VMSNRLMYRR
           VRGGAATAFY PIWHLEVESL LVVKNNRGID ENRVRHLDYG VMSNRLMYRR
           VRGGAATAFY PIWHLEVESL LVVKNNRGID ENRVRHLDYG VMSNRLMYRR
           VRGGAATAFY PIWHLEVESL LVVKNNRGID ENRVRHLDYG VMSNRLMYRR
           VRGGAATAFY PIWHLEVESL LVVKNNRGID ENRVRHLDYG VMSNRLMYRR
           VRGGAATAFY PIWHLEVESL LVVKNNRGID ENRVRHLDYG VMSNRLMYRR
           VRGGAATAFY PIWHLEVESL LVVKNNRGID ENRVRHLDYG VMSNRLMYRR
           VRGGAATAFY PIWHLEVESL LVVKNNRGID ENRVRHLDYG VMSNRLMYRR
           VRGGAATAFY PIWHLEVESL LVVKNNRGID ENRVRHLDYG VMSNRLMYRR
           VRGGAATAFY PIWHLEVESL LVVKNNRGID ENRVRHLDYG VMSNRLMYRR
           VRGGAATAFY PIWHLEVESL LVVKNNRGID ENRVRHLDYG VMSNRLMYRR
           VRGGAATAFY PIWHLEVESL LVVKNNRGID ENRVRHLDYG VMSNRLMYRR
           VRGGAATAFY PIWHLEVESL LVVKNNRGID ENRVRHLDYG VMSNRLMYRR
           VRGGAATAFY PIWHLEVESL LVVKNNRGID ENRVRHLDYG VMSNRLMYRR
           VRGGAATAFY PIWHLEVESL LVVKNNRGID ENRVRHLDYG VMSNRLMYRR
           VRGGAATAFY PIWHLEVESL LVVKNNRGID ENRVRHLDYG VMSNRLMYRR
           VRGGAATAFY PIWHLEVESL LVVKNNRGID ENRVRHLDYG VMSNRLMYRR
           VRGGAATLFY PMWHLEVESL LVLKNNRGVE GNRVRHMDYG VQINKLMYTR
           VRGGAATLFY PMWHLEVESL LVLKNNRGVE GNRVRHMDYG VQINKLMYTR
           VRGGAATLFY PMWHLEVESL LVLKNNRGVE GNRVRHMDYG VQINKLMYTR
           VRGGAATLFY PMWHLEVESL LVLKNNRGVE GNRVRHMDYG VQINKLMYTR
           VRGGAATLFY PMWHLEVESL LVLKNNRGVE GNRVRHMDYG VQINKLMYTR
           VRGGAATLFY PIWHLEIESL LVLKNNRGVE GNRVRHMDYG VQINKLMYTR
           VRGGAATLFY PMWHLEVESL LVLKNNRGVE GNRVRHMDYG VQINKLMYTR
           VRGGAATLFY PMWHLEVESL LVLKNNRGVE GNRVRHMDYG VQINKLMYTR
           VRGGAATLFY PMWHLEVESL LVLKNNRGVE GNRVRHMDYG VQINKLMYTR
           VRGGAATLFY PMWHLEVESL LVLKNNRGVE GNRVRHMDYG VQINKLMYTR
           VRGGAATLFY PMWHLEVESL LVLKNNRGVE GNRVRHMDYG VQINKLMYTR
           VRGGAATLFY PMWHLEVESL LVLKNNRGVE GNRVRHMDYG VQINKLMYTR
           VRGGAATLFY PLWHLEVESL LVLKNNRGVE GNRVRHMDYG VQINKLMYTR
           VRGGAATLFY PLWHLEVESL LVLKNNRGVE GNRVRHMDYG VQINKLMYTR
           VRGGAATLFY PMWHLEVESL LVLKNNRGVE GNRVRHMDYG VQINKLMYTR
           VRGGAATLFY PMWHLEVESL LVLKNNRGVE GNRVRHMDYG VQINKLMYTR
           VRGGAATLFY PMWHLEVESL LVLKNNRGVE GNRVRHMDYG VQINKLMYTR
           VRGGAATLFY PMWHLEVESL LVLKNNRGVE GNRVRHMDYG VQINKLMYTR
           VRGGAATLFY PMWHLEVESL LVLKNNRGVE GNRVRHMDYG VQINKLMYTR
           VRGGAATLFY PMWHLEVESL LVLKNNRGVE GNRVRHMDYG VQINKLMYTR
           VRGGAATLFY PMWHLEVESL LVLKNNRGVE GNRVRHMDYG VQINKLMYTR
           VRGGAATLFY PMWHLEVESL LVLKNNRGVE GNRVRHMDYG VQINKLMYTR
           VRGGAATLFY PLWHLEVESL LVLKNNRGVE GNRVRHMDYG VQINKLMYTR
           VRGGAATLFY PMWHLEVESL LVLKNNRGVE GNRVRHMDYG VQINKLMYTR
           VRGGAATLFY PMWHLEVESL LVLKNNRGVE GNRVRHMDYG VQINKLMYTR
           VRGGAATLFY PLWHLEVESL LVLKNNRGVE GNRVRHMDYG VQINKLMYTR
           VRGGAATLFY PMWHLEVESL LVLKNNRGVE GNRVRHMDYG VQINKLMYTR
           VRGGAATLFY PMWHLEVESL LVLKNNRGVE GNRVRHMDYG VQINKLMYTR
           VRGGAATLFY PMWHLEVESL LVLKNNRGVE GNRVRHMDYG VQINKLMYTR
           VRGGAATLFY PMWHLEVESL LVLKNNRGVE GNRVRHMDYG VQINKLMYTR
           VRGGAATLFY PMWHLEVESL LVLKNNRGVE GNRVRHMDYG VQINKLMYTR
           VRGGAATLFY PMWHLEVESL LVLKNNRGVE GNRVRHMDYG VQINKLMYTR
           VRGGAATLFY PMWHLEVESL LVLKNNRGVE GNRVRHMDYG VQINKLMYTR
           VRGGAATLFY PMWHLEVESL LVLKNNRGVE GNRVRHMDYG VQINKLMYTR
           VRGGAATLFY PMWHLEVESL LVLKNNRGVE GNRVRHMDYG VQINKLMYTR
           VRGGAATLFY PMWHLEVESL LVLKNNRGVE GNRVRHMDYG VQINKLMYTR
           VRGGAATLFY PMWHLEVESL LVLKNNRGVE GNRVRHMDYG VQINKLMYTR

           LVRSENITLF SPHDVPDMYE AFFTDQELFE KLYHKYEADD SIRKKSVPAI
           LVRSENITLF SPHDVPDMYE AFFTDQELFE KLYHKYEADD SIRKKSVPAI
           LVRSENITLF SPHDVPDMYE AFFTDQDLFE KLYHKYEADD SIRKKSVPAI
           LVRSENITLF SPHDVPDMYE AFFTDQELFE KLYHKYEADD SIRKKSVPAI
           LVRSENITLF SPHDVPDMYE AFFTDQDLFE KLYHKYEADD SIRKKSVPAI
           LVRSENITLF SPHDVPDMYE AFFTDQDLFE KLYHKYEADD SIRKKSVPAI
           LVRSENITLF SPHDVPDMYE AFFTDQELFE KLYHKYEADD SIRKKSVPAI
           LVRSENITLF SPHDVPDMYE AFFTDQELFE KLYHKYEADD SIRKKSVPAI
           LVRSENITLF SPHDVPDMYE AFFTDQDLFE KLYHKYEADD SIRKKSVPAI
           LVRSENITLF SPHDVPDMYE AFFTDQDLFE KLYHKYEADD SIRKKSVPAI
           LVRSENITLF SPHDVPDMYE AFFTDQELFE KLYHKYEADD SIRKKSVPAI
           LVRSENITLF SPHDVPDMYE AFFTDQDLFE KLYHKYEADD SIRKKSVPAI
           LVRSENITLF SPHDVPDMYE AFFTDQDLFE KLYHKYEADD SIRKKSVPAI
           LVRSENITLF SPHDVPDMYE AFFTDQELFE KLYHKYEADD SIRKKSVPAI
           LVRSENITLF SPHDVPDMYE AFFTDQELFE KLYHKYEADD SIRKKSVPAI
           LVRSENITLF SPHDVPDMYE AFFTDQDLFE KLYHKYEADD SIRKKSVPAI
           LVRSENITLF SPHDVPDMYE AFFTDQELFE KLYHKYEADD SIRKKSVPAI
           LVRSENITLF SPHDVPDMYE AFFTDQELFE KLYHKYEADD SIRKKSVPAI
           LVRSENITLF SPHDVPDMYE AFFTDQDLFE KLYHKYEADD SIRKKSVPAI
           LLKGEDITLF SPSDVPGLYD AFFADQEEFE RLYTKYEKDD SIRKQRVKAV
           LLKGEDITLF SPSDVPGLYD AFFADQEEFE RLYTKYEKDD SIRKQRVKAV
           LLKGEDITLF SPSDVPGLYD AFFADQEEFE RLYTKYEKDD SIRKQRVKAV
           LLKGEDITLF SPSDVPGLYD AFFADQEEFE RLYTKYEKDD SIRKQRVKAV
           LLKGEDITLF SPSDVPGLYD AFFADQEEFE RLYTKYEKDD SIRKQRVKAV
           LLKGEDITLF SPSDVPGLYD AFFADQEEFE RLYTKYEKDD SIRKQRVKAV
           LLKGEDITLF SPSDVPGLYD AFFSDQEEFE RLYTKYEKDD SIRKQRVKAV
           LLKGEDITLF SPSDVPGLYD AFFADQEEFE RLYTKYEKDD SIRKQRVKAV
           LLKGEDITLF SPSDVPGLYD AFFADQEEFE RLYTKYEKDD SIRKQRVKAV
           LLKGEDITLF SPSDVPGLYD AFFADQEEFE RLYTKYEKDD SIRKQRVKAV
           LLKGEDITLF SPSDVPGLYD AFFADQEEFE RLYTKYEKDD SIRKQRVKAV
           LLKGEDITLF SPSDVPGLYD AFFADQEEFE RLYTKYEKDD SIRKQRVKAV
           LLKGEEITLF SPSDVPGLYD AFFADQEEFE RLYTQYEKDD SIRKQRVKAV
           LLKGEEITLF SPSDVPGLYD AFFADQEEFE RLYTQYEKDD SIRKQRVKAV
           LLKGEDITLF SPSDVPGLYD AFFADQEEFE RLYTKYEKDD SIRKQRVKAV
           LLKGEDITLF SPSDVPGLYD AFFADQEEFE RLYTKYEKDD SIRKQRVKAV
           LLKGEDITLF SPSDVPGLYD AFFADQEEFE RLYTKYEKDD SIRKQRVKAV
           LLKGEDITLF SPSDVPGLYD AFFADQEEFE RLYTKYEKDD SIRKQRVKAV
           LLKGEDITLF SPSDVPGLYD AFFADQEEFE RLYTKYEKDD SIRKQRVKAV
           LLKGEDITLF SPSDVPGLYD AFFADQEEFE RLYTKYEKDD SIRKQRVKAV
           LLKGEDITLF SPSDVPGLYD AFFADQEEFE RLYTKYEKDD SIRKQRVKAV
           LLKGEDITLF SPSDVPGLYD AFFADQEEFE RLYTKYEKDD SIRKQRVKAV
           LLKGEEITLF SPSDVPGLYD AFFADQEEFE RLYTQYEKDD SIRKQRVKAV
           LLKGEDITLF SPSDVPGLYD AFFADQEEFE RLYTKYEKDD SIRKQRVKAV
           LLKGEDITLF SPSDVPGLYD AFFADQEEFE RLYTKYEKDD SIRKQRVKAV
           LLKGEEITLF SPSDVPGLYD AFFADQEEFE RLYTQYEKDD SIRKQRVKAV
           LLKGEDITLF SPSDVPGLYD AFFADQEEFE RLYTKYEKDD SIRKQRVKAV
           LLKGEDITLF SPSDVPGLYD AFFADQEEFE RLYTKYEKDD SIRKQRVKAV
           LLKGEDITLF SPSDVPGLYD AFFADQEEFE RLYTKYEKDD SIRKQRVKAV
           LLKGEDITLF SPSDVPGLYD AFFADQEEFE RLYTKYEKDD SIRKQRVKAV
           LLKGEDIILF SPSDVPGLYD AFFADQEEFE RLYTKYEKDD SIRKQRVKAV
           LLKGEDITLF SPSDVPGLYD AFFADQEEFE RLYTKYEKDD SIRKQRVKAV
           LLKGEDITLF SPSDVPGLYD AFFADQEEFE RLYTKYEKDD SIRKQRVKAV
           LLKGEDITLF SPSDVPGLYD AFFADQEEFE RLYTKYEKDD SIRKQRVKAV
           LLKGEDITLF SPSDVPGLYD AFFADQEEFE RLYTKYEKDD SIRKQRVKAV
           LLKGEDITLF SPSDVPGLYD AFFADQEEFE RLYTKYEKDD SIRKQRVKAV
           LLKGEDITLF SPSDVPGLYD AFFADQEEFE RLYTKYEKDD SIRKQRVKAV

           ELFSSLMQER ASTGRIYIAN VDHINEHGAF IPALAPVRQS NLCMEITLPT
           ELFSSLMQER ASTGRIYIAN VDHINEHGAF IPALAPVRQS NLCMEITLPT
           ELFSSLMQER ASTGRIYIAN VDHINEHGAF IPALAPVRQS NLCMEITLPT
           ELFSSLMQER ASTGRIYIAN VDHINEHGAF IPALAPVRQS NLCMEITLPT
           ELFSSLMQER ASTGRIYIAN VDHINEHGAF IPALAPVRQS NLCMEITLPT
           ELFSSLMQER ASTGRIYIAN VDHINEHGAF IPALAPVRQS NLCMEITLPT
           ELFSSLMQER ASTGRIYIAN VDHINEHGAF IPALAPVRQS NLCMEITLPT
           ELFSSLMQER ASTGRIYIAN VDHINEHGAF IPALAPVRQS NLCMEITLPT
           ELFSSLMQER ASTGRIYIAN VDHINEHGAF IPALAPVRQS NLCMEITLPT
           ELFSSLMQER ASTGRIYIAN VDHINEHGAF IPALAPVRQS NLCMEITLPT
           ELFSSLMQER ASTGRIYIAN VDHINEHGAF IPALAPVRQS NLCMEITLPT
           ELFSSLMQER ASTGRIYIAN VDHINEHGAF IPALAPVRQS NLCMEITLPT
           ELFSSLMQER ASTGRIYIAN VDHINEHGAF IPALAPVRQS NLCMEITLPT
           ELFSSLMQER ASTGRIYIAN VDHINEHGAF IPALAPVRQS NLCMEITLPT
           ELFSSLMQER ASTGRIYIAN VDHINEHGAF IPALAPVRQS NLCMEITLPT
           ELFSSLMQER ASTGRIYIAN VDHINEHGAF IPALAPVRQS NLCMEITLPT
           ELFSSLMQER ASTGRIYIAN VDHINEHGAF IPALAPVRQS NLCMEITLPT
           ELFSSLMQER ASTGRIYIAN VDHINEHGAF IPALAPVRQS NLCMEITLPT
           ELFSSLMQER ASTGRIYIAN VDHINEHGAF IPALAPVRQS NLCMEITLPT
           ELFSLMMQER ASTGRIYIQN VDHCNTHSPF DPAIAPVRQS NLCLEIALPT
           ELFSLMMQER ASTGRIYIQN VDHCNTHSPF DPAIAPVRQS NLCLEIALPT
           ELFSLMMQER ASTGRIYIQN VDHCNTHSPF DPAIAPVRQS NLCLEIALPT
           ELFSLMMQER ASTGRIYIQN VDHCNTHSPF DPAIAPVRQS NLCLEIALPT
           ELFSLMMQER ASTGRIYIQN VDHCNTHSPF DPAIAPVRQS NLCLEIALPT
           ELFSLMMQER ASTGRIYIQN VDHCNTHSPF DPAIAPVRQS NLCLEIALPT
           ELFSLMMQER ASTGRIYIQN VDHCNTHSPF DPAIAPVRQS NLCLEIALPT
           ELFSLMMQER ASTGRIYIQN VDHCNTHSPF DPTIAPVRQS NLCLEIALPT
           ELFSLMMQER ASTGRIYIQN VDHCNTHSPF DPAIAPVRQS NLCLEIALPT
           ELFSLMMQER ASTGRIYIQN VDHCNTHSPF DPAIAPVRQS NLCLEIALPT
           ELFSLMMQER ASTGRIYIQN VDHCNTHSPF DPAIAPVRQS NLCLEIALPT
           ELFSLMMQER ASTGRIYIQN VDHCNTHSPF DPAIAPVRQS NLCLEIALPT
           ELFSLMMQER ASTGRIYIQN VDHCNTHSPF DPAVAPVRQS NLCLEIALPT
           ELFSLMMQER ASTGRIYIQN VDHCNTHSPF DPAVAPVRQS NLCLEIALPT
           ELFSLMMQER ASTGRIYIQN VDHCNTHSPF DPAIAPVRQS NLCLEIALPT
           ELFSLMMQER ASTGRIYIQN VDHCNTHSPF DPAIAPVRQS NLCLEIALPT
           ELFSLMMQER ASTGRIYIQN VDHCNTHSPF DPAIAPVRQS NLCLEIALPT
           ELFSLMMQER ASTGRIYIQN VDHCNTHSPF DPAIAPVRQS NLCLEIALPT
           ELFSLMMQER ASTGRIYIQN VDHCNTHSPF DPAIAPVRQS NLCLEIALPT
           DLFSLMMQER ASTGRIYIQN VDHCNTHSPF DPAIAPVRQS NLCLEIALPT
           ELFSLMMQER ASTGRIYIQN VDHCNTHSPF DPAIAPVRQS NLCLEIALPT
           ELFSLMMQER ASTGRIYIQN VDHCNTHSPF DPAIAPVRQS NLCLEIVLPT
           ELFSLMMQER ASTGRIYIQN VDHCNTHSPF DPAVAPVRQS NLCLEIALPT
           ELFSLMMQER ASTGRIYIQN VDHCNTHSPF DPAIAPVRQS NLCLEIALPT
           ELFSLMMQER ASTGRIYIQN VDHCNTHSPF DPVIAPVRQS NLCLEIALPT
           ELFSLMMQER ASTGRIYIQN VDHCNTHSPF DPAVAPVRQS NLCLEIALPT
           ELFSLMMQER ASTGRIYIQN VDHCNTHSPF DPVIAPVRQS NLCLEIALPT
           ELFSLMMQER ASTGRIYIQN VDHCNTHSPF DPAIAPVRQS NLCLEIALPT
           ELFSLMMQER ASTGRIYIQN VDHCNTHSPF DPAIAPVRQS NLCLEIALPT
           ELFSLMMQER ASTGRIYIQN VDHCNTHSPF DPAIAPVRQS NLCLEIALPT
           ELFSLMMQER ASTGRIYIQN VDHCNTHSPF DPAIAPVRQS NLCLEIALPT
           ELFSLMMQER ASTGRIYIQN VDHCNTHSPF DPAIAPVRQS NLCLEIALPT
           ELFSLMMQER ASTGRIYIQN VDHCNTHSPF DPAIASVRQS NLCLEIALPT
           ELFSLMMQER ASTGRIYIQN VDHCNTHSPF DPVIAPVRQS NLCLEIALPT
           ELFSLMMQER ASTGRIYIQN VDHCNTHSPF DPAIAPVRQS NLCLEIALPT
           ELFSLMMQER ASTGRIYIQN VDHCNTHSPF DPAIAPVRQS NLCLEIALPT
           ELFSLMMQER ASTGRIYIQN VDHCNTHSPF DPVIAPVRQS NLCLEIALPT

           RPLAFTDDPN GEIALCTLSA FNLGAIRSLE SLKEVAFYAV AALDSLLDYQ
           RPLAFTDDPN GEIALCTLSA FNLGAIRSLE SLKEVAFYAV AALDSLLDYQ
           RPLAFTDDPN GEIALCTLSA FNLGAIRSLE SLKEVAFYAV AALDSLLDYQ
           RPLAFTDDPN GEIALCTLSA FNLGAIRSLE SLKEVAFYAV AALDSLLDYQ
           RPLAFTDDPN GEIALCTLSA FNLGAIRSLE SLKEVAFYAV AALDSLLDYQ
           RPLAFTDDPN GEIALCTLSA FNLGAIRSLE SLKEVAFYAV AALDSLLDYQ
           RPLAFTDDPN GEIALCTLSA FNLGAIRSLE SLKEVAFYAV AALDSLLDYQ
           RPLAFTDDPN GEIALCTLSA FNLGAIRSLE SLKEVAFYAV AALDSLLDYQ
           RPLAFTDDPN GEIALCTLSA FNLGAIRSLE SLKEVAFYAV AALDSLLDYQ
           RPLAFTDDPN GEIALCTLSA FNLGAIRSLE SLKEVAFYAV AALDSLLDYQ
           RPLAFTDDPN GEIALCTLSA FNLGAIRSLE SLKEVAFYAV AALDSLLDYQ
           RPLAFTDDPN GEIALCTLSA FNLGAIRSLE SLKEVAFYAV AALDSLLDYQ
           RPLTFTDDPN GEIALCTLSA FNLGAIRSLE SLKEVAFYAV AALDSLLDYQ
           RPLAFTDDPN GEIALCTLSA FNLGAIRSLE SLKEVAFYAV AALDSLLDYQ
           RPLAFTDDPN GEIALCTLSA FNLGAIRSLE SLKEVAFYAV AALDSLLDYQ
           RPLTFTDDPN GEIALCTLSA FNLGAIRSLE SLKEVAFYAV AALDSLLDYQ
           RPLAFTDDPN GEIALCTLSA FNLGAIRSLE SLKEVAFYAV AALDSLLDYQ
           RPLAFTDDPN GEIALCTLSA FNLGAIRSLE SLKEVAFYAV AALDSLLDYQ
           RPLTFTDDPN GEIALCTLSA FNLGAIRSLE SLKEVAFYAV AALDSLLDYQ
           KPLNDVNDEN GEIALCTLSA FNLGAINSLD ELEELAILAV RALDALLDYQ
           KPLNDVNDEN GEIALCTLSA FNLGAINSLD ELEELAILAV RALDALLDYQ
           KPLNDVNDEN GEIALCTLSA FNLGAINSLD ELEELAILAV RALDALLDYQ
           KPLNDVNDEN GEIALCTLSA FNLGAINSLD ELEELAILAV RALDALLDYQ
           KPLNDVNDEN GEIALCTLSA FNLGAINSLD ELEELAILAV RALDALLDYQ
           KPLNDVNDEN GEIALCTLSA FNLGAINSLD ELEELAILAV RALDALLDYQ
           KPLNDVNDEN GEIALCTLSA FNLGAINSLD ELEELAILAV RALDALLDYQ
           KPLNDVNDEN GEIALCTLSA FNLGAINSLD ELEELAILAV RALDALLDYQ
           KPLNDVNDEN GEIALCTLSA FNLGAINSLD ELEELAILAV RALDALLDYQ
           KPLNDVNDEN GEIALCTLSA FNLGAINSLD ELEELAILAV RALDALLDYQ
           KPLNDVNDEN GEIALCTLSA FNLGAINNLD ELEELAILAV RALDALLDYQ
           KPLNDVNDEN GEIALCTLSA FNLGAINSLD ELEELAILAV RALDALLDYQ
           KPLNDVNDEN GEIALCTLSA FNLGAINSLD ELEELAILAV RALDALLDYQ
           KPLNNVNDEN GEIALCTLSA FNLGAINSLD ELEELAILAV RALDALLDYQ
           KPLNDVNDEN GEIALCTLSA FNLGAINSLD ELEELAILAV RALDALLDYQ
           KPLNDVNDEN GEIALCTLSA FNLGAINSLD ELEELAILAV RALDALLDYQ
           KPLNDVNDEN GEIALCTLSA FNLGAINSLD ELEELAILAV RALDALLDYQ
           KPLNDVNDEN GEIALCTLSA FNLGAINSLD ELEELAILAV RALDALLDYQ
           KPLNDVNDEN GEIALCTLSA FNLGAINSLD ELEELAILAV RALDALLDYQ
           KPLNDVNDEN GEIALCTLSA FNLGAINSLD ELEELAILAV RALDALLDYQ
           KPLNDVNDEN GEIALCTLSA FNLGAINNLD ELEELAILAV RALDALLDYQ
           KPLNDVNDEN GEIALCTLSA FNLGAINNLD ELEELAILAV RALDALLDYQ
           KPLNDVNDEN GEIALCTLSA FNLGAINSLD ELEELAILAV RALDALLDYQ
           KPLNDVNDEN GEIALCTLSA FNLGAINNLD ELEELAILAV RALDALLDYQ
           KPLNDVNDEN GEIALCTLSA FNLGAINSLD ELEELAILAV RALDALLDYQ
           KPLNDVNDEN GEIALCTLSA FNLGAINSLD ELEELAILAV RALDALLDYQ
           KPLNDVNDEN GEIALCTLSA FNLGAINSLD ELEELAILAV RALDALLDYQ
           KPLNDVNDEN GEIALCTLSA FNLGAINSLD ELEELAILAV RALDALLDYQ
           KPLNDVNDEN GEIALCTLSA FNLGAINSLD ELEELAILAV RALDALLDYQ
           KPLNDVNDEN GEIALCTLSA FNLGAINSLD ELEELAILAV RALDALLDYQ
           KPLNDVNDEN GEIALCTLSA FNLGAINNLD ELEELAILAV RALDALLDYQ
           KPLNDVNDEN GEIALCTLSA FNLGAINSQD ELEELAILAV RALDALLDYQ
           KPLNDVNDEN GEIALCTLSA FNLGAINSLD ELEELAILAV RALDALLDYQ
           KPLNDVNDEN GEIALCTLSA FNLGAINSLD ELEELAILAV RALDALLDYQ
           KPLNDVNDEN GEIALCTLSA FNLGAINSLD ELEELAILAV RALDALLDYQ
           KPLNDVNDEN GEIALCTLSA FNLGAINSLD ELEELAILAV RALDALLDYQ
           KPLNDVNDEN GEIALCTLSA FNLGAINSLD ELEELAILAV RALDALLDYQ

           DYPMEAAEVP AKARRSLGIG VTNFAYYLAK NGIRYSDTAG NKLVHETFEA
           DYPMEAAEVP AKARRSLGIG VTNFAYYLAK NGVRYSDTAG NKLVHETFEA
           DYPMEAAEVP AKARRSLGIG VTNFAYYLAK NGVRYSDTAG NKLVHETFEA
           DYPMEAAEVP AKARRSLGIG VTNFAYYLAK NGVRYSDTAG NKLVHETFEA
           DYPMEAAEVP AKARRSLGIG VTNFAYYLAK NGVRYSDTAD NKLVHETFEA
           DYPMEAAEVP AKARRSLGIG VTNFAYYLAK NGVRYSDTAD NKLVHETFEA
           DYPMEAAEVP AKARRSLGIG VTNFAYYLAK NGVRYSDTAG NKLVHETFEA
           DYPMEAAEVP AKARRSLGIG VTNFAYYLAK NGVRYSDTAG NKLVHETFEA
           DYPMEAAEVP AKARRSLGIG VTNFAYYLAK NGVRYSDTAG NKLVHETFEA
           DYPMEAAEVP AKARRSLGIG VTNFAYYLAK NGVRYSDTAG NKLVHETFEA
           DYPMEAAEVP AKARRSLGIG VTNFAYYLAK NGIRYSDTAG NKLVHETFEA
           DYPMEAAEVP AKARRSLGIG VTNFAYYLAK NGVRYSDTAG NKLVHETFEA
           DYPMEAAEVP AKARRSLGIG VTNFAYYLAK NGVRYSDTAG NKLVHETFEA
           DYPMEAAEVP AKARRSLGIG VTNFAYYLAK NGVRYSDTAG NKLVHETFEA
           DYPMEAAEVP AKARRSLGIG VTNFAYYLAK NGVRYSDTAG NKLVHETFEA
           DYPMEAAEVP AKARRSLGIG VTNFAYYLAK NGVRYSDTAG NKLVHETFEA
           DYPMEAAEVP AKARRSLGIG VTNFAYYLAK NGVRYSDTAG NKLVHETFEA
           DYPMEAAEVP AKARRSLGIG VTNFAYYLAK NGVRYSDTAG NKLVHETFEA
           DYPMEAAEVP AKARRSLGIG VTNFAYYLAK NGVRYSDTAG NKLVHETFEA
           DYPIPAAKRG AMGRRTLGIG VINFAYYLAK HGVRYSDGSA NNLTHKTFEA
           DYPIPAAKRG AMGRRTLGIG VINFAYYLAK HGVRYSDGSA NNLTHKTFEA
           DYPIPAAKRG AMGRRTLGIG VINFAYYLAK HGVRYSDGSA NNLTHKTFEA
           DYPIPAAKRG AMGRRTLGIG VINFAYYLAK HGVRYSDGSA NNLTHKTFEA
           DYPIPAAKRG AMGRRTLGIG VINFAYYLAK HGVRYSDGSA NNLTHKTFEA
           DYPIPAAKRG AMGRRTLGIG VINFAYYLAK HGKRYSDGSA NNLTHQTFEA
           DYPIPAAKRG AMGRRTLGIG VINFAYYLAK HGVRYSDGSA NNLTHKTFEA
           DYPIPAAKRG AMGRRTLGIG VINFAYYLAK HGVRYSDGSA NNLTHKTFEA
           DYPIPAAKRG AMGRRTLGIG VINFAYYLAK HGKRYSDGSA NNLTHKTFEA
           DYPIPAAKRG AMGRRTLGIG VINFAYYLAK HGKRYSDGSA NNLTHKTFEA
           DYPIPAAKRG AMGRRTLGIG VINFAYYLAK HGKRYSDGSA NNLTHKTFEA
           DYPIPAAKRG AMGRRTLGIG VINFAYYLAK HGVRYSDGSA NNLTHKTFEA
           DYPIPAAKRG AMGRRTLGIG VINFAYYLAK HGKRYSDGSA NNLTHKTFEA
           DYPIPAAKRG AMGRRTLGIG VINFAYYLAK HGKRYSDGSA NNLTHKTFEA
           DYPIPAAKRG AMGRRTLGIG VINFAYYLAK HGVRYSDGSA NNLTHKTFEA
           DYPIPAAKRG AMGRRTLGIG VINFAYYLAK HGKRYSDGSA NNLTHKTFEA
           DYPIPAAKRG AMGRRTLGIG VINFAYYLAK HGKRYSDGSA NNLTHKTFEA
           DYPIPAAKRG AMGRRTLGIG VINFAYYLAK HGKRYSDGSA NNLTHKTFEA
           DYPIPAAKRG AMGRRTLGIG VINFAYYLAK HGKRYSDGSA NNLTHKTFEA
           DYPIPAAKRG AMGRRTLGIG VINFAYYLAK HGKRYSDGSA NNLTHKTFEA
           DYPIPAAKRG AMGRRTLGIG VINFAYYLAK HGKRYSDGSA NNLTHKTFEA
           DYPIPAAKRG AMGRRTLGIG VINFAYYLAK HGKRYSDGSA NNLTHKTFEA
           DYPIPAAKRG AMGRRTLGIG VINFAYYLAK HGKRYSDGSA NNLTHKTFEA
           DYPIPAAKRG AMGRRTLGIG VINFAYYLAK HGKRYSDGSA NNLTHKTFEA
           DYPIPAAKRG AMGRRTLGIG VINFAYYLAK HGKRYSDGSA NNLTHKTFEA
           DYPIPAAKRG AMGRRTLGIG VINFAYYLAK HGKRYSDGSA NNLTHKIFEA
           DYPIPAAKRG AMGRRTLGIG VINFAYYLAK HGKRYSDGSA NNLTHKTFEA
           DYPIPAAKRG AMGRRTLGIG VINFAYYLAK HGKRYSDGSA NNLTHKTFEA
           DYPIPAAKRG AMGRRTLGIG VINFAYYLAK HGKRYSDGSA NNLTHKTFEA
           DYPIPAAKRG AMGRRTLGIG VINFAYYLAK HGKRYSDGSA NNLTHKTFEA
           DYPIPAAKRG AMGRRTLGIG VINFAYYLAK HGKRYSDGSA NNLTHKTFEA
           DYPIPAAKRG AMGRRTLGIG VINFAYYLAK HGKRYSDGSA NNLTHKTFEA
           DYPIPAAKRG AMGRRTLGIG VINFAYYLAK HGKRYSDGSA NNLTHKTFEA
           DYPIPAAKRG AMGRRTLGIG VINFAYYLAK HGKRYSDGSA NNLTHKTFEA
           DYPIPAAKRG AMGRRTLGIG VINFAYYLAK HGKRYSDGSA NNLTHKTFEA
           DYPIPAAKRG AMGRRTLGIG VINFAYYLAK HGKRYSDGSA NNPTHKTFEA
           DYPIPAAKRG AMGRRTLGIG VINFAYYLAK HGKRYSDGSA NNLTHKTFEA

           IQYYLLDASC QLAEAKGECD WFEQTKYAIG QLPIDHYRSS LDESGETNFE
           IQYYLLDASC RLAEAKGECD WFEQTKYAIG QLPIDHYRSS LDESGETNFE
           IQYYLLDASC RLAEAKGECD WFEQTKYAIG QLPIDHYRSS LDESGETNFE
           IQYYLLDASC RLAEAKGECD WFEQTKYAIG QLPIDHYRSS LDESGETNFE
           IQYYLLDASC RLAEAKGECD WFEQTKYAIG QLPIDHYRSS LDESGETNFE
           IQYYLLDASC RLAEAKGECD WFEQTKYAIG QLPIDHYRSS LDESGETNFE
           IQYYLLDASC RLAEAKGECD WFEQTKYAIG QLPIDHYRSS LDESGETNFE
           IQYYLLDASC RLAEAKGECD WFEQTKYAIG QLPIDHYRSS LDESGETNFE
           IQYYLLDASC RLAEAKGECD WFEQTKYAIG QLPIDHYRSS LDESGETNFE
           IQYYLLDASC RLAEAKGECD WFEQTKYAIG QLPIDHYRSS LDESGETNFE
           IQYYLLDASC QLAEAKGECD WFEQTKYAIG QLPIDHYRSS LDESGETNFE
           IQYYLLDASC RLAEAKGECD WFEQTKYAIG QLPIDHYRSS LDESGETNFE
           IQYYLLDASC QLAEAKGECD WFEQTKYAIG QLPIDHYRSS LDESGETNFE
           IQYYLLDASC RLAEAKGECD WFEQTKYAIG QLPIDHYRSS LDESGETNFE
           IQYYLLDASC RLAEAKGECD WFEQTKYAIG QLPIDHYRSS LDESGETNFE
           IQYYLLDASC RLAEAKGECD WFEQTKYAIG QLPIDHYRSS LDESGETNFE
           IQYYLLDASC RLAEAKGECD WFEQTKYAIG QLPIDHYRSS LDESGETNFE
           IQYYLLDASC RLAEAKGECD WFEQTKYAIG QLPIDHYRSS LDESGETNFE
           IQYYLLDASC QLAEAKGECD WFEQTKYAIG QLPIDHYRSS LDESGETNFE
           IQYYLLKASN ELAKEQGACP WFNETTYAKG ILPIDTYKKD LD--TIANEP
           IQYYLLKASN ELAKEQGACP WFNETTYAKG ILPIDTYKKD LD--TIANEP
           IQYYLLTASN ELAKEQGACP WFNETTYAKG ILPIDTYKKD LD--TIANEP
           IQYYLLKASN ELAKEQGACP WFNETTYAKG ILPIDTYKKD LD--TIANEP
           IQYYLLKASN ELAKEQGACP WFNETTYAKG ILPIDTYKKD LD--AIANEP
           IQYYLLKASN ELAKEQGACP WFNETTYAKG ILPIDTYKKD LD--AIANEP
           IQYYLLKASN ELAKEQGACP WFNETTYAKG ILPIDTYKKD LD--TIANEP
           IQYYLLKASN ELAKEQGACP WFNETTYAKG ILPIDTYKKD LD--TIANEP
           IQYYLLKASN ELAKEQGACP WFNETTYAKG ILPIDTYKKD LD--AIANEP
           IQYYLLKASN ELAKEQGACP WFNETTYAKG ILPIDTYKKD LD--AIANEP
           IQYYLLKASN ELAKEQGACP WFNETTYAKG ILPIDTYKKD LD--TIANEP
           IQYYLLKASN ELAKEQGACP WFNETTYAKG ILPIDTYKKD LD--TIANEP
           IQYYLLKASN ELAKEQGACP WFNETTYAKG ILPIDTYKKD LD--AIANEP
           IQYYLLKASN ELAKEQGACP WFNETTYAKG ILPIDTYKKD LD--TIANEP
           IQYYLLKASN ELAKEQGACP WFNETTYAKG ILPIDTYKKD LD--TIANEP
           IQYYLLKASN ELAKEQGACP WFNETTYAKG ILPIDTYKKD LD--AIANEP
           IQYYLLKASN ELAKEQGACP WFNETTYAKG ILPIDTYKKD LD--AIANEP
           IQYYLLKASN ELAKEQGACP WFNETTYAKG ILPIDTYKKD LD--TIANEP
           IQYYLLKASN ELAKEQGACP WFNETTYAKG ILPIDTYKKD LD--AIANEP
           IQYYLLKASN ELAKEQGACP WFNETTYAKG ILPIDTYKKD LD--AIANEQ
           IQYYLLKASN ELAKEQGACP WFNETTYAKG ILPIDTYKKD LD--TIANEP
           IQYYLLKASN ELAKEQGACP WFNETTYAKG ILPIDTYKKD LD--TIANEP
           IQYYLLKASN ELAKEQGACP WFNETTYAKG ILPIDTYKKD LD--AIANEP
           IQYYLLKASN ELAKEQGACP WFNETTYAKG ILPIDTYKKD LD--AIANEP
           IQYYLLKASN ELAKEQGACP WFNETTYAKG ILPIDTYKKD LD--AIANEP
           IQYYLLKASN ELAKEQGACP WFNETTYAKG ILPIDTYKKD LD--AIANEP
           IQYYLLKASN ELAKEQGACP WFNETTYAKG ILPIDTYKKD LD--AIANEP
           IQYYLLKASN ELAKEQGACP WFNETTYAKG ILPIDTYKKD LD--AIANEP
           IQYYLLKASN ELAKEQSACP WFNETTYAKG ILPIDTYKKD LD--AIANEP
           IQYYLLKASN ELAKEQGACP WFNETTYAKG ILPIDTYKKD LD--AIANEP
           IQYYLLKASN ELAKEQGACP WFNETTYAKG ILPIDTYKKD LD--TIANEP
           IQYYLLKASN ELAKEQGACP WFNETTYAKG ILPIDTYKKD LD--TIANEP
           IQYYLLKASN ELAKEQGACP WFNETTYAKG ILPIDTYKKD LD--TIANEP
           IQYYLLKASN ELAKEQGACP WFNETTYAKG ILPIDTYKKD LD--AIANEP
           IQYSLLKASN ELAKEQGACP WFNETTYAKG ILPIDTYKKD LD--AIANEP
           IQYYLLKASN ELAKEQGACP WFNETTYAKG ILPIDTYKKD LD--AIANEP
           IQYYLLKASN ELAKEQGACP WFNETTYAKG ILPIDTYKKD LD--AIANEP

           LKMPWEELRE RIAKYGLRNS TLTAQMPCET SSQITNSTNG IEPPRGPVSV
           LKMPWEELRE RIAKYGLRNS TLTAQMPCET SSQITNSTNG IEPPRGPVSV
           LKMPWEELRE RIAKYGLRNS TLTAQMPCET SSQITNSTNG IEPPRGPVSV
           LKMPWEELRE RIAKYGLRNS TLTAQMPCET SSQITNSTNG IEPPRGPVSV
           LKMPWEELRE RIAKYGLRNS TLTAQMPCET SSQITNSTNG IEPPRGPVSV
           LKMPWEELRE RIAKYGLRNS TLTAQMPCET SSQITNSTNG IEPPRGPVSV
           LKMPWEELRE RIAKYGLRNS TLTAQMPCET SSQITNSTNG IEPPRGPVSV
           LKMPWEELRE RIAKYGLRNS TLTAQMPCET SSQITNSTNG IEPPRGPVSV
           LKMPWEELRE RITKYGLRNS TLTAQMPCET SSQITNSTNG IEPPRGPVSV
           LKMPWEELRE RIAKYGLRNS TLTAQMPCET SSQITNSTNG IEPPRGPVSV
           LKMPWEELRE RIAKYGLRNS TLTAQMPCET SSQITNSTNG IEPPRGPVSV
           LKMPWEELRE RIAKYGLRNS TLTAQMPCET SSQITNSTNG IEPPRGPVSV
           LKMPWEELRE RIAKYGLRNS TLTAQMPCET SSQITNSTNG IEPPRGPVSV
           LKMPWEELRE RIAKYGLRNS TLTAQMPCET SSQITNSTNG IEPPRGPVSV
           LKMPWEELRE RIAKYGLRNS TLTAQMPCET SSQITNSTNG IEPPRGPVSV
           LKMPWEELRE RIAKYGLRSS TLTAQMPCET SSQITNSTNG IEPPRGPVSV
           LKMPWEELRE RIAKYGLRNS TLTAQMPCET SSQITNSTNG IEPPRGPVSV
           LKMPWEELRE RIAKYGLRNS TLTAQMPCET SSQITNSTNG IEPPRGPVSV
           LKMPWEELRE RIAKFGLRNS TLTAQMPCET SSQITNSTNG IEPPRGPVSV
           LHYDWEALRE SIKTHGLRNS TLSALMPSET SSQISNATNG IEPPRGYVSI
           LHYDWEALRE SIKTHGLRNS TLSALMPSET SSQISNATNG IEPPRGYVSI
           LHYDWEALRE SIKTHGLRNS TLSALMPSET SSQISNATNG IEPPRGYVSI
           LHYDWEALRE SIKTHGLRNS TLSALMPSET SSQISNATNG IEPPRGYVSI
           LHYDWEALRE SIKTHGLRNS TLSALMPSET SSQISNATNG IEPPRGYVSI
           LHYDWEALRE SIKTHGLRNS TLSALMPSET SSQISNATNG IEPPRGYVSI
           LHYDWEALRE SIKTHGLRNS TLSALMPSET SSQISNATNG IEPPRGYVSI
           LHYDWEALRE SIKTHGLRNS TLSALMPSET SSQISNATNG IEPPRGYVSI
           LHYDWEALRE SIKTHGLRNS TLSALMPSET SSQISNATNG IEPPRGYVSI
           LHYDWEALRE SIKTHGLRNS TLSALMPSET SSQISNATNG IEPPRGYVSI
           LHYDWEALRE SIKTHGLRNS TLSALMPSET SSQISNATNG IEPPRGYVSI
           LHYDWKALRE SIKTHGLRNS TLSALMPSET SSQISNATNG IEPPRGYVSI
           LHYDWEALRE SIKTHGLRNS TLSALMPSET SSQISNATNG IEPPRGYVSI
           LHYDWEALRE SIKTHGLRNS TLSALMPSET SSQISNATNG IEPPRGYVSI
           LHYDWEALRE SIKTHGLRNS TLSALMPSET SSQISNATNG IEPPRGYVSI
           LHYDWEALRE SIKTHGLRNS TLSALMPSET SSQISNATNG IEPPRGYVSI
           LHYDWEALRE SIKTHGLRNS TLSALMPSET SSQISNATNG IEPPRGYVSI
           LHYDWEALRE SIKTHGLRNS TLSALMPSET SSQISNATNG IEPPRGYVSI
           LHYDWEALRE SIKTHGLRNS TLSALMPSET SSQISNATNG IEPPRGYVSI
           LHYDWEALRE SIKTHGLRNS TLSALMPSET SSQISNATNG IEPPRGYVSI
           LHYDWEALRE SIKTHGLRNS TLSALMPSET SSQISNATNG IEPPRGYVSI
           LHYDWEALRE SIKTHGLRNS TLSALMPSET SSQISNATNG IEPPRGYVSI
           LHYDWEALRE SIKTHGLRNS TLSALMPSET SSQISNATNG IEPPRGYVSI
           LHYDWEALRE SIKTHGLRNS TLSALMPSET SSQISNATNG IEPPRGYVSI
           LHYDWEALRE SIKTHGLRNS TLSALMPSET SSQISNATNG IEPPRGYVSI
           LHYDWEALRE SIKTHGLRNS TLSALMPSET SSQISNATNG IEPPRGYVSI
           LHYDWEALRE SIKTHGLRNS TLSALMPSET SSQISNATNG IEPPRGYVSI
           LHYDWEALRE SIKTHGLRNS TLSALMPSET SSQISNATNG IEPPRGYVSI
           LHYDWEALRE SIKTHGLRNS TLSALMPSET SSQISNATNG IEPPRGYVSI
           LHYDWEALRE SIKTHGLRNS TLSALMPSET SSQISNATNG IEPPRGYVSI
           LHYDWEALRE SIKTHGLRNS TLSALMPSET SSQISNATNG IEPPRGYVSI
           LHYDWEALRE SIKTHGLRNS TLSALMPSET SSQISNATNG IEPPRGYVSI
           LHYDWEALRE SIKTHGLRNS TLSALMPSET SSQISNATNG IEPPRGYVSI
           LHYDWEALRE SIKTHGLRNS TLSALMPSET SSQISNATNG IEPPRGYVSI
           LHYDWEALRE SIKTHGLRNS TLSALMPSET SSQISNATNG IEPPRGYVSI
           LHYDWEALRE SIKTHGLRNS TLSALMPSET SSQISNATNG IEPPRGYVSI
           LHYDWEALRE SIKTHGLRNS TLSALMPSET SSQISNATNG IEPPRGYVSI

           KSSKDGIVKM VVPEIEKLKE QYEYLWDMPD NRGYLTKVAI IQKFFDQAIS
           KSSKDGIVKM VVPEFEKLKE QYEYLWDMPD NRGYLTKVAI IQKFFDQAIS
           KSSKDGIVKM VVPEFEKLKE QYEYLWDMPD NRGYLTKVAI IQKFFDQAIS
           KSSKDGIVKM VVPEFEKLKE QYEYLWDMPD NRGYLTKVAI IQKFFDQAIS
           KSSKDGIVKM VVPEFEKLKE QYEYLWDMPD NRGYLTKVAI IQKFFDQAIS
           KSSKDGIVKM VVPEFEKLKE QYEYLWDMPD NRGYLTKVAI IQKFFDQAIS
           KSSKDGIVKM VVPEFEKLKE QYEYLWDMPD NCGYLTKVAI IQKFFDQAIS
           KSSKDGIVKM VVPEFEKLKE QYEYLWDMPD NRGYLTKVAI IQKFFDQAIS
           KSSKDGIVKM VVPEFEKLKE QYEYLWDMPD NRGYLTKVAI IQKFFDQAIS
           KSSKDGIVKM VVPEFEKLKE QYEYLWDMPD NRGYLTKVAI IQKFFDQAIS
           KSSKDGIVKM VVPEIEKLKE QYEYLWDMPD NRGYLTKVAI IQKFFDQAIS
           KSSKDGIVKM VVPEFEKLKE QYEYLWDMPD NRGYLTKVAI IQKFFDQAIS
           KSSKDGIVKM VVPEFEKLKE QYEYLWDMPD NRGYLTKVAI IQKFFDQAIS
           KSSKDGIVKM VVPEFEKLKE QYEYLWDMPD NRGYLTKVAI IQKFFDQAIS
           KSSKDGIVKM VVPEFEKLKE QYEYLWDMPD NRGYLTKVAI IQKFFDQAIS
           KSSKDGIVKM VVPEFEKLKE QYEYLWDMPD NRGYLTKVAI IQKFFDQAIS
           KSSKDGIVKM VVPEFEKLKE QYEYLWDMPD NRGYLTKVAI IQKFFDQAIS
           KSSKDGIVKM VVPEFEKLKE QYEYLWDMPD NRGYLTKVAI IQKFFDQAIS
           KSSKDGIVKM VVPEFEKLKE QYEYLWDMPD NRGYLTKVAI IQKFFDQAIS
           KASKDGILRQ VVPDYEHLHD AYELLWEMPG NDGYLQLVSI MQKFIDQSIS
           KASKDGILRQ VVPDYEHLHD AYELLWEMPG NDGYLQLVGI MQKFIDQSIS
           KASKDGILRQ VVPDYEHLHD AYELLWEMPG NDGYLQLVGI MQKFIDQSIS
           KASKDGILRQ VVPDYEHLYD AYELLWEMPG NDGYLQLVGI MQKFIDQSIS
           KASKDGILRQ VVPDYEHLHD AYELLWEMPG NDGYLQLVGI MQKFIDQSIS
           KASKDGILRQ VVPDYEHLHD AYELLWEMPG NDGYLQLVGI MQKFIDQSIS
           KASKDGILRQ VVPDYEHLHD AYELLWEMPG NDGYLQLVGI MQKFIDQSIS
           KASKDGILRQ VVPDYEHLHD AYELLWEMPG NDGYLQLVGI MQKFIDQSIS
           KASKDGILRQ VVPDYEHLHD AYELLWEMPG NDGYLQLVGI MQKFIDQSIS
           KASKDGILRQ VVPDYEHLHD AYELLWEMPG NDGYLQLVGI MQKFIDQSIS
           KASKDGILRQ VVPDYEHLHD AYELLWEMPG NDGYLQLVGI MQKFIDQSIS
           KASKDGILRQ VVPDYEHLHD AYELLWEMPG NDGYLQLVGI MQKFIDQSIS
           KASKDGILRQ VVPDYEHLHD AYELLWEMPG NDGYLQLVGI MQKFIDQSIS
           KASKDGILRQ VVPDYEHLHD AYELLWEMPG NDGYLQLVGI MQKFIDQSIS
           KASKDGILRQ VVPDYEHLHD AYELLWEMPG NDGYLQLVGI MQKFIDQSIS
           KASKDGILRQ VVPDYEHLHD AYELLWEMPG NDGYLQLVGI MQKFIDQSIS
           KASKDGILRQ VVPDYEHLHD AYELLWEMPG NDGYLQLVGI MQKFIDQSIS
           KASKDGILRQ VVPDYEHLHD AYELLWEMPG NDGYLQLVGI MQKFIDQSIS
           KASKDGILRQ VVPDYEHLHD AYELLWEMPG NDGYLQLVGI MQKFIDQSIS
           KASKDGILRQ VVPDYEHLHD AYELLWEMPG NDGYLQLVGI MQKFIDQSIS
           KASKDGILRQ VVPDYEHLHD AYELLWEMPG NDGYLQLVGI MQKFIDQSIS
           KASKDGILRQ VVPDYEHLHD AYELLWEMPG NDGYLQLVGI MQKFIDQSIS
           KASKDGILRQ VVPDYEHLHD AYELLWEMPG NDGYLQLVGI MQKFIDQSIS
           KASKDGILRQ VVPDYEHLHD AYELLWEMPG NDGYLQLVGI MQKFIDQSIS
           KASKDGILRQ VVPDYEHLHD AYELLWEMPG NDGYLQLVGI MQKFIDQSIS
           KASKDGILRQ VVPDYEHLHD AYELLWEMPG NDGYLQLVGI MQKFIDQSIS
           KASKDGILRQ VVPDYEHLHD AYELLWEMPG NDGYLQLVGI MQKFIDQSIS
           KASKDGILRQ VVPDYEHLHD AYELLWEMPG NDGYLQLVGI MQKFIDQSIS
           KASKDGILRQ VVPDYEHLHD AYELLWEMPG NDGYLQLVGI MQKFIDQSIS
           KASKDGILRQ VVPDYEHLHD AYELLWEMPG NDGYLQLVGI MQKFIDQSIS
           KASKDGILRQ VVPDYEHLHD AYELLWEMPG NDGYLQLVGI MQKFIDQSIS
           KASKDGILRQ VVPDYEHLHD AYELLWEMPG NDGYLQLVGI MQKFIDQSIS
           KASKDGILRQ VVPDYEHLHD AYELLWEMPG NDGYLQLVGI MQKFIDQSIS
           KASKDGILRQ VVPDYEHLHD AYELLWEMPG NDGYLQLVGI MQKFIDQSIS
           KASKDGILRQ VVPDYEHLHD AYELLWEMPG NDGYLQLVGI MQKFIDQSIS
           KASKDGILRQ VVPDYEHLHD AYELLWEMPG NDGYLQLVGI MQKFIDQSIS
           KASKDGILRQ VVPDYEHLHD AYELLWEMPG NDGYLQLVGI MQKFIDQSIS

           ANTNYDPSRF EGDKVPMMTL LSDLLLAYKM GVKTLYYHNT RDGAGKRDDD
           ANTNYDPSRF EGDKVPMMTL LSDLLLAYKM GVKTLYYHNT RDGAGKRDDD
           ANTNYDPSRF EGDKVPMMTL LSDVLLAYKM GVKTLYYHNT RDGAGKRDDD
           ANTNYDPSRF EGDKVPMMTL LSDLLLAYKM GVKTLYYHNT RDGAGKRDDD
           ANTNYDPSRF EGDKVPMMTL LSDLLLAYKM GVKTLYYHNT RDGAGKRDDD
           ANTNYDPSRF EGDKVPMMTL LSDLLLAYKM GVKTLYYHNT RDGAGKRDDD
           ANTNYDPSRF EGDKVPMMTL LSDLLLAYKM GVKTLYYHNT RDGAGKRDDD
           ANTNYDPSRF EGDKVPMMTL LSDLLLAYKM GVKTLYYHNT RDGAGKRDDD
           ANTNYDPSRF EGDKVPMMTL LSDLLLAYKM GVKTLYYHNT RDGAGKRDDD
           ANTNYDPSRF EGDKVPMMTL LSDLLLAYKM GVKTLYYHNT RDGAGKRDDD
           ANTNYDPSRF EGDKVPMMTL LSDLLLAYKM GVKTLYYHNT RDGAGKRDDD
           ANTNYDPSRF EGDKVPMMTL LSDVLLAYKM GVKTLYYHNT RDGAGKRDDD
           ANTNYDPSRF EGDKVPMMTL LSDLLLAYKM GVKTLYYHNT RDGAGKRDDD
           ANTNYDPSRF EGDKVPMMTL LSDLLLAYKM GVKTLYYHNT RDGAGKRDDD
           ANTNYDPSRF EGDKVPMMTL LSDLLLAYKM GVKTLYYHNT RDGAGKRDDD
           ANTNYDPSRF EGDKVPMMTL LSDLLLAYKM GVKTLYYHNT RDGAGKRDDD
           ANTNYDPSRF EGDKVPMMTL LSDLLLAYKM GVKTLYYHNT RDGAGKRDDD
           ANTNYDPSRF EGDKVPMMTL LSDLLLAYKM GVKTLYYHNT RDGAGKRDDD
           ANTNYDPSRF EGDKVPMMTL LSDLLLAYKM GVKTLYYHNT RDGAGKRDDD
           ANTNYDPSRF PSGKVPMQQL LKDLLTAYKF GVKTLYYQNT RDGAEDAQDD
           ANTNYDPSRF PSGKVPMQQL LKDLLTAYKF GVKTLYYQNT RDGAEDAQDD
           ANTNYDPSRF PSGKVPMQQL LKDLLTAYKF GVKTLYYQNT RDGAEDAQDD
           ANTNYDPSRF PSGKVPMQQL LKDLLTAYKF GVKTLYYQNT RDGAEDAQDD
           ANTNYDPSRF PSGKVPMQQL LKDLLTAYKF GVKTLYYQNT RDGAEDAQDD
           ANTNYDPSRF PSGKVPMQQL LKDLLTAYKF GVKTLYYQNT RDGAEDAQDD
           ANTNYDPSRF PSGKVPMQQL LKDLLTAYKF GVKTLYYQNT RDGAEDAQDD
           ANTNYDPSRF PSGKVPMQQL LKDLLTAYKF GVKTLYYQNT RDGAEDAQDD
           ANTNYDPSRF PSGKVPMQQL LKDLLTAYKF GVKTLYYQNT RDGAEDAQDD
           ANTNYDPSRF PSGKVPMQQL LKDLLTAYKF GVKTLYYQNT RDGAEDAQDD
           ANTNYDPSRF PSGKVPMQQL LKDLLTAYKF GVKTLYYQNT RDGAEDAQDD
           ANTNYDPSRF PSGKVPMQQL LKDLLTAYKF GVKTLYYQNT RDGAEDAQDD
           ANTNYDPSRF PSGKVPMQQL LKDLLTAYKF GVKTLYYQNT RDGAEDAQDD
           ANTNYDPSRF PSGKVPMQQL LKDLLTAYKF GVKTLYYQNT RDGAEDAQDD
           ANTNYDPSRF PSGKVPMQQL LKDLLTAYKF GVKTLYYQNT RDGAEDAQDD
           ANTNYDPSRF PSGKVPMQQL LKDLLTAYKF GVKTLYYQNT RDGAEDAQDD
           ANTNYDPSRF PSGKVPMQQL LKDLLTAYKF GVKTLYYQNT RDGAEDAQDD
           ANTNYDPSRF PSGKVPMQQL LKDLLTAYKF GVKTLYYQNT RDGAEDAQDD
           ANTNYDPSRF PSGKVPMQQL LKDLLTAYKF GVKTLYYQNT RDGAEDAQDD
           ANTNYDPSRF PSGKVPMQQL LKDLLTAYKF GVKTLYYQNT RDGAEDAQDD
           ANTNYDPSRF PSGKVPMQQL LKDLLTAYKF GVKTLYYQNT RDGAEDAQDD
           ANTNYDPSRF PSGKVPMQQL LKDLLTAYKF GVKTLYYQNT RDGAEDAQDD
           ANTNYDPSRF PSGKVPMQQL LKDLLTAYKF GVKTLYYQNT RDGAEDAQDD
           ANTNYDPSRF PSGKVPMQQL LKDLLTAYKF GVKTLYYQNT RDGAEDAQDD
           ANTNYDPSRF PSGKVPMQQL LKDLLTAYKF GVKTLYYQNT RDGAEDAQDD
           ANTNYDPSRF PSGKVPMQQL LKDLLTAYKF GVKTLYYQNT RDGAEDAQDD
           ANTNYDPSRF PSGKVPMQQL LKDLLTAYKF GVKTLYYQNT RDGAEDAQDD
           ANTNYDPSRF PSGKVPMQQL LKDLLTAYKF GVKTLYYQNT RDGAEDAQDD
           ANTNYDPSRF PSGKVPMQQL LKDLLTAYKF GVKTLYYQNT RDGAEDAQDD
           ANTNYDPSHF PSGKVPMQQL LKDLLTAYKF GVKTLYYQNT RDGAEDAQDD
           ANTNYDPSRF PSGKVPMQQL LKDLLTAYKF GVKTLYYQNT RDGAEDAQDD
           ANTNYDPSRF PSGKVPMQQL LKDLLTAYKF GVKTLYYQNT RDGAEDAQDD
           ANTNYDPSRF PSGKVPMQQL LKDLLTAYKF GVKTLYYQNT RDGAEDAQDD
           ANTNYDPSRF PSGKVPMQQL LKDLLTAYKF GVKTLYYQNT RDGAEDAQDD
           ANTNYDPSRF PSGKVPMQQL LKDLLTAYKF GVKTLYYQNT RDGAEDAQDD
           ANTNYDPSRF PSGKVPMQQL LKDLLTAYKF GVKTLYYQNT RDGAEDAQDD
           ANTNYDPSRF PSGKVPMQQL LKELLTAYKF GVKTLYYQNT RDGAEDAQDD

           EPQNPLTQAV AVEPEDECD- GACKI
           EPQNPLTQAV AVEPEDECD- GACKI
           EPQNPLTQAV AVEPEDECD- GACKI
           EAQNPLTQAV AVEPEDECD- GACKI
           EPQNPLTQAV AVEPEDECD- GACKI
           EPQNPLTQAV AVEPEDECD- GACKI
           EPQNPLAQAV AVEPEDECD- GACKI
           EPQNPLAQAV AVEPEDECD- GACKI
           EPQNPLTQAV AVEPEDECD- GACKI
           EPQNPLTQAV AVEPEDECD- GACKI
           EPQNPLTQAV AVEPEDECD- GACKI
           EPQNPLTQAV AVEPEDECD- GACKI
           EPQNPLTQAV AVEPEDECD- GACKI
           EPQNPLAQAV AVEPEDECD- GACKI
           EPQNPLAQAV AVEPEDECD- GACKI
           EPQNPLTQAV AVEPEDECD- GACKI
           EPQNPLTQAV AVEPEDECD- GACKI
           EPQNPLTQAV AVEPEDECD- GACKI
           EPQNPLTQAV AVEPEDECD- GACKI
           --------LV PSIQDDGCES GACKI
           --------LV PSIQDDGCES GACKI
           --------LV PSIQDDGCES GACKI
           --------LV PSIQDDGCES GACKI
           --------LV PSIQDDGCES GACKI
           --------LV PSIQDDGCES GACKI
           --------LV PSIQDDGCES GACKI
           --------LV PSIQDDGCES GACKI
           --------LV PSIQDDGCES GACKI
           --------LV PSIQDDGCES GACKI
           --------LV PSIQDDDCES GACKI
           --------LV PSIQDDGCES GACKI
           --------LV PSIQDDGCES GACKI
           --------LV PSIQDDGCES GACKI
           --------LV PSIQDDGCES GACKI
           --------LV PSIQDDGCES GACKI
           --------LV PSIQDDGCES GACKI
           --------LV PSIQDDGCES GACKI
           --------LV PSIQDDGCES GACKI
           --------LV PSIQDDGCES GACKI
           --------LV PSIQDDGCES GACKI
           --------LV PSIQDDGCES GACKI
           --------LV PSIQDDGCES GACKI
           --------LV PSIQDDGCES GACKI
           --------LV PSIQDDGCES GACKI
           --------LV PSIQDDGCES GACKI
           --------LV PSIQDDGCES GACKI
           --------LV PSIQDDGCES GACKI
           --------LV PSIQDDGCES GACKI
           --------LV PSIQDDGCES GACKI
           --------LV PSIQDDGCES GACKI
           --------LV PSIQDDGCES GACKI
           --------LV PSIQDDGCES GACKI
           --------LV PSIQDDGCES GACKI
           --------LV PSIQDDGCES GACKI
           --------LV PSIQDDGCES GACKI
           --------LV PSIQDDGCES GACKI
