# Supplementary material for: Essential gene acquisition destabilizes plasmid inheritance
Source: PLoS Genet. 2021 Jul 12;17(7):e1009656. doi: 10.1371/journal.pgen.1009656 (PMC8297927; doi:10.1371/journal.pgen.1009656)
Supplement: S1 Data — (GZ) [file pgen.1009656.s029.tar.gz › Phylogenetic data/1728/1728.phy.treefile]

(28149285:0.0000023696,(((((32514637:0.0000022805,37388175:0.0000022808):0.000002,(((((33167060:0.0013099006,35831335:0.0000023522):0.005265,(((36101864:0.0000020026,37658618:0.0013094299):0.000002,((((((37045221:0.0013386126,36721931:0.0013410861):0.000002,(37319507:0.0013406174,36259550:0.0013400903):0.000002):0.000002,37641108:0.0000022600):0.000002,(((((((((9163809:0.0053875606,(((18616516:0.0000022600,15103800:0.0013484975):0.000002,17274046:0.0026971460):0.001347,16923726:0.0000020638):0.006743):0.000002,(34067387:0.0013424042,36006750:0.0013416444):0.000002):0.000002,(36593975:0.0013417715,(1578645:0.0026844738,34882877:0.0026869746):0.000003):0.000002):0.000002,(33861050:0.0013417462,37431871:0.0013408146):0.000003):0.000002,(37656169:0.0000022600,(36925965:0.0013408130,36917530:0.0013415107):0.000002):0.000002):0.000002,((37167805:0.0000022600,(36044995:0.0000020030,36125467:0.0013386227):0.001343):0.000002,36850678:0.0013407593):0.001341):0.000002,26696147:0.0013426911):0.001344,(((((36301321:0.0013419159,34370604:0.0013409853):0.000002,(37627811:0.0000022600,(36706350:0.0013442556,36668087:0.0013429980):0.000002):0.000002):0.001341,30128145:0.0013410374):0.000002,37284605:0.0000022600):0.000003,34324861:0.0013398289):0.000002):0.001345,(37039443:0.0026787128,37649513:0.0013394282):0.000002):0.000002):0.000002,35824158:0.0013395882):0.001341,35982523:0.0000023420):0.727101):0.002624,36954933:0.0013131421):0.001315):0.000002,35182885:0.0026297600):0.000002,35294395:0.0000022600):0.000002,(34405569:0.0000022856,34458553:0.0000022856):0.001313):0.001312):0.001313,33819100:0.0013112562):0.000002,37128089:0.0000020199):0.000002,(35108657:0.0013137159,((35134970:0.0000000000,36285138:0.0000000000):0.000002,36275925:0.0000022600):0.000002):0.001314):0.005266,35812652:0.0000023671);
