# Supplementary material for: Essential gene acquisition destabilizes plasmid inheritance
Source: PLoS Genet. 2021 Jul 12;17(7):e1009656. doi: 10.1371/journal.pgen.1009656 (PMC8297927; doi:10.1371/journal.pgen.1009656)
Supplement: S1 Data — (GZ) [file pgen.1009656.s029.tar.gz › Phylogenetic data/1728/1728.protein_info.txt]

28149285	WP_014962285.1	Escherichia coli O104:H4 str. 2009EL-2050	ribonucleoside-diphosphate reductase subunit alpha	Plasmid
32514637	WP_000623683.1	Escherichia coli	ribonucleoside-diphosphate reductase subunit alpha	Plasmid
33167060	WP_065304491.1	Escherichia coli	ribonucleoside-diphosphate reductase subunit alpha	Plasmid
33819100	WP_063277822.1	Escherichia coli	ribonucleoside-diphosphate reductase subunit alpha	Plasmid
34405569	WP_073503560.1	Escherichia coli	ribonucleoside-diphosphate reductase subunit alpha	Plasmid
34458553	WP_073503560.1	Escherichia coli	ribonucleoside-diphosphate reductase subunit alpha	Plasmid
35108657	WP_078207514.1	Escherichia coli	ribonucleoside-diphosphate reductase subunit alpha	Plasmid
35134970	WP_000623685.1	Escherichia coli	ribonucleoside-diphosphate reductase subunit alpha	Plasmid
35182885	WP_078207890.1	Escherichia coli	ribonucleoside-diphosphate reductase subunit alpha	Plasmid
35294395	WP_016607527.1	Escherichia coli	ribonucleoside-diphosphate reductase subunit alpha	Plasmid
35812652	WP_014962285.1	Escherichia coli O104:H4	ribonucleoside-diphosphate reductase subunit alpha	Plasmid
35831335	WP_032328877.1	Escherichia coli	ribonucleoside-diphosphate reductase subunit alpha	Plasmid
36101864	WP_048959240.1	Escherichia coli	ribonucleoside-diphosphate reductase subunit alpha	Plasmid
36275925	WP_000623685.1	Escherichia coli O169:H41	ribonucleoside-diphosphate reductase subunit alpha	Plasmid
36285138	WP_000623685.1	Escherichia coli	ribonucleoside-diphosphate reductase subunit alpha	Plasmid
36954933	WP_106889127.1	Escherichia coli	ribonucleoside-diphosphate reductase subunit alpha	Plasmid
37128089	WP_024219431.1	Escherichia coli	ribonucleoside-diphosphate reductase subunit alpha	Plasmid
37388175	WP_000623683.1	Escherichia coli	ribonucleoside-diphosphate reductase subunit alpha	Plasmid
37658618	WP_094122498.1	Escherichia coli	ribonucleoside-diphosphate reductase subunit alpha	Plasmid
37045221	WP_044163413.1	Escherichia coli	ribonucleoside-diphosphate reductase subunit alpha	Chromosome
37641108	WP_001075177.1	Escherichia coli	ribonucleoside-diphosphate reductase subunit alpha	Chromosome
37319507	WP_109138230.1	Escherichia coli	ribonucleoside-diphosphate reductase subunit alpha	Chromosome
36259550	WP_001594287.1	Escherichia coli O27:H7	ribonucleoside-diphosphate reductase subunit alpha	Chromosome
35982523	WP_001075176.1	Escherichia coli	ribonucleoside-diphosphate reductase subunit alpha	Chromosome
9163809	WP_038355054.1	Escherichia marmotae	ribonucleoside-diphosphate reductase subunit alpha	Chromosome
37039443	WP_062882603.1	Escherichia coli	ribonucleoside-diphosphate reductase subunit alpha	Chromosome
36721931	WP_104457569.1	Escherichia coli	ribonucleoside-diphosphate reductase subunit alpha	Chromosome
36593975	WP_032281244.1	Escherichia coli	ribonucleoside-diphosphate reductase subunit alpha	Chromosome
34067387	WP_073461852.1	Escherichia coli	ribonucleoside-diphosphate reductase subunit alpha	Chromosome
36301321	WP_047607845.1	Escherichia coli O6:H16	ribonucleoside-diphosphate reductase subunit alpha	Chromosome
35824158	WP_088765831.1	Escherichia coli	ribonucleoside-diphosphate reductase subunit alpha	Chromosome
18616516	WP_001075187.1	Escherichia albertii	ribonucleoside-diphosphate reductase subunit alpha	Chromosome
17274046	WP_059250435.1	Escherichia albertii	ribonucleoside-diphosphate reductase subunit alpha	Chromosome
37649513	WP_069357581.1	Escherichia coli	ribonucleoside-diphosphate reductase subunit alpha	Chromosome
33861050	WP_001075155.1	Escherichia coli	ribonucleoside-diphosphate reductase subunit alpha	Chromosome
37656169	WP_001075170.1	Escherichia coli	ribonucleoside-diphosphate reductase subunit alpha	Chromosome
37284605	WP_001075172.1	Escherichia coli	ribonucleoside-diphosphate reductase subunit alpha	Chromosome
36006750	WP_001075151.1	Escherichia coli	ribonucleoside-diphosphate reductase subunit alpha	Chromosome
1578645	WP_001075158.1	Escherichia fergusonii ATCC 35469	ribonucleoside-diphosphate reductase subunit alpha	Chromosome
37627811	WP_001075164.1	Escherichia coli P12b	ribonucleoside-diphosphate reductase 1 subunit alpha	Chromosome
34370604	WP_073544166.1	Escherichia coli	ribonucleoside-diphosphate reductase subunit alpha	Chromosome
16923726	WP_059255761.1	Escherichia albertii	ribonucleoside-diphosphate reductase subunit alpha	Chromosome
36706350	WP_001075163.1	Escherichia coli	ribonucleoside-diphosphate reductase 1 subunit alpha	Chromosome
37167805	WP_001539150.1	Escherichia coli	ribonucleoside-diphosphate reductase subunit alpha	Chromosome
15103800	WP_059275184.1	Escherichia albertii	ribonucleoside-diphosphate reductase subunit alpha	Chromosome
36044995	WP_022645903.1	Escherichia coli	ribonucleoside-diphosphate reductase subunit alpha	Chromosome
37431871	WP_001075184.1	Escherichia coli O127:H6	ribonucleoside-diphosphate reductase subunit alpha	Chromosome
36925965	WP_106894484.1	Escherichia coli	ribonucleoside-diphosphate reductase subunit alpha	Chromosome
36917530	WP_047149127.1	Escherichia coli	ribonucleoside-diphosphate reductase subunit alpha	Chromosome
36668087	WP_045174179.1	Escherichia coli	ribonucleoside-diphosphate reductase subunit alpha	Chromosome
30128145	WP_044502290.1	Escherichia coli	ribonucleoside-diphosphate reductase subunit alpha	Chromosome
34324861	WP_073533878.1	Escherichia coli	ribonucleoside-diphosphate reductase subunit alpha	Chromosome
36850678	WP_077516356.1	Escherichia coli	ribonucleoside-diphosphate reductase subunit alpha	Chromosome
34882877	WP_074014721.1	Escherichia coli	ribonucleoside-diphosphate reductase subunit alpha	Chromosome
26696147	WP_001075174.1	Escherichia coli UM146	ribonucleoside-diphosphate reductase subunit alpha	Chromosome
36125467	WP_098944950.1	Escherichia coli	ribonucleoside-diphosphate reductase subunit alpha	Chromosome
