# Supplementary material for: Essential gene acquisition destabilizes plasmid inheritance
Source: PLoS Genet. 2021 Jul 12;17(7):e1009656. doi: 10.1371/journal.pgen.1009656 (PMC8297927; doi:10.1371/journal.pgen.1009656)
Supplement: S1 Data — (GZ) [file pgen.1009656.s029.tar.gz › Phylogenetic data/41371/41371.phy.treefile]

(32387227:0.0000000000,((32396200:0.0000021219,((((((((((((((((((34767791:0.0000021219,36874708:0.0000021219):0.000002,(((37631984:0.0000021219,((36965704:0.0024181266,37201301:0.0024360237):0.000002,35424230:0.0024380274):0.000002):0.000002,37388565:0.0024168530):0.002425,(37125292:0.0049160870,37377285:0.0024445143):0.004882):0.000002):0.000002,36866366:0.0024119514):0.002409,36746989:0.0024273707):0.000002,37080092:0.0000021219):0.000002,36198378:0.0024093050):0.000002,29854378:0.0048621814):0.004878,(((37004295:0.0000029094,((33217054:0.0048855310,1580397:0.0073345221):0.000002,37654282:0.0024252608):0.002570):0.000002,(37011284:0.0000021007,36972825:0.0024255564):0.007316):0.001608,(((35883459:0.0000021219,33920243:0.0023963530):0.000003,35923317:0.0025373845):0.000002,32824291:0.0023959296):0.006998):0.001154):0.000002,((37357289:0.0000021219,(((37170545:0.0024453500,36733586:0.0074766152):0.000002,37360033:0.0024863396):0.000002,36392641:0.0000020834):0.002426):0.000002,(37164873:0.0049042997,33051376:0.0024333526):0.000002):0.000002):0.000002,26226572:0.0048552551):0.002439,(((37635182:0.0000021219,(37644619:0.0073662177,((15101876:0.0037823823,((17276142:0.0000021219,1845106:0.0024039786):0.000002,18614574:0.0048140882):0.006219):0.015099,9165710:0.0140023379):0.003667):0.000002):0.000002,(36741164:0.0024445725,37025392:0.0123402939):0.000003):0.000002,37243663:0.0024244626):0.002572):0.000002,((30131214:0.0000021219,((36592068:0.0024266540,35741793:0.0024298568):0.000002,(37452390:0.0000021350,(36449381:0.0048621520,(36008799:0.0049038575,27109213:0.0072803706):0.002427):0.000002):0.002427):0.000002):0.000002,37111121:0.0024485192):0.002433):0.002437,35021114:0.0048576555):0.000002,(34069567:0.0024224598,((37429704:0.0025326855,36731597:0.0024041836):0.000002,37227923:0.0096842721):0.002418):0.000002):0.000002,(24247804:0.0024349416,37334324:0.0000021730):0.002436):0.002422,37179509:0.0000020691):0.002434,36163045:0.0024371128):0.000002,(37284059:0.0024384172,36500031:0.0024264732):0.000003):0.000002):0.000002,((36299408:0.0024272862,34489056:0.0048957350):0.000002,(36484821:0.0024277457,37285242:0.0024287580):0.000002):0.000002):0.000002,37652180:0.0000000000);
