# Supplementary material for: Essential gene acquisition destabilizes plasmid inheritance
Source: PLoS Genet. 2021 Jul 12;17(7):e1009656. doi: 10.1371/journal.pgen.1009656 (PMC8297927; doi:10.1371/journal.pgen.1009656)
Supplement: S1 Data — (GZ) [file pgen.1009656.s029.tar.gz › Phylogenetic data/41371/41371.phy]

 68 417
32387227   MLEQMGIAAK QASYKLAQLS SREKNRVLEK IADELEAQSE IILNANAQDV
32396200   MLEQMGIAAK QASYKLAQLS SREKNRVLEK IADELEAQSE IILNANAQDV
34767791   MLEQMGIAAK QASYKLAQLS SREKNRVLEK IADELEAQSE IILNANAQDV
37652180   MLEQMGIAAK QASYKLAQLS SREKNRVLEK IADELEAQSE IILNANAQDV
36299408   MLEQMGIAAK QASYKLAQLS SREKNRVLEK IADELEAQSE IILNANAQDV
36163045   MLEQMGIAAK QASYKLAQLS SREKNRVLEK IADELEAQSE IILNANAQDV
37179509   MLEQMGIAAK QASYKLAQLS SREKNRVLEK IADELEAQSE IILNANAQDV
36484821   MLEQMGIAAK QASYKLAQLS SREKNRVLEK IADELEAQSE IILNANAQDV
37284059   MLEQMGIAAK QASYKLAQLS SREKNRVLEK IADELEAQSE IILNANAQDV
37285242   MLEQMGIAAK QASYKLAQLS SREKNRVLEK IADELEAQSE IILNANAQDV
36500031   MLEQMGIAAK QASYKLAQLS SREKNRVLEK IADELEAQSE IILNANAQDV
34489056   MLKQMGIAAK QASYKLAQLS SREKNRVLEK IADELEAQSE IILNANAQDV
37357289   MLEQMGIAAK QASYKLAQLS SREKNRVLEK IADELEAQSE IILNANAQDV
30131214   MLEQMGIAAK QASYKLAQLS SREKNRVLEK IADELEAQSE IILNANAQDV
37170545   MLEQMGIAAK QASYKLAQLS SREKNRVLEK IADELEAQSE IILNANAQDV
37635182   MLEQMGIAAK QASYKLAQLS SREKNRVLEK IADELEAQSE SILNANAQDV
37631984   MLEQMGIAAK QASYKLAQLS SREKNRVLEK IADELEAQSE IILNANAQDV
24247804   MLEQMGIAAK QASYKLAQLS SREKNRVLEK IADELEAQSE IILNANAQDV
36392641   MLEQMGIAAK QASYKLAQLS SREKNRVLEK IADELEAQSE IILNANAQDV
37004295   MLEQMGIAAK QASYKLAQLS SREKNRVLEK IADELEAQSE IILNANAQDV
34069567   MLEQMGIAAK QASYKLAQLS SREKNRVLEK IADELEAQSE IILNANAQDV
36592068   MLEQMGIAAK QASYKLAQLS SREKNRVLEK IADELEAQSE IILNANAQDV
37452390   MLEQMGIAAK QASYKLAQLS SREKNRVLEK IADELEAQSE IILNANAQDV
37164873   MLEQMGIAAK QASYKLAQLS SREKNRVLEK IADELEAQSE IILNANAKDV
35741793   MLEQMGIAAK QASYKLAQLS CREKNRVLEK IADELEAQSE IILNANAQDV
26226572   MLEQMGIAAK QASYKLAQLS SREKNRVLEK IADELEAQSE IILNANAQDV
37388565   MLEQMGIAAK QASYKLAQLS SREKNRVLEK IADELEAQSE IILNANAQDV
37125292   MLEQMGIAAK QASYKLAQLS SREKNRVLEK IADELEAQSE IILNANAQDV
37111121   MLEQMGIAAK QASYKLAQLS SREKNRVLEK IADELEAQSE IILNANALDV
33051376   MLEQMGIAAK QASYKLAQLS SREKNRVLEK IADELEAQSE IILNANAQDV
36874708   MLEQMGIAAK QASYKLAQLS SREKNRVLEK IADELEAQSE IILNANAQDV
35021114   MLEQMGIAAK QASYKLAQLS SREKNRVLEK IADELEAQSE IILNANAQDV
36965704   MLEQMGIAAK QASYKLAQLS SREKNRVLEK IADELEAQSE IILNANAQDV
37334324   MLEQMGIAAK QASYKLAQLS SREKNRVLEK IADELEAQSE IILNANAQDV
35424230   MLEQMGIAAK QASYKLAQLS SREKNRVLEK IADELEAQSE IILNANAQDV
36741164   MLEQMGIAAK QASYKLAQLS SREKNRVLEK IADELEAQSE SILNANAQDV
36866366   MLEQMGIAAK QASYKLAQLS SREKNRVLEK IADELEAQSE IILNANAQDV
37201301   MLEQMGIAAK QASYKLAQLS SREKNRVLEK IADELEAQSE IILNANAQDV
37080092   MLEQMGIAAK QASYKLAQLS SREKNRVLEK IADELEAQSE IILNANAQDV
33217054   MLEQMGIAAK QASYKLAQLS SREKNRVLEK IADELEAQSE SILNANAQDV
37429704   MLEQMGIAAK QASYKLAQLS SREKNRVLEK IADELEAQSE SILNANAQDV
29854378   MLEQMGIAAK QASYKLAQLS SREKNRVLEK IADELEAQSE IILNANAQDV
36449381   MLEQMGIAAK QASYKLAQLS SREKNRVLDK IADELEAQSE IILNANAQDV
37243663   MLEQMGIAAK QASYKLAQLS SREKNRVLEK IADELEAQSE SILNANAQDV
36731597   MLEQMGIAAK QASYKLAQLS SREKNRVLEK IADELEAQSE IILNANAQDV
37360033   MLEQMGIAAK QASYKLAQLS SREKNRVLEK IADELEAQSE IILNANAQDV
37654282   MLEQMGIAAK QASYKLAQLS SREKNRVLEK IADELEAQSE SILNANAQDV
37644619   MLEQMGIAAK QASYKLAQLS SREKNRVLEK IADELEAQSE SILNANAQDV
36198378   MLEQMGIAAK QASYKLAQLS SREKNRVLEK IADELEAQSE IILNANAQDV
37011284   MLEQMGIAAK QASYKLAQLS SREKNRVLEK IADELEAQSE IILNANAQDV
35883459   MLEQMGIAAK QASYKLAQLS SREKNRVLEK IADELEAQSE IILNANAQDV
36008799   MLEQMGIAAK QASYKLAQLS SREKNRVLEK IADELEAQSE IILNANAQDV
37227923   MLEQMGIAAK QASYKLAQLS SREKNRVLEK IADELEAQSK IILNANAQDV
32824291   MLEQMGIAAK QASYKLAQLS SREKNRVLEK IADELEAQSE IILNANAQDV
36746989   MLEQMGIAAK QASYKLAQLS SREKNRVLEK IADELEAQSE IILNANAQDV
33920243   MLEQMGIAAK QASYKLAQLS SREKNRVLEK IADELEAQSE IILNANAQDV
37377285   MLEQMGIAAK QASYKLAQLS SREKNRVLEK IADELEAQSE IILNANAQDV
36733586   MLEQMGIAAK QASYKLAQLS SREKNRVLEK IADALEAQSE NIINANAQDV
27109213   MLEQMGIAAK QASYKLAQLS SREKNRVLEK IADELEAQSE IILNANAQDV
1580397    MLEQMGIAAK QASYKLAQLS SREKNRVLEK IADELEAQSE SILNANAQDV
36972825   MLEQMGIAAK QASYKLAQLS SREKNRVLGK IADELEAQSE IILNANAQDV
37025392   MLEQMGIAAK QASYNLAQLS SREKNRVLEK IADELEAQSE SILNANAQDV
15101876   MLEQMGIAAK QASYKLAQLS SREKNRVLEK IADELEAQSE SILKANSLDV
17276142   MLEQMGIAAK QASYKLAQLS SREKNRVLEK IADELEAQSE SILKANSLDV
1845106    MLEQMGIAAK QASYKLAQLS SREKNRVLEK IADELEAQSE SILKANSLDV
18614574   MLEQMGIAAK QASYKLAQLS SREKNRVLEK IADELEAQSE SILKANSLDV
9165710    MLEQMGIAAK QASYKLAQLS SREKNRVLEK IADELEAQSE SILDANAQDV
35923317   ---------- ---------- ------MLEK IADELEAQSE IILNANAQDV

           ADARANGLSE AMLDRLALTP ARLKGIADDV RQVCNLADPV GQVIDGGVLD
           ADARANGLSE AMLDRLALTP ARLKGIADDV RQVCNLADPV GQVIDGGVLD
           ADARANGLGE AMLDRLALTP ARLKGIADDV RQVCNLADPV GQVIDGSVLD
           ADARANGLSE AMLDRLALTP ARLKGIADDV RQVCNLADPV GQVIDGGVLD
           ADARANGLSE AMLDRLALTP ARLKGIADDV RQVCNLADPV GQVIDGGVLD
           ADARANGLSE AMLDRLALTP ARLKGIADDV RQVCNLADPV GQVIDGGVLD
           ADARANGLSE AMLDRLALTP ARLKGIADDV RQVCNLADPV GQVIDGGVLD
           ADARANGLSE AMLDRLALTP ARLKGIADDV RQVCNLADPV GQVIDGGVLD
           ADARANGLSE AMLDRLALTP ARLKGIADDV RQVCNLADPV GQVIDGGVLD
           ADARANGLSE AMLDRLALTP ARLKGIADDV RQVCNLADPV GQVIDGGVLD
           ADARANGLSE AMLDRLALTP ARLKGIADDV RQVCNLADPV GQVIDGGVLD
           ADARANGLSE AMLDRLALTP ARLKGIADDV RQVCNLADPV GQVIDGGVLD
           ADARANGLSE AMLDRLALTP ARLKGIADDV RQVCNLADPV GQVIDGGVLD
           ADARANGLSE AMLDRLALTP ARLKGIADDV RQVCNLADPV GQVIDGGVLD
           ADARANGLSE AMLDRLALTP ARLKGIADDV RQVCNLADPV GRVIDGGVLD
           ADARANGLSE AMLDRLALTP ARLKGIADDV RQVCNLADPV GQVIDGGVLD
           ADARANGLGE AMLDRLALTP ARLKGIADDV RQVCNLADPV GQVIDGSVLD
           ADARANGLSE AMLDRLALTP ARLKGIADDV RQVCNLADPV GQVIDGGVLD
           ADARANGLSE AMLDRLALTP ARLKGIADDV RQVCNLADPV GRVIDGGVLD
           ADARANGLSE AMLDRLALTP ARLKGIADDV RQVCNLADPV GQVIDGGVLD
           ADARANGLSE AMLDRLALTP ARLKGIADDV RQVCNLADPV GQVIDGGVLD
           ADARANGLSE AMLDRLALTP ARLKGIADDV RQVCNLADPV GQVIDGGVLD
           ADARANGLSE AMLDRLALTP ARLKGIADDV RQVCNLADPV GQVIDGGVLD
           ADARANGLSE AMLDRLALTP ARLKGIADDV RQVCNLADPV GQVIDGGVLD
           ADARANGLSE AMLDRLALTP ARLKGIADDV RQVCNLADPV GQVIDGGVLD
           ADARANGLSE AMLDRLALTP ARLKGIADDV RQVCNLADPV GQVIDGGVLD
           ADARANGLGE AMLDRLALTP ARLKGIADDV RQVCNLADPV GQVIDGSVLD
           ADARANGLSE AMLDRLALTP ARLKGIADDV RQVCNLADPV GQVIDGGVLD
           ADARANGLSE AMLDRLALTP ARLKGIADDV RQVCNLADPV GQVIDGGVLD
           ADARANGLSE AMLDRLALTP ARLKGIADDV RQVCNLADPV GQVIDGGVLD
           ADARANGLGE AMLDRLALTP ARLKGIADDV RQVCNLADPV GQVIDGSVLD
           ADARANGLSE AMLDRLALTP ARLKGIADDV RQVCNLADPV GQVIDGGVLD
           ADARANGLGE AMLDRLALTP ARLKGIADDV RQVCNLADPV GQVIDGSVLD
           ADARANGLSE AMLDRLALTP ARLKGIADDV RQVCNLADPV GQVIDGGVLD
           ADARANGLGE AMLDRLALTP ARLKGIADDV RQVCNLADPV GQVIDGSVLD
           ADARANGLSE AMLDRLALTP ARLKDIADDV RQVCNLADPV GQVIDGGVLD
           ADARANGLGE AMLDRLALTP ARLKGIADDV RQVCNLADPV GQVIDGSVLD
           ADARANGLGE AMLDRLALTP ARLKGIADDV RQVCNLADPV GQVIDGSVLD
           ADARANGLGE AMLDRLALTP ARLKGIADDV RQVCNLADPV GQVIDGSVLD
           ADARANGLSE AMLDRLALTP ARLKGIADDV RQVCNLADPV GQVIDGGVLD
           ADARANGLSE AMLDRLALTP ARLKGIADDV RQVCNLADPV GQVIDGGVLD
           ADARANGLGE AMLDRLALTP ARLKGIADDV RQVCNLADPV GQVIDGSVLD
           ADARANGLSE AMLDRLALTP ARLKGIADDV RQVCNLADPV GQVIDGGVLD
           ADACANGLSE AMLDRLALTP ARLKGIADDV RQVCNLADPV GQVIDGGVLD
           ADARANGLSE AMLDRLALTP ARLKGIADDV RQVCNLADPV GQVIDGGVLD
           ADARANGLSE AMLDRLALTP ARLKGIADDV RQVCNLADPV GRVIDGGVLD
           ADARANGLSE AMLDRLALTP ARLKGIADDV RQVCNLADPV GQVIDGGVLD
           ADARANGLSE AMLDRLTLTP ARLKGIADDV RQVCNLADPV GQVIDGGVLD
           ADARANGLGE AMLDRLALTP ARLKGIADDV RQVCNLADPV GQVIDGSVLD
           ADARANGLSE AMLDRLALTP ARLKGIADDV RQVCNLADPV GQVIDGGVLD
           ADARANGLSE AMLDRLALTP ARLKGIADDV RQVCNLADPV GQVIDGGVLD
           ADARANGLSE AMIDRLALTP ARLKGIADDV RQVCNLADPV GQVIDGGVLD
           ADARANGLSE AMLDRLALTP ARLKGIADDV RQVCNLADPV GQVIDGGVLD
           ADARANGLSE AMLDRLALTP ARLKGIADDV RQVCNLADPV GQVIDGGVLD
           ADARANGLGE AMLDRLALTP ARLKGIADDV RQVCNLADPV GQVIDGSVLD
           ADARANGLSE AMLDRLALTP ARLKGIADDV RQVCNLADPV GQVIDGGVLD
           ADARANGLGE AMLDRLALTP ARLKGIADDV RQVCNLADPV GQVIDGSVLD
           ADARANGLSE AMLDRLALTP ARLKGIADDV RQVCNLADPV GRVIDGGVLD
           ADARANGLSE AMLDRLALTP ARLKGIADDV RQVCNLADPV GQVIDGSVLD
           ADARANGLSD AMLDRLALTP ARLKGIADDV RQVCNLADPV GQVIDGGVLD
           ADARANGLSE AMLDRLALTP ARLKGIADDV RQVCNLADPV GQVIDGGVLD
           ADARANGLSE AMLDRLALTP ARLKSIADDV RQVCNLADPV GQVIDGGVLD
           ADARANGLSE AMLDRLALTP ARLKGIADDV RQVCNLADPV GQVIDGGVLD
           ADARANGLSE AMLDRLALTP ARLKSIADDV RQVCNLADPV GQVIDGGVLD
           ADARANGLSE AMLDRLALTP ARLKSIADDV RQVCNLADPV GQVIDGGVLD
           ADARANGLSE AMLDRLALTP ARLKSIADDV RQVCNLADPV GQVIDGGVLD
           ADARANGLSE AMLDRLALTP ARLKGIADDV RQVCNLADPV GQVIDGGVLD
           ADARANGLSE AMLDRLALTP ARLKGIADDV RQVCNLADPV GQVIDGGVLD

           SGLRLERRRV PLGVIGVIYE ARPNVTVDVA SLCLKTGNAV ILRGGKETCR
           SGLRLERRRV PLGVIGVIYE ARPNVTVDVA SLCLKTGNAV ILRGGKETCR
           SGLRLERRRV PLGVIGVIYE ARPNVTVDVA SLCLKTGNAV ILRGGKETCR
           SGLRLERRRV PLGVIGVIYE ARPNVTVDVA SLCLKTGNAV ILRGGKETCR
           SGLRLERRRV PLGVIGVIYE ARPNVTVDVA SLCLKTGNAV ILRGGKETCR
           SGLRLERRRV PLGVIGVIYE ARPNVTVDVA SLCLKTGNAV ILRGGKETCR
           SGLRLERRRV PLGVIGVIYE ARPNVTVDVA SLCLKTGNAV ILRGGKETCR
           SGLRLERRRV PLGVIGVIYE ARPNVTVDVA SLCLKTGNAV ILRGGKETCR
           SGLRLERRRV PLGVIGVIYE ARPNVTVDVA SLCLKTGNAV ILRGGKETCR
           SGLRLERRRV PLGVIGVIYE ARPNVTVDVA SLCLKTGNAV ILRGGKETCR
           SGLRLERRRV PLGVIGVIYE ARPNVTVDVA SLCLKTGNAV ILRGGKETCR
           SGLRLERRRV PLGVIGVIYE ARPNVTVDVA SLCLKTGNAV ILRGGKETCR
           SGLRLERRRV PLGVIGVIYE ARPNVTVDVA SLCLKTGNAV ILRGGKETCR
           SGLRLERRRV PLGVIGVIYE ARPNVTVDVA SLCLKTGNAV ILRGGKETCR
           SGLRLERRRV PLGVIGVIYE ARPNVTVDVA SLCLKTGNAV ILRGGKETCR
           SGLRLERRRV PLGVIGVIYE ARPNVTVDVA SLCLKTGNAV ILRGGKETCR
           SGLRLERRRV PLGVIGVIYE ARPNVTVDVA SLCLKTGNAV ILRGGKETCR
           SGLRLERRRV PLGVIGVIYE ARPNVTVDVA SLCLKTGNAV ILRGGKETCR
           SGLRLERRRV PLGVIGVIYE ARPNVTVDVA SLCLKTGNAV ILRGGKETCR
           SGLRLERRRV PLGVIGVIYE ARPNVTVDVA SLCLKTGNAV ILRGGKETCR
           SGLRLERRRV PLGVIGVIYE ARPNVTVDVA SLCLKTGNAV ILRGGKETCR
           SGLRLERRRV PLGVIGVIYE ARPNVTVDVA SLCLKTGNAV ILRGGKETCR
           SGLRLERRRV PLGVIGVIYE ARPNVTVDVA SLCLKTGNAV ILRGGKETCR
           SGLRLERRRV PLGVIGVIYE ARPNVTVDVA SLCLKTGNAV ILRGGKETCR
           SGLRLERRRV PLGVIGVIYE ARPNVTVDVA SLCLKTGNAV ILRGGKETCR
           SGLRLERRRV PLGVIGVIYE ARPNVTVDVA SLCLKTGNAV VLRGGKETCR
           SGLRLERRRV PLGVIGVIYE ARPNVTVDVA SLCLKTGNAV ILRGGKETCR
           SGLRLERRRV PLGVIGVIYE ARPNVTVDVA SLCLKTGNAV ILRGGKETCR
           SGLRLERRRV PLGVIGVIYE ARPNVTVDVA SLCLKTGNAV ILRGGKETCR
           SGLRLERRRV PLGVIGVIYE ARPNVTVDVA SLCLKTGNAV ILRGGKETCR
           SGLRLERRRV PLGVIGVIYE ARPNVTVDVA SLCLKTGNAV ILRGGKETCR
           SGLRLERRRV PLGVIGVIYE ARPNVTVDVA SLCLKTGNAV ILRGGKETCR
           SGLRLERRRV PLGVIGVIYE ARPNVTVDVA SLCLKTGNAV ILRGGKETCR
           SGLRLERRRV PLGVIGVIYE ARPNVTVDVA SLCLKTGNAV ILRGGKETCR
           SGLRLERRRV PLGVIGVIYE ARPNVTVDVA SLCLKTGNAV ILRGGKETCR
           SGLRLERRRV PLGVIGVIYE ARPNVTVDVA SLCLKTGNAV ILRGGKETCR
           SGLRLERRRV PLGVIGVIYE ARPNVTVDVA SLCLKTGNAV ILRGGKETCR
           SGLRLERRRV PLGVIGVIYE ARPNVTVDVA SLCLKTGNAV ILRGGKETCR
           SGLRLERRRV PLGVIGVIYE ARPNVTVDVA SLCLKTGNAV ILRGGKETCR
           SGLRLERRRV PLGVIGVIYE ARPNVTVDVA SLCLKTGNAV ILRGGKETCR
           SGLRLERRRV PLGVIGVIYE ARPNVTVDVA SLCLKTGNAV ILRGGKETCR
           SGLRLERRRV PLGVIGVIYE ARPNVTVDVA SLCLKTGNAV ILRGGKETCR
           SGLRLERRRV PLGVIGVIYE ARPNVTVDVA SLCLKTGNAV ILRGGKETCR
           SGLRLERRRV PLGVIGVIYE ARPNVTVDVA SLCLKTGNAV ILRGGKETCR
           SGLRLERRRV PLGVIGVIYE ARPNVTVDVA SLCLKTGNAV ILRGGKETCR
           SGLRLERRRV PLGVIGVIYE ARPNVTVDVA SLCLKTGNAV ILRGGKETCR
           SGLRLERRRV PLGVIGVIYE ARPNVTVDVA SLCLKTGNAV ILRGGKETCR
           SGLRLERRRV PLGVIGVIYE ARPNVTVDVA SLCLKTGNAV ILRGGKETCR
           SGLRLERRRV PLGVIGVIYE ARPNVTVDVA SLCLKTGNAV ILRGGKETCR
           SGLRLERRRV PLGVIGVIYE ARPNVTVDVA SLCLKTGNAV ILRGGKETCR
           SGLRLERRRV PLGVIGVIYE ARPNVTVDVA SLCLKTGNAV ILRGGKETCR
           SGLRLERRRV PLGVIGVIYE ARPNVTVDVA SLCLKTGNAV ILRGGKETCR
           SGLRLERRRV PLGVIGVIYE ARPNVTVDVA SLCLKTGNAV ILRGGKETCR
           SGLRLERRRV PLGVIGVIYE ARPNVTVDVA SLCLKTGNAV ILRGGKETCR
           SGLRLERRRV PLGVIGVIYE ARPNVTVDVA SLCLKTGNAV ILRGGKETCR
           SGLRLERRRV PLGVIGVIYE ARPNVTVDVA SLCLKTGNAV ILRGGKETCR
           SGLRLERRRV PLGVIGVIYE ARPNVTVDVA SLCLKTGNAV ILRGGKETCR
           SGLRLERRRV PLGVIGVIYE ARPNVTVDVA SLCLKTGNAV ILRGGKETCR
           SGLRLERRRV PLGVIGVIYE ARPNVTVDVA SLCLKTGNAV ILRGGKETCR
           SGLRLERRRV PLGVIGVIYE ARPNVTVDVA SLCLKTGNAV ILRGGKETCR
           SGLRLERRRV PLGVIGVIYE ARPNVTVDVA SLCLKTGNAV ILRGGKETCR
           SGLRLERRRV PLGVIGVIYE ARPNVTVDVA SLCLKTGNAV ILRGGKETCR
           GGLRLERRRV PLGVIGVIYE ARPNVTVDVA SLCLKTGNAV ILRGGKETCR
           SGLRLERRRV PLGVIGVIYE ARPNVTVDVA SLCLKTGNAV ILRGGKETCR
           SGLRLERRRV PLGVIGVIYE ARPNVTVDVA SLCLKTGNAV ILRGGKETCR
           SGLRLERRRV PLGVIGVIYE ARPNVTVDVA SLCLKTGNSV ILRGGKETCR
           SGLRLERRRV PLGVIGVIYE ARPNVTVDVA SLCLKTGNAV ILRGGKETCR
           SGLRLERRRV PLGVIGVIYE ARPNVTVDVA SLCLKTGNAV ILRGGKETCR

           TNAATVAVIQ DALKSCGLPA GAVQAIDNPD RALVSEMLRM DKYIDMLIPR
           TNAATVAVIQ DALKSCGLPA GAVQAIDNPD RALVSEMLRM DKYIDMLIPR
           TNAATVAVIQ DALKSCGLPA GAVQAIDNPD RALVSEMLRM DKYIDMLIPR
           TNAATVAVIQ DALKSCGLPA GAVQAIDNPD RALVSEMLRM DKYIDMLIPR
           TNAATVAVIQ DALKSCGLPA GAVQAIDNPD RALVSEMLRM DKYIDMLIPR
           TNAATVAMIQ DALKSCGLPA GAVQAIDNPD RALVSEMLRM DKYIDMLIPR
           TNAATVAVIQ DALKSCGLPA GAVQAIDNPD RALVSEMLRM DKYIDMLIPR
           TNAATVAVIQ DALKSCGLPA GAVQAIDNPD RALVSEMLRM DKYIDMLIPR
           TNAATVAVIQ DALKSCGLPA GAVQAIDNPD RALVSEMLRM DKYIDMLIPR
           TNAATVAVIQ DALKSCGLPA GAVQAIDNPD RALVSEMLRM DKYIDMLIPR
           TNAATVAVIQ DALKSCGLPA GAVQAIDNPD RALVSEMLRM DKYIDMLIPR
           TNAATVAVIQ DALKSCGLPA GAVQAIDNPD RALVSEMLRM DKYIDMLIPR
           TNAATVAVIQ DALKSCGLPA GAVQAIDNPD RALVSEMLRM DKYIDMLIPR
           TNAATVAVIQ DALKSCGLPA GAVQAIDNPD RALVSEMLRM DKYIDMLIPR
           TNAATVAVIQ DALKSCGLPA GAVQAIDNPD RALVSEMLRM DKYIDMLIPR
           TNAATVAVIQ DALKSCGLPA GAVQAIDNPD RALVSEMLRM DKYIDMLIPR
           TNAATVAVIQ DALKSCGLPA GAVQAIDNPD RALVSEMLRM DKYIDMLIPR
           TNAATVAVIQ DALKSCDLPA GAVQAIDNPD RALVSEMLRM DKYIDMLIPR
           TNAATVAVIQ DALKSCGLPA GAVQAIDNPD RALVSEMLRM DKYIDMLIPR
           TNAATVAVIQ DALKSCGLPA GAVQAIDNPD RALVSEMLRM DKYIDMLIPR
           TNAATVAVIQ DALKSCGLPA GAVQAIDNPD RALVSEMLRM DKYIDMLIPR
           TNAATVAVIQ DALNSCGLPA GAVQAIDNPD RALVSEMLRM DKYIDMLIPR
           TNAATVAVIQ DALKSCGLPA GAVQAIDNPD RALVSEMLRM DKYIDMLIPR
           TNAATVAVIQ DALKSCGLPA GAVQAIDNPD RALVSEMLRM DKYIDMLIPR
           TNAATVAVIQ DALKSCGLPA GAVQAIDNPD RALVSEMLRM DKYIDMLIPR
           TNAATVAVIQ DALKSCGLPA GAVQAIDNPD RALVSEMLRM DKYIDMLIPR
           TNAATVAVIQ DALKSCGLPA GAVQAIDNPD RALVSEMLRM DKYIDMLIPR
           TNAATVAVIQ DALKSCGLPA GAVQAIDNPD RALVSEMLRM DKYIDMLIPR
           TNAATVAVIQ DALKSCGLPA GAVQAIDNPD RALVSEMLRM DKYIDMLIPR
           TNAATVAVIQ DALKSCDLPA GAVQAIDNPD RALVSEMLRM DKYIDMLIPR
           TNAATVAVIQ DALKSCGLPA GAVQAIDNPD RALVSEMLRM DKYIDMLIPR
           TNAATVAVIQ DALKSCGLPA GAVQAIDNPD RALVSEMLRM DKYIDMLIPR
           TNAATVAVIQ DALKSCGLPA GAVQAIDNPD RALVSEMLRM DKYIDMLIPR
           TNAATVAVIQ DALKSCDLPA GAVQAIDNPD RALVSEMLRM DKYIDMLIPR
           TNAATVAVIQ DALKSCGLPA GAVQAIDNPD RALVSEMLRM DKYIDMLIPR
           TNAATVAVIQ DALKSCGLPA GAVQAIDNPD RALVSEMLRM DKYIDMLIPR
           TNAATVAVIQ DALKSCGLPA GAVQAIDNPD RALVSEMLRM DKYIDMLIPR
           TNAATVAVIQ DALKSCGLPA GAVQAIDNPD RALVSEMLRM DKYIDMLIPR
           TNAATVAVIQ DALKSCGLPA GAVQAIDNPD RALVSEMLRM DKYIDMLIPR
           TNAATVAVIQ DALKSCGLPA GAVQAIDNPD RALVSEMLRM DKYIDMLIPR
           TNAATVAVIQ DALKSCGLPA GAVQAIDNPD RALVSEMLRM DKYIDMLIPR
           TNAATVAVIQ DALKSCGLPA GAVQAIDNPN RALVSEMLRM DKYIDMLIPR
           TNAATVAVIQ DALKSCGLPA GAVQAIDNPD RALVSEMLRM DKYIDMLIPR
           TNAATVAVIQ DALKSCGLPA GAVQAIDNPD RALVSEMLRM DKYIDMLIPR
           TNAATVAVIQ DALKSCGLPA GAVQAIDNPD RALVSEMLRM DKYIDMLIPR
           TNAATVAVIQ DALKSCGLPA GAVQAIDNPD RALVSEMLRM DKYIDMLIPR
           TNAATVAVIQ DALKSCSLPA GAVQAIDNPD RALVSEMLRM DKYIDMLIPR
           TNAATVAVIQ DALNSCGLPA GAVQAIDNPD RALVSEMLRM DKYIDMLIPR
           TNAATVAVIQ DALKSCGLPA GAVQAIDNPD RALVSEMLRM DKYIDMLIPR
           TNAATVAVIQ DALKSCSLPA GAVQAIDNPD RALVSEMLRM DKYIDMLIPR
           TNAATVVVIQ DALKSCGLPA GAVQAIDNPD RALVSEMLRM DKYIDMLIPR
           TNAATVAVIQ DALKSCDLPA GAVQAIDNPD RALVSEMLRM DKYIDMLIPR
           TNAATVAVIQ DALKSCSLPA GAVQAIDNPD RALVSEMLRM DKYIDMLIPR
           TNAATVVVIQ DALKSCGLPA GAVQAIDNPD RALVSEMLRM DKYIDMLIPR
           TNAATVAVIQ DALKSCGLPA GAVQAIDNPD RALVSEMLRM DKYIDMLIPR
           TNAATVVVIQ DALKSCGLPA GAVQAIDNPD RVLVSEMLRM DKYIDMLIPR
           TNAATVAVIQ DALKSCGLPV GAVQAIDNPD RALVSEMLRM DKYIDMLIPR
           TNAATVAVIQ DALKSCGLPA GAVQAIDNPD RALVSEMLRM DKYIDMLIPR
           TNAATVAVIQ DALNSCGLPA GAVQAIDNPD RALVSEMLRM DKYIDMLIPR
           TNAATVAVIQ DALNSCGLPA GAVQAIDNPD RALVSELLRM DKYIDMLIPR
           TNAATVAVIQ DALKSCSLPA GAVQAIDNPD RALVSEMLRM DKYIDMLIPR
           TNAATVAVIQ DALKSCGLPA GAVQAIDNPD RALVSELLRM DKYIDMLIPR
           TNAATVAVIQ DALKTCGLPA GAVQAIDNPD RALVSEMLRM DKYIDMLIPR
           TNAATVAVIQ DALKTCGLPA GAVQAIDNPD RALVSEMLRM DKYIDMLIPR
           TNAATVAVIQ DALKTCGLPA GAVQAIDNPD RALVSEMLRM DKYIDMLIPR
           TNAATVAVIQ DALKTCGLPA GAVQAIDNPE RALVSEMLRM DKYIDMLIPR
           TNAATVAVIQ DALKSCGLPA GAVQAIDNPD RALVSEMLRM DKYIDMLIPR
           TNAATVVVIQ DALKSCGLPA GAVQAIDNPD RALVSEMLRM DKYIDMLIPR

           GGAGLHKLCR EQSTIPVITG GIGVCHIYVD ESVEIAEALK VIVNAKTQRP
           GGAGLHKLCR EQSTIPVITG GIGVCHIYVD ESVEIAEALK VIVNAKTQRP
           GGAGLHKLCR EQSTIPVITG GIGVCHIYVD ESVEIAEALK VIVNAKTQRP
           GGAGLHKLCR EQSTIPVITG GIGVCHIYVD ESVEIAEALK VIVNAKTQRP
           GGAGLHKLCR EQSTIPVITG GIGVCHIYVD ESVEIAEALK VIVNAKTQRP
           GGAGLHKLCR EQSTIPVITG GIGVCHIYVD ESVEIAEALK VIVNAKTQRP
           GGAGLHKLCR EQSTIPVITG GIGVCHIYVD ESVEIAEALK VIVNAKTQRP
           GGAGLHKLCR EQSTIPVITG GIGVCHIYVD ESVEIAEALK VIVNAKTQRP
           GGAGLHKLCR EQSTIPVITG GIGVCHIYVD ESVEIAEALK VIVNAKTQRP
           GGAGLHKLCR EQSTIPVITG GIGVCHIYVD ESVEIAEALK VIVNAKTHRP
           GGAGLHKLCR EQSTIPVITG GIGVCHIYVD ESVEIAEALK VIVNAKTQRP
           GGAGLHKLCR EQSTIPVITG GIGVCHIYVD ESVEIAEALK VIVNAKTQRP
           GGAGLHKLCR EQSTIPVITG GIGVCHIYVD ESAEIAEALK VIVNAKTQRP
           GGAGLHKLCR EQSTIPVITG GIGVCHIYVD ESAEIAEALK VIVNAKTQRP
           GGAGLHKLCR EQSTIPVITG GIGVCHIYVD ESAEIAEALK VIVNAKTQRP
           GGAGLHKLCR EQSTIPVITG GIGVCHIYVD ESAEIAEALK VIVNAKTQRP
           GGAGLHKLCR EQSTIPVITG GIGVCHIYVD ESVEIAEALK VIVNAKTQRP
           GGAGLHKLCR EQSTIPVITG GIGVCHIYVD ESAEIAEALK VIVNAKTQRP
           GGAGLHKLCR EQSTIPVITG GIGVCHIYVD ESAEIAEALK VIVNAKTQRP
           GGAGLHKLCR EQSTIPVITG GIGVCHIYVD ESAEIAEALK VIVNAKTQRP
           GGAGLHKLCR EQSTIPVITG GIGVCHIYVD ESAEIAEALK VIVNAKTQRP
           GGAGLHKLCR EQSTIPVITG GIGVCHIYVD ESAEIAEALK VIVNAKTQRP
           GGAGLHKLCR EQSTIPVITG GIGVCHIYVD ESAEIAEALK VIVNAKTQRP
           GGAGLHKLCR EQSTIPVITG GIGVCHIYVD ESAEIAEALK VIVNAKTQRP
           GGAGLHKLCR EQSTIPVITG GIGVCHIYVD ESAEIAEALK VIVNAKTQRP
           GGAGLHKLCR EQSTIPVITG GIGVCHIYVD ESAEIAEALK VIVNAKTQRP
           GGAGLHKLCR DQSTIPVITG GIGVCHIYVD ESVEIAEALK VIVNAKTQRP
           GGAGLHKLCR EQSTIPVITG GIGVCHIYVD ESVEIAEALK VIVNAKTQRP
           GGAGLHKLCR EQSTIPVITG GIGVCHIYVD ESAEIAEALK VIVNAKTQRP
           GGAGLHKLCR EQSTIPVITG GIGVCHIYVD ESAEIAEALK VIVNAKTQRP
           GGAGLHKLCR EQSTIPVITG GIGVCHIYVD ESVEIAEALK VIVNAKTQRP
           GGAGLHKLCR EQSTIPVITG GIGVCHIYVD ESAEIAEALK VIVNAKTQRP
           GGAGLHKLCR EQSTIPVITG GIGVCHIYVD ESVEIAEALK VIVNAKTQRP
           GGAGLHKLCR EQSTIPVITG GIGVCHIYVD ESAEIAEALK VIVNAKTQRP
           GGAGLHKLCR EQSTIPVITG GIGVCHIYVD ESVESAEALK VIVNAKTQRP
           GGAGLHKLCR EQSTIPVITG GIGVCHIYVD ESAEIAEALK VIVNAKTQRP
           GGAGLHKLCR EQSTIPVITG GIGVCHIYVD ESVEIAEALK VIVNAKTQRP
           GGAGLHKLCR EQSTIPVITG GIGVCHIYVD GSVEIAEALK VIVNAKTQRP
           GGAGLHKLCR EQSTIPVITG GIGVCHIYVD ESAEIAEALK VIVNAKTQRP
           GGAGLHKLCR EQSTIPVITG GIGVCHIYVD ESAEIAEVLK VIVNAKTQRP
           GGAGLHKLCR EQSTIPVITG GIGVCHIYVD ESAEIAEALK VIVNAKTQRP
           GGAGLHKLCR EQSTIPVITG GIGVCHIYVD ESAEIAEALK VIVNAKTQRP
           GGAGLHKLCR EQSTIPVISG GIGVCHIYVD ESAEIAEALK VIVNAKTQRP
           GGAGLHKLCR EQSTIPVITG GIGVCHIYVD ESAEIAEALK VIVNAKTQRP
           GGAGLHKLCR EQSTIPVITG GIGVCHIYVD ESAEIAEALK VIVNAKTQRP
           GGAGLHKLCR EQSTIPVITG GIGVCHIYVD ESAEIAEALK VIVNAKTQRP
           GGAGLHKLCR EQSTIPVITG GIGVCHIYVD ESAEIAEALK VIVNAKTQRP
           GGAGLHKLCR EQSTIPVITG GIGVCHIYVD ESAEIAEALK VIVNAKTQRP
           GGAGLHKLCR EQSTIPVITG GIGVCHIYVD ESAEIAEALK VIVNAKTQRP
           GGAGLHKLCR EQSTIPVITG GIGVCHIYVD ESAEIAEALK VIVNAKTQRP
           GGAGLHKLCR EQSTIPVITG GIGVCHIYVD ESAEIAEALK VIVNAKTQRP
           GGAGLHKLCR EQSTIPVITG GIGVCHIYVD ESAEIAEALK VIVNAKTQRP
           GGAGLHKLCR EQSTIPVITG GIGVCHIYVD ESAEIAEAMK VIVNAKTQRP
           GGAGLHKLCR EQSTIPVITG GIGVCHIYVD ESAEIAEALK VIVNAKTQRP
           GGAGLHKLCR EQSTIPVITG GIGVCHIYVD ESAEIAEALK VIVNAKTQRP
           GGAGLHKLCR EQSTIPVITG GIGVCHIYVD ESAEIAEALK VIVNAKTQRP
           GGAGLHKLCR EQSTIPVITG GIGVCHIYVD ESVEIAEALK VIVNAKTQRP
           GGAGLHKLCR EQSTIPVITG GIGVCHIYVD ESAEIAEALK VIVNAKTQRP
           GGAGLHKLCR EQSTIPVITG GIGVCHIYVD ESAEIAEALK VIVNAKTQRP
           GGAGLHKLCR EQSTIPVITG GIGVCHIYVD ESAEIAEALK VIVNAKTQRP
           GGAGLHKLCR EQSTIPVITG GIGVCHIYVD ESAEIAEALK VIVNAKTQRP
           GGAGLHKLCR EQSTIPVITG GIGVCHIYVD ESAEIAEALK VIVNAKTQRP
           GGAGLHKLCR EQSTIPVITG GIGVCHIYVD ESAEISNALK VIVNAKTQRP
           GGAGLHKLCR EQSTIPVITG GIGVCHIYVD ESAEISNALK VIVNAKTQRP
           GGAGLHKLCR EQSTIPVITG GIGVCHIYVD ESAEISNALK VIVNAKTQRP
           GGAGLHKLCR EQSTIPVITG GIGVCHIYVD ESAEISNALK VIVNAKTQRP
           GGAGLHKLCR EQSTIPVITG GIGVCHIYVD ESADISAALK VIVNAKTQRP
           GGAGLHKLCR EQSTIPVITG GIGVCHIYVD ESAEIAEALK VIVNAKTQRP

           STCNTVETLL VNKNIADSFL PALSKQMAES GVTLHADAAA LAQLQAGPAK
           STCNTVETLL VNKNIADSFL PALSKQMAES GVTLHADAAA LAQLQAGPAK
           STCNTVETLL VNKNIADSFL PALSKQMAES GVTLHADAAA LAQLQTGPAK
           STCNTVETLL VNKNIADSFL PALSKQMAES GVTLHADAAA LAQLQAGPAK
           STCNTVETLL VNKNIADSFL PALSKQMAES GVTLHADAAA LAQLQAGPAK
           STCNTVETLL VNKNIADSFL PALSKQMAES GVTLHADAAA LAQLQAGPAK
           STCNTVETLL VNKNIADSFL PALSKQMAES GVTLHADVAA LAQLQAGPAK
           STCNTVETLL VNKNIADSFL PALSKQMAES GVTLHADAAA LAQLQAGPAK
           STCNTVETLL VNKNIADSFL PALSKQMAES GVTLHADATA LAQLQAGPAK
           STCNTVETLL VNKNIADSFL PALSKQMAES GVTLHADAAA LAQLQAGPAK
           STCNTVETLL VNKNIADSFL PALSKQMAES GVTLHADAAA LAQLQAGPAK
           STCNTVETLL VNKNIADSFL PALSKQMAES GVTLHADAAA LAQLQAGPAK
           STCNTVETLL VNKNIADSFL PALSKQMAES GVTLHADAAA LAQLQTGPAK
           STCNTVETLL VNKNIADSFL PALSKQMAES GVTLHADAAA LTQLQAGPAK
           STCNTVETLL VNKNIADSFL PALSKQMAES GVTLHADAAA LAQLQAGPAK
           STCNTVETLL VNKNIADSFL PALSKQMAES GVTLHADAAA LAQLQAGPAK
           STCNTVETLL VNKNIADSFL PALSKQMAES GVTLHADAAA LAQLQAGPAK
           STCNTVETLL VNKNIADSFL PALSKQMAES GVTLHADAAA LAQLQAGPAK
           STCNTVETLL VNKNIADSFL PALSKQMAES GVTLHADAAA LAQLQTGPAK
           STCNTVETLL VNKNIADSFL PALSKQMAES GVTLHADAGA LAQLQTGPAK
           STCNTVETLL VNKNIADSFL PALSKQMAES GVTLHADVAA LAQLQAGPAK
           STCNTVETLL VNKNIADSFL PALSKQMAES GVTLHADAAA LTQLQAGPAK
           STCNTVETLL VNKNIADSFL PVLSKQMAES GVTLHADAAA LTQLQAGPAK
           STCNTVETLL VNKNLADSFL PALSKQMAES GVTLHADAAA LAQLQTGPAK
           STCNTVETLL VNKNIADSFL PALSKQMAES GVTLHADAAA LTQLQAGPAK
           STCNTVETLL VNKNIADSFL PALSKQMAES GVTLHADAAA LAQLQTGPAK
           STCNTVETLL VNKNIADSFL PALSKQMAES GVTLHADAAA LAQLQAGPAK
           STCNTVETLL VNKNIADSFL PALSKQMEES GVALHADAAA LAQLQTGPAK
           STCNTVETLL VNKNIADSFL PALSKQMAES GVTLHADAAA LTQLQAGPAK
           STCNTVETLL VNKNIADSFL PALSKQMAES GVTLHADAAA LAQLQTGPAK
           STCNTVETLL VNKNIADSFL PALSKQMAES GVTLHADAAA LAQLQTGPAK
           STCNTVETLL VNKNIADSFL PALGKQMAES GVTLHADIAA LAQLQAGPAK
           STCNTVETLL VNKNIADSFL PALSKQMAES GVTLHADAAA LAQLQAGPAK
           STCNTVETLL VNKNIADSFL PALSKQMAES GVTLHADVAA LAQLQAGPAK
           STCNTVETLL VNKNIADSFL PALSKQMAES GVTLHADAAA LAQLQAGPAK
           STCNTVETLL VNKNIADSFL PALSKQMAES GVTLHADAAA LAQLQAGPAK
           STCNTVETLL VNKNIADSFL PALSKQMAES GVTLHADAAA LAQLQTGPAK
           STCNTVETLL VNKNIADSFL PALSKQMAES GVTLHADAAA LAQLQAGPAK
           STCNTVETLL VNKNIADSFL PALSKQMAES GVTLHADAAA LAQLQTGPAK
           STCNTVETLL VNKNIADSFL PALSKQMAES GVTLHADAAA LAQLQTGPAK
           STCNTVETLL VNKNIADSFL PALSKQMAES SVTLHADVAA LAQLQAGPAK
           STCNTVETLL VNKNIADSFL PALSKQMAES GVTLHADAAA LAQLQAGPAK
           STCNTVETLL VNKNIADSFL PVLSKQMAES GVTLHADAAA LTQLQAGPAK
           STCNTVETLL VNKNIADSFL PALSKQMAES GVTLHADAAA LAQLQAGPAK
           STCNTVETLL VNKNIADSFL PALSKQMAES SVALHADVAA LAQLQAGPAK
           STCNTVETLL VNKNIADSFL PALSKQMAES VVTLHADAAA LAQLQTGPAK
           STCNTVETLL VNKNIADSFL PALSKQMAES GVTLHADAGA LAQLQTGPAK
           STCNTVETLL VNKNIADSFL PALSKQMAES GVTLHADTAA LAQLQAGPAK
           STCNTVETLL VNKNIADSFL PALSKQMAES GVTLHADAAA LAQLQTGPAK
           STCNTVETLL VNKNIADSFL PALSKQMAES GVTLHADAGA LAQLQTGPAK
           STCNTVETLL VNKNIAYSFL PALSKQMAES GVTLHADASA LAQLQTGPAK
           STCNTVETLL VNKNIADSFL PVLSKQMAES GVTLHADATA LTQLQAGPAK
           STCNTVETLL VNKNIADSFL PALSKQMAES SVTLHADVAA LAQLQAGPAK
           STCNTVETLL VNKNIAYSFL PALSKQMAES GVTLHADASA LAQLQTGPAK
           STCNTVETLL VNKNIADSFL PALSKQMAES GVTLHAAAAA LAQLQTGPAK
           STCNTVETLL VNKNIAYSFL PALSKQMAES GVTLHADASA LAQLQTGPAK
           STCNTVETLL VNKNIADSFL PALSKQMEES GVALHADAAA LAQLQTGPAK
           STCNTVETLL VNKNIADSFL PALSKQMAES GVTLHADAAA LAQLQTGPAK
           STCNTVETLL VNKNIADSFL PVLSKQMAES GVTLHADATA LTQLQAGPAK
           STCNTVETLL VNKNIADSFL PALSKQMAES GVTLHADAGA LAQLQTGPAK
           STCNTVETLL VNKNIADSFL PALSKQMAES GVTLHADAGA LAQLQTGPAK
           STCNTVETLL VNKNIADSFL PALSKQMAES CVTLHADATA LAQLQAGPAK
           STCNTVETLL VNKNIADSFL PALSKQMAES GVTLHADATA LAQLQAGPAK
           STCNTVETLL VNKNIADSFL PALSKQMAES GVTLHADAVA LAQLQAGPAK
           STCNTVETLL VNKNIADSFL PALSKQMVES GVTLHADAVA LAQLQAGPAK
           STCNTVETLL VNKNIADSFL PALSKQMAES GVTLHADAVA LAQLQAGPAK
           STCNTVETLL VNKNIADNFL PALSKQMAES GVTLHADAAA LAQLQAGSAK
           STCNTVETLL VNKNIAYSFL PALSKQMAES GVTLHADASA LAQLQTGPAK

           VVAVKAEEYD DEFLSLDLNV KIVSDLDDAI AHIREHGTQH SDAILTRDMR
           VVAVKAEEYD DEFLSLDLNV KIVSDLDDAI AHIREHGTQH SDAILTRDMR
           VVAVKAEEYD DEFLSLDLNV KIVSDLDDAI AHIREHGTQH SDAILTRDMR
           VVAVKAEEYD DEFLSLDLNV KIVSDLDDAI AHIREHGTQH SDAILTRDMR
           VVAVKAEEYD DEFLSLDLNV KIVSDLDDAI AHIREHGTQH SDAILTRDMR
           VVAVKAEEYD DEFLSLDLNV KIVSDLDDAI AHIREHGTQH SDAILTRDMR
           VVAVKAEEYD DEFLSLDLNV KIVSDLDDAI AHIREHGTQH SDAILTRDMR
           VVVVKAEEYD DEFLSLDLNV KIVSDLDDAI AHIREHGTQH SDAILTRDMR
           VVAVKAEEYD DEFLSLDLNV KIVSDLDDAI AHIREHGTQH SDAILTRDMR
           VVAVKAEEYD DEFLSLDLNV KIVSDLDDAI AHIREHGTQH SDAILTRDMR
           VVAVKAEEYD DEFLSLDLNV KIVSDLDDAI AHIREHGTQH SDAILTRDMR
           VVAVKAEEYD DEFLSLDLNV KIVSDIDDAI AHIREHGTQH SDAILTRDMR
           VVAVKAEEYD DEFLSLDLNV KIVSDLDDAI AHIREHGTQH SDAILTRDMR
           VVAVKAEEYD DEFLSLDLNV KIVSDLDDAI AHIREHGTQH SDAILTRDMR
           VVAVKAEEYD DEFLSLDLNV KIVSDLDDAI AHIREHGTQH SDAILTRDMR
           VVAVKAEEYD DEFLSLDLNV KIVSDLDDAI AHIREHGTQH SDAILTRDMR
           VVAVKAEEYD DEFLSLDLNV KIVSDLDDAI AHIREHGTQH SDAILTRDMR
           VVAVKAEEYD DEFLSLDLNV KIVSDLDDAI AHIREHGTQH SDAILTRDMR
           VVAVKAEEYD DEFLSLDLNV KIVSDLDDAI AHIREHGTQH SDAILTRDMR
           VVAVKAEEYD DEFLSLDLNV KIVSDLDDAI AHIREHGTQH SDAILTRDMR
           VVAVKVEEYD DEFLSLDLNV KIVSDLDDAI AHIREHGTQH SDAILTRDMR
           VVAVKAEEYD DEFLSLDLNV KIVSDLDDAI AHIREHGTQH SDAILTRDMR
           VVAVKAEEYD DEFLSLDLNV KIVSDLDDAI AHIREHGTQH SDAILTRDMR
           VVAVKAEEYD DEFLSLDLNV KIVSDLDDAI AHIREHGTQH SDAILTRDMR
           VVAVKAEEYD DEFLSLDLNV KIVSDLDDAI AHIREHGTQH SDAILTRDMR
           VVAVKAEEYD DEFLSLDLNV KIVSDLDDAI THIREHGTQH SDAILTRDMR
           VVAVKAEEYD DEFLSLDLNV KIVSDLDDAI AHIREHGTQH SDAILTRDMR
           VVAVKAEEYD DEFLSLDLNV KIVSDLDDAI AHIREHGTQH SDAILTRDMR
           VVAVKAEEYD DEFLSLDLNV KIVSDLDDAI AHIREHGTQH SDAILTRDMR
           VVAVKAEEYD DEFLSLDLNV KIVSDLDDAI AHIREHGTQH SDAILTRDMR
           VVAVKAEEYD DEFLSLDLNV KIVSDLDDAI AHIREHGTQH SDAILTRDMR
           VVAVKAEEYD DEFLSLDLNV KIVSDLDDAI AHIREHGTQH SDAILTRDMR
           VVAVKAEEYD DEFLSLDLNV KIVSDLDDAI AHIREHGTQH SDAILTRDMR
           VVAVKAEEYD DEFLSLDLNV KIVSDLDDAI AHIREHGTQH SDAILTRDMR
           VVAVKAEEYD DEFLSLDLNV KIVSDLDDAI AHIREHGTQH SDAILTRDMR
           VVAVKAEEYD DEFLSLDLNV KIVSDLDDAI AHIREHGTQH SDAILTRDMR
           VVAVKAEEYD DEFLSLDLNV KIVSDLDDAI AHIREHGTEH SDAILTRDMR
           VVAVKAEEYD DEFLSLDLNV KIVSDLDDAI AHIREHGTQH SDAILTRDMR
           VVAVKAEEYD DEFLSLDLNV KIVSDLDDAI AHIREHGTQH SDAILTRDMR
           VVAVKAEEYD DEFLSLDLNV KIVSDLDDAI AHIREHGTQH SDAILTRDMR
           VVAVKAEEYD DEFLSLDLNV KIVSDLDDAI AHIREHGTQH SDAILTRDMR
           VVAVKAEEYD DEFLSLDLNV KIVSDLDDAI AHIREHGTQH SDAILTRDMR
           VVAVKAEEYD DEFLSLDLNV KIVSDLDDAI AHIREHGTQH SDAILTRDMR
           VVAVKAEEYD DEFLSLDLNV KIVSDLDDAI AHIREHGTQH SDAILTRDMR
           VVAVKAEEYD DEFLSLDLNV KIVSDLDDAI AHIREHGTQH SDAILTRDMR
           VVAVKAEEYD DEFLSLDLNV KIVSDLDDAI AHIREHGTQH SDAILTRDMR
           VVAVKAEEYD DEFLSLDLNV KIVSDLDDAI AHIREHGTQH SDAILTRDMR
           VVAVKAEEYD DEFLSLDLNV KIVSDLDDAI AHIREHGTQH SDAILTRDMR
           VVAVKAEEYD DEFLSLDLNV KIVSDLDDAI AHIREHGTQH SDAILTRDMR
           VVAVKTEEYD DEFLSLDLNV KIVSDLDDAI AHIREHGTQH SDAILTRDMR
           VVAVKAEEYD DEFLSLDLNV KIVSDLDDAI AHIREHGTQH SDAILTRDMR
           VVAVKAEEYD DEFLSLDLNV KIVSDLDDAI AHIREHGTQH SDAILTRDMR
           VVAVKAEEYD DEFLSLDLNV KIVSDLDDAI AHIREHGTQH SDAILTRDMR
           VVAVKAEEYD DEFLSLDLNV KIVSDLDDAI AHIREHGTQH SDAILTRDMR
           VVAVKAEEYD DEFLSLDLNV KIVSDLDDAI AHIREHGTQH SDAILTRDMR
           VVAVKAEEYD DEFLSLDLNV KIVSDLDDAI AHIREHGTQH SDAILTRDMR
           VVAVKAEEYD DEFLSLDLNV KIVSDLDDAI AHIREHGTQH SDAILTRDMR
           VVAVKAEEYD DEFLSLDLNV KIVSDLDDAI AHIREHGTQH SDAILTRDMR
           VVAVKAEEYD DEFLSLDLNV KIVSDLDDAI AHIREHGTQH SDSILTRDMR
           VVAVKAEEYD DEFLSLDLNV KIVSDLDDAI AHIREHGTQH SDAILTRDMR
           VVAVKTEEYD DEFLSLDLNV KIVSDLDDAI AHIREHGTQH SDAILTRDMR
           VVAVKAEEYD DEFLSLDLNV KIVSDLDDAI AHIREHGTQH SDAILTRDMR
           VVAVKAEEYD DEFLSLDLNV KIVSDLDDAI AHIREHGTQH SDAILTRDMR
           VVAVKAEEYD DEFLSLDLNV KIVSDLDDAI AHIREHGTQH SDAILTRDMR
           VVAVKAEEYD DEFLSLDLNV KIVSDLDDAI AHIREHGTQH SDAILTRDMR
           VVAVKAEEYD DEFLSLDLNV KIVSDLDDAI AHIREHGTQH SDAILTRDMR
           VVAVKAEEYD DEFLSLDLNV KIVSDLDDAI AHIREHGTQH SDAILTRDMR
           VVAVKAEEYD DEFLSLDLNV KIVSDLDDAI AHIREHGTQH SDAILTRDMR

           NAQRFVNEVD SSAVYVNAST RFTDGGQFGL GAEVAVSTQK LHARGPMGLE
           NAQRFVNEVD SSAVYVNAST RFTDGGQFGL GAEVAVSTQK LHARGPMGLE
           NAQRFVNEVD SSAVYVNAST RFTDGGQFGL GAEVAVSTQK LHARGPMGLE
           NAQRFVNEVD SSAVYVNAST RFTDGGQFGL GAEVAVSTQK LHARGPMGLE
           NAQRFVNEVD SSAIYVNAST RFTDGGQFGL GAEVAVSTQK LHARGPMGLE
           NAQRFVNEVD SSAVYVNAST RFTDGGQFGL GAEVAVSTQK LHARGPMGLE
           NAQRFVNEVD SSAVYVNAST RFTDGGQFGL GAEVAVSTQK LHARGPMGLE
           NAQRFVNEVD SSAVYVNAST RFTDGGQFGL GAEVAVSTQK LHARGPMGLE
           NAQRFVNEVD SSAVYVNAST RFTDGGQFGL GAEVAVSTQK LHARGPMGLE
           NAQRFVNEVD SSAVYVNAST RFTDGGQFGL GAEVAVSTQK LHARGPMGLE
           NAQHFVNEVD SSAVYVNAST RFTDGGQFGL GAEVAVSTQK LHARGPMGLE
           NAQRFVNEVD SSAVYVNAST RFTDGGQFGL GAEVAVSTQK LHARGPMGLE
           NAQRFVNEVD SSAVYVNAST RFTDGGQFGL GAEVAVSTQK LHARGPMGLE
           NAQRFVNEVD SSAVYVNAST RFTDGGQFGL GAEVAVSTQK LHARGPMGLE
           NAQRFVNEVD SSAVYVNAST RFTDGGQFGL GAEVAVSTQK LHARGPMGLE
           NAQRFVNEVD SSAVYVNAST RFTDGGQFGL GAEVAVSTQK LHARGPMGLE
           NAQRFVNEVD SSAVYVNAST RFTDGGQFGL GAEVAVSTQK LHARGPMGLE
           NAQRFVNEVD SSAVYVNAST RFTDGGQFGL GAEVAVSTQK LHARGPMGLE
           NAQRFVNEVD SSAVYVNAST RFTDGGQFGL GAEVAVSTQK LHARGPMGLE
           NAQRFVNEVD SSAVYVNAST RFTDGGQFGL GAEVAVSTQK LHARGPMGLE
           NAQRFVNEVD SSAVYVNAST RFTDGGQFGL GAEVAVSTQK LHARGPMGLE
           NAQRFVNEVD SSAVYVNAST RFTDGGQFGL GAEVAVSTQK LHARGPMGLE
           NAQRFVNEVD SSAVYVNAST RFTDGGQFGL GAEVAVSTQK LHARGPMGLE
           NAQRFVNEVD SSAVYVNAST RFTDGGQFGL GAEVAVSTQK LHARGPMGLE
           NAQRFVNEVD SSAVYVNAST RFTDGGQFGL GAEVAVSTQK LHARGPMGLE
           NAQRFVNEVD SSAVYVNAST RFTDGGQFGL GAEVAVSTQK LHARGPMGLE
           NAQRFVNEVD SSAVYVNAST RFTDGGQFGL GAEVAVSTQK LHARGPMGLE
           NAQRFVNEVD SSAVYVNAST RFTDGGQFGL GAEVAVSTQK LHARGPMGLE
           NAQRFVNEVD SSAVYVNAST RFTDGGQFGL GAEVAVSTQK LHARGPMGLE
           NAQRFVNEVD SSAVYVNAST RFTDGGQFGL GAEVAVSTQK LHARGPMGLE
           NAQRFVNEVD SSAVYVNAST RFTDGGQFGL GAEVAVSTQK LHARGPMGLE
           NAQRFVNEVD SSAVYVNAST RFTDGGQFGL GAEVAVSTQK LHARGPMGLE
           NAQRFVNEVD SSAVYVNAST RFTDGGHFGL GAEVAVSTQK LHARGPMGLE
           NAQRFVNEVD SSAVYVNAST RFTDGGQFGL GAEVAVSTQK LHARGPMGLE
           NAQRFVNEVD SSAVYVNAST RFTDGGQFGL GAEVAVSTQK LHARGPMGLE
           NAQRFVNEVD SSAVYVNAST RFTDGGQFGL GAEVAVSTQK LHARGPMGLE
           NAQRFVNEVD SSAVYVNAST RFTDGGQFGL GAEVAVSTQK LHARGPMGLE
           NAQRFVNEVD SSAVYVNAST RFTDGGQFGL GAEVAVSTQK LHARGPMGLE
           NAQRFVNEVD SSAVYVNAST RFTDGGQFGL GAEVAVSTQK LHARGPMGLE
           NAQRFVNEVD SSAVYVNAST RFTDGGQFGL GAEVAVSTQK LHARGPMGLE
           NAQRFVNEVD SSAVYVNAST RFTDGGQFGL GAEVAVSTQK LHARGPMGLE
           NAQRFVNEVD SSAVYVNAST RFTDGGQFGL GAEVAVSTQK LHARGPMGLE
           NAQRFVNEVD SSAVYVNAST RFTDGGQFGL GAEVAVSTQK LHARGPMGLE
           NAQRFVNEVD SSAVYVNAST RFTDGGQFGL GAEVAVSTQK LHARGPMGLE
           NAQRFVNEVD SSAVYVNAST RFTDGGQFGL GAEVAVSTQK LHARGPMGLE
           NAQRFVNEVD SSAVYVNAST RFTDGGQFGL GAEVAVSTQK LHARGPMGLE
           NAQRFVNEVD SSAVYVNAST RFTDGGQFGL GAEVAVSTQK LHARGPMGLE
           NAQRFVNEVD SSAVYVNAST RFTDGGQFGL GAEVAVSTQK LHARGPMGLE
           NAQRFVNEVD SSAVYVNAST RFTDGGQFGL GVEVAVSTQK LHARGPMGLE
           NAQRFVNEVD SSAVYVNAST RFTDGGQFGL GAEVAVSTQK LHSRGPMGLE
           NAQRFVNEVD SSAVYVNAST RFTDGGQFGL GAEVAVSTQK LHARGPMGLE
           NAQRFVNEVD SSAVYVNAST RFTDGGQFGL GAEVAVSTQK LHARGPMGLE
           NAQRFVNEVD SSSVYVNAST RFTDGGQFGL GAEVAVSTQK LHARGPMGLE
           NAQRFINEVD SSAVYVNAST RFTDGGQFGL GAEVAVSTQK LHARGPMGLE
           NAQRFVNEVD SSAVYVNAST RFTDGGQFGL GAEVAVSTQK LHARGPMGLE
           NAQRFVNEVD SSAVYVNAST RFTDGGQFGL GAEVAVSTQK LHARGPMGLE
           NAQRFVNEVD SSAVYVNAST RFTDGGQFGL GAEVAVSTQK LHARGPMGLE
           NAQRFVNEVD SSAVYVNAST RFTDGGQFGL GAEVAVSTQK LHARGPMGLE
           NAQRFVNEVD SSAVYVNAST RFTDGGQFGL GAEVAVSTQK LHARGPMGLE
           NAQRFVNEVD SSAVYVNAST RFTDGGQFGL GAEVAVSTQK LHARGPMGLE
           NAQRFVNEVD SSAVYVNAST RFTDGGQFGL GAEVAVSTQK LHSRGPMGLE
           NAQRFVNEVD SSAVYVNAST RFTDGGQFGL GAEVAVSTQK LHARGPMGLE
           NAQRFVNEVD SSAVYVNAST RFTDGGQFGL GAEVAVSTQK LHARGPMGLE
           NAQRFVNEVD SSAVYVNAST RFTDGGQFGL GAEVAVSTQK LHARGPMGLE
           NAQRFVNEVD SSAVYVNAST RFTDGGQFGL GAEVAVSTQK LHARGPMGLE
           NAQRFVNEVD SSAVYVNAST RFTDGGQFGL GAEVAVSTQK LHARGPMGLE
           NAQRFVNEVD SSAVYVNAST RFTDGGQFGL GAEVAVSTQK LHARGPMGLE
           NAQRFVNEVD SSAVYVNAST RFTDGGQFGL GAEVAVSTQK LHARGPMGLE

           ALTTYKWIGI GDYTIRA
           ALTTYKWIGI GDYTIRA
           ALTTYKWIGI GDYTIRA
           ALTTYKWIGI GDYTIRA
           ALTTYKWIGI GDYTIRA
           ALTTYKWIGI GDYTIRA
           ALTTYKWIGI GDYTIRA
           ALTTYKWIGI GDYTIRA
           ALTTYKWIGI GDYTIRA
           ALTTYKWIGI GDYTIRA
           ALTTYKWIGI GDYTIRA
           ALTTYKWIGI GDYTIRA
           ALTTYKWIGI GDYTIRA
           ALTTYKWIGI GDYTIRA
           ALTTYKWIGI GDYTIRA
           ALTTYKWIGI GDYTIRA
           ALTTYKWIGI GDYTIRA
           ALTTYKWIGI GDYTIRA
           ALTTYKWIGI GDYTIRA
           ALTTYKWIGI GDYTIRA
           ALTTYKWIGI GDYTIRA
           ALTTYKWIGI GDYTIRA
           ALTTYKWIGI GDYTIRA
           ALTTYKWIGI GDYTIRA
           ALTTYKWIGI GDYTIRA
           ALTTYKWIGI GDYTIRA
           ALTTYKWIGI GDYTIRA
           ALTTYKWIGI GDYTIRA
           ALTTYKWIGI GDYTIRA
           ALTTYKWIGI GDYTIRA
           ALTTYKWIGI GDYTIRA
           ALTTYKWIGI GDYTIRA
           ALTTYKWIGI GDYTIRA
           ALTTYKWIGI GDYTIRA
           ALTTYKWIGI GDYTIRA
           ALTTYKWIGI GDYTIRA
           ALTTYKWIGI GDYTIRA
           ALTTYKWIGI GDYTIRA
           ALTTYKWIGI GDYTIRA
           ALTTYKWIGI GDYTIRA
           ALTTYKWIGI GDYTIRA
           ALTTYKWIGI GDYTIRA
           ALTTYKWIGI GDYTIRA
           ALTTYKWIGI GDYTIRA
           ALTTYKWIGI GDYTIRA
           ALTTYKWIGI GDYTIRA
           ALTTYKWIGI GDYTIRA
           ALTTYKWIGI GDYTIRA
           ALTTYKWIGI GDYTIRA
           ALTTYKWIGI GDYTIRA
           ALTTYKWIGI GDYTIRA
           ALTTYKWIGI GDYTIRA
           ALTTYKWIGI GDYTIRA
           ALTTYKWIGI GDYTIRA
           ALTTYKWIGI GDYTIRA
           ALTTYKWIGI GDYTIRA
           ALTTYKWIGI GDYTIRA
           ALTTYKWIGI GDYTIRA
           ALTTYKWIGI GDYTIRA
           ALTTYKWIGI GDYTIRA
           ALTTYKWIGI GDYTIRA
           ALTTYKWIGI GDYTIRA
           ALTTYKWIGI GDYTIRA
           ALTTYKWIGI GDYTVRA
           ALTTYKWIGI GDYTVRA
           ALTTYKWIGI GDYTVRA
           ALTTYKWIGI GDYTVRA
           ALTTYKWIGI GDYTIRA
