# Supplementary material for: Essential gene acquisition destabilizes plasmid inheritance
Source: PLoS Genet. 2021 Jul 12;17(7):e1009656. doi: 10.1371/journal.pgen.1009656 (PMC8297927; doi:10.1371/journal.pgen.1009656)
Supplement: S1 Data — (GZ) [file pgen.1009656.s029.tar.gz › Phylogenetic data/41371/41371.protein_info.txt]

32387227	WP_000893278.1	Escherichia coli K-12	gamma-glutamyl-phosphate reductase	Plasmid
32396200	WP_000893278.1	Escherichia coli K-12	gamma-glutamyl-phosphate reductase	Plasmid
34767791	WP_000893257.1	Escherichia coli	gamma-glutamyl-phosphate reductase	Plasmid
37652180	WP_000893278.1	Escherichia coli	gamma-glutamyl-phosphate reductase	Chromosome
36299408	WP_000893277.1	Escherichia coli O6:H16	gamma-glutamyl-phosphate reductase	Chromosome
36163045	WP_074483114.1	Escherichia coli O25:NM	glutamate-5-semialdehyde dehydrogenase	Chromosome
37179509	WP_032206468.1	Escherichia coli	glutamate-5-semialdehyde dehydrogenase	Chromosome
36484821	WP_063091315.1	Escherichia coli	glutamate-5-semialdehyde dehydrogenase	Chromosome
37284059	WP_072645195.1	Escherichia coli	glutamate-5-semialdehyde dehydrogenase	Chromosome
37285242	WP_000893273.1	Escherichia coli O121 str. RM8352	glutamate-5-semialdehyde dehydrogenase	Chromosome
36500031	WP_094314171.1	Escherichia coli str. K-12 substr. MG1655	glutamate-5-semialdehyde dehydrogenase	Chromosome
34489056	WP_073544873.1	Escherichia coli	glutamate-5-semialdehyde dehydrogenase	Chromosome
37357289	WP_000893266.1	Escherichia coli	gamma-glutamyl-phosphate reductase	Chromosome
30131214	WP_000893267.1	Escherichia coli O157:H16	gamma-glutamyl-phosphate reductase	Chromosome
37170545	WP_022645230.1	Escherichia coli	gamma-glutamyl-phosphate reductase	Chromosome
37635182	WP_000893305.1	Escherichia coli RS218	gamma-glutamyl-phosphate reductase	Chromosome
37631984	WP_000893255.1	Escherichia coli B7A	gamma-glutamyl-phosphate reductase	Chromosome
24247804	WP_000893265.1	Escherichia coli SMS-3-5	gamma-glutamyl-phosphate reductase	Chromosome
36392641	WP_000893289.1	Escherichia coli	gamma-glutamyl-phosphate reductase	Chromosome
37004295	WP_000893268.1	Escherichia coli	gamma-glutamyl-phosphate reductase	Chromosome
34069567	WP_000893271.1	Escherichia coli	glutamate-5-semialdehyde dehydrogenase	Chromosome
36592068	WP_032280317.1	Escherichia coli	glutamate-5-semialdehyde dehydrogenase	Chromosome
37452390	WP_000893272.1	Escherichia coli	glutamate-5-semialdehyde dehydrogenase	Chromosome
37164873	WP_000893246.1	Escherichia coli	gamma-glutamyl-phosphate reductase	Chromosome
35741793	WP_021576990.1	Escherichia coli	glutamate-5-semialdehyde dehydrogenase	Chromosome
26226572	WP_000893284.1	Escherichia coli 042	gamma-glutamyl-phosphate reductase	Chromosome
37388565	WP_000893251.1	Escherichia coli	gamma-glutamyl-phosphate reductase	Chromosome
37125292	WP_000893279.1	Escherichia coli	glutamate-5-semialdehyde dehydrogenase	Chromosome
37111121	WP_097473792.1	Escherichia coli	glutamate-5-semialdehyde dehydrogenase	Chromosome
33051376	WP_065226188.1	Escherichia coli	glutamate-5-semialdehyde dehydrogenase	Chromosome
36874708	WP_000893257.1	Escherichia coli	gamma-glutamyl-phosphate reductase	Chromosome
35021114	WP_001586696.1	Escherichia coli	glutamate-5-semialdehyde dehydrogenase	Chromosome
36965704	WP_106907410.1	Escherichia coli	glutamate-5-semialdehyde dehydrogenase	Chromosome
37334324	WP_001521908.1	Escherichia coli	glutamate-5-semialdehyde dehydrogenase	Chromosome
35424230	WP_063112563.1	Escherichia coli	glutamate-5-semialdehyde dehydrogenase	Chromosome
36741164	WP_000893304.1	Escherichia coli	gamma-glutamyl-phosphate reductase	Chromosome
36866366	WP_000893256.1	Escherichia coli O104:H4	gamma-glutamyl-phosphate reductase	Chromosome
37201301	WP_000893259.1	Escherichia coli	glutamate-5-semialdehyde dehydrogenase	Chromosome
37080092	WP_000893252.1	Escherichia coli	glutamate-5-semialdehyde dehydrogenase	Chromosome
33217054	WP_000893307.1	Escherichia coli	gamma-glutamyl-phosphate reductase	Chromosome
37429704	WP_000893306.1	Escherichia coli O127:H6	glutamate-5-semialdehyde dehydrogenase	Chromosome
29854378	WP_021293038.1	Escherichia coli	glutamate-5-semialdehyde dehydrogenase	Chromosome
36449381	WP_016244289.1	Escherichia coli	glutamate-5-semialdehyde dehydrogenase	Chromosome
37243663	WP_000893298.1	Escherichia coli	gamma-glutamyl-phosphate reductase	Chromosome
36731597	WP_001550659.1	Escherichia coli	glutamate-5-semialdehyde dehydrogenase	Chromosome
37360033	WP_110826413.1	Escherichia coli	glutamate-5-semialdehyde dehydrogenase	Chromosome
37654282	WP_000893310.1	Escherichia coli	glutamate-5-semialdehyde dehydrogenase	Chromosome
37644619	WP_000893315.1	Escherichia coli	glutamate-5-semialdehyde dehydrogenase	Chromosome
36198378	WP_001387176.1	Escherichia coli O114:H49	glutamate-5-semialdehyde dehydrogenase	Chromosome
37011284	WP_001561483.1	Escherichia coli	glutamate-5-semialdehyde dehydrogenase	Chromosome
35883459	WP_000893282.1	Escherichia coli	gamma-glutamyl-phosphate reductase	Chromosome
36008799	WP_000893262.1	Escherichia coli	glutamate-5-semialdehyde dehydrogenase	Chromosome
37227923	WP_097420880.1	Escherichia coli	glutamate-5-semialdehyde dehydrogenase	Chromosome
32824291	WP_000893281.1	Escherichia coli	gamma-glutamyl-phosphate reductase	Chromosome
36746989	WP_024215450.1	Escherichia coli	glutamate-5-semialdehyde dehydrogenase	Chromosome
33920243	WP_000893283.1	Escherichia coli	glutamate-5-semialdehyde dehydrogenase	Chromosome
37377285	WP_000893260.1	Escherichia coli	glutamate-5-semialdehyde dehydrogenase	Chromosome
36733586	WP_094029763.1	Escherichia coli	glutamate-5-semialdehyde dehydrogenase	Chromosome
27109213	WP_000893287.1	Escherichia coli PCN033	glutamate-5-semialdehyde dehydrogenase	Chromosome
1580397	WP_000893302.1	Escherichia fergusonii ATCC 35469	gamma-glutamyl-phosphate reductase	Chromosome
36972825	WP_042105314.1	Escherichia coli	glutamate-5-semialdehyde dehydrogenase	Chromosome
37025392	WP_105267521.1	Escherichia coli	glutamate-5-semialdehyde dehydrogenase	Chromosome
15101876	WP_059222188.1	Escherichia albertii	glutamate-5-semialdehyde dehydrogenase	Chromosome
17276142	WP_000893293.1	Escherichia albertii	glutamate-5-semialdehyde dehydrogenase	Chromosome
1845106	WP_025237533.1	Escherichia albertii KF1	glutamate-5-semialdehyde dehydrogenase	Chromosome
18614574	WP_103053288.1	Escherichia albertii	glutamate-5-semialdehyde dehydrogenase	Chromosome
9165710	WP_000893291.1	Escherichia marmotae	glutamate-5-semialdehyde dehydrogenase	Chromosome
35923317	WP_094364381.1	Escherichia coli	glutamate-5-semialdehyde dehydrogenase	Chromosome
