# Supplementary material for: Essential gene acquisition destabilizes plasmid inheritance
Source: PLoS Genet. 2021 Jul 12;17(7):e1009656. doi: 10.1371/journal.pgen.1009656 (PMC8297927; doi:10.1371/journal.pgen.1009656)
Supplement: S1 Data — (GZ) [file pgen.1009656.s029.tar.gz › Phylogenetic data/41370/41370.phy.treefile]

(32387226:0.0000000000,(((32396199:0.0000023319,(37164872:0.0027130141,(((18614573:0.0000023319,17276143:0.0027115974):0.000002,15101875:0.0027104564):0.005429,9165711:0.0054604274):0.002706):0.000002):0.000001,(((37360032:0.0027069700,32974371:0.0027099400):0.000003,(36175962:0.0027086200,37190067:0.0027119815):0.000001):0.000001,(1580398:0.0027077196,34372629:0.0027103795):0.000001):0.000001):0.000002,34767792:0.0000000000):0.000000,37654281:0.0000000000);
