# Supplementary material for: Essential gene acquisition destabilizes plasmid inheritance
Source: PLoS Genet. 2021 Jul 12;17(7):e1009656. doi: 10.1371/journal.pgen.1009656 (PMC8297927; doi:10.1371/journal.pgen.1009656)
Supplement: S1 Data — (GZ) [file pgen.1009656.s029.tar.gz › Phylogenetic data/41370/41370.protein_info.txt]

32387226	WP_001285288.1	Escherichia coli K-12	glutamate 5-kinase	Plasmid
32396199	WP_001285288.1	Escherichia coli K-12	glutamate 5-kinase	Plasmid
34767792	WP_001285288.1	Escherichia coli	glutamate 5-kinase	Plasmid
37654281	WP_001285288.1	Escherichia coli	glutamate 5-kinase	Chromosome
37360032	WP_022645229.1	Escherichia coli	glutamate 5-kinase	Chromosome
37164872	WP_001285293.1	Escherichia coli	glutamate 5-kinase	Chromosome
36175962	WP_099548340.1	Escherichia coli O6:H16	glutamate 5-kinase	Chromosome
32974371	WP_001285279.1	Escherichia coli	glutamate 5-kinase	Chromosome
37190067	WP_106912540.1	Escherichia coli	glutamate 5-kinase	Chromosome
1580398	WP_001285289.1	Escherichia fergusonii ATCC 35469	glutamate 5-kinase	Chromosome
34372629	WP_073544369.1	Escherichia coli	glutamate 5-kinase	Chromosome
18614573	WP_001285285.1	Escherichia albertii	glutamate 5-kinase	Chromosome
15101875	WP_025237534.1	Escherichia albertii	glutamate 5-kinase	Chromosome
9165711	WP_001285282.1	Escherichia marmotae	glutamate 5-kinase	Chromosome
17276143	WP_059229223.1	Escherichia albertii	glutamate 5-kinase	Chromosome
