# Supplementary material for: Essential gene acquisition destabilizes plasmid inheritance
Source: PLoS Genet. 2021 Jul 12;17(7):e1009656. doi: 10.1371/journal.pgen.1009656 (PMC8297927; doi:10.1371/journal.pgen.1009656)
Supplement: S1 Data — (GZ) [file pgen.1009656.s029.tar.gz › Phylogenetic data/41370/41370.phy]

 15 367
32387226   MSDSQTLVVK LGTSVLTGGS RRLNRAHIVE LVRQCAQLHA AGHRIVIVTS
32396199   MSDSQTLVVK LGTSVLTGGS RRLNRAHIVE LVRQCAQLHA AGHRIVIVTS
34767792   MSDSQTLVVK LGTSVLTGGS RRLNRAHIVE LVRQCAQLHA AGHRIVIVTS
37654281   MSDSQTLVVK LGTSVLTGGS RRLNRAHIVE LVRQCAQLHA AGHRIVIVTS
37360032   MSDSQTLVVK LGTSVLTGGS RRLNRAHIVE LVRQCAQLHA AGHRIVIVTS
37164872   MSDSQTLVVK LGTSVLTGGS RRLNRAHIVE LVRQCAQLHA AGHRIVIVTS
36175962   MSDSQTLVVK LGTSVLTGGS RRLNRAHIVE LVRQCAQLHA AGHRIVIVTS
32974371   MSDSQTLVVK LGTSVLTGGS RRLNRAHIVE LVRQCAQLHA AGHRIVIVTS
37190067   MSDSQTLVVK LGTSVLTGGS RRLNRAHIVE LVRQCAQLHA AGHRIVIVTS
1580398    MSDSQTLVVK LGTSVLTGGS RRLNRAHIVE LVRQCAQLHA AGHRIVIVTS
34372629   MSDSQTLVVK LGTSVLTGGS RRLNRAHIVE LVRQCAQLHA AGHRIVIVTS
18614573   MSDSQTLVVK LGTSVLTGGS RRLNRAHIVE LVRQCAQLHA AGHRIVIVTS
15101875   MSDSQTLVVK LGTSVLTGGS RRLNRAHIVE LVRQCAQLHA AGHRIVIVTS
9165711    MSDSQTLVVK LGTSVLTGGS RRLNRAHIVE LVRQCAQLHA AGHRIVIVTS
17276143   MSDSQTLVVK LGTSVLTGGS RRLNRAHIVE LVRQCAQLHA AGHRIVIVTS

           GAIAAGREHL GYPELPATIA SKQLLAAVGQ SRLIQLWEQL FSIYGIHVGQ
           GAIAAGREHL GYPELPATIA SKQLLAAVGQ SRLIQLWEQL FSIYGIHVGQ
           GAIAAGREHL GYPELPATIA SKQLLAAVGQ SRLIQLWEQL FSIYGIHVGQ
           GAIAAGREHL GYPELPATIA SKQLLAAVGQ SRLIQLWEQL FSIYGIHVGQ
           GAIAAGREHL GYPELPATIA SKQLLAAVGQ SRLIQLWEQL FSIYGIHVGQ
           GAIAAGREHL GYPELPATIA SKQLLAAVGQ SRLIQLWEQL FSIYGIHVGQ
           GAIAAGREHL GYPELPATIA SKQLLAAVGQ SRLIQLWEQL FSIYGIHVGQ
           GAIAAGREHL GYPELPATIA SKQLLAAVGQ SRLIQLWEQL FSIYGIHVGQ
           GAIAAGREHL GYPELPATIA SKQLLAAVGQ SRLIQLWEQL FSIYGIHVGQ
           GAIAAGREHL GYPELPATIA SKQLLAAVGQ SRLIQLWEQL FSIYGIHVGQ
           GAIAAGREHL GYPELPATIA SKQLLAAVGQ SRLIQLWEQL FSIYGIHVGQ
           GAIAAGREHL GYPELPATIA SKQLLAAVGQ SRLIQLWEQL FSIYGIHVGQ
           GAIAAGREHL GYPELPATIA SKQLLAAVGQ SRLIQLWEQL FSIYGIHVGQ
           GAIAAGREHL GYPELPATIA SKQLLAAVGQ SRLIQLWEQL FSIYGIHVGQ
           GAIAAGREHL GYPELPATIA SKQLLAAVGQ SRLIQLWEQL FSIYGIHVGQ

           MLLTRADMED RERFLNARDT LRALLDNNIV PVINENDAVA TAEIKVGDND
           MLLTRADMED RERFLNARDT LRALLDNNIV PVINENDAVA TAEIKVGDND
           MLLTRADMED RERFLNARDT LRALLDNNIV PVINENDAVA TAEIKVGDND
           MLLTRADMED RERFLNARDT LRALLDNNIV PVINENDAVA TAEIKVGDND
           MLLTRADMED RERFLNARDT MRALLDNNIV PVINENDAVA TAEIKVGDND
           MLLTRADMED RERFLNARDT LRALLDNNIV PVINENDAVA TTEIKVGDND
           MLLTRADMED RERFLNARDT LRALLDNNIV PVINENDAVA TAEIKVGDND
           MLLTRADMDD RERFLNARDT LRALLDNNIV PVINENDAVA TAEIKVGDND
           MLLTRADMED RERFLNARDT LRALLDNNIV PVINENDAVA TAEIKVGDND
           MLLTRADMED RERFLNARDT LRALLDNNIV PVINENDAVA TAEIKVGDND
           MLLTRADMED RERFLNARDT LRALLDNNIV PVINENDAVA TAEIKVGDND
           MLLTRADMED RERFLNARDT LRALLDNNIV PVINENDAVA TAEIKVGDND
           MLLTRADMED RERFLNARDT LRALLDNNIV PVINENDAVA TAEIKVGDND
           MLLTRADMED RERFLNARDT LRALLDNNIV PVINENDAVA TAEIKVGDND
           MLLTRADMED RERFLNARDT LRALLDNNIV PVINENDAVA TAEIKVGDND

           NLSALAAILA GADKLLLLTD QKGLYTADPR SNPQAELIKD VYGIDDALRA
           NLSALAAILA GADKLLLLTD QKGLYTADPR SNPQAELIKD VYGIDDALRA
           NLSALAAILA GADKLLLLTD QKGLYTADPR SNPQAELIKD VYGIDDALRA
           NLSALAAILA GADKLLLLTD QKGLYTADPR SNPQAELIKD VYGIDDALRA
           NLSALAAILA GADKLLLLTD QKGLYTADPR SNPQAELIKD VYGIDDALRA
           NLSALAAILA GADKLLLLTD QKGLYTADPR SNPQAELIKD VYGIDDALRA
           NLSALAAILA GADKLLLLTD QKGLYTADPR SNPQAELIKD VYGIDDALRA
           NLSALAAILA GADKLLLLTD QKGLYTADPR SNPQAELIKD VYGIDDALRA
           NLSALAAILA GADKLLLLTD QKGLYTADPR SNPQAELIKD VYGIDDALRA
           NLSALAAILA GADKLLLLTD QKGLYTADPR SNPQAELIKD VYGIDDALRA
           NLSALAAILA GADKLLLLTD QKGLYTADPR SNPQAELIKD VYGIDDALRA
           NLSALAAILA GADKLLLLTD QKGLYTADPR SNPQAELIKD VYGIDDALRA
           NLSALAAILA GADKLLLLTD QKGLYTADPR SNPQAELIKD VYGIDDALRA
           NLSALAAILA GADKLLLLTD QKGLYTADPR SNPQAELIKD VYGIDDALRA
           NLSALAAILA GADKLLLLTD QKGLYTADPR SNPQAELIKD VYGIDDALRA

           IAGDSVSGLG TGGMSTKLQA ADVACRAGID TIIAAGSKPG VIGDVMEGIS
           IAGDSVSGLG TGGMSTKLQA ADVACRAGID TIIAAGSKPG VIGDVMEGIS
           IAGDSVSGLG TGGMSTKLQA ADVACRAGID TIIAAGSKPG VIGDVMEGIS
           IAGDSVSGLG TGGMSTKLQA ADVACRAGID TIIAAGSKPG VIGDVMEGIS
           IAGDSVSGLG TGGMSTKLQA ADVACRAGID TIIAAGSKPG VIGDVMEGIS
           IAGDSVSGLG TGGMSTKLQA ADVACRAGID TIIAAGSKPG VIGDVMEGIS
           IAGDSVSGLG TGGMSTKLQA ADVACRAGIN TIIAAGSKPG VIGDVMEGIS
           IAGDSVSGLG TGGMSTKLQA ADVACRAGID TIIAAGSKPG VIGDVMEGIS
           IAGDSVSGLG TGGMSTKLQA ADVACRAGID TIIAAGSKPG VIGDVMEGIS
           IAGDSVSGLG TGGMSTKLQA ADVACRAGID TIIAAGSKPG VIGDVMEGIS
           IAGDSVSGLG TGGMSTKLQA ADVACRAGID TIIAAGSKLG VIGDVMEGIS
           IAGDSVSGLG TGGMSTKLQA ADVACRAGID TIIAAGSKPG VIGDVMEGIS
           IAGDSVSGLG TGGMSTKLQA ADVACRAGID TIIAAGSKPG VIGDVMEGIS
           IAGDSVSGLG TGGMGTKLQA ADVACRAGID TIIAAGSKPG VIGDVMEGIP
           IAGDSVSGLG TGGMSTKLQA ADVACRAGID TIIAAGSKPG VIGDVMEGIS

           VGTLFHAQAT PLENRKRWIF GAPPAGEITV DEGATAAILE RGSSLLPKGI
           VGTLFHAQAT PLENRKRWIF GAPPAGEITV DEGATAAILE RGSSLLPKGI
           VGTLFHAQAT PLENRKRWIF GAPPAGEITV DEGATAAILE RGSSLLPKGI
           VGTLFHAQAT PLENRKRWIF GAPPAGEITV DEGATAAILE RGSSLLPKGI
           VGTLFHAQAT PLENRKRWIF GAPPAGEITV DEGATAAILE RGSSLLPKGI
           VGTLFHAQAT PLENRKRWIF GAPPAGEITV DEGATAAILE RGSSLLPKGI
           VGTLFHAQAT PLENRKRWIF GAPPAGEITV DEGATAAILE RGSSLLPKGI
           VGTLFHAQAT PLENRKRWIF GAPPAGEITV DEGATAAILE RGSSLLPKGI
           VGTLFHAQAT PLENRKRWIF GAPPAGEITV DEGATAAILE RGSSLLPKGI
           VGTLFHAQAT PLENRKRWIF GAPPAGEITV DEGATAAILE RGSSLLPKGI
           VGTLFHAQAT PLENRKRWIF GAPPAGEITV DEGATAAILE RGSSLLPKGI
           VGTLFHAQAT PLENRKRWIF GAPPAGEITI DEGATAAILE RGSSLLPKGI
           VGTLFHAQAT PLENRKRWIF GAPPAGEITI DEGATAAILE RGSSLLPKGI
           VGTLFHAQAT PLENRKRWIF GAPPAGEITV DEGATAAILE RGSSLLPKGI
           VGTLFHAQAT PLENRKRWIF GAPPAGEITI DEGATAAILE RGSSLLPKGI

           KSVTGNFSRG EVIRICNLEG RDIAHGVSRY NSDALRRIAG HHSQEIDAIL
           KSVTGNFSRG EVIRICNLEG RDIAHGVSRY NSDALRRIAG HHSQEIDAIL
           KSVTGNFSRG EVIRICNLEG RDIAHGVSRY NSDALRRIAG HHSQEIDAIL
           KSVTGNFSRG EVIRICNLEG RDIAHGVSRY NSDALRRIAG HHSQEIDAIL
           KSVTGNFSRG EVIRICNLEG RDIAHGVSRY NSDALRRIAG HHSQEIDAIL
           KSVTGNFSRG EVIRICNLEG RDIAHGVSRY NSDALRRIAG HHSQEIDAIL
           KSVTGNFSRG EVIRICNLEG RDIAHGVSRY NSDALRRIAG HHSQEIDAIL
           KSVTGNFSRG EVIRICNLEG RDIAHGVSRY NSDALRRIAG HHSQEIDAIL
           KSVTGNFSRG EVIRICKLEG RDIAHGVSRY NSDALRRIAG HHSQEIDAIL
           KSVTGNFSRG EVIRICNLEG RDIAHGVSRY NSDALRRIAG HHSQEIDAIL
           KSVTGNFSRG EVIRICNLEG RDIAHGVSRY NSDALRRIAG HHSQEIDAIL
           KSVSGNFSRG EVIRICDLEG RDIAHGVSRY NSDALRRIAG HHSQEIDAIL
           KSVSGNFSRG EVIRICDLEG RDIAHGVSRY NSDALRRVAG HHSQEIDAIL
           KSVSGNFSRG EVIRICNLEG RDIAHGVSRY NSDALRRIAG HHSQEIDAIL
           KSVSGDFSRG EVIRICDLEG RDIAHGVSRY NSDALRRIAG HHSQEIDAIL

           GYEYGPVAVH RDDMITR
           GYEYGPVAVH RDDMITR
           GYEYGPVAVH RDDMITR
           GYEYGPVAVH RDDMITR
           GYEYGPVAVH RDDMITR
           GYEYGPVAVH RDDMITR
           GYEYGPVAVH RDDMITR
           GYEYGPVAVH RDDMITR
           GYEYGPVAVH RDDMITR
           GYEYGSVAVH RDDMITR
           GYEYGPVAVH RDDMITR
           GYEYGPVAVH RDDMITR
           GYEYGPVAVH RDDMITR
           GYEYGPVAVH RDDMITR
           GYEYGPVAVH RDDMITR
