# Supplementary material for: Essential gene acquisition destabilizes plasmid inheritance
Source: PLoS Genet. 2021 Jul 12;17(7):e1009656. doi: 10.1371/journal.pgen.1009656 (PMC8297927; doi:10.1371/journal.pgen.1009656)
Supplement: S1 Data — (GZ) [file pgen.1009656.s029.tar.gz › Phylogenetic data/7706/7706.faa]

>35156072
MSPVKNGDIMKRLRKMMPKTVEPAFNSPEELLQWQREQGQLRSEALERENRAMKMQRTFNRSGIRPLHQNCSFDNYLVECEGQMKALMLARQYVEEFEGNIASFIFSGKPGTDKNHLAAAICNDLLLRGKSVLIITVADIMSSMKDTFGNRNTSEEQLLNDLSKVDLLVIDEIGVQTESRYEKVIINQIVDRRSSSKRPTGMLTNSNMEEMNKLVGERVMDRMRLGNSLWVVFNWESYRHRVSGKEY
>1581961
MKNVGDLMKRLQKMMPEHIKPAFTTGEELLAWQKEQGAIRAAALARENRAMKMQRTFNRSGIRPLHQNCSFENYVVECEGQMNALSKARQYVEEFDGNIASFIFSGKPGTGKNHLAAAICNELLLRGKSVLIITVADIMSAMKDTFTNRETTEEQLLNDLSNVDLLVIDEIGVQTESRYEKVIINQIVDRRSSSKRPTGMLTNSNMEEMTKLLGERVMDRMRLGNSLWVIFNWESYRSRVTGKEY
>15105906
MKNVGDLMQRLQKMMPAHIKPAFKTGEELLAWQKEQGAIRSAALERENRAMKMQRTFNRSGIRPLHQNCSFENYRVECEGQMNALSKARQYVEEFDGNIASFIFSGKPGTGKNHLAAAICNELLLRGKSVLIITVADIMSAMKDTFRNNNTSEEQLLNDLSNVDLLVIDEIGVQTESKYEKVIINQIVDRRSSSKRPTGMLTNSNMEEMTKLLGERVMDRMRLGNSLWVIFNWDSYRSRVTGKEY
>36866065
MKNVGDLMQRLQKMMPAHIKPAFKTGEELLAWQKEQGAIRSAALERENRAMKMQRTFNRSGIRPLHQNCSFENYRVECEGQMNALSKARQYVEEFDGNIASFIFSGKPGTGKNHLAAAICNELLLRGKSVLIITVADIMSAMKDTFRNSSTSEEQLLNDLSNVDLLVIDEIGVQTESKYEKVIINQIVDRRSSSKRPTGMLTNSNMEEMTKLLGERVMDRMRLGNSLWVIFNWDSYRSRVTGKEY
>17276467
MKNVGDLMQRLQKMMPAHIKPAFKTGEELLAWQKEQGAIRSAALERENRAMKMQRTFNRSGIRPLHQNCSFENYRVECEGQMNALSKARQYVEEFDGNIASFIFSGKPGTGKNHLAAAICNELLLRGKSVLIITVADIMSAMKDTFRNNSTSEEQLLNDLSNVDLLVIDEIGVQTESKYEKVIINQIVDRRSSSKRPTGMLTNSNMEEMTKLLGERVMDRMRLGNSLWVIFNWDSYRSRVTGKEY
>37658420
MKNVGDLMQRLQKMMPAHIKPAFKTGEELLAWQKEQGAIRSAALERENRAMKMQRTFNRSGIRPLHQNCSFENYRVECEGQMNALSKARQYVEEFDGNIASFIFSGKPGTGKNHLAAAICNELLLRGKSVLIITVADIMSAMKDTFRNSGTSEEQLLNDLSNVDLLVIDEIGVQTESKYEKVIINQIVDRRSSSKRPTGMLTNSNMEEMTKLLGERVMDRMRLGNSLWVIFNWDSYRSRVTGKEY
>18618700
MKNVGDLMQRLQKMMPAHIKPAFKTGEELLAWQKEQGAIRSAALERENRAMKMQRTFNRSGIRPLHQNCSFENYRVECEGQMNALSKARQYVEEFDGNIANFIFSGKPGTGKNHLAAAICNELLLRGKSVLIITVADIMSAMKDTFRNNSTSEEQLLNDLSNVDLLVIDEIGVQTESKYEKVIINQIVDRRSSSKRPTGMLTNSNMEEMTKLLGERVMDRMRLGNSLWVIFNWDSYRSRVTGKEY
>37002083
MKNVGDLMQRLQKMMPAHIKPAFKTGEELLAWQKEQGAIRSAALERENRAMKMQRTFNRSGIRPLHQNCSFENYRVDCEGQMNALSKARQYVEEFDGNIASFIFSGKPGTGKNHLAAAICNELLLRGKSVLIITVADIMSAMKDTFRNSGTSEEQLLNDLSNVDLLVIDEIGVQTESKYEKVIINQIVDRRSSSKRPTGMLTNSNMEEMTKLLGERVMDRMRLGNSLWVIFNWDSYRSRVTGKEY
>9166052
MKNVGDLMQRLQKMMPAHIKPAFKTGEELLAWQKEQGALRAAALERENRAMKMQRTFNRSGIRPLHQNCSFENYRVECEGQMNALSKARQYVDEFDGNIASFIFSGKPGTGKNHLAAAICNELLLRGKSVLIITVADIMSAMKDTFRNSGTSEEQLLNDLSNVDLLVIDEIGVQTESKYEKVIINQIVDRRSSSKRPTGMLTNSNMEEMTKLLGERVMDRMRLGNSLWVIFNWDSYRSRVTGKEY
>24252235
MKNVGDLMQRLQKMMPAHIKPAFKTGEELLAWQKEQGAIRSAALERENRAMKMQRTFNRSGIRPLHQNCSFENYRVECEGQMNALSKARQYVEEFDGNIASFIFSGKPGTGKNHLAAAICNELLLRGKSVLIITVADIMSAMKDTFRNSGTSEEQLLSDLSNVDLLVIDEIGVQTESKYEKVIINQIVDRRSSSKRPTGMLTNSNMEEMTKLLGERVMDRMRLGNSLWVIFNWDSYRSRVTGKEY
>37004653
MKNVGDLIQRLQKMMPAHIKPAFKTGEELLAWQKEQGAIRSAALERENRAMKMQRTFNRSGIRPLHQNCSFENYRVECEGQMNALSKARQYVEEFDGNIASFIFSGKPGTGKNHLAAAICNELLLRGKSVLIITVADIMSAMKDTFRNSGTSEEQLLNDLSNVDLLVIDEIGVQTESKYEKVIINQIVDRRSSSKRPTGMLTNSNMEEMTKLLGERVMDRMRLGNSLWVIFNWDSYRSRVTGKEY
>35853385
MKNVGDLMQRLQKMIPAHIKPAFKTGEELLAWQKEQGAIRSAALERENRAMKMQRTFNRSGIRPLHQNCSFENYRVECEGQMNALSKARQYVEEFDGNIASFIFSGKPGTGKNHLAAAICNELLLRGKSVLIITVADIMSAMKDTFRNSGTSEEQLLNDLSNVDLLVIDEIGVQTESKYEKVIINQIVDRRSSSKRPTGMLTNSNMEEMTKLLGERVMDRMRLGNSLWVIFNWDSYRSRVTGKEY
>32130692
MKNVGDLMQRLQKMMPAHIKPAFKTGEELLAWQKEQGAIHSAALERENRAMKMQRTFNRSGIRPLHQNCSFENYRVECEGQMNALSKARQYVEEFDGNIASFIFSGKPGTGKNHLAAAICNELLLRGKSVLIITVADIMSAMKDTFRNSGTSEEQLLNDLSNVDLLVIDEIGVQTESKYEKVIINQIVDRRSSSKRPTGMLTNSNMEEMTKLLGERVMDRMRLGNSLWVIFNWDSYRSRVTGKEY
>30030704
MPAHIKPAFKTGEELLAWQKEQGAIRSAALERENRAMKMQRTFNRSGIRPLHQNCSFENYRVECEGQMNALSKARQYVEEFDGNIASFIFSGKPGTGKNHLAAAICNELLLRGKSVLIITVADIMSAMKDTFRNSGTSEEQLLNDLSNVDLLVIDEIGVQTESKYEKVIINQIVDRRSSSKRPTGMLTNSNMEEMTKLLGERVMDRMRLGNSLWVIFNWDSYRSRVTGKEY
>37446775
MKNIVNSGSALERLKKLIPPGVQPKFTSAEELLAWQREEGLKRCEELDRLNQKARTEKIFGRSGIQSLHRSCTFENYHVSGEGQRKAFTMAKSYAQNFGAGFASFVFSGGPGTGKNHLAAAIGNHLLSGGHSVLVVTIPDLMLRVRECYDGGQSEAALLDDLCKVDLLVLDEVGIQRGSNGEKVILNQVIDRRLSSMRPVGILTNLNHDELLVALGARVIDRLQMDGGMWVNFDWGSYRKNVSHLRIVK
>37023943
MKNISTGGILERVRRLVPPHVTAPFRTTDEWLEWQLAEGRKRSEEVNRQNHQTRVEKILNRSGIQPLHRKCSFGNYRVQNDGQRHALSQAKSIAAELHTGCTNFVFSGKPGTGKNHLAAAIGNRLMAKGRSVIIVTVSDVMSVLHDGYDNGKSGEKFLQELCGVDLLVLDEIGMQRDTRNEQVILNQIVDRRTASLRSVGMLTNLNHAAMSTLLGERVMDRMTMNGGRWVNFNWESWRSNVGRQGM
>36925076
MKNISTGGILERVRRLAPPHVAAPFRTTDEWREWQLAEGRKRSEEVNRQNHQTRVEKILNRSGIQPLHRKCSFGNYRVQNDGQRHALSLAKSIAAELHTGCTNFVFSGKPGTGKNHLAAAIGNWLMAKGRSVIIVTVSDVMSVLHDGYDNGKSGEKFLQELCGVDLLVLDEIGMQRDTRNEQVILNQIVDRRTASLRSVGMLTNLNHAAMSTLLGERVMDRMTMNGGRWVNFNWESWRSNVGRQGM
>36202078
MKNIAAGGVLERIRKLTPQHVIAPYRTVDEWREWQLAEGRKRSEEINRQNRQLRVEKILNRSGIQPLHSKCSFANYQVQNDGQKHALSQAKSIADELMTGCTNFVFSGKPGTGKNHLAAAIGNHLLAKGRSVIVITVADVMLALHNSYDNKNSGEKFLQGLCDVDLLVLDEIGMQRDTRNEQVTLNQIVDRRTASMRSVGMLTNLNHVAMSTLLGERVMDRMVMNGGRWVNFNWESWRSNVRHLRVVK
>36180230
MKNIAAGGVLERIRKLAPQHVIAPYRTVDEWREWQLAEGRKRSEEINRQNRQLRVEKILNRSGIQPLHSKCSFANYQVQNDGQKHALSQAKSIADELMTGCTNFVFSGKPGTGKNHLAAAIGNHLLAKGRSVIVITVADVMLALHNSYDNKNSGEKFLQGLCDVDLLVLDEIGMQRDTRNEQVTLNQIVDRRTASMRSVGMLTNLNHVAMSTLLGERVMDRMVMNGGRWVNFNWESWRSNVRHLRVVK
>31219040
MKNIASGGALERIRRLVPQHVTPLFRTAEEWQEWQLAEGRKRCREINRQNRQLRVEKILNRSGIQPLHRKCSFANYRAQNDGQRHALSQAKSIADELMTGCTNFVFSGKPGTGKNHLAAAIGNRLMAKGRSVIIVTVSDVMSVLHESYDNGKSGEKFLQELCGVDLLVLDEIGMQRDTKNEQVVLNQIVDRRTASLRGVGMLTNINHAAMNTLLGERVMDRMVMNGGRWVNFNWESWRPNVSHSRVVK
>37441597
MKNIATGDVLERIRRLAPSHVTAPFKTVAEWREWQLSEGQKRCEEINRQNRQLRVEKILNRSGIQPLHRKCSFSNYQVQNEGQRYALSQAKSIADELMTGCTNFAFSGKPGTGKNHLAAAIGNRLLKDGQTVIVVTVADVMSALHASYDDGQSGEKFLRELCQVDLLVLDEIGIQRETKNEQVVLHQIVDRRTASMRSVGMLTNLNYEAMKTLLGERIMDRMTMNGGRWVNFNWESWRPNVVQPGIAK
>36681822
MKNIATGDVLERIRRLAPSHVTAPFKTVAEWREWQLSEGQKRCEEINRQNRQLRVEKILNRSGIQPLHRKCSFSNYQVQNEGQRYALSQAKSIADELMTRCTNFAFSGKPGTGKNHLAAAIGNRLLKDGQTVIVVTVADVMSALHASYDDGQSGEKFLRELCQVDLLVLDEIGIQRETKNEQVVLHQIVDRRTASMRSVGMLTNLNYEAMKTLLGERIMDRMTMNGGRWVNFNWESWRPNVVQPGIAK
>37253965
MKNIATGDVLERIRRLAPSHVTAPFKTVAEWREWQLSEGQKRCEEINRQNRQLRVEKILNRSGIQPLHRKCSFSNYQVQNEGQRYALSQAKSIADELMTGCTNFAFSGKPGTGKNHLAAAIGNRLLKDGQTVIVVTVADVMSALHASYDDGQSGEKFLRELCEVDLLVLDEIGIQRETKNEQVVLHQIVDRRTASMRSVGMLTNLNYEAMKTLLGERIMDRMTMNGGRWVNFNWESWRPNVVQPGIAK
>36875632
MKNIATGDVLERIRRLAPSHVTAPFKTIAEWREWQLSEGQKRCEEINRQNRQLRVEKILNRSGIQPLHRKCSFSNYQVQNEGQRYALSQAKSIADELMTGCTNFAFSGKPGTGKNHLAAAIGNRLLKDGQTVIVVTVADVMSALHASYDDGQSGEKFLRELCEVDLLVLDEIGIQRETKNEQVVLHQIVDRRTASMRSVGMLTNLNYEAMKTLLGERIMDRMTMNGGRWVNFNWESWRPNVVQPGIAK
>37138122
MKNISTGGILERVRRLAPPHVAAPFRTTDEWREWQLAEGRKRSEEVNRQNHQTRVEKILNRSGIQPLHRKCSFGNYRVQNDGQRHALSQAKSIAAELHTGCTNFVFSGKPGTGKNHLAAAIGNWLMAKGRSVIIVTVSDVMSVLHDGYDNGKSGEKFLQELCGVDLLVLDEIGMQRDTRNEQVILNQIVDRRTASLRSVGMLTNLNHAAMSTLLGERVMDRMTMNGGRWVNFNWESWRSNVGRQGM
>37219547
MKNIATGDVLERIRRLAPSHVTAPFKTVAEWREWQLSEGQKRCEEINRQNRQLRVEKILNRSGIQPLHRKCSFSNYQVQNEGQRYALSQAKSIADELMTGCTNFAFSGKPGTGKNHLAAAIGNRLLKDGQTVIVVTVADVMSALHASYDDGQSGEKFLRELCEVDLLVLDEIGIQRETKNEQVVLHQIIDRRTASMRSVGMLTNLNYEAMKTLLGERIMDRMTMNGGRWVNFNWESWRPNVVQPGIAK
>33053168
MKNISTGGILERVRRLAPPHVAAPFRTTDEWREWQLAEGRKRSEEINRQNHQARVEKILNRAGIQPLHRKCSFENYRVQNDGQRHALSQAKSIADELMTGCTNFVFSGKPGTGKNHLAAAIGNRLMAKGRSVIIVTVSDVMSVLHDGYDNGKSGEKFLQELCGVDLLVLDEIGMQRDTRNEQVILNQIVDRRTASLRTVGILTNLNHAAMSTLLGERVMDRMTMNGGRWVSFNWESWRSNVGRQGM
>37324544
MKNITSGGVLARVSRFVPQDAIPPYRTVTEWREWQLAEGRKRSEEVNRLNHQTRVEKIINRSGIQPLHRKCTFGNYRVQNDGQRHALSQAKSIAAELEGGCTNFVFSGRPGTGKNHLAAAIGNHLLAKGRSVIVITVADVMLALHGSYDNKNSGEKFLQGLCGVDLLVLDEIGMQRDTRNEQVTLNQIVDRRTASLLSVGMLTNLNHAAMNTLLGERVMDRMSMNGGRWVTFNWESWRPNVSQHRN
>37303051
MKNITSGGVLARVSRFVPQDAIPPYRTVAEWREWQLAEGRKRSEEVNRLNHQTRVEKIINRSGIQPLHRKCTFGNYRVQNDGQRHALSQAKSIAAELEGGCTNFVFSGRPGTGKNHLAAAIGNHLLAKGRSVIVITVADVMLALHGSYDNKNSGEKFLQGLCGVDLLVLDEIGMQRDTRNEQVTLNQIVDRRTASLLSVGMLTNLNHAAMNTLLGERVMDRMSMNGGRWVTFNWESWRPNVSQHRN
>37337749
MKNIATGDVLERIRRLAPSHVTAPFKTVAEWREWQLSEGQKRCEEINRQNRQLRVEKILNHSGIQPLHRKCSFSNYQVQNEGQRYALSQAKSIADELMTGCTNFAFSGKPGTGKNHLAAAIGNRLLKDGQTVIVVTVADVMSALHASYDDGQSGEKFLRELCEVDLLVLDEIGIQRETKNEQVVLHQIVDRRTASMRSVGMLTNLNYEAMKTLLGERIMDRMTMNGGRWVNFNWESWRPNVVQPGIAK
>36727842
MKNIATGDVLERIRRLAPSHVTAPFKTVAEWREWQLSEGQKRCEEINRQNRQLRVEKILNRSGIQPLHRKCSFSNYQVQNEAQRYALSQAKSIADELMTGCTNFAFSGKPGTGKNHLAAAIGNRLLKDGQTVIVVTVADVMSALHASYDDGQSGEKFLRELCEVDLLVLDEIGIQRETKNEQVVLHQIVDRRTASMRSVGMLTNLNYEAMKTLLGERIMDRMTMNGGRWVNFNWESWRPNVVQPGIAK
>20478916
MKNIATGDVLERIRRLAPSHVTAPFKTVAEWREWQLSEGQKRCEEINRQNRQLRVEKILNRSGIQPLHRKCSFSNYQVQNEGQRYALSQAKSIADELMTGCTNFAFSGKPGTGKNHLAAAIGNRLLKDGQTVIVVTVADVMSALHASYDDGQSGEKFLRELCEVDLLVLDEIGIQRETKNEQVVLHQIVDRRTASMRSVGMLTNLNYEVMKTLLGERILDRMTMNGGRWVNFNWESWRPNVVQPGIAK
>37308805
MKNIATGDVLERIRRLAPSHVTAPFKTVAEWREWQLSEGQKRCEEINRQNRQLRVEKILNRSGIQPLHRKCSFSNYQVQNEAQRYALSQAKSIADELMTGCTNFAFSGKPGTGKNHLAAAIGNRLLKDGQTVIVVTVADVMSALHASYDDGQSGEKFLRELCEVDLLVLDEIGIQRETKNEQVVLHQIVDRRTASMRSVGMLTNLNYEAMKTLLGERIMDRMTMNGGRWVNFNWESWRPNVVQPGIEK
>37024325
MKNITSGGVLARVSRFVPQDAIPPYRTVAEWREWQLAEGRKRSEEVNRLNHQTRVEKIINRSGIQPLHRKCTFGNYRVQNDGQRHALSQAKSIAAELEGGCTNFVFSGRPGTGKNHLAAAIGNHLLAKGRSVIVITVADVMLALHGSYDNKNSGEKFLQGLCGVDLLVLDEIGMQRDTRNEQVTLNQIVDRRTASLLSVGMLTNLNHAAMNTLLGERVMDRMSMNGGRWVTFNWESWRPDVSQHRN
>14401045
MKNIATGGVLERIRRLTPPHVTAPFRTVAEWREWQLAEGQKRSEEINRLNRQLRVEKILNRSGIQPLHRKCSFANYHVQNDGQRYALSQAKSIADELMAGCTNFAFSGKPGTGKNHLAAAIGNRLLKDGQTVIVVTVADVMSALHASYDDGQSGEKFLRELCEVDLLVLDEIGIQRETKNEQVVLHQIVDRRTASMRSMGMLTNLNYEAMKTLLGERIMDRMTMNGGRWVTFNWESWRQNVVQPGITK
>36942906
MKNITSGGVLARVSRFVPQDAIPPYRTVAEWREWQLAEGRKRSEEVNRLNHQTRVEKIINRSGIQPLHRKCTFGNYRVQNDGQRHALSQAKSIAAELEGGCTNFVFSGRPGTGKNHLAAAIGNHLLAKGRSVIVITVADVMLALHGSYDNKNSGEKFLQGLCGVDLLVLDEIGMQRDTRNEQVTLNQIVDRRTASLLSVGMLTNLNHAAMNTLLGERVMDRMTMNGGRWVTFNWESWRSNVGRQGM
>34708554
MKNIAAGGILERIRRLAPPHVTAPFKTVAEWREWQLSEGQKRCEEINRQNRQLRVEKILNRSGIQPLHRKCSFSNYQVQNEGQRYALSQAKSIADELMTGCTNFAFSGKPGTGKNHLAAAIGNHLLKDGQTVIVVTVADVMSALHASYDDGQSGEKFLRELCEVDLLVLDEIGIQRETKNEQVVLHQIVDRRTASMRSVGMLTNLNYEAMKTLLGERIMDRMTMNGGRWVNFNWESWRPNVVQPGIAK
>36856641
MKNIAAGGILERIRRLAPPHVTAPFKTVAEWREWQLSEGQKRCEEINRQNRQLRVEKILNRSGIQPLHRKCSFSNYQVQNEGQRYALSQAKSIADELMTGCTNFAFSGKPGTGKNHLAAAIGNRLLKDGQTVIVVTVADVMSALHASYDDGQSGEKFLRELCQVDLLVLDEIGIQRETKNEQVVLHQIVDRRTASMRSVGMLTNLNYEAMKTLLGERIMDRMTMNGGRWVNFNWESWRPNVVQPGIAK
>35288648
MKNIAAGGVLERIRRLAPPHVTAPFRTVAEWHEWQLAEGQKRSEEINRLNRQLRVEKILNRSGIQPLHRKCSFANYQVQNDGQRYALSQAKSIADELMTGCTNFAFSGKPGTGKNHLAAAIGNRLLKDGQTVIVVTVADVMSALHASYDDGQSGEKFLRELCEVDLLVLDEIGIQRETKNEQVVLHQIVDRRTASMRSVGMLTNLNYEAMKTLLGERIMDRMTMNGGLWVNFNWESWRPNVVQPGIAK
>36925644
MKNITSGGVLARVSRFVPQDAIPPYRTVEEWREWQLAEGRKRSEEVNRLNHQTRVEKIINRSGIQPLHRKCTFGNYRVQNDGQRHALSQAKSIAAELEGGCTNFVFSGRPGTGKNHLAAAIGNRLMEKGGSVIIITVSDVMSVLHDSYDNGKSGEKFLQELCGVDLLVLDEIGMQRDTRNEQVTLNQIVDRRTASLLSVGMLTNLNHAAMNTLLGERVMDRMSMNGGRWVTFNWESWRPNVSQHRK
>16924881
MKNIATGGVLERIRRLTPPHVTAPFRTVAEWREWQLAEGQKRSEEINRLNRQLRVEKILNRSGIQPLHRKCSFANYHVQNDGQRYALSQAKSIADELMTGCTNFAFSGKPGTGKNHLAAAIGNRLLKDGQTVIVVTVADVMSALHASYDDGQSGEKFLRELCEVDLLVLDEIGIQRETKNEQVVLHQIVDRRTASMRSMGMLTNLNYEAMKTLLGERIMDRMTMNGGRWVTFNWESWRQNVVQSGITK
>37653496
MKNITSGGVLARVSRFVPQDAIPPYRTVEEWREWQLAEGRKRSEEVNRLNHQTRVEKIINRSGIQPLHRKCTFGNYRVQNDGQRHSLSQAKSIAAELEGGCTNFVFSGRPGTGKNHLAAAIGNRLMEKGRSVIIITVSDVMSVLHDSYDNGKSGEKFLQELCGVDLLVLDEIGMQRDTRNEQVTLNQIVDRRTASLRSVGMLTNLNHAAMNTLLGERVMDRMSMNGGRWVTFNWVSWRPNVSLHRN
>37082982
MKNITSGGVLARVSRFVPQDAIPPYRRVAEWREWQLAEGRKRSEEVNRLNHQTRVEKIINRSGIQPLHRKCTFGNYRVQNDGQRHALSQAKSIAAELEGGCTNFVFSGRPGTGKNHLAAAIGNHLLAKGRSVIVITVADVMLALHGSYDNKNSGEKFLQGLCGVDLLVLDEIGMQRDTRNEQVTLNQIVDRRTASLLSVGMLTNLNHAAMNTLLGERVMDRMSMNGGRWVTFNWESWRPNVSQHRN
>34790529
MKNIAAGGILERIRRLAPPHVTAPFKTVAEWREWQLSEGQKRCEEINRQNRQLRVEKILNRSGIQPLHRKCSFSNYQVQNEGQRYALSQAKSIADELMTGCTNFAFSGKPGTGKNHLAAAIGNRLLKDGQTVIVVTVADVMSALHASYDDGQSGEKFLRELCEVDLLVLDEIGIQRETKNEQVVLHQIVDRRTASMRSVGMLTNLNYEAMKTLLGERIMDRMTMNGGRWVNFNWESWRPNVVQPGIAK
>32786842
MKNITSGGVLARVSRFVPQDAIPPYRTVAEWREWQLAEGRKRSEEVNRLNHQTRVEKIINRSGIQPLHRKCTFGNYRVQNDGQRHALSQAKSIAAELEGGCTNFVFSGRPGTGKNHLAAAIGNHLLAKGRSVIVITVADAMLALHGSYDNKNSGEKFLQGLCGVDLLVLDEIGMQRDTRNEQVTLNQIVDRRTASLLSVGMLTNLNHAAMNTLLGERVMDRMSMNGGRWVTFNWESWRPNVSQHRN
>17274335
MKNIATGGVLERIRRLTPPHVTAPFRTVAEWREWQLAEGQKRSEEINRLNRQLRVEKILNRSGIQPLHRKCSFANYHVQNDGQRYALSQAKSIADELMTGCTNFAFSGKPGTGKNHLAAAIGNRLLKDGQTVIVVTVADVMSALHASYDDGQSGEKFLRELCEVDLLVLDEIGIQRETKNEQVVLHQIVDRRTASMRSMGMLTNLNYEAMKTLLGERIMDRMTMNGGRWVTFNWESWRQNVVQPGITK
>11517361
MKNIATGGVLERLRRLTPPHVTAPYRTVAEWREWQLAEGQKRSEEINRLNRQLRVEKILNRSGIQPLHRKCSFANYQVQNDGQRYALSQAKSIADELMTGCTNFAFSGKPGTGKNHLAAAIGNRLLKDGQTVIVVTVADVMSALHASYDDGQSGEKFLRELCEVDLLVLDEIGIQRETKNEQVVLHQIVDRRTASMRSMGMLTNLNYEAMKTLLGERIMDRMTMNGGRWVTFNWESWRQNVVQPGITK
>35828596
MKNIAAGGILERIRRLAPPHVTAPFKTVAEWREWQLSEGQKRCEEINRQNRQLRVEKILNRSGIQPLHRKCSFSNYQVQNEGQRYALSQAKSIADELMTGCTNFAFSGKPGTGKNHLAAAIGNHLLKDGQTVIVVTVADVMSALHASYDDGQSGEKFLRELCEVDLLVLDEIGIQRETKNEQVVLHQIVDRRTASMRSVGMLTNLNYEAMKTLLGERIMDRMTMNGGRWMNFNWESWRPNVVQPGIAK
>36314598
MKNITSGGVLARVSRFVPQDAIPPYRTVTEWREWQLAEGRKRSEEVNRLNHQTRVEKIINRSGIQPLHRKCTFGNYRVQNDGQRHALSQAKSIAAELEGGCTNFVFSGRPGTGKNHLAAAIGNHLLAKGRSVIVITVADVMLALHGSYDNKNSGEKFLQGLCGVGLLVLDEIGMQRDTRNEQVALNQIVDRRTASLLSVGMLTNLNHAAMNTLLGERVMDRMSMNGGRWVTFNWESWRPNVSQHRN
>37266840
MKNIATGGVLERIRRLAPSHVTAPFKTVAEWREWQLSEGQKRCEEINRQNRQLRVEKILNRSGIQPLHRKCSFANYQVQNDGQRYALNQAKSIADELMTGCTNFAFSGKPGTGKNHLAAAIGNRLLKDGQTVIVVTVADVMSALHASYDDGQSGEKFLRELCQVDLLVLDEIGIQRETKNEQVVLHQIVDRRTASMRSVGMLTNLNYEAMKTLLGERIMDRMTMNGGRWVNFNWESWRPNVVQLGIAK
>32021743
MKNIATGGVLERIRRLAPSHVTAPFKTVAEWREWQLSEGQKRCEEINRQNRQLRVEKILNRSGIQPLHRKCSFANYQVQNDGQRYALNQAKSIADELMTGCTNFAFSGKPGTGKNHLAAAIGNRLLKDGQTVIVVTVADVMSALHASYDDGQSGEKFLRELCQVDLLVLDEIGIQRETKNEQVVLHQIVDRRTASMRSVGMLTNLNYEAMKTLLGERIMDRMTMNGGRWVNFNWESWRPNVVQPGIAK
>36598454
MKNIAAAGVLERIRRLAPQGAVPPYRTVEEWREWQLAEGRKRSEEINRQNHQLRVEKILNRAGIQPLHRKCSFGNYRVQNDGQRHALSQAKSIADELMTGCTNFVFSGKPGTGKNHLAAAIGNRLMAKGRSVIIVTVSDVMSVLHDGYDNGQSGEKFLQELCGVDLLVLDEIGMQRDTRNEQVTLNQIVDRRTASMRSVGMLTNLNHAAMSTLLGDRVMDRMTMNGGRWVNFNWESWRSNVGRQGM
>35823064
MKNIAAGGILERIRRLAPPHVTAPFKTVAEWREWQLSEGQKRCEEINRQNRQLRVEKILNRSGIQPLHRKCSFSNYQVQNEGQRYALSQAKSIADELMTGCTNFAFSGKPGTGKNHLAAAIGNRLLKDGQTVIVVTVADVMSALHASYDDGQSGEKFLRELCQVDLLVLDEIGIQRETKNEQVVLHQIVDRRTASMRSVGMLTNLNYEAMKTLLGERIMDRMTMNGGRWVNFNWESWVMLPTY
>36924555
MKNITSGGVLARVSRFVPQDAIPPYRTVEEWREWQLAEGRKRSEEVNRLNHQTRVEKIINRSGIQSLHRKCTFGNYRVQNDGQRHALSQAKSIAAELEGGCTNFVFSGRPGTGKNHLAAAIGNRLMEKGGSVIIITVSDVMSVLHDSYDNGKSGEKFLQELCGVDLLVLDEIGMQRDTRNEQVTLNQIVDRRTSSLRSVGMLTNLNHAAMNTLLGERVMDRMSMNGGRWVTFNWVSWRPNVSLHRN
>37389913
MKNIATGGVLERIRRLAPPHVTAPFRTVAEWREWQLAEGQKRCEEINRQNRQLRVEKILNRSGIQPLHRKCSFANYQVQNDGQRYALSQAKSIADELVTGCTNFAFSGKPGTGKNHLAAAIGNRLLKDGQTVIVVTVADVMSALHASYDDGQSGEKFLRELCEVDLLVLDEIGIQRETKNEQVVLHQIVDRRTASMRSVGMLTNLNYEAMKTLLGERIMDRMTMNGGRWVNFNWESWRPNVGQPGIEK
>34920278
MKNIAAGGILERIRRLAPPHVTAPFKTVAEWREWQLSEGQKRCEEINRQNRQLRVEKILNRSGIQPLHRKCSFANYQVQNDGQRYALNQAKSIADELMTGCTNFAFSGKPGTGKNHLAAAIGNRLLKDGQTVIVVTVADVMSALHASYDDGQSGEKFLRELCQVDLLVLDEIGIQRETKNEQVVLHQIVDRRTASMRSVGMLTNLNYEAMKTLLGERIMDRMTMNGGRWVNFNWESWRPNVVQPGIAK
>22809876
MKNIATGGVLERIRRLTPPHVTAPFRTVAEWREWQLAEGQKRSEEINRLNRQLRVEKILNRSGIQPLHRKCSFANYQVQNDGQRYALSQAKSIADELMTGCTNFAFSGKPGTGKNHLAAAIGNRLLKDGQTVIVVTVADVMSALHASYDDGQSGEKFLRELCQVDLLVLDEIGIQRETKNEQVVLHQIVDRRTASMRSVGMLTNLNYEAMKTLLGERIMDRMTMNGGRWVNFNWESWRPNVVQPGIAK
>36579102
MKNIATDDVLERIRRLAPSHVTAPFKTVAEWREWQLSEGQKRCEEINRQNRQLRVEKILNRSGIQPLHRKCSFSNYQVQNEGQRYALSQAKSIADELMTGCTNFAFSGKPGTGKNHLAVAIGNRLLKDGQTVIVVTVADVMSALHASYDDGQSGEKFLRELCEVDLLVLDEIGIQRETKNEQVVLHQIVDRRTASMRSVGMLTNLNYEAMKTLLGERIMDRMTMNGGRWVNFNWESWRPNVVQPGIAK
>36497696
MKNIATGGVLERIRRLAPPHVTAPFRTVAEWREWQLAEGQKRCEEINRQNRQLRVEKILNRSGIQPLHRKCSFANYQVQNDGQRYALSQAKSIADELMTGCTNFAFSGKPGTGKNHLAAAIGNRLLKDGQTVIVVTVADVMSALHASYDDGQSGEKFLRELCEVDLLVLDEIGIQRETKNEQVVLHQIVDRRTASMRSVGMLTNLNYEAMKTLLGERIMDRMTMNGGRWVNFNWESWRPNVGQPGIEK
>37193214
MKNIATGGVLERIRRLTPPHVTAPFRTVAEWREWQLAEGQKRCEEINRQNRQLRVEKILNRSGIQPLHRKCSFANYQVQNDGQRYALSQAKSIADELMTGCTNFAFSGKPGTGKNHLAAAIGNRLLKDGQTVIVVTVADVMSALHASYDDGQSGEKFLRELCEVDLLVLDEIGIQRETKNEQVVLHQIVDRRTASMRSVGMLTNLNYEAMKTLLGERIMDRMTMNGGRWVNFNWESWRPNVVQPGIAK
>36745343
MKNITSGGVLARISRFVPQDAIPPYRTVAEWREWQLAEGRKRSEEVNRLNHQTRVEKIINRSGIQPLHRKCTFCNYRVQNAGQRHALSQAKSIAAELEGGCTNFVFSGRPGTGKNHLAAAIGNRLMEKGRSVIIITVSDVMSVLHDSYDNGKSGEKFLQELCGVDLLVLDEIGMQRDTRNEQVTLNQIVDRRTASLLSVGMLTNLNHAAMNTLLGERVMDRMSMNGGRWVTFNWESWRPNVSQHRN
>35022297
MKNIATGGVLERIRRLAPPHVTAPFRTVAEWREWQLAEGQKRCEEINRQNRQLRVEKILNRSGIQPLHRKCSFSNYQVQNDGQRYALSQAKSIADELMVGCTNFAFSGKPGTGKNHLAAAIGNRLLKNGQTVIVVTVADVMSALHASYDDGQSGEKFLRELCEVDLLVLDEIGIQRETKNEQVVLHQIVDRRTASIRSVGMLTNLNYEAMKTLLGERIMDRMTMNGGRWVNFNWESWRPNVGQPGIEK
>37151159
MKNIATGGVLERIRRLAPPHVTAPFRTVAEWREWQLAEGQKRSEEINRLNRQLRVEKILNRSGIQPLHRKCSFANYQVQNDGQRYALSQAKSIADELMTGCTNFAFSGKPGTGKNHLAAAIGNRLLKDGQTVIVVTVADVMSALHASYDDGQSGEKFLRELCEVDLLVLDEIGIQRETKNEQVVLHQIVDRRTASMRSVGMLTNLNYEAMKTLLGERIMDRMTMNGGRWVNFNWESWRPNVVQPGIAK
>36040872
MKNIATGGVLERIRRLAPSHVTAPFRTVAEWREWQLAEGQKRCEEINRQNRQLRVEKILNRSGIQPLHRKCSFSNYQVQNDGQRYALSQAKSIADELMVGCTNFAFSGKPGTGKNHLAAAIGNRLLKNGQTVIVVTVADVMSALHASYDDGQSGEKFLRELCEVDLLVLDEIGIQCETKNEQVVLHQIVDRRTASIRSVGMLTNLNYEAMKTLLGERIMDRMTMNGGRWVNFNWESWRPNVGQPGIEKQFLPGGNFNGDRF
>1844474
MKNIATGGVLERLRRLTPPHVTAPYRTVAEWREWQLAEGQKRSEEINRLNRQLRVEKILNRSGIQPLHRKCSFANYQVQNDGQRYALSQAKSIADELMTGCTNFAFSGKPGTGKNHLAAAIGNRLLKDGQTVIVVTVADVMSALHASYDDGQSGEKFLQELCEVDLLVLDEIGIQRETKNEQVVLHQIIDRRTASMRSVGMLTNLNYEAMKTLLGERIMDRMTMNGGRWVNFNWESWRPNVVQPGITK
>33252471
MKNIATGGVLERIRRLTPPHVTAPFRTVAEWREWQLAEGQKRSEEINRLNRQLRVEKILNRSGIQPLHRKCSFVNYQVQNDGQRYALSQAKSIADELMTGCTNFAFSGKPGTGKNHLAAAIGNRLLKDGQTVIVVTVADVMSALHASYDDGQSGEKFLRELCEVDLLVLDEIGIQRETKNEQVVLHQIVDRRTASMRSVGMLTNLNYEAMKTLLGERIMDRMTMNGGRWVNFNWESWRPNVVQPGTAK
>34358555
MKNIATGGVLERIRKLTPQHVTAPCRTVDEWREWQLAEGRKRSEEINRLNRQLRVEKILNRSGIQPLHRKCSFANYQVQNDGQRYALSQAKSIADELMTGCTNFAFSGKPGTGKNHLAAAIGNRLLKDGQAVIVVTVADVMSALHASYDDGQSGEKLLRELCEVDLLVLDEIGIQRETKNEQVVLHQIIDRRTASMRSVGMLTNLNYEAMKTLLGERIMDRMTMNGGRWVSFNWESWRPNVVQPGITK
>37291555
MKNIAAGGVLERIRRLAPPHVTAPFRTVAEWHEWQLAEGQKRSEEINRLNRQLRVEKILNRSGIQPLHRKCSFANYQVQNDGQRYALSQAKSIADELMTGCTNFAFSGKPGTGKNHLAAAIGNRLLKDGQTVIVVTVADVMSALHASYDDGQSGEKFLRELCEVDLLVLDEIGIQRETKNEQVVLHQIIDRRTASMRSVGMLTNLNYEAMKTLLGERIMDRMTMNGGRWVNFNWESWRPNVVQPGIAK
>34323710
MKNIAASGVLERIRRLAPQHVTAPYRTREEWYEWWLAEGRKRSEEINRLNNKIHAEKILNRSGIQPLHQKCSFANYRVQNDGQRHALSHAKSIADELMTRCTNFVFSGKPGTGKNHLAAAIGNHLLAKGRSVIVVTVADVMLALHGSYDNKNSGEKFLQGLCNVDLLVLDEIGMQRDTRNEQVTLNQIVDRRTASMRSVGMLTNLNHTAMSTLLGERVMDRMTMNGGRWVNFNWESWRSNVGQPGTEK
>34610566
MKNIATGGVLERIRRLTPPHVTAPFRTVAEWREWQLAEGQKRCEEINRLNRQLRVEKILNRSGIQPLHRKCSFANYQVQNEGQRYALSQAKSIADELMTGCTNFAFSGKPGTGKNHLAAAIGNRLLKDGQTVIVVTVADVMSALHASYDDGQSGEKFLRELCEVDLLVLDEIGIQRETKNEQVVLHQIIDRRTASMRSVGMLTNLNYEAMKPLLGERIMDRMTMNGGRWVNFNWESWRPNVVQPGIAK
>37210085
MKNIATGGVLERIRRLTPPHVTAPFRTVAEWREWQLAEGQKRCEEINRLNRQLRVEKILNRSGIQPLHRKCSFANYQVQNEGQRYALSQAKSIADEMMTGCTNFAFSGKPGTGKNHLAAAIGNRLLKDGQTVIVVTVADVMSALHASYDDGQSGEKFLRELCEVDLLVLDEIGIQRETKNEQVVLHQIIDRRTASMRSVGMLTNLNYEAMKTLLGERIMDRMTMNGGRWVNFNWESWRPNVVQPGIAK
>34596734
MKNIATGGVLERIRRLAPPHVTAPFRTVAEWREWQLAEGQKRCEEINRQNRQLRVEKILNRSGIQPLHRKCSFSNYQVQNDGQRYALSQAKFIADELMVGCTNFAFSGKPGTGKNHLAAAIGNRLLKNGQTVIVVTVADVMSALHASYDDGQSGEKFLRELCEVDLLVLDEIGIQRETKNEQVVLHQIVDRRTASIRSVGMLTNLNYEAMKTLLGERIMDRMTMNGGRWVNFNWESWRPNVGQPGIEK
>36862824
MKNISTGGILERVRRLAPPHVAAPFRTTDEWREWQLAEGRKRSEEINRLNHQARVEKILNRAGIQPLHRKCSFGNYRVQNDGQRHALSQAKSIVDELMTSYTNFVFSGNPGTGKNHLAAAVGNRLLKAGKSVIVVTVADVMSALHASYDDGLSGEKFLRELCEVDLLVLDEIGIQRETKNEQVVLHQIVDRRTASLRSVGMLTNLNHAAMSTLLGERIMDRMTMNGGRWVNFNWESWRSNVGRQGM
>36666990
MKNISTGGILERVRRLAPPHVAAPFRTTDEWREWQLAEGRKRSEEINRLNHQARVEKILNRAGIQPLHRKCSFGNYRVQNDGQRHALSQAKSIVDELMTGYTNFVFSGNPGTGKNHLAAAVGNRLLKAGKSVIVVTVADVMSALHASYDDGLSGEKFLRELCEVDLLVLDEIGIQRETKNEQVVLHQIVDRRTASLRSVGMLTNLNHAAMSTLLGERIMDRMTMNGGRWVNFNWESWRSNVGRQGM
>37188991
MKNITSGGVLARVSRFVPQDAIPPYRTVTEWREWQLAEGRKRSEEVNRLNHQTRVEKIINRSGIQPLHRKCTFGNYRVQNDGQRHALSQAKSIAAELEGGCTNFVFSGRPSTGKNHLAAAIGNHLLAKGRSVIVITVADVMLALHGSYDNKNSGEKFLQGLCGVGLLVLDEIGMQRDTRNEQVTLNQIVDRRTASLLSVGMLTNLNHAAMNTLLGERVMDRMSMNGGRWVTFNWESWRPNVSQHRN
>29318997
MKNIATGGVLERIRRLTPPHVTAPFRTVAEWREWQLAEGQKRCEEINRLNRQLRVEKILNRSGIQPLHRKCSFANYQVQNDGQRYALSQAKSIADELMTGCTNFSFSGKPGTEKNHLAAAIGNRLLKDGQTVIVVTVADVMSALHASYDDGQSGEKFLRELCEVDLLVLDEIGIQRETKNEQVVLHQIVDRRTASMRSVGMLTNLNYEAMKTLLGERIMDRMTMNGGRWVNFNWESWRPNVGQPGIAK
>37203011
MKNIAAAGVLERIRRLAPQASVPPYRTVEEWREWQLAEGRKRSEEINRLNHQVRVEKILNRAGIQPLHRKCSFGNYRVQNDGQRHALSQAKSIADELMTGCTNFVFSGKPGTGKNHLAAAIGNRLMAKGRSVIIVTVSDVMSVLHDGYDNGQSGEKFLQELCGVDLLVLDEIGMQRDTRNEQVTLNQIVDRRTASMRSVGMLTNLNHAAMSTLLGDRVMDRMTMNGGRWVNFNWESWRSNVGRQGM
>30219788
MKNIAAGGVLERIRKLAPQHVAAPYRTVDEWREWQLAEGRKRSEEINRQNRQIRVEKIMKRSGIQLLHQKCSFANYQVKNDGQRHALSQAKSIAEEMMTGCTNFVFSGKPGTGKNHLAAAIGNHLLAKGRSVIVVTVADVMLALHGNYDNKNSGEKFLQGLCEVDLLILDEIGMQRDTRNEQVTLNQIVDRRTASMHSVGMLTNLNHTAMNTRLGERVMDRMTMNGGRWMNFNWESWRTNVIQPGIEK
>36657796
MKNIAAAGVLERIRRLAPQGAVPPYRTVEEWREWQLAEGRKRSEEINRQNRQLRVEKILNRSGIQPLHSKCSFANYQVQNDGQKHALSQAKSIADELMTGCTNFVFSGKTGTGKNHLAAAMGNRLMAKGSSVIIVTVSDVMSVLHDSYDNGQSGEKFLQELCGVDLLVLDEIGVQRETKNEQVVLHQIIDRRTASLCSVGMLTNLNHAAMSTLLGERIMDRMTMNGGRWVTFNWDSWRPNVSNQRVVK
>36611759
MKNIAAAGVLERIRRLAPQGAVPPYRTVEEWREWQLAEGRKRSEEINRQNRQLRVEKILNRSGIQPLHSKCSFANYQVQNDGQKHALSQAKSIADELMTGCTNFVFSGKTGTGKNHLAAAMGNRLMAKGSSVIIVTVSDVMSVLHDSYDNGQSGEKFLQELCGVDLLVLDEIGVQRETKNEQVVLHQIIDRRTASLCSVGMLTNLNHAAMSTLLGERIMDRMTMNGGRWVTFNWDSWRPNVSNMRVVK
>36558509
MKNIAAAGVLERIRRLAPQGAVPPYRTVEEWREWQLAEGRKRSEEINRQNRQLRVEKILNRSGIQPLHSKCSFANYQVQNDGQKHALSQAKSIADELMTGCTNFVFSGKTGTGKNHLAAAMGNRLMTKGSSVIIVTVSDVMSVLHDSYDNGQSGEKFLQELCGVDLLVLDEIGVQRETKNEQVVLHQIIDRRTASLCSVGMLTNLNHAAMSTLLGERIMDRMTMNGGRWVTFNWDSWRPNVSNMRVVK
>37197705
MKNIATGGVLERIRRLTPPHVTAPFRTVAEWREWQLAEGQKRCEEINRLNRQLRVEKILNRSGIQPLHRKCSFANYQVQNDGQRYALSQAKSIADELMTGCTNFSFSGKPGTGKNHLAAAIGNRLLKDGQTVIVVTVADVMSALHASYDDGQSGEKFLRELCEVDLLVLDEIGIQRETKNEQVVLHQIVDRRTASMRSVGMLTNLNYEAMKTLLGERIMDRMTMNGGRWVNFNWESWRPNVGQPGIAK
>34498931
MKNIATGGVLERIRRLAPSHVTAPFRTVAEWREWQLAEGQKRCEEINRQNRQLRVEKILNRSGIQPLHRKCSFSNYQVQNDGQRYALSQAKSIADELMVGCTNFAFSGKPGTGNNHLAAAIGNRLLKNGQTVIVVTVADVMSALHASYDDGQSGEKFLRELCEVDLLVLDEIGIQRETKNEQVVLHQIVDRRTASIRSVGMLTNLNYEAMKTLLGERIMDRMTMNGGRWVNFNWESWRPNVGQPGIEKQFLPGGNFNGDRF
>37286612
MKNIATGGVLERIRRLTPPHVTAPFRTVAEWREWQLAEGQKRCEEINRLNRQLRVEKILNRSGIQPLHRKCSFANYQVQNDGQRYALSQAKSIADELMTGCTNFSFSGKPGTGKNHLAAAIGNRLLKDGQTVIVVTVADVMSALHASYDDGQSGEKFLRELCEVDLLVLDEIGIQRETKNEQVVLHQIVDRRTASMRSVGMLTNLNYEAMKTLLGERIMDRMTMNGGRWVNFNWESWRPNVGQPGIAE
>33795792
MKNITSGGVLARVSRFVPQDAIPPYRTVTEWREWQLAEGRKRSEEVNRLNHQTRVEKIINRSGIQQLHRKCTFGNYRVQNDGQRHALSQAKSIAAELEGGCTNFVFSGRPGTGKNHLAAAIGNHLLAKGRSVIVITVADVMLALHGSYDNKNSGEKFLQGLCGVDLLVLDEIGMQRDTRNEQVTLNQIVDRRTASLLSVGMLTNLNHAAMNTLLSERVMDRMSMNGGRWVTFNWESWRPNVSQHRN
>37641795
MKNISTGGILERVRRLAPPHVAAPFRTTDEWREWQLAEGRKRSEEINRLNHQARVEKILNRAGIQPLHRKCSFGNYRVQNDGQRHALSQAKSIADELMTGCTNFVFSGNPGTGKNHLAAAVGNRLLKAGKSVIVVTVADVMSALHASYDDGLSGEKFLRELCEVDLLVLDEIGIQRETKNEQVVLHQIVDRRTASLRSVGMLTNLNHAAMSTLLGERIMDRMTMNGGRWVNFNWESWRSNVGRQGM
>37150810
MKNIAAVGVLERIRRLAPQGAVPPYRTVEEWREWQLAEGRKRSEEINRLNHQVRVEKILNRAGIQPLHRKCSFGNYRVQNDGQRHALSQAKSIADELMTGCTNFVFSGKPGTGKNHLAAAIGNRLMAKGRSVIIVTVSDVMSVLHDGYDNGQSGEKFLQELCGVDLLVLDEIGMQRDTRNEQVTLNQIVDRRTASMRSVGMLTNLNHAAMSTLLGDRVMDRMTMNGGRWVNFNWESWRSNVGRQGM
>33838240
MKNITSGGVLARVSRFVPQDAIPPYRTVAEWREWQLAEGRKRSEEVNRLNHQTRVEKIINRSGIQPLHRKCTFGNYRVQNDGQRHALSQAKSIAAELEGGCTNFVFSGRPGTGKNHLAAIGNHLLAKGRSVIVITVADVMLALHGSYDNKNSGEKFLQGLCGVDLLVLDEIGMQRDTRNEQVTLNQIVDRRTASLLSVGMLTNLNHAAMNTLLGERVMDRMSMNGGRWVTFNWESWRPNVSQHRN
>36893827
MKNIAAVGVLERIRRLAPQGAVPPYRTVEEWREWQLAEGRKRSEEINRQNRQLRVEKILNRSGIQPLHSKCSFANYQVQNDGQKYALSQAKSIADELMTGCTNFVFSGKTGTGKNHLAAAMGNRLMAKGRSVIIVTVSDVMSVLHDSYDNGKSGEKFLQELCSVDLLVLDEIGVQRETKNEQVVLHQIIDRRTASLCSVGMLTNLNHAAMSTLLGERIMDRMTMNGGRWVTFNWDSWRPNVSNMRVVK
>37178472
MKNIAAVGVLERIRRLAPQGAVPPYRTVEEWREWQLAEGRKRSEEINRQNRQLRVEKILNRSGIQPLHSKCSFANYQVQNDGQKYALSQAKSIADELMTGCTNFVFSGKTGTGKNHLAAAMGNRLMAKGRSVIIVTVSDVMSVLHDSYDNGKSGEKFLQELCGVDLLVLDEIGVQRETKNEQVVLHQIIDRRTASLCSVGMLTNLNHAAMSTLLGERIMDRMTMSGGRWVTFNWDSWRPNVSNQRVVK
>34813214
MKNIATGGVLERIRRLTPPHVTAPFRTVAEWREWQLAEGQKRCEEINRLNRQLRVEKILNRSGIQPLHRKCSFANYQVLNDGQRYALSQAKSIADELMTGCTNFAFSGKPGTGKNHLAAAIGNRLLKDGQTVIVVTVADVMSALHASYDDGQSGEKFLRELCEVDLLVLDEIGIQRETKNEQVVLHQIVDRRTASMRSVGMLTNLNYEAMKTLLGERIMDRMTMNGGRWVNFNWESWRSNVGQPGIEK
>36651689
MKDIAAAGVLERIRRLAPQGAVPPYRTVEEWREWQLGEGRKRSEEINRQNRQLRVEKILNRSGIQPLHSKCSFANYQVQNDGQKHALSQSKSIADELMTGCTNFVFSGKTGTGKNHLAAAMGNRLMAKGRSVIIVTVSDVMSVLHDSYDNGKSGEKFLQELCGVDLLVLDEIGVQRETKNEQVVLHQIIDRRTASLCSVGMLTNLNHAAMSTLLGERIMDRMTMNGGRWVTFNWDSWRPNVSNMRVVK
>37034752
MKNIATGGVLERIRRLTPPHVTAPFRTVAEWREWQLTEGQKRCEEINRLNRQLRVEKILNRSGIQPLHRKCSFANYQVQNDGQRYALSQAKSIADELMTGYTNFAFSGKPGTGKNHLAAAIGNRLLKDGQTVIVVTVADVMSALHASYDDGQSGEKFLRELCEVDLLVLDEIGIQRETKNEQVVLHQIVDRRTASLRSVGMLTNLNHAAMSTLLGERIMDRMTMNGGRWVNFNWESWRSNVGRQGM
>36734783
MKNIATGGVLERIRRLAPSHVTAPFKTVAEWREWQLSEGQKRCEEINRQNRQLRVEKILNRSGIQPLHRKCSFSNYQVQNDGQRYALSQAKFIADVLMVGCTNFAFSGKPGTGKNHLAAAIGNRLLKDGQTVIVVTVADVMSALHASYDDGQSGEKFLRELCEVDLLVLDEIGIQRETKNEQVVLHQIVDRRTASMRSVGMLTNLNYEAMKTLLGERIMDRMTMNGGRWVNFNWESWRPNVVQPGIAK
>37399396
MKNIAAVGVLERIRRLAPQGSVPPYRTVEEWREWQLAEGRKRSEEINRQNRQLRVEKILNRSGIQPLHSKCSFANYQVQNDGQKYALSQAKSIADELMTGCTNFVFSGKTGTGKNHLAAAMGNRLMVKGRSVIIVTVSDVMSVLHDSYDNGKSGEKFLQELCGVDLLVLDEIGVQRETKNEQVVLHQIIDRRTASLCSVGMLTNLNHAAMSTLLGERIMDRMTMNGGRWVTFNWDSWRPNVSNMRVVK
>37202082
MKNIAAAGVLERIRRLAPQASVPPYRTVEEWREWQLAEGRKRSEEINRQNHQLRVEKILNRSGIQPLHSKCSFANYQVQNDGQKYALSQAKSIADELMTGCTNFVFSGKTGTGKNHLAAAMGNRLMAKGRSVIIVTVSDVMSVLHDSYDNGKSGEKFLQELCSVDLLVLDEIGVQRETKNEQVVLHQIIDRRTASLCSVGMLTNLNHAAMSTLLGERIMDRMTMNGGRWVTFNWDSWRPNVSNMRVVK
>33922016
MKNIAAVGVLERIRRLAPQGPVPPYRTVEEWREWQLAEGRKRSEEINRQNRQLRVEKILNRSGIQPLHSKCSFANYQVQNDGQKYALSQAKSIADELMTGCTNFVFSGKTGTGKNHLAAAMGNRLMVKGRSVIIVTVSDVMSVLHDSYDNGKSGEKFLQELCGVDLLVLDEIGVQRETKNEQVVLHQIIDRRTASLCSVGMLTNLNHAAMSTLLGERIMDRMTMNGGRWVTFNWDSWRPNVSNMRVVK
>33008294
MKNIAAVGVLERIRRLAPQGSVPPYRTVEEWREWQLAEGRKRSEEINRQNRQLRVEKILNRSGIQPLHSKCSFANYQVQNDGQKYALSQAKSIADELMTGCTNFVFSGKTGTRKNHLAAAMGNRLMVKGRSVIIVTVSDVMSVLHDSYDNGKSGEKFLQELCGVDLLVLDEIGVQRETKNEQVVLHQIIDRRTASLCSVGMLTNLNHAAMSTLLGERIMDRMTMNGGRWVTFNWDSWRPNVSNMRVVK
>37286024
MKNIAAAGVLERIRRLAPQASVPPYRTVEEWREWQLAEGRKRSEEINRQNHQLRVEKILNRSGIQPLHSKCSFANYQVQNDGQKYALSQAKSIADELMTGCTNFVFSGKTGTGKNHLAAAMGNRLMAKGRSVIIVTVSDVMSVLHDSYDNGKSGEKFLQELCSVDLLVLDEIGVQRETKNEQVVLHQIIDRRTASLCSVGMLTNLNHAAMSTLLGERIMDRMTMNGGRWVTFNWDSWRSNVGRQGM
>37292633
MKNIAAAGVLERIRRLAPQASVPPYRTVEEWREWQLVEGRKRSEEINRQNHQLRVEKILNRSGIQPLHSKCSFANYQVQNDGQKYALSQAKSIADELMTGCTNFVFSGKTGTGKNHLAAAMGNRLMAKGRSVIIVTVSDVMSVLHDSYDNGKSGEKFLQELCSVDLLVLDEIGVQRETKNEQVVLHQIIDRRTASLCSVGMLTNLNHAAMSTLLGERIMDRMTMNGGRWVTFNWDSWRPNVSNMRVVK
>37390742
MKNIAAAGVLERIRRLAPQASVPPYRTVEEWREWQLVEGRKRSEEINRQNHQLRVEKILNRSGIQPLHSKCSFANYQVQNDGQKYALSQAKSIADELMTGCTNFVFSGKTGTGKNHLAAAMGNRLMAKGRSVIIVTVSDVMSVLHDSYDNGKSGEKFLQELCSVDLLVLDEIGVQRETKNEQVVLHQIIDRRTASLCSVGMLTNLNHAAMSTLLGERIMDRMTMNGGRWVTFNWDSWRPNVSNQRVVK
>37308010
MKNIAAAGVLERIRRLAPPASVPPYRTVEEWREWQLAEGRKRSEEINRQNHQLRVEKILNRSGIQPLHSKCSFANYQVQNDGQKYALSQAKSIADELMTGCTNFVFSGKTGTGKNHLAAAMGNRLMAKGRSVIIVTVSDVMSVLHDSYDNGKSGEKFLQELCSVDLLVLDEIGVQRETKNEQVVLHQIIDRRTASLCSVGMLTNLNHAAMSTLLGERIMDRMTMNGGRWVTFNWDSWRPNVSNMRVVK
>36598918
MKDISTVAVGILERIRRLAPEHVPVPYSTTEEWREWQLAEGRKCCEEINRRNRQLRVEKILNRSGIQPLHRKCSFANYQVRNDGQKHALSQAKSIAEEMITGYTNFVFSGNPGTGKNHLAAAVGNRLLKAGKSVIVVTVADVMSALHASYDDGLSGEKFLRELCEVDLLVLDEIGIQRETKNEQVVLHQIVDRRTASLRSVGMLTNLNHAAMSTLLGERIMDRMTMNGGRWVSFNWESWRPNVSHLSVAK
>33260073
MKNIAAVGVLERIRRLAPQGAVPPYRTVEEWREWQLAEGRKRSEEINRLNHQVRVEKILNRAGIQPLHRKCSFGNYRVQNDGQRHALSQAKSIADELMTGCTNFVFSGKPGTGKNHLAAAIGNRLMAKGRSVIIVTVSDVMSVLHDGYDNGQSGEKFLQELCGVDLLVLDEIGMQRDTRNEQVTLNQIVDRRTASMCSVGMLTNLNHAAMSTLLGDRVMDRMTMNGGRWVNFNWESWRSNVGRQGM
>30653011
MKNIAAVGVLERIRRIAPQGGGPPYRTVEEWREWQLAEGRKRSEEVNRLNHQTRVEKIINRSGIQPLHWKCTFGNYRVQNDGQRHALSQAKSIAAELEGGCTNFVFSGRPGTGKNHPAAIGNRLMEKGRSVIIITVSDVMSVSHDSYDNGKSGEKFLQELCEVDLLVLDEIGMQRDTRNEQVTLNQIVDRRTSSLRSVGMLTNLNHVAMNTLVGERAMDRMSMNGGRWVTFDWESWRPNVSQHRN
>37039772
MKNIAAAGVLERIRRLAPQASVPPYRTVEEWREWQLVEGRKRSEEINRQNHQLRVEKILNRSGIQPLHSKCSFANYQVQNDGQKYALSQAKSIADELMTGCTNFVFSGKTGTGKNHLAAAMGNRLMAKGRRVIIVTVSDVMSVLHDSYDNGKSGEKFLQELCSVDLLVLDEIGVQRETKNEQVVLHQIIDRRTASLCSVGMLTNLNHAAMSTLLGERIMDRMTMNGGRWVMFNWDSWRPNVSNQRVVK
>33859133
MKNIAAAGVLERIRRLAPQASVPPYRTVEEWREWQLAEGRKRSEEINRQNHQLRVEKILNRSGIQPLHSKCSFANYQVQNDGLKYALSQAKSIADELMTGCTNFVFSGKTGTGKNHLAAAMGNRLMAKGRSVIIVTVSDVMSVLHDSYDNGKSGEKFLQELCSVDLLVLDEIGVQRETKNEQVVLHQIIDRRTASLCSVGMLTNLNHAAMSTLLGERIMDRMTMNGGRWVTFNWDSWRPNVSNMRVVK
>34794978
MKNIAAVGVLERIRRIAPQGEVPPYRTVEEWREWQLAEGRKRSEEVNRLNHQTRVEKIINRSGIQPLHWKCTFGNYRVQNDGQRHALSQAKSIAAELEGGCTNFVFSGRPGTGKNHPAAIGNRLMEKGRSVIIITVSDVMSVSHDSYDNGKSGEKFLQELCEVDLLVLDEIGMQRDTRNEQVTLNQIVDRRTSSLRSVGMLTNLNHVAMNTLVGERAMDRMSMNGGRWVTFDWESWRPNVSQHRN
>37292602
MKNIAAAGVLERIRRLAPQASVPPYRTVEEWREWQLAEGRKRSEEINRQNHQLRVEKILNRSGIQPLHSKCSFANYQVQNDGQKYALSQAKSIADELMTGCTNFVFSGKTGTGKNHLAAAMGNRLMAKGRSVIIVTVSDVMSVLHDSYDNGKSGEKFLQELCSVDLLVLDEIGVQRETKNEQVVLHQIIDRRTASLCSVGMLTNLNHAAMSTLLGERIMDRMTMNGGRWVTFNWDSWCPNVSNMRVVK
>34676356
MKDIATVAVGILERIRRLAPEHVPVPYSTTEEWREWQLAEGRKCCEEINRRNRQLRVEKILNRSGIQPLHRKCSFANYQVRNDGQKHALSQAKSIAEEMITGYTNFVFSGNPGTGKNHLAAAVGNRLLKAGKSVIVVTVADVMSALHASYDDGLSGEKFLRELCEVDLLVLDEIGIQRETKNEQVVLHQIVDRRTASLRSVGMLTNLNHAAMSTLLGKRIMDRMTMNGGRWVSFNWESWRPNVSHLSVAK
>37072931
MKNIAAAGVLERIRRLAPQASVPPYRTVEEWREWQLVEGRKRSEEINRQNHQLRVEKILNRSGIQPLHSKCSFANYQVQNDGQKYALSQAKSIADELMTGCTNFVFSGKTGTGKNHLAAAMGNRLMAKGRSVIIVTVSDVMSVLHDSYDNGKSGEKFLQELCSVDLLVLDEIGVQRETKNEQVVLHQIIDRRTASLCSVGMLTNLNHAAMSTLLGERIMDRMTMNGGRWVTFNWDSWCPNVSNMRVVK
>33299472
MEEWREWQLAEGRKRSEEINRLNHQVRVEKILNRAGIQPLHRKCSFGNYRVQNDGQRHALSQAKSIADELMTGCTNFVFSGKPGTGKNHLAAAIGNRLMAKGRSVIIVTVSDVMSVLHDGYDNGQSGEKFLQELCGVDLLVLDEIGMQRDTRNEQVTLNQIVDRRTASMRSVGMLTNLNHAAMSTLLGDRVMDRMTMNGGRWVNFNWESWRSNVGRQGM
>37151972
MKNIAAAGVLERIRRLAPQASVPPYRTVEEWREWQLAEGRKRSEEINRQNHQLRVEKILNRSGIQPLHSKCSFANYQVQNDGQKYALSQAKSIADELMTGCTNFVFSGKTGTGKNHLAAAMGNRLMAKGRSVIIVTVSDVMSVLHDSYDNGKSGEKFLQELCSVDLLVLDEIGVQRETKNEQVVLHQIIDRRTASLCSVGMLTNLNHAAMSTLLGERIMDRMTMNGGR
