# Supplementary material for: Essential gene acquisition destabilizes plasmid inheritance
Source: PLoS Genet. 2021 Jul 12;17(7):e1009656. doi: 10.1371/journal.pgen.1009656 (PMC8297927; doi:10.1371/journal.pgen.1009656)
Supplement: S1 Data — (GZ) [file pgen.1009656.s029.tar.gz › Phylogenetic data/7706/7706.phy.treefile]

(35156072:0.1627787635,1581961:0.0268304436,(15105906:0.0000023375,(((36866065:0.0000024725,(((37658420:0.0000028583,((24252235:0.0040260322,(35853385:0.0000022682,(37446775:0.4635327065,(((((((37023943:0.0122220001,(36925076:0.0040608416,37138122:0.0000020388):0.004057):0.020469,((((((((((((((37441597:0.0000027051,36681822:0.0039742400):0.003983,((37253965:0.0000028583,(((36875632:0.0039857539,20478916:0.0079938216):0.000003,37337749:0.0039883048):0.000002,(37219547:0.0039877650,36579102:0.0080150969):0.000003):0.000003):0.000003,(36727842:0.0000024286,37308805:0.0039948945):0.003987):0.000002):0.008034,36734783:0.0121320602):0.003897,((((((34708554:0.0000026323,35828596:0.0040314900):0.004042,34790529:0.0000020525):0.004040,36856641:0.0000022227):0.000002,35823064:0.0173999008):0.012162,34920278:0.0000024140):0.012119,(37266840:0.0039804879,32021743:0.0000021968):0.000002):0.008129):0.016480,37193214:0.0000023589):0.004086,((((((14401045:0.0040172632,17274335:0.0000028583):0.000003,16924881:0.0039927030):0.004608,11517361:0.0074711894):0.012495,(1844474:0.0108243345,34358555:0.0339885021):0.004866):0.004771,(((35288648:0.0041268385,37291555:0.0040426357):0.008229,37151159:0.0000022572):0.004083,(22809876:0.0040679793,33252471:0.0082067768):0.000003):0.000003):0.004087,(34610566:0.0041604097,37210085:0.0040650670):0.008203):0.000003):0.004186,((29318997:0.0041033582,37197705:0.0000028583):0.000002,37286612:0.0041042811):0.004094):0.003864,((37389913:0.0041372453,36497696:0.0000025364):0.000003,((35022297:0.0000020735,34596734:0.0040807081):0.000002,(36040872:0.0038587405,34498931:0.0038645111):0.004055):0.016557):0.008551):0.004134,34813214:0.0043279451):0.036750,37034752:0.0025075770):0.069337,(36598918:0.0000025476,34676356:0.0080230698):0.109703):0.032113,(36862824:0.0041108044,36666990:0.0000025913):0.004137):0.004131,37641795:0.0000020481):0.099611,33053168:0.0171108094):0.000003):0.055658,(36598454:0.0000021906,(37203011:0.0081309058,((37150810:0.0000028583,33260073:0.0040242442):0.000002,33299472:0.0000027242):0.004029):0.008196):0.022302):0.027243,(((((((37324544:0.0000023021,(36314598:0.0040457366,37188991:0.0040346982):0.004045):0.000003,33795792:0.0080930680):0.004059,((37303051:0.0000028583,((36942906:0.0294367669,32786842:0.0040540443):0.000003,33838240:0.0000028583):0.000002):0.000002,(37024325:0.0040540438,37082982:0.0040620208):0.000003):0.000002):0.047133,36745343:0.0123857490):0.003962,36925644:0.0082730996):0.004198,(37653496:0.0040883426,36924555:0.0122468102):0.008221):0.033901,(30653011:0.0084813797,34794978:0.0000020481):0.057189):0.094282):0.015852,((36202078:0.0038721821,36180230:0.0000021103):0.025211,(34323710:0.0728356023,30219788:0.0730494577):0.033625):0.084200):0.009480,((((36657796:0.0039048489,36611759:0.0000028583):0.000003,36558509:0.0038870275):0.007892,36651689:0.0118710005):0.000002,(((36893827:0.0000020460,(((37202082:0.0000028583,(37308010:0.0039141751,37151972:0.0000020502):0.000002):0.000002,33859133:0.0038652100):0.000002,(((37286024:0.0245841356,(37390742:0.0000022693,37039772:0.0077670657):0.000002):0.003880,37292633:0.0000023002):0.000002,(37292602:0.0038503654,37072931:0.0000020121):0.003849):0.003867):0.015729):0.003918,37178472:0.0079108007):0.000002,((37399396:0.0000028583,33008294:0.0039015500):0.000002,33922016:0.0039277223):0.007863):0.007875):0.076188):0.034631,31219040:0.0427745052):0.363410):0.702776):0.004061):0.000002,(37004653:0.0040265765,30030704:0.0000028583):0.000003):0.000003):0.000003,(37002083:0.0040222233,9166052:0.0121627938):0.000003):0.000002,32130692:0.0040222058):0.004045):0.004036,17276467:0.0000025450):0.000003,18618700:0.0040092724):0.004041):0.026344);
