# Supplementary material for: Essential gene acquisition destabilizes plasmid inheritance
Source: PLoS Genet. 2021 Jul 12;17(7):e1009656. doi: 10.1371/journal.pgen.1009656 (PMC8297927; doi:10.1371/journal.pgen.1009656)
Supplement: S1 Data — (GZ) [file pgen.1009656.s029.tar.gz › Phylogenetic data/7706/7706.phy]

 113 264
35156072   MSPVK--NGD IMKRLRKMMP KTVEPAFNSP EELLQWQREQ GQLRSEALER
1581961    MKN----VGD LMKRLQKMMP EHIKPAFTTG EELLAWQKEQ GAIRAAALAR
15105906   MKN----VGD LMQRLQKMMP AHIKPAFKTG EELLAWQKEQ GAIRSAALER
36866065   MKN----VGD LMQRLQKMMP AHIKPAFKTG EELLAWQKEQ GAIRSAALER
17276467   MKN----VGD LMQRLQKMMP AHIKPAFKTG EELLAWQKEQ GAIRSAALER
37658420   MKN----VGD LMQRLQKMMP AHIKPAFKTG EELLAWQKEQ GAIRSAALER
18618700   MKN----VGD LMQRLQKMMP AHIKPAFKTG EELLAWQKEQ GAIRSAALER
37002083   MKN----VGD LMQRLQKMMP AHIKPAFKTG EELLAWQKEQ GAIRSAALER
9166052    MKN----VGD LMQRLQKMMP AHIKPAFKTG EELLAWQKEQ GALRAAALER
24252235   MKN----VGD LMQRLQKMMP AHIKPAFKTG EELLAWQKEQ GAIRSAALER
37004653   MKN----VGD LIQRLQKMMP AHIKPAFKTG EELLAWQKEQ GAIRSAALER
35853385   MKN----VGD LMQRLQKMIP AHIKPAFKTG EELLAWQKEQ GAIRSAALER
32130692   MKN----VGD LMQRLQKMMP AHIKPAFKTG EELLAWQKEQ GAIHSAALER
30030704   M--------- ---------P AHIKPAFKTG EELLAWQKEQ GAIRSAALER
37446775   MKNIVN-SGS ALERLKKLIP PGVQPKFTSA EELLAWQREE GLKRCEELDR
37023943   MKNIS--TGG ILERVRRLVP PHVTAPFRTT DEWLEWQLAE GRKRSEEVNR
36925076   MKNIS--TGG ILERVRRLAP PHVAAPFRTT DEWREWQLAE GRKRSEEVNR
36202078   MKNIA--AGG VLERIRKLTP QHVIAPYRTV DEWREWQLAE GRKRSEEINR
36180230   MKNIA--AGG VLERIRKLAP QHVIAPYRTV DEWREWQLAE GRKRSEEINR
31219040   MKNIA--SGG ALERIRRLVP QHVTPLFRTA EEWQEWQLAE GRKRCREINR
37441597   MKNIA--TGD VLERIRRLAP SHVTAPFKTV AEWREWQLSE GQKRCEEINR
36681822   MKNIA--TGD VLERIRRLAP SHVTAPFKTV AEWREWQLSE GQKRCEEINR
37253965   MKNIA--TGD VLERIRRLAP SHVTAPFKTV AEWREWQLSE GQKRCEEINR
36875632   MKNIA--TGD VLERIRRLAP SHVTAPFKTI AEWREWQLSE GQKRCEEINR
37138122   MKNIS--TGG ILERVRRLAP PHVAAPFRTT DEWREWQLAE GRKRSEEVNR
37219547   MKNIA--TGD VLERIRRLAP SHVTAPFKTV AEWREWQLSE GQKRCEEINR
33053168   MKNIS--TGG ILERVRRLAP PHVAAPFRTT DEWREWQLAE GRKRSEEINR
37324544   MKNIT--SGG VLARVSRFVP QDAIPPYRTV TEWREWQLAE GRKRSEEVNR
37303051   MKNIT--SGG VLARVSRFVP QDAIPPYRTV AEWREWQLAE GRKRSEEVNR
37337749   MKNIA--TGD VLERIRRLAP SHVTAPFKTV AEWREWQLSE GQKRCEEINR
36727842   MKNIA--TGD VLERIRRLAP SHVTAPFKTV AEWREWQLSE GQKRCEEINR
20478916   MKNIA--TGD VLERIRRLAP SHVTAPFKTV AEWREWQLSE GQKRCEEINR
37308805   MKNIA--TGD VLERIRRLAP SHVTAPFKTV AEWREWQLSE GQKRCEEINR
37024325   MKNIT--SGG VLARVSRFVP QDAIPPYRTV AEWREWQLAE GRKRSEEVNR
14401045   MKNIA--TGG VLERIRRLTP PHVTAPFRTV AEWREWQLAE GQKRSEEINR
36942906   MKNIT--SGG VLARVSRFVP QDAIPPYRTV AEWREWQLAE GRKRSEEVNR
34708554   MKNIA--AGG ILERIRRLAP PHVTAPFKTV AEWREWQLSE GQKRCEEINR
36856641   MKNIA--AGG ILERIRRLAP PHVTAPFKTV AEWREWQLSE GQKRCEEINR
35288648   MKNIA--AGG VLERIRRLAP PHVTAPFRTV AEWHEWQLAE GQKRSEEINR
36925644   MKNIT--SGG VLARVSRFVP QDAIPPYRTV EEWREWQLAE GRKRSEEVNR
16924881   MKNIA--TGG VLERIRRLTP PHVTAPFRTV AEWREWQLAE GQKRSEEINR
37653496   MKNIT--SGG VLARVSRFVP QDAIPPYRTV EEWREWQLAE GRKRSEEVNR
37082982   MKNIT--SGG VLARVSRFVP QDAIPPYRRV AEWREWQLAE GRKRSEEVNR
34790529   MKNIA--AGG ILERIRRLAP PHVTAPFKTV AEWREWQLSE GQKRCEEINR
32786842   MKNIT--SGG VLARVSRFVP QDAIPPYRTV AEWREWQLAE GRKRSEEVNR
17274335   MKNIA--TGG VLERIRRLTP PHVTAPFRTV AEWREWQLAE GQKRSEEINR
11517361   MKNIA--TGG VLERLRRLTP PHVTAPYRTV AEWREWQLAE GQKRSEEINR
35828596   MKNIA--AGG ILERIRRLAP PHVTAPFKTV AEWREWQLSE GQKRCEEINR
36314598   MKNIT--SGG VLARVSRFVP QDAIPPYRTV TEWREWQLAE GRKRSEEVNR
37266840   MKNIA--TGG VLERIRRLAP SHVTAPFKTV AEWREWQLSE GQKRCEEINR
32021743   MKNIA--TGG VLERIRRLAP SHVTAPFKTV AEWREWQLSE GQKRCEEINR
36598454   MKNIA--AAG VLERIRRLAP QGAVPPYRTV EEWREWQLAE GRKRSEEINR
35823064   MKNIA--AGG ILERIRRLAP PHVTAPFKTV AEWREWQLSE GQKRCEEINR
36924555   MKNIT--SGG VLARVSRFVP QDAIPPYRTV EEWREWQLAE GRKRSEEVNR
37389913   MKNIA--TGG VLERIRRLAP PHVTAPFRTV AEWREWQLAE GQKRCEEINR
34920278   MKNIA--AGG ILERIRRLAP PHVTAPFKTV AEWREWQLSE GQKRCEEINR
22809876   MKNIA--TGG VLERIRRLTP PHVTAPFRTV AEWREWQLAE GQKRSEEINR
36579102   MKNIA--TDD VLERIRRLAP SHVTAPFKTV AEWREWQLSE GQKRCEEINR
36497696   MKNIA--TGG VLERIRRLAP PHVTAPFRTV AEWREWQLAE GQKRCEEINR
37193214   MKNIA--TGG VLERIRRLTP PHVTAPFRTV AEWREWQLAE GQKRCEEINR
36745343   MKNIT--SGG VLARISRFVP QDAIPPYRTV AEWREWQLAE GRKRSEEVNR
35022297   MKNIA--TGG VLERIRRLAP PHVTAPFRTV AEWREWQLAE GQKRCEEINR
37151159   MKNIA--TGG VLERIRRLAP PHVTAPFRTV AEWREWQLAE GQKRSEEINR
36040872   MKNIA--TGG VLERIRRLAP SHVTAPFRTV AEWREWQLAE GQKRCEEINR
1844474    MKNIA--TGG VLERLRRLTP PHVTAPYRTV AEWREWQLAE GQKRSEEINR
33252471   MKNIA--TGG VLERIRRLTP PHVTAPFRTV AEWREWQLAE GQKRSEEINR
34358555   MKNIA--TGG VLERIRKLTP QHVTAPCRTV DEWREWQLAE GRKRSEEINR
37291555   MKNIA--AGG VLERIRRLAP PHVTAPFRTV AEWHEWQLAE GQKRSEEINR
34323710   MKNIA--ASG VLERIRRLAP QHVTAPYRTR EEWYEWWLAE GRKRSEEINR
34610566   MKNIA--TGG VLERIRRLTP PHVTAPFRTV AEWREWQLAE GQKRCEEINR
37210085   MKNIA--TGG VLERIRRLTP PHVTAPFRTV AEWREWQLAE GQKRCEEINR
34596734   MKNIA--TGG VLERIRRLAP PHVTAPFRTV AEWREWQLAE GQKRCEEINR
36862824   MKNIS--TGG ILERVRRLAP PHVAAPFRTT DEWREWQLAE GRKRSEEINR
36666990   MKNIS--TGG ILERVRRLAP PHVAAPFRTT DEWREWQLAE GRKRSEEINR
37188991   MKNIT--SGG VLARVSRFVP QDAIPPYRTV TEWREWQLAE GRKRSEEVNR
29318997   MKNIA--TGG VLERIRRLTP PHVTAPFRTV AEWREWQLAE GQKRCEEINR
37203011   MKNIA--AAG VLERIRRLAP QASVPPYRTV EEWREWQLAE GRKRSEEINR
30219788   MKNIA--AGG VLERIRKLAP QHVAAPYRTV DEWREWQLAE GRKRSEEINR
36657796   MKNIA--AAG VLERIRRLAP QGAVPPYRTV EEWREWQLAE GRKRSEEINR
36611759   MKNIA--AAG VLERIRRLAP QGAVPPYRTV EEWREWQLAE GRKRSEEINR
36558509   MKNIA--AAG VLERIRRLAP QGAVPPYRTV EEWREWQLAE GRKRSEEINR
37197705   MKNIA--TGG VLERIRRLTP PHVTAPFRTV AEWREWQLAE GQKRCEEINR
34498931   MKNIA--TGG VLERIRRLAP SHVTAPFRTV AEWREWQLAE GQKRCEEINR
37286612   MKNIA--TGG VLERIRRLTP PHVTAPFRTV AEWREWQLAE GQKRCEEINR
33795792   MKNIT--SGG VLARVSRFVP QDAIPPYRTV TEWREWQLAE GRKRSEEVNR
37641795   MKNIS--TGG ILERVRRLAP PHVAAPFRTT DEWREWQLAE GRKRSEEINR
37150810   MKNIA--AVG VLERIRRLAP QGAVPPYRTV EEWREWQLAE GRKRSEEINR
33838240   MKNIT--SGG VLARVSRFVP QDAIPPYRTV AEWREWQLAE GRKRSEEVNR
36893827   MKNIA--AVG VLERIRRLAP QGAVPPYRTV EEWREWQLAE GRKRSEEINR
37178472   MKNIA--AVG VLERIRRLAP QGAVPPYRTV EEWREWQLAE GRKRSEEINR
34813214   MKNIA--TGG VLERIRRLTP PHVTAPFRTV AEWREWQLAE GQKRCEEINR
36651689   MKDIA--AAG VLERIRRLAP QGAVPPYRTV EEWREWQLGE GRKRSEEINR
37034752   MKNIA--TGG VLERIRRLTP PHVTAPFRTV AEWREWQLTE GQKRCEEINR
36734783   MKNIA--TGG VLERIRRLAP SHVTAPFKTV AEWREWQLSE GQKRCEEINR
37399396   MKNIA--AVG VLERIRRLAP QGSVPPYRTV EEWREWQLAE GRKRSEEINR
37202082   MKNIA--AAG VLERIRRLAP QASVPPYRTV EEWREWQLAE GRKRSEEINR
33922016   MKNIA--AVG VLERIRRLAP QGPVPPYRTV EEWREWQLAE GRKRSEEINR
33008294   MKNIA--AVG VLERIRRLAP QGSVPPYRTV EEWREWQLAE GRKRSEEINR
37286024   MKNIA--AAG VLERIRRLAP QASVPPYRTV EEWREWQLAE GRKRSEEINR
37292633   MKNIA--AAG VLERIRRLAP QASVPPYRTV EEWREWQLVE GRKRSEEINR
37390742   MKNIA--AAG VLERIRRLAP QASVPPYRTV EEWREWQLVE GRKRSEEINR
37308010   MKNIA--AAG VLERIRRLAP PASVPPYRTV EEWREWQLAE GRKRSEEINR
36598918   MKDISTVAVG ILERIRRLAP EHVPVPYSTT EEWREWQLAE GRKCCEEINR
33260073   MKNIA--AVG VLERIRRLAP QGAVPPYRTV EEWREWQLAE GRKRSEEINR
30653011   MKNIA--AVG VLERIRRIAP QGGGPPYRTV EEWREWQLAE GRKRSEEVNR
37039772   MKNIA--AAG VLERIRRLAP QASVPPYRTV EEWREWQLVE GRKRSEEINR
33859133   MKNIA--AAG VLERIRRLAP QASVPPYRTV EEWREWQLAE GRKRSEEINR
34794978   MKNIA--AVG VLERIRRIAP QGEVPPYRTV EEWREWQLAE GRKRSEEVNR
37292602   MKNIA--AAG VLERIRRLAP QASVPPYRTV EEWREWQLAE GRKRSEEINR
34676356   MKDIATVAVG ILERIRRLAP EHVPVPYSTT EEWREWQLAE GRKCCEEINR
37072931   MKNIA--AAG VLERIRRLAP QASVPPYRTV EEWREWQLVE GRKRSEEINR
33299472   M--------- ---------- ---------- EEWREWQLAE GRKRSEEINR
37151972   MKNIA--AAG VLERIRRLAP QASVPPYRTV EEWREWQLAE GRKRSEEINR

           ENRAMKMQRT FNRSGIRPLH QNCSFDNYLV ECEGQMKALM LARQYVEEFE
           ENRAMKMQRT FNRSGIRPLH QNCSFENYVV ECEGQMNALS KARQYVEEFD
           ENRAMKMQRT FNRSGIRPLH QNCSFENYRV ECEGQMNALS KARQYVEEFD
           ENRAMKMQRT FNRSGIRPLH QNCSFENYRV ECEGQMNALS KARQYVEEFD
           ENRAMKMQRT FNRSGIRPLH QNCSFENYRV ECEGQMNALS KARQYVEEFD
           ENRAMKMQRT FNRSGIRPLH QNCSFENYRV ECEGQMNALS KARQYVEEFD
           ENRAMKMQRT FNRSGIRPLH QNCSFENYRV ECEGQMNALS KARQYVEEFD
           ENRAMKMQRT FNRSGIRPLH QNCSFENYRV DCEGQMNALS KARQYVEEFD
           ENRAMKMQRT FNRSGIRPLH QNCSFENYRV ECEGQMNALS KARQYVDEFD
           ENRAMKMQRT FNRSGIRPLH QNCSFENYRV ECEGQMNALS KARQYVEEFD
           ENRAMKMQRT FNRSGIRPLH QNCSFENYRV ECEGQMNALS KARQYVEEFD
           ENRAMKMQRT FNRSGIRPLH QNCSFENYRV ECEGQMNALS KARQYVEEFD
           ENRAMKMQRT FNRSGIRPLH QNCSFENYRV ECEGQMNALS KARQYVEEFD
           ENRAMKMQRT FNRSGIRPLH QNCSFENYRV ECEGQMNALS KARQYVEEFD
           LNQKARTEKI FGRSGIQSLH RSCTFENYHV SGEGQRKAFT MAKSYAQNFG
           QNHQTRVEKI LNRSGIQPLH RKCSFGNYRV QNDGQRHALS QAKSIAAELH
           QNHQTRVEKI LNRSGIQPLH RKCSFGNYRV QNDGQRHALS LAKSIAAELH
           QNRQLRVEKI LNRSGIQPLH SKCSFANYQV QNDGQKHALS QAKSIADELM
           QNRQLRVEKI LNRSGIQPLH SKCSFANYQV QNDGQKHALS QAKSIADELM
           QNRQLRVEKI LNRSGIQPLH RKCSFANYRA QNDGQRHALS QAKSIADELM
           QNRQLRVEKI LNRSGIQPLH RKCSFSNYQV QNEGQRYALS QAKSIADELM
           QNRQLRVEKI LNRSGIQPLH RKCSFSNYQV QNEGQRYALS QAKSIADELM
           QNRQLRVEKI LNRSGIQPLH RKCSFSNYQV QNEGQRYALS QAKSIADELM
           QNRQLRVEKI LNRSGIQPLH RKCSFSNYQV QNEGQRYALS QAKSIADELM
           QNHQTRVEKI LNRSGIQPLH RKCSFGNYRV QNDGQRHALS QAKSIAAELH
           QNRQLRVEKI LNRSGIQPLH RKCSFSNYQV QNEGQRYALS QAKSIADELM
           QNHQARVEKI LNRAGIQPLH RKCSFENYRV QNDGQRHALS QAKSIADELM
           LNHQTRVEKI INRSGIQPLH RKCTFGNYRV QNDGQRHALS QAKSIAAELE
           LNHQTRVEKI INRSGIQPLH RKCTFGNYRV QNDGQRHALS QAKSIAAELE
           QNRQLRVEKI LNHSGIQPLH RKCSFSNYQV QNEGQRYALS QAKSIADELM
           QNRQLRVEKI LNRSGIQPLH RKCSFSNYQV QNEAQRYALS QAKSIADELM
           QNRQLRVEKI LNRSGIQPLH RKCSFSNYQV QNEGQRYALS QAKSIADELM
           QNRQLRVEKI LNRSGIQPLH RKCSFSNYQV QNEAQRYALS QAKSIADELM
           LNHQTRVEKI INRSGIQPLH RKCTFGNYRV QNDGQRHALS QAKSIAAELE
           LNRQLRVEKI LNRSGIQPLH RKCSFANYHV QNDGQRYALS QAKSIADELM
           LNHQTRVEKI INRSGIQPLH RKCTFGNYRV QNDGQRHALS QAKSIAAELE
           QNRQLRVEKI LNRSGIQPLH RKCSFSNYQV QNEGQRYALS QAKSIADELM
           QNRQLRVEKI LNRSGIQPLH RKCSFSNYQV QNEGQRYALS QAKSIADELM
           LNRQLRVEKI LNRSGIQPLH RKCSFANYQV QNDGQRYALS QAKSIADELM
           LNHQTRVEKI INRSGIQPLH RKCTFGNYRV QNDGQRHALS QAKSIAAELE
           LNRQLRVEKI LNRSGIQPLH RKCSFANYHV QNDGQRYALS QAKSIADELM
           LNHQTRVEKI INRSGIQPLH RKCTFGNYRV QNDGQRHSLS QAKSIAAELE
           LNHQTRVEKI INRSGIQPLH RKCTFGNYRV QNDGQRHALS QAKSIAAELE
           QNRQLRVEKI LNRSGIQPLH RKCSFSNYQV QNEGQRYALS QAKSIADELM
           LNHQTRVEKI INRSGIQPLH RKCTFGNYRV QNDGQRHALS QAKSIAAELE
           LNRQLRVEKI LNRSGIQPLH RKCSFANYHV QNDGQRYALS QAKSIADELM
           LNRQLRVEKI LNRSGIQPLH RKCSFANYQV QNDGQRYALS QAKSIADELM
           QNRQLRVEKI LNRSGIQPLH RKCSFSNYQV QNEGQRYALS QAKSIADELM
           LNHQTRVEKI INRSGIQPLH RKCTFGNYRV QNDGQRHALS QAKSIAAELE
           QNRQLRVEKI LNRSGIQPLH RKCSFANYQV QNDGQRYALN QAKSIADELM
           QNRQLRVEKI LNRSGIQPLH RKCSFANYQV QNDGQRYALN QAKSIADELM
           QNHQLRVEKI LNRAGIQPLH RKCSFGNYRV QNDGQRHALS QAKSIADELM
           QNRQLRVEKI LNRSGIQPLH RKCSFSNYQV QNEGQRYALS QAKSIADELM
           LNHQTRVEKI INRSGIQSLH RKCTFGNYRV QNDGQRHALS QAKSIAAELE
           QNRQLRVEKI LNRSGIQPLH RKCSFANYQV QNDGQRYALS QAKSIADELV
           QNRQLRVEKI LNRSGIQPLH RKCSFANYQV QNDGQRYALN QAKSIADELM
           LNRQLRVEKI LNRSGIQPLH RKCSFANYQV QNDGQRYALS QAKSIADELM
           QNRQLRVEKI LNRSGIQPLH RKCSFSNYQV QNEGQRYALS QAKSIADELM
           QNRQLRVEKI LNRSGIQPLH RKCSFANYQV QNDGQRYALS QAKSIADELM
           QNRQLRVEKI LNRSGIQPLH RKCSFANYQV QNDGQRYALS QAKSIADELM
           LNHQTRVEKI INRSGIQPLH RKCTFCNYRV QNAGQRHALS QAKSIAAELE
           QNRQLRVEKI LNRSGIQPLH RKCSFSNYQV QNDGQRYALS QAKSIADELM
           LNRQLRVEKI LNRSGIQPLH RKCSFANYQV QNDGQRYALS QAKSIADELM
           QNRQLRVEKI LNRSGIQPLH RKCSFSNYQV QNDGQRYALS QAKSIADELM
           LNRQLRVEKI LNRSGIQPLH RKCSFANYQV QNDGQRYALS QAKSIADELM
           LNRQLRVEKI LNRSGIQPLH RKCSFVNYQV QNDGQRYALS QAKSIADELM
           LNRQLRVEKI LNRSGIQPLH RKCSFANYQV QNDGQRYALS QAKSIADELM
           LNRQLRVEKI LNRSGIQPLH RKCSFANYQV QNDGQRYALS QAKSIADELM
           LNNKIHAEKI LNRSGIQPLH QKCSFANYRV QNDGQRHALS HAKSIADELM
           LNRQLRVEKI LNRSGIQPLH RKCSFANYQV QNEGQRYALS QAKSIADELM
           LNRQLRVEKI LNRSGIQPLH RKCSFANYQV QNEGQRYALS QAKSIADEMM
           QNRQLRVEKI LNRSGIQPLH RKCSFSNYQV QNDGQRYALS QAKFIADELM
           LNHQARVEKI LNRAGIQPLH RKCSFGNYRV QNDGQRHALS QAKSIVDELM
           LNHQARVEKI LNRAGIQPLH RKCSFGNYRV QNDGQRHALS QAKSIVDELM
           LNHQTRVEKI INRSGIQPLH RKCTFGNYRV QNDGQRHALS QAKSIAAELE
           LNRQLRVEKI LNRSGIQPLH RKCSFANYQV QNDGQRYALS QAKSIADELM
           LNHQVRVEKI LNRAGIQPLH RKCSFGNYRV QNDGQRHALS QAKSIADELM
           QNRQIRVEKI MKRSGIQLLH QKCSFANYQV KNDGQRHALS QAKSIAEEMM
           QNRQLRVEKI LNRSGIQPLH SKCSFANYQV QNDGQKHALS QAKSIADELM
           QNRQLRVEKI LNRSGIQPLH SKCSFANYQV QNDGQKHALS QAKSIADELM
           QNRQLRVEKI LNRSGIQPLH SKCSFANYQV QNDGQKHALS QAKSIADELM
           LNRQLRVEKI LNRSGIQPLH RKCSFANYQV QNDGQRYALS QAKSIADELM
           QNRQLRVEKI LNRSGIQPLH RKCSFSNYQV QNDGQRYALS QAKSIADELM
           LNRQLRVEKI LNRSGIQPLH RKCSFANYQV QNDGQRYALS QAKSIADELM
           LNHQTRVEKI INRSGIQQLH RKCTFGNYRV QNDGQRHALS QAKSIAAELE
           LNHQARVEKI LNRAGIQPLH RKCSFGNYRV QNDGQRHALS QAKSIADELM
           LNHQVRVEKI LNRAGIQPLH RKCSFGNYRV QNDGQRHALS QAKSIADELM
           LNHQTRVEKI INRSGIQPLH RKCTFGNYRV QNDGQRHALS QAKSIAAELE
           QNRQLRVEKI LNRSGIQPLH SKCSFANYQV QNDGQKYALS QAKSIADELM
           QNRQLRVEKI LNRSGIQPLH SKCSFANYQV QNDGQKYALS QAKSIADELM
           LNRQLRVEKI LNRSGIQPLH RKCSFANYQV LNDGQRYALS QAKSIADELM
           QNRQLRVEKI LNRSGIQPLH SKCSFANYQV QNDGQKHALS QSKSIADELM
           LNRQLRVEKI LNRSGIQPLH RKCSFANYQV QNDGQRYALS QAKSIADELM
           QNRQLRVEKI LNRSGIQPLH RKCSFSNYQV QNDGQRYALS QAKFIADVLM
           QNRQLRVEKI LNRSGIQPLH SKCSFANYQV QNDGQKYALS QAKSIADELM
           QNHQLRVEKI LNRSGIQPLH SKCSFANYQV QNDGQKYALS QAKSIADELM
           QNRQLRVEKI LNRSGIQPLH SKCSFANYQV QNDGQKYALS QAKSIADELM
           QNRQLRVEKI LNRSGIQPLH SKCSFANYQV QNDGQKYALS QAKSIADELM
           QNHQLRVEKI LNRSGIQPLH SKCSFANYQV QNDGQKYALS QAKSIADELM
           QNHQLRVEKI LNRSGIQPLH SKCSFANYQV QNDGQKYALS QAKSIADELM
           QNHQLRVEKI LNRSGIQPLH SKCSFANYQV QNDGQKYALS QAKSIADELM
           QNHQLRVEKI LNRSGIQPLH SKCSFANYQV QNDGQKYALS QAKSIADELM
           RNRQLRVEKI LNRSGIQPLH RKCSFANYQV RNDGQKHALS QAKSIAEEMI
           LNHQVRVEKI LNRAGIQPLH RKCSFGNYRV QNDGQRHALS QAKSIADELM
           LNHQTRVEKI INRSGIQPLH WKCTFGNYRV QNDGQRHALS QAKSIAAELE
           QNHQLRVEKI LNRSGIQPLH SKCSFANYQV QNDGQKYALS QAKSIADELM
           QNHQLRVEKI LNRSGIQPLH SKCSFANYQV QNDGLKYALS QAKSIADELM
           LNHQTRVEKI INRSGIQPLH WKCTFGNYRV QNDGQRHALS QAKSIAAELE
           QNHQLRVEKI LNRSGIQPLH SKCSFANYQV QNDGQKYALS QAKSIADELM
           RNRQLRVEKI LNRSGIQPLH RKCSFANYQV RNDGQKHALS QAKSIAEEMI
           QNHQLRVEKI LNRSGIQPLH SKCSFANYQV QNDGQKYALS QAKSIADELM
           LNHQVRVEKI LNRAGIQPLH RKCSFGNYRV QNDGQRHALS QAKSIADELM
           QNHQLRVEKI LNRSGIQPLH SKCSFANYQV QNDGQKYALS QAKSIADELM

           GNIASFIFSG KPGTDKNHLA AAICNDLLLR GKSVLIITVA DIMSSMKDTF
           GNIASFIFSG KPGTGKNHLA AAICNELLLR GKSVLIITVA DIMSAMKDTF
           GNIASFIFSG KPGTGKNHLA AAICNELLLR GKSVLIITVA DIMSAMKDTF
           GNIASFIFSG KPGTGKNHLA AAICNELLLR GKSVLIITVA DIMSAMKDTF
           GNIASFIFSG KPGTGKNHLA AAICNELLLR GKSVLIITVA DIMSAMKDTF
           GNIASFIFSG KPGTGKNHLA AAICNELLLR GKSVLIITVA DIMSAMKDTF
           GNIANFIFSG KPGTGKNHLA AAICNELLLR GKSVLIITVA DIMSAMKDTF
           GNIASFIFSG KPGTGKNHLA AAICNELLLR GKSVLIITVA DIMSAMKDTF
           GNIASFIFSG KPGTGKNHLA AAICNELLLR GKSVLIITVA DIMSAMKDTF
           GNIASFIFSG KPGTGKNHLA AAICNELLLR GKSVLIITVA DIMSAMKDTF
           GNIASFIFSG KPGTGKNHLA AAICNELLLR GKSVLIITVA DIMSAMKDTF
           GNIASFIFSG KPGTGKNHLA AAICNELLLR GKSVLIITVA DIMSAMKDTF
           GNIASFIFSG KPGTGKNHLA AAICNELLLR GKSVLIITVA DIMSAMKDTF
           GNIASFIFSG KPGTGKNHLA AAICNELLLR GKSVLIITVA DIMSAMKDTF
           AGFASFVFSG GPGTGKNHLA AAIGNHLLSG GHSVLVVTIP DLMLRVRECY
           TGCTNFVFSG KPGTGKNHLA AAIGNRLMAK GRSVIIVTVS DVMSVLHDGY
           TGCTNFVFSG KPGTGKNHLA AAIGNWLMAK GRSVIIVTVS DVMSVLHDGY
           TGCTNFVFSG KPGTGKNHLA AAIGNHLLAK GRSVIVITVA DVMLALHNSY
           TGCTNFVFSG KPGTGKNHLA AAIGNHLLAK GRSVIVITVA DVMLALHNSY
           TGCTNFVFSG KPGTGKNHLA AAIGNRLMAK GRSVIIVTVS DVMSVLHESY
           TGCTNFAFSG KPGTGKNHLA AAIGNRLLKD GQTVIVVTVA DVMSALHASY
           TRCTNFAFSG KPGTGKNHLA AAIGNRLLKD GQTVIVVTVA DVMSALHASY
           TGCTNFAFSG KPGTGKNHLA AAIGNRLLKD GQTVIVVTVA DVMSALHASY
           TGCTNFAFSG KPGTGKNHLA AAIGNRLLKD GQTVIVVTVA DVMSALHASY
           TGCTNFVFSG KPGTGKNHLA AAIGNWLMAK GRSVIIVTVS DVMSVLHDGY
           TGCTNFAFSG KPGTGKNHLA AAIGNRLLKD GQTVIVVTVA DVMSALHASY
           TGCTNFVFSG KPGTGKNHLA AAIGNRLMAK GRSVIIVTVS DVMSVLHDGY
           GGCTNFVFSG RPGTGKNHLA AAIGNHLLAK GRSVIVITVA DVMLALHGSY
           GGCTNFVFSG RPGTGKNHLA AAIGNHLLAK GRSVIVITVA DVMLALHGSY
           TGCTNFAFSG KPGTGKNHLA AAIGNRLLKD GQTVIVVTVA DVMSALHASY
           TGCTNFAFSG KPGTGKNHLA AAIGNRLLKD GQTVIVVTVA DVMSALHASY
           TGCTNFAFSG KPGTGKNHLA AAIGNRLLKD GQTVIVVTVA DVMSALHASY
           TGCTNFAFSG KPGTGKNHLA AAIGNRLLKD GQTVIVVTVA DVMSALHASY
           GGCTNFVFSG RPGTGKNHLA AAIGNHLLAK GRSVIVITVA DVMLALHGSY
           AGCTNFAFSG KPGTGKNHLA AAIGNRLLKD GQTVIVVTVA DVMSALHASY
           GGCTNFVFSG RPGTGKNHLA AAIGNHLLAK GRSVIVITVA DVMLALHGSY
           TGCTNFAFSG KPGTGKNHLA AAIGNHLLKD GQTVIVVTVA DVMSALHASY
           TGCTNFAFSG KPGTGKNHLA AAIGNRLLKD GQTVIVVTVA DVMSALHASY
           TGCTNFAFSG KPGTGKNHLA AAIGNRLLKD GQTVIVVTVA DVMSALHASY
           GGCTNFVFSG RPGTGKNHLA AAIGNRLMEK GGSVIIITVS DVMSVLHDSY
           TGCTNFAFSG KPGTGKNHLA AAIGNRLLKD GQTVIVVTVA DVMSALHASY
           GGCTNFVFSG RPGTGKNHLA AAIGNRLMEK GRSVIIITVS DVMSVLHDSY
           GGCTNFVFSG RPGTGKNHLA AAIGNHLLAK GRSVIVITVA DVMLALHGSY
           TGCTNFAFSG KPGTGKNHLA AAIGNRLLKD GQTVIVVTVA DVMSALHASY
           GGCTNFVFSG RPGTGKNHLA AAIGNHLLAK GRSVIVITVA DAMLALHGSY
           TGCTNFAFSG KPGTGKNHLA AAIGNRLLKD GQTVIVVTVA DVMSALHASY
           TGCTNFAFSG KPGTGKNHLA AAIGNRLLKD GQTVIVVTVA DVMSALHASY
           TGCTNFAFSG KPGTGKNHLA AAIGNHLLKD GQTVIVVTVA DVMSALHASY
           GGCTNFVFSG RPGTGKNHLA AAIGNHLLAK GRSVIVITVA DVMLALHGSY
           TGCTNFAFSG KPGTGKNHLA AAIGNRLLKD GQTVIVVTVA DVMSALHASY
           TGCTNFAFSG KPGTGKNHLA AAIGNRLLKD GQTVIVVTVA DVMSALHASY
           TGCTNFVFSG KPGTGKNHLA AAIGNRLMAK GRSVIIVTVS DVMSVLHDGY
           TGCTNFAFSG KPGTGKNHLA AAIGNRLLKD GQTVIVVTVA DVMSALHASY
           GGCTNFVFSG RPGTGKNHLA AAIGNRLMEK GGSVIIITVS DVMSVLHDSY
           TGCTNFAFSG KPGTGKNHLA AAIGNRLLKD GQTVIVVTVA DVMSALHASY
           TGCTNFAFSG KPGTGKNHLA AAIGNRLLKD GQTVIVVTVA DVMSALHASY
           TGCTNFAFSG KPGTGKNHLA AAIGNRLLKD GQTVIVVTVA DVMSALHASY
           TGCTNFAFSG KPGTGKNHLA VAIGNRLLKD GQTVIVVTVA DVMSALHASY
           TGCTNFAFSG KPGTGKNHLA AAIGNRLLKD GQTVIVVTVA DVMSALHASY
           TGCTNFAFSG KPGTGKNHLA AAIGNRLLKD GQTVIVVTVA DVMSALHASY
           GGCTNFVFSG RPGTGKNHLA AAIGNRLMEK GRSVIIITVS DVMSVLHDSY
           VGCTNFAFSG KPGTGKNHLA AAIGNRLLKN GQTVIVVTVA DVMSALHASY
           TGCTNFAFSG KPGTGKNHLA AAIGNRLLKD GQTVIVVTVA DVMSALHASY
           VGCTNFAFSG KPGTGKNHLA AAIGNRLLKN GQTVIVVTVA DVMSALHASY
           TGCTNFAFSG KPGTGKNHLA AAIGNRLLKD GQTVIVVTVA DVMSALHASY
           TGCTNFAFSG KPGTGKNHLA AAIGNRLLKD GQTVIVVTVA DVMSALHASY
           TGCTNFAFSG KPGTGKNHLA AAIGNRLLKD GQAVIVVTVA DVMSALHASY
           TGCTNFAFSG KPGTGKNHLA AAIGNRLLKD GQTVIVVTVA DVMSALHASY
           TRCTNFVFSG KPGTGKNHLA AAIGNHLLAK GRSVIVVTVA DVMLALHGSY
           TGCTNFAFSG KPGTGKNHLA AAIGNRLLKD GQTVIVVTVA DVMSALHASY
           TGCTNFAFSG KPGTGKNHLA AAIGNRLLKD GQTVIVVTVA DVMSALHASY
           VGCTNFAFSG KPGTGKNHLA AAIGNRLLKN GQTVIVVTVA DVMSALHASY
           TSYTNFVFSG NPGTGKNHLA AAVGNRLLKA GKSVIVVTVA DVMSALHASY
           TGYTNFVFSG NPGTGKNHLA AAVGNRLLKA GKSVIVVTVA DVMSALHASY
           GGCTNFVFSG RPSTGKNHLA AAIGNHLLAK GRSVIVITVA DVMLALHGSY
           TGCTNFSFSG KPGTEKNHLA AAIGNRLLKD GQTVIVVTVA DVMSALHASY
           TGCTNFVFSG KPGTGKNHLA AAIGNRLMAK GRSVIIVTVS DVMSVLHDGY
           TGCTNFVFSG KPGTGKNHLA AAIGNHLLAK GRSVIVVTVA DVMLALHGNY
           TGCTNFVFSG KTGTGKNHLA AAMGNRLMAK GSSVIIVTVS DVMSVLHDSY
           TGCTNFVFSG KTGTGKNHLA AAMGNRLMAK GSSVIIVTVS DVMSVLHDSY
           TGCTNFVFSG KTGTGKNHLA AAMGNRLMTK GSSVIIVTVS DVMSVLHDSY
           TGCTNFSFSG KPGTGKNHLA AAIGNRLLKD GQTVIVVTVA DVMSALHASY
           VGCTNFAFSG KPGTGNNHLA AAIGNRLLKN GQTVIVVTVA DVMSALHASY
           TGCTNFSFSG KPGTGKNHLA AAIGNRLLKD GQTVIVVTVA DVMSALHASY
           GGCTNFVFSG RPGTGKNHLA AAIGNHLLAK GRSVIVITVA DVMLALHGSY
           TGCTNFVFSG NPGTGKNHLA AAVGNRLLKA GKSVIVVTVA DVMSALHASY
           TGCTNFVFSG KPGTGKNHLA AAIGNRLMAK GRSVIIVTVS DVMSVLHDGY
           GGCTNFVFSG RPGTGKNHL- AAIGNHLLAK GRSVIVITVA DVMLALHGSY
           TGCTNFVFSG KTGTGKNHLA AAMGNRLMAK GRSVIIVTVS DVMSVLHDSY
           TGCTNFVFSG KTGTGKNHLA AAMGNRLMAK GRSVIIVTVS DVMSVLHDSY
           TGCTNFAFSG KPGTGKNHLA AAIGNRLLKD GQTVIVVTVA DVMSALHASY
           TGCTNFVFSG KTGTGKNHLA AAMGNRLMAK GRSVIIVTVS DVMSVLHDSY
           TGYTNFAFSG KPGTGKNHLA AAIGNRLLKD GQTVIVVTVA DVMSALHASY
           VGCTNFAFSG KPGTGKNHLA AAIGNRLLKD GQTVIVVTVA DVMSALHASY
           TGCTNFVFSG KTGTGKNHLA AAMGNRLMVK GRSVIIVTVS DVMSVLHDSY
           TGCTNFVFSG KTGTGKNHLA AAMGNRLMAK GRSVIIVTVS DVMSVLHDSY
           TGCTNFVFSG KTGTGKNHLA AAMGNRLMVK GRSVIIVTVS DVMSVLHDSY
           TGCTNFVFSG KTGTRKNHLA AAMGNRLMVK GRSVIIVTVS DVMSVLHDSY
           TGCTNFVFSG KTGTGKNHLA AAMGNRLMAK GRSVIIVTVS DVMSVLHDSY
           TGCTNFVFSG KTGTGKNHLA AAMGNRLMAK GRSVIIVTVS DVMSVLHDSY
           TGCTNFVFSG KTGTGKNHLA AAMGNRLMAK GRSVIIVTVS DVMSVLHDSY
           TGCTNFVFSG KTGTGKNHLA AAMGNRLMAK GRSVIIVTVS DVMSVLHDSY
           TGYTNFVFSG NPGTGKNHLA AAVGNRLLKA GKSVIVVTVA DVMSALHASY
           TGCTNFVFSG KPGTGKNHLA AAIGNRLMAK GRSVIIVTVS DVMSVLHDGY
           GGCTNFVFSG RPGTGKNH-P AAIGNRLMEK GRSVIIITVS DVMSVSHDSY
           TGCTNFVFSG KTGTGKNHLA AAMGNRLMAK GRRVIIVTVS DVMSVLHDSY
           TGCTNFVFSG KTGTGKNHLA AAMGNRLMAK GRSVIIVTVS DVMSVLHDSY
           GGCTNFVFSG RPGTGKNH-P AAIGNRLMEK GRSVIIITVS DVMSVSHDSY
           TGCTNFVFSG KTGTGKNHLA AAMGNRLMAK GRSVIIVTVS DVMSVLHDSY
           TGYTNFVFSG NPGTGKNHLA AAVGNRLLKA GKSVIVVTVA DVMSALHASY
           TGCTNFVFSG KTGTGKNHLA AAMGNRLMAK GRSVIIVTVS DVMSVLHDSY
           TGCTNFVFSG KPGTGKNHLA AAIGNRLMAK GRSVIIVTVS DVMSVLHDGY
           TGCTNFVFSG KTGTGKNHLA AAMGNRLMAK GRSVIIVTVS DVMSVLHDSY

           GNRNTSEEQL LNDLSKVDLL VIDEIGVQTE SRYEKVIINQ IVDRRSSSKR
           TNRETTEEQL LNDLSNVDLL VIDEIGVQTE SRYEKVIINQ IVDRRSSSKR
           RNNNTSEEQL LNDLSNVDLL VIDEIGVQTE SKYEKVIINQ IVDRRSSSKR
           RNSSTSEEQL LNDLSNVDLL VIDEIGVQTE SKYEKVIINQ IVDRRSSSKR
           RNNSTSEEQL LNDLSNVDLL VIDEIGVQTE SKYEKVIINQ IVDRRSSSKR
           RNSGTSEEQL LNDLSNVDLL VIDEIGVQTE SKYEKVIINQ IVDRRSSSKR
           RNNSTSEEQL LNDLSNVDLL VIDEIGVQTE SKYEKVIINQ IVDRRSSSKR
           RNSGTSEEQL LNDLSNVDLL VIDEIGVQTE SKYEKVIINQ IVDRRSSSKR
           RNSGTSEEQL LNDLSNVDLL VIDEIGVQTE SKYEKVIINQ IVDRRSSSKR
           RNSGTSEEQL LSDLSNVDLL VIDEIGVQTE SKYEKVIINQ IVDRRSSSKR
           RNSGTSEEQL LNDLSNVDLL VIDEIGVQTE SKYEKVIINQ IVDRRSSSKR
           RNSGTSEEQL LNDLSNVDLL VIDEIGVQTE SKYEKVIINQ IVDRRSSSKR
           RNSGTSEEQL LNDLSNVDLL VIDEIGVQTE SKYEKVIINQ IVDRRSSSKR
           RNSGTSEEQL LNDLSNVDLL VIDEIGVQTE SKYEKVIINQ IVDRRSSSKR
           DG-GQSEAAL LDDLCKVDLL VLDEVGIQRG SNGEKVILNQ VIDRRLSSMR
           DN-GKSGEKF LQELCGVDLL VLDEIGMQRD TRNEQVILNQ IVDRRTASLR
           DN-GKSGEKF LQELCGVDLL VLDEIGMQRD TRNEQVILNQ IVDRRTASLR
           DN-KNSGEKF LQGLCDVDLL VLDEIGMQRD TRNEQVTLNQ IVDRRTASMR
           DN-KNSGEKF LQGLCDVDLL VLDEIGMQRD TRNEQVTLNQ IVDRRTASMR
           DN-GKSGEKF LQELCGVDLL VLDEIGMQRD TKNEQVVLNQ IVDRRTASLR
           DD-GQSGEKF LRELCQVDLL VLDEIGIQRE TKNEQVVLHQ IVDRRTASMR
           DD-GQSGEKF LRELCQVDLL VLDEIGIQRE TKNEQVVLHQ IVDRRTASMR
           DD-GQSGEKF LRELCEVDLL VLDEIGIQRE TKNEQVVLHQ IVDRRTASMR
           DD-GQSGEKF LRELCEVDLL VLDEIGIQRE TKNEQVVLHQ IVDRRTASMR
           DN-GKSGEKF LQELCGVDLL VLDEIGMQRD TRNEQVILNQ IVDRRTASLR
           DD-GQSGEKF LRELCEVDLL VLDEIGIQRE TKNEQVVLHQ IIDRRTASMR
           DN-GKSGEKF LQELCGVDLL VLDEIGMQRD TRNEQVILNQ IVDRRTASLR
           DN-KNSGEKF LQGLCGVDLL VLDEIGMQRD TRNEQVTLNQ IVDRRTASLL
           DN-KNSGEKF LQGLCGVDLL VLDEIGMQRD TRNEQVTLNQ IVDRRTASLL
           DD-GQSGEKF LRELCEVDLL VLDEIGIQRE TKNEQVVLHQ IVDRRTASMR
           DD-GQSGEKF LRELCEVDLL VLDEIGIQRE TKNEQVVLHQ IVDRRTASMR
           DD-GQSGEKF LRELCEVDLL VLDEIGIQRE TKNEQVVLHQ IVDRRTASMR
           DD-GQSGEKF LRELCEVDLL VLDEIGIQRE TKNEQVVLHQ IVDRRTASMR
           DN-KNSGEKF LQGLCGVDLL VLDEIGMQRD TRNEQVTLNQ IVDRRTASLL
           DD-GQSGEKF LRELCEVDLL VLDEIGIQRE TKNEQVVLHQ IVDRRTASMR
           DN-KNSGEKF LQGLCGVDLL VLDEIGMQRD TRNEQVTLNQ IVDRRTASLL
           DD-GQSGEKF LRELCEVDLL VLDEIGIQRE TKNEQVVLHQ IVDRRTASMR
           DD-GQSGEKF LRELCQVDLL VLDEIGIQRE TKNEQVVLHQ IVDRRTASMR
           DD-GQSGEKF LRELCEVDLL VLDEIGIQRE TKNEQVVLHQ IVDRRTASMR
           DN-GKSGEKF LQELCGVDLL VLDEIGMQRD TRNEQVTLNQ IVDRRTASLL
           DD-GQSGEKF LRELCEVDLL VLDEIGIQRE TKNEQVVLHQ IVDRRTASMR
           DN-GKSGEKF LQELCGVDLL VLDEIGMQRD TRNEQVTLNQ IVDRRTASLR
           DN-KNSGEKF LQGLCGVDLL VLDEIGMQRD TRNEQVTLNQ IVDRRTASLL
           DD-GQSGEKF LRELCEVDLL VLDEIGIQRE TKNEQVVLHQ IVDRRTASMR
           DN-KNSGEKF LQGLCGVDLL VLDEIGMQRD TRNEQVTLNQ IVDRRTASLL
           DD-GQSGEKF LRELCEVDLL VLDEIGIQRE TKNEQVVLHQ IVDRRTASMR
           DD-GQSGEKF LRELCEVDLL VLDEIGIQRE TKNEQVVLHQ IVDRRTASMR
           DD-GQSGEKF LRELCEVDLL VLDEIGIQRE TKNEQVVLHQ IVDRRTASMR
           DN-KNSGEKF LQGLCGVGLL VLDEIGMQRD TRNEQVALNQ IVDRRTASLL
           DD-GQSGEKF LRELCQVDLL VLDEIGIQRE TKNEQVVLHQ IVDRRTASMR
           DD-GQSGEKF LRELCQVDLL VLDEIGIQRE TKNEQVVLHQ IVDRRTASMR
           DN-GQSGEKF LQELCGVDLL VLDEIGMQRD TRNEQVTLNQ IVDRRTASMR
           DD-GQSGEKF LRELCQVDLL VLDEIGIQRE TKNEQVVLHQ IVDRRTASMR
           DN-GKSGEKF LQELCGVDLL VLDEIGMQRD TRNEQVTLNQ IVDRRTSSLR
           DD-GQSGEKF LRELCEVDLL VLDEIGIQRE TKNEQVVLHQ IVDRRTASMR
           DD-GQSGEKF LRELCQVDLL VLDEIGIQRE TKNEQVVLHQ IVDRRTASMR
           DD-GQSGEKF LRELCQVDLL VLDEIGIQRE TKNEQVVLHQ IVDRRTASMR
           DD-GQSGEKF LRELCEVDLL VLDEIGIQRE TKNEQVVLHQ IVDRRTASMR
           DD-GQSGEKF LRELCEVDLL VLDEIGIQRE TKNEQVVLHQ IVDRRTASMR
           DD-GQSGEKF LRELCEVDLL VLDEIGIQRE TKNEQVVLHQ IVDRRTASMR
           DN-GKSGEKF LQELCGVDLL VLDEIGMQRD TRNEQVTLNQ IVDRRTASLL
           DD-GQSGEKF LRELCEVDLL VLDEIGIQRE TKNEQVVLHQ IVDRRTASIR
           DD-GQSGEKF LRELCEVDLL VLDEIGIQRE TKNEQVVLHQ IVDRRTASMR
           DD-GQSGEKF LRELCEVDLL VLDEIGIQCE TKNEQVVLHQ IVDRRTASIR
           DD-GQSGEKF LQELCEVDLL VLDEIGIQRE TKNEQVVLHQ IIDRRTASMR
           DD-GQSGEKF LRELCEVDLL VLDEIGIQRE TKNEQVVLHQ IVDRRTASMR
           DD-GQSGEKL LRELCEVDLL VLDEIGIQRE TKNEQVVLHQ IIDRRTASMR
           DD-GQSGEKF LRELCEVDLL VLDEIGIQRE TKNEQVVLHQ IIDRRTASMR
           DN-KNSGEKF LQGLCNVDLL VLDEIGMQRD TRNEQVTLNQ IVDRRTASMR
           DD-GQSGEKF LRELCEVDLL VLDEIGIQRE TKNEQVVLHQ IIDRRTASMR
           DD-GQSGEKF LRELCEVDLL VLDEIGIQRE TKNEQVVLHQ IIDRRTASMR
           DD-GQSGEKF LRELCEVDLL VLDEIGIQRE TKNEQVVLHQ IVDRRTASIR
           DD-GLSGEKF LRELCEVDLL VLDEIGIQRE TKNEQVVLHQ IVDRRTASLR
           DD-GLSGEKF LRELCEVDLL VLDEIGIQRE TKNEQVVLHQ IVDRRTASLR
           DN-KNSGEKF LQGLCGVGLL VLDEIGMQRD TRNEQVTLNQ IVDRRTASLL
           DD-GQSGEKF LRELCEVDLL VLDEIGIQRE TKNEQVVLHQ IVDRRTASMR
           DN-GQSGEKF LQELCGVDLL VLDEIGMQRD TRNEQVTLNQ IVDRRTASMR
           DN-KNSGEKF LQGLCEVDLL ILDEIGMQRD TRNEQVTLNQ IVDRRTASMH
           DN-GQSGEKF LQELCGVDLL VLDEIGVQRE TKNEQVVLHQ IIDRRTASLC
           DN-GQSGEKF LQELCGVDLL VLDEIGVQRE TKNEQVVLHQ IIDRRTASLC
           DN-GQSGEKF LQELCGVDLL VLDEIGVQRE TKNEQVVLHQ IIDRRTASLC
           DD-GQSGEKF LRELCEVDLL VLDEIGIQRE TKNEQVVLHQ IVDRRTASMR
           DD-GQSGEKF LRELCEVDLL VLDEIGIQRE TKNEQVVLHQ IVDRRTASIR
           DD-GQSGEKF LRELCEVDLL VLDEIGIQRE TKNEQVVLHQ IVDRRTASMR
           DN-KNSGEKF LQGLCGVDLL VLDEIGMQRD TRNEQVTLNQ IVDRRTASLL
           DD-GLSGEKF LRELCEVDLL VLDEIGIQRE TKNEQVVLHQ IVDRRTASLR
           DN-GQSGEKF LQELCGVDLL VLDEIGMQRD TRNEQVTLNQ IVDRRTASMR
           DN-KNSGEKF LQGLCGVDLL VLDEIGMQRD TRNEQVTLNQ IVDRRTASLL
           DN-GKSGEKF LQELCSVDLL VLDEIGVQRE TKNEQVVLHQ IIDRRTASLC
           DN-GKSGEKF LQELCGVDLL VLDEIGVQRE TKNEQVVLHQ IIDRRTASLC
           DD-GQSGEKF LRELCEVDLL VLDEIGIQRE TKNEQVVLHQ IVDRRTASMR
           DN-GKSGEKF LQELCGVDLL VLDEIGVQRE TKNEQVVLHQ IIDRRTASLC
           DD-GQSGEKF LRELCEVDLL VLDEIGIQRE TKNEQVVLHQ IVDRRTASLR
           DD-GQSGEKF LRELCEVDLL VLDEIGIQRE TKNEQVVLHQ IVDRRTASMR
           DN-GKSGEKF LQELCGVDLL VLDEIGVQRE TKNEQVVLHQ IIDRRTASLC
           DN-GKSGEKF LQELCSVDLL VLDEIGVQRE TKNEQVVLHQ IIDRRTASLC
           DN-GKSGEKF LQELCGVDLL VLDEIGVQRE TKNEQVVLHQ IIDRRTASLC
           DN-GKSGEKF LQELCGVDLL VLDEIGVQRE TKNEQVVLHQ IIDRRTASLC
           DN-GKSGEKF LQELCSVDLL VLDEIGVQRE TKNEQVVLHQ IIDRRTASLC
           DN-GKSGEKF LQELCSVDLL VLDEIGVQRE TKNEQVVLHQ IIDRRTASLC
           DN-GKSGEKF LQELCSVDLL VLDEIGVQRE TKNEQVVLHQ IIDRRTASLC
           DN-GKSGEKF LQELCSVDLL VLDEIGVQRE TKNEQVVLHQ IIDRRTASLC
           DD-GLSGEKF LRELCEVDLL VLDEIGIQRE TKNEQVVLHQ IVDRRTASLR
           DN-GQSGEKF LQELCGVDLL VLDEIGMQRD TRNEQVTLNQ IVDRRTASMC
           DN-GKSGEKF LQELCEVDLL VLDEIGMQRD TRNEQVTLNQ IVDRRTSSLR
           DN-GKSGEKF LQELCSVDLL VLDEIGVQRE TKNEQVVLHQ IIDRRTASLC
           DN-GKSGEKF LQELCSVDLL VLDEIGVQRE TKNEQVVLHQ IIDRRTASLC
           DN-GKSGEKF LQELCEVDLL VLDEIGMQRD TRNEQVTLNQ IVDRRTSSLR
           DN-GKSGEKF LQELCSVDLL VLDEIGVQRE TKNEQVVLHQ IIDRRTASLC
           DD-GLSGEKF LRELCEVDLL VLDEIGIQRE TKNEQVVLHQ IVDRRTASLR
           DN-GKSGEKF LQELCSVDLL VLDEIGVQRE TKNEQVVLHQ IIDRRTASLC
           DN-GQSGEKF LQELCGVDLL VLDEIGMQRD TRNEQVTLNQ IVDRRTASMR
           DN-GKSGEKF LQELCSVDLL VLDEIGVQRE TKNEQVVLHQ IIDRRTASLC

           PTGMLTNSNM EEMNKLVGER VMDRMRLGNS LWVVFNWESY RHRVSGKEY-
           PTGMLTNSNM EEMTKLLGER VMDRMRLGNS LWVIFNWESY RSRVTGKEY-
           PTGMLTNSNM EEMTKLLGER VMDRMRLGNS LWVIFNWDSY RSRVTGKEY-
           PTGMLTNSNM EEMTKLLGER VMDRMRLGNS LWVIFNWDSY RSRVTGKEY-
           PTGMLTNSNM EEMTKLLGER VMDRMRLGNS LWVIFNWDSY RSRVTGKEY-
           PTGMLTNSNM EEMTKLLGER VMDRMRLGNS LWVIFNWDSY RSRVTGKEY-
           PTGMLTNSNM EEMTKLLGER VMDRMRLGNS LWVIFNWDSY RSRVTGKEY-
           PTGMLTNSNM EEMTKLLGER VMDRMRLGNS LWVIFNWDSY RSRVTGKEY-
           PTGMLTNSNM EEMTKLLGER VMDRMRLGNS LWVIFNWDSY RSRVTGKEY-
           PTGMLTNSNM EEMTKLLGER VMDRMRLGNS LWVIFNWDSY RSRVTGKEY-
           PTGMLTNSNM EEMTKLLGER VMDRMRLGNS LWVIFNWDSY RSRVTGKEY-
           PTGMLTNSNM EEMTKLLGER VMDRMRLGNS LWVIFNWDSY RSRVTGKEY-
           PTGMLTNSNM EEMTKLLGER VMDRMRLGNS LWVIFNWDSY RSRVTGKEY-
           PTGMLTNSNM EEMTKLLGER VMDRMRLGNS LWVIFNWDSY RSRVTGKEY-
           PVGILTNLNH DELLVALGAR VIDRLQMDGG MWVNFDWGSY RKNVSHLRIV
           SVGMLTNLNH AAMSTLLGER VMDRMTMNGG RWVNFNWESW RSNVGRQGM-
           SVGMLTNLNH AAMSTLLGER VMDRMTMNGG RWVNFNWESW RSNVGRQGM-
           SVGMLTNLNH VAMSTLLGER VMDRMVMNGG RWVNFNWESW RSNVRHLRVV
           SVGMLTNLNH VAMSTLLGER VMDRMVMNGG RWVNFNWESW RSNVRHLRVV
           GVGMLTNINH AAMNTLLGER VMDRMVMNGG RWVNFNWESW RPNVSHSRVV
           SVGMLTNLNY EAMKTLLGER IMDRMTMNGG RWVNFNWESW RPNVVQPGIA
           SVGMLTNLNY EAMKTLLGER IMDRMTMNGG RWVNFNWESW RPNVVQPGIA
           SVGMLTNLNY EAMKTLLGER IMDRMTMNGG RWVNFNWESW RPNVVQPGIA
           SVGMLTNLNY EAMKTLLGER IMDRMTMNGG RWVNFNWESW RPNVVQPGIA
           SVGMLTNLNH AAMSTLLGER VMDRMTMNGG RWVNFNWESW RSNVGRQGM-
           SVGMLTNLNY EAMKTLLGER IMDRMTMNGG RWVNFNWESW RPNVVQPGIA
           TVGILTNLNH AAMSTLLGER VMDRMTMNGG RWVSFNWESW RSNVGRQGM-
           SVGMLTNLNH AAMNTLLGER VMDRMSMNGG RWVTFNWESW RPNVSQHRN-
           SVGMLTNLNH AAMNTLLGER VMDRMSMNGG RWVTFNWESW RPNVSQHRN-
           SVGMLTNLNY EAMKTLLGER IMDRMTMNGG RWVNFNWESW RPNVVQPGIA
           SVGMLTNLNY EAMKTLLGER IMDRMTMNGG RWVNFNWESW RPNVVQPGIA
           SVGMLTNLNY EVMKTLLGER ILDRMTMNGG RWVNFNWESW RPNVVQPGIA
           SVGMLTNLNY EAMKTLLGER IMDRMTMNGG RWVNFNWESW RPNVVQPGIE
           SVGMLTNLNH AAMNTLLGER VMDRMSMNGG RWVTFNWESW RPDVSQHRN-
           SMGMLTNLNY EAMKTLLGER IMDRMTMNGG RWVTFNWESW RQNVVQPGIT
           SVGMLTNLNH AAMNTLLGER VMDRMTMNGG RWVTFNWESW RSNVGRQGM-
           SVGMLTNLNY EAMKTLLGER IMDRMTMNGG RWVNFNWESW RPNVVQPGIA
           SVGMLTNLNY EAMKTLLGER IMDRMTMNGG RWVNFNWESW RPNVVQPGIA
           SVGMLTNLNY EAMKTLLGER IMDRMTMNGG LWVNFNWESW RPNVVQPGIA
           SVGMLTNLNH AAMNTLLGER VMDRMSMNGG RWVTFNWESW RPNVSQHRK-
           SMGMLTNLNY EAMKTLLGER IMDRMTMNGG RWVTFNWESW RQNVVQSGIT
           SVGMLTNLNH AAMNTLLGER VMDRMSMNGG RWVTFNWVSW RPNVSLHRN-
           SVGMLTNLNH AAMNTLLGER VMDRMSMNGG RWVTFNWESW RPNVSQHRN-
           SVGMLTNLNY EAMKTLLGER IMDRMTMNGG RWVNFNWESW RPNVVQPGIA
           SVGMLTNLNH AAMNTLLGER VMDRMSMNGG RWVTFNWESW RPNVSQHRN-
           SMGMLTNLNY EAMKTLLGER IMDRMTMNGG RWVTFNWESW RQNVVQPGIT
           SMGMLTNLNY EAMKTLLGER IMDRMTMNGG RWVTFNWESW RQNVVQPGIT
           SVGMLTNLNY EAMKTLLGER IMDRMTMNGG RWMNFNWESW RPNVVQPGIA
           SVGMLTNLNH AAMNTLLGER VMDRMSMNGG RWVTFNWESW RPNVSQHRN-
           SVGMLTNLNY EAMKTLLGER IMDRMTMNGG RWVNFNWESW RPNVVQLGIA
           SVGMLTNLNY EAMKTLLGER IMDRMTMNGG RWVNFNWESW RPNVVQPGIA
           SVGMLTNLNH AAMSTLLGDR VMDRMTMNGG RWVNFNWESW RSNVGRQGM-
           SVGMLTNLNY EAMKTLLGER IMDRMTMNGG RWVNFNWESW ---VMLPTY-
           SVGMLTNLNH AAMNTLLGER VMDRMSMNGG RWVTFNWVSW RPNVSLHRN-
           SVGMLTNLNY EAMKTLLGER IMDRMTMNGG RWVNFNWESW RPNVGQPGIE
           SVGMLTNLNY EAMKTLLGER IMDRMTMNGG RWVNFNWESW RPNVVQPGIA
           SVGMLTNLNY EAMKTLLGER IMDRMTMNGG RWVNFNWESW RPNVVQPGIA
           SVGMLTNLNY EAMKTLLGER IMDRMTMNGG RWVNFNWESW RPNVVQPGIA
           SVGMLTNLNY EAMKTLLGER IMDRMTMNGG RWVNFNWESW RPNVGQPGIE
           SVGMLTNLNY EAMKTLLGER IMDRMTMNGG RWVNFNWESW RPNVVQPGIA
           SVGMLTNLNH AAMNTLLGER VMDRMSMNGG RWVTFNWESW RPNVSQHRN-
           SVGMLTNLNY EAMKTLLGER IMDRMTMNGG RWVNFNWESW RPNVGQPGIE
           SVGMLTNLNY EAMKTLLGER IMDRMTMNGG RWVNFNWESW RPNVVQPGIA
           SVGMLTNLNY EAMKTLLGER IMDRMTMNGG RWVNFNWESW RPNVGQPGIE
           SVGMLTNLNY EAMKTLLGER IMDRMTMNGG RWVNFNWESW RPNVVQPGIT
           SVGMLTNLNY EAMKTLLGER IMDRMTMNGG RWVNFNWESW RPNVVQPGTA
           SVGMLTNLNY EAMKTLLGER IMDRMTMNGG RWVSFNWESW RPNVVQPGIT
           SVGMLTNLNY EAMKTLLGER IMDRMTMNGG RWVNFNWESW RPNVVQPGIA
           SVGMLTNLNH TAMSTLLGER VMDRMTMNGG RWVNFNWESW RSNVGQPGTE
           SVGMLTNLNY EAMKPLLGER IMDRMTMNGG RWVNFNWESW RPNVVQPGIA
           SVGMLTNLNY EAMKTLLGER IMDRMTMNGG RWVNFNWESW RPNVVQPGIA
           SVGMLTNLNY EAMKTLLGER IMDRMTMNGG RWVNFNWESW RPNVGQPGIE
           SVGMLTNLNH AAMSTLLGER IMDRMTMNGG RWVNFNWESW RSNVGRQGM-
           SVGMLTNLNH AAMSTLLGER IMDRMTMNGG RWVNFNWESW RSNVGRQGM-
           SVGMLTNLNH AAMNTLLGER VMDRMSMNGG RWVTFNWESW RPNVSQHRN-
           SVGMLTNLNY EAMKTLLGER IMDRMTMNGG RWVNFNWESW RPNVGQPGIA
           SVGMLTNLNH AAMSTLLGDR VMDRMTMNGG RWVNFNWESW RSNVGRQGM-
           SVGMLTNLNH TAMNTRLGER VMDRMTMNGG RWMNFNWESW RTNVIQPGIE
           SVGMLTNLNH AAMSTLLGER IMDRMTMNGG RWVTFNWDSW RPNVSNQRVV
           SVGMLTNLNH AAMSTLLGER IMDRMTMNGG RWVTFNWDSW RPNVSNMRVV
           SVGMLTNLNH AAMSTLLGER IMDRMTMNGG RWVTFNWDSW RPNVSNMRVV
           SVGMLTNLNY EAMKTLLGER IMDRMTMNGG RWVNFNWESW RPNVGQPGIA
           SVGMLTNLNY EAMKTLLGER IMDRMTMNGG RWVNFNWESW RPNVGQPGIE
           SVGMLTNLNY EAMKTLLGER IMDRMTMNGG RWVNFNWESW RPNVGQPGIA
           SVGMLTNLNH AAMNTLLSER VMDRMSMNGG RWVTFNWESW RPNVSQHRN-
           SVGMLTNLNH AAMSTLLGER IMDRMTMNGG RWVNFNWESW RSNVGRQGM-
           SVGMLTNLNH AAMSTLLGDR VMDRMTMNGG RWVNFNWESW RSNVGRQGM-
           SVGMLTNLNH AAMNTLLGER VMDRMSMNGG RWVTFNWESW RPNVSQHRN-
           SVGMLTNLNH AAMSTLLGER IMDRMTMNGG RWVTFNWDSW RPNVSNMRVV
           SVGMLTNLNH AAMSTLLGER IMDRMTMSGG RWVTFNWDSW RPNVSNQRVV
           SVGMLTNLNY EAMKTLLGER IMDRMTMNGG RWVNFNWESW RSNVGQPGIE
           SVGMLTNLNH AAMSTLLGER IMDRMTMNGG RWVTFNWDSW RPNVSNMRVV
           SVGMLTNLNH AAMSTLLGER IMDRMTMNGG RWVNFNWESW RSNVGRQGM-
           SVGMLTNLNY EAMKTLLGER IMDRMTMNGG RWVNFNWESW RPNVVQPGIA
           SVGMLTNLNH AAMSTLLGER IMDRMTMNGG RWVTFNWDSW RPNVSNMRVV
           SVGMLTNLNH AAMSTLLGER IMDRMTMNGG RWVTFNWDSW RPNVSNMRVV
           SVGMLTNLNH AAMSTLLGER IMDRMTMNGG RWVTFNWDSW RPNVSNMRVV
           SVGMLTNLNH AAMSTLLGER IMDRMTMNGG RWVTFNWDSW RPNVSNMRVV
           SVGMLTNLNH AAMSTLLGER IMDRMTMNGG RWVTFNWDSW RSNVGRQGM-
           SVGMLTNLNH AAMSTLLGER IMDRMTMNGG RWVTFNWDSW RPNVSNMRVV
           SVGMLTNLNH AAMSTLLGER IMDRMTMNGG RWVTFNWDSW RPNVSNQRVV
           SVGMLTNLNH AAMSTLLGER IMDRMTMNGG RWVTFNWDSW RPNVSNMRVV
           SVGMLTNLNH AAMSTLLGER IMDRMTMNGG RWVSFNWESW RPNVSHLSVA
           SVGMLTNLNH AAMSTLLGDR VMDRMTMNGG RWVNFNWESW RSNVGRQGM-
           SVGMLTNLNH VAMNTLVGER AMDRMSMNGG RWVTFDWESW RPNVSQHRN-
           SVGMLTNLNH AAMSTLLGER IMDRMTMNGG RWVMFNWDSW RPNVSNQRVV
           SVGMLTNLNH AAMSTLLGER IMDRMTMNGG RWVTFNWDSW RPNVSNMRVV
           SVGMLTNLNH VAMNTLVGER AMDRMSMNGG RWVTFDWESW RPNVSQHRN-
           SVGMLTNLNH AAMSTLLGER IMDRMTMNGG RWVTFNWDSW CPNVSNMRVV
           SVGMLTNLNH AAMSTLLGKR IMDRMTMNGG RWVSFNWESW RPNVSHLSVA
           SVGMLTNLNH AAMSTLLGER IMDRMTMNGG RWVTFNWDSW CPNVSNMRVV
           SVGMLTNLNH AAMSTLLGDR VMDRMTMNGG RWVNFNWESW RSNVGRQGM-
           SVGMLTNLNH AAMSTLLGER IMDRMTMNGG R--------- ----------

           ---------- ----
           ---------- ----
           ---------- ----
           ---------- ----
           ---------- ----
           ---------- ----
           ---------- ----
           ---------- ----
           ---------- ----
           ---------- ----
           ---------- ----
           ---------- ----
           ---------- ----
           ---------- ----
           K--------- ----
           ---------- ----
           ---------- ----
           K--------- ----
           K--------- ----
           K--------- ----
           K--------- ----
           K--------- ----
           K--------- ----
           K--------- ----
           ---------- ----
           K--------- ----
           ---------- ----
           ---------- ----
           ---------- ----
           K--------- ----
           K--------- ----
           K--------- ----
           K--------- ----
           ---------- ----
           K--------- ----
           ---------- ----
           K--------- ----
           K--------- ----
           K--------- ----
           ---------- ----
           K--------- ----
           ---------- ----
           ---------- ----
           K--------- ----
           ---------- ----
           K--------- ----
           K--------- ----
           K--------- ----
           ---------- ----
           K--------- ----
           K--------- ----
           ---------- ----
           ---------- ----
           ---------- ----
           K--------- ----
           K--------- ----
           K--------- ----
           K--------- ----
           K--------- ----
           K--------- ----
           ---------- ----
           K--------- ----
           K--------- ----
           KQFLPGGNFN GDRF
           K--------- ----
           K--------- ----
           K--------- ----
           K--------- ----
           K--------- ----
           K--------- ----
           K--------- ----
           K--------- ----
           ---------- ----
           ---------- ----
           ---------- ----
           K--------- ----
           ---------- ----
           K--------- ----
           K--------- ----
           K--------- ----
           K--------- ----
           K--------- ----
           KQFLPGGNFN GDRF
           E--------- ----
           ---------- ----
           ---------- ----
           ---------- ----
           ---------- ----
           K--------- ----
           K--------- ----
           K--------- ----
           K--------- ----
           ---------- ----
           K--------- ----
           K--------- ----
           K--------- ----
           K--------- ----
           K--------- ----
           ---------- ----
           K--------- ----
           K--------- ----
           K--------- ----
           K--------- ----
           ---------- ----
           ---------- ----
           K--------- ----
           K--------- ----
           ---------- ----
           K--------- ----
           K--------- ----
           K--------- ----
           ---------- ----
           ---------- ----
