# Supplementary material for: Essential gene acquisition destabilizes plasmid inheritance
Source: PLoS Genet. 2021 Jul 12;17(7):e1009656. doi: 10.1371/journal.pgen.1009656 (PMC8297927; doi:10.1371/journal.pgen.1009656)
Supplement: S1 Data — (GZ) [file pgen.1009656.s029.tar.gz › Phylogenetic data/7706/7706.protein_info.txt]

35156072	WP_078207726.1	Escherichia coli	DNA replication protein DnaC	Plasmid
1581961	WP_002431706.1	Escherichia fergusonii ATCC 35469	DNA replication protein DnaC	Chromosome
15105906	WP_059221687.1	Escherichia albertii	DNA replication protein DnaC	Chromosome
36866065	WP_000799913.1	Escherichia coli O104:H4	DNA replication protein DnaC	Chromosome
17276467	WP_000799910.1	Escherichia albertii	DNA replication protein DnaC	Chromosome
37658420	WP_000799911.1	Escherichia coli	DNA replication protein DnaC	Chromosome
18618700	WP_103054269.1	Escherichia albertii	DNA replication protein DnaC	Chromosome
37002083	WP_106879203.1	Escherichia coli	DNA replication protein DnaC	Chromosome
9166052	WP_001468484.1	Escherichia marmotae	DNA replication protein DnaC	Chromosome
24252235	WP_000799912.1	Escherichia coli SMS-3-5	DNA replication protein DnaC	Chromosome
37004653	WP_001765400.1	Escherichia coli	DNA replication protein DnaC	Chromosome
35853385	WP_000799908.1	Escherichia coli	DNA replication protein DnaC	Chromosome
32130692	WP_060684369.1	Escherichia coli	DNA replication protein DnaC	Chromosome
30030704	WP_052251047.1	Escherichia coli APEC IMT5155	DNA replication protein DnaC	Chromosome
37446775	WP_039022279.1	Escherichia coli	DNA replication protein DnaC	Chromosome
37023943	WP_000790395.1	Escherichia coli	DNA replication protein DnaC	Chromosome
36925076	WP_000790393.1	Escherichia coli	DNA replication protein DnaC	Chromosome
36202078	WP_000788772.1	Escherichia coli	DNA replication protein DnaC	Chromosome
36180230	WP_000788770.1	Escherichia coli O15:H11	DNA replication protein DnaC	Chromosome
31219040	WP_046881156.1	Escherichia coli	DNA replication protein DnaC	Chromosome
37441597	WP_000788972.1	Escherichia coli	DNA replication protein DnaC	Chromosome
36681822	WP_000788973.1	Escherichia coli	DNA replication protein DnaC	Chromosome
37253965	WP_000788970.1	Escherichia coli	Rac prophage; DNA replication protein	Chromosome
36875632	WP_106022970.1	Escherichia coli	DNA replication protein DnaC	Chromosome
37138122	WP_000790394.1	Escherichia coli	DNA replication protein DnaC	Chromosome
37219547	WP_000788969.1	Escherichia coli	DNA replication protein DnaC	Chromosome
33053168	WP_001563195.1	Escherichia coli	phage DNA replication protein	Chromosome
37324544	WP_000790460.1	Escherichia coli	DNA replication protein DnaC	Chromosome
37303051	WP_000790459.1	Escherichia coli O43 str. RM10042	DNA replication protein DnaC	Chromosome
37337749	WP_020233967.1	Escherichia coli	DNA replication protein DnaC	Chromosome
36727842	WP_001551047.1	Escherichia coli	phage DNA replication protein	Chromosome
20478916	WP_000788971.1	Escherichia coli SE11	DNA replication protein DnaC	Chromosome
37308805	WP_000788968.1	Escherichia coli O26 str. RM10386	DNA replication protein DnaC	Chromosome
37024325	WP_032308164.1	Escherichia coli	DNA replication protein DnaC	Chromosome
14401045	WP_000789001.1	Escherichia albertii	hypothetical protein	Chromosome
36942906	WP_106888824.1	Escherichia coli	DNA replication protein DnaC	Chromosome
34708554	WP_000788768.1	Escherichia coli	DNA replication protein DnaC	Chromosome
36856641	WP_016239945.1	Escherichia coli	phage DNA replication protein	Chromosome
35288648	WP_001759950.1	Escherichia coli	DNA replication protein DnaC	Chromosome
36925644	WP_106894460.1	Escherichia coli	DNA replication protein DnaC	Chromosome
16924881	WP_059274499.1	Escherichia albertii	DNA replication protein DnaC	Chromosome
37653496	WP_069357038.1	Escherichia coli	DNA replication protein DnaC	Chromosome
37082982	WP_044862985.1	Escherichia coli	DNA replication protein DnaC	Chromosome
34790529	WP_000788769.1	Escherichia coli	DNA replication protein DnaC	Chromosome
32786842	WP_032326795.1	Escherichia coli	DNA replication protein DnaC	Chromosome
17274335	WP_059227627.1	Escherichia albertii	DNA replication protein DnaC	Chromosome
11517361	WP_059259526.1	Escherichia albertii	DNA replication protein DnaC	Chromosome
35828596	WP_088845982.1	Escherichia coli	DNA replication protein DnaC	Chromosome
36314598	WP_099528375.1	Escherichia coli O178:H19	DNA replication protein DnaC	Chromosome
37266840	WP_001595663.1	Escherichia coli	phage DNA replication protein	Chromosome
32021743	WP_060565164.1	Escherichia coli	DNA replication protein DnaC	Chromosome
36598454	WP_097562316.1	Escherichia coli	DNA replication protein DnaC	Chromosome
35823064	WP_001549184.1	Escherichia coli	phage DNA replication protein	Chromosome
36924555	WP_096852373.1	Escherichia coli	DNA replication protein DnaC	Chromosome
37389913	WP_000788980.1	Escherichia coli	replication protein	Chromosome
34920278	WP_000788766.1	Escherichia coli	DNA replication protein DnaC	Chromosome
22809876	WP_000789010.1	Escherichia coli APEC O1	DNA replication protein DnaC	Chromosome
36579102	WP_101968806.1	Escherichia coli	DNA replication protein DnaC	Chromosome
36497696	WP_063101779.1	Escherichia coli	DNA replication protein DnaC	Chromosome
37193214	WP_021572514.1	Escherichia coli	phage DNA replication protein	Chromosome
36745343	WP_000790456.1	Escherichia coli	DNA replication protein DnaC	Chromosome
35022297	WP_000788982.1	Escherichia coli	DNA replication protein DnaC	Chromosome
37151159	WP_000788984.1	Escherichia coli	DNA replication protein DnaC	Chromosome
36040872	WP_096037861.1	Escherichia coli	DNA replication protein DnaC	Chromosome
1844474	WP_025237249.1	Escherichia albertii KF1	DNA replication protein DnaC	Chromosome
33252471	WP_029402333.1	Escherichia coli	DNA replication protein DnaC	Chromosome
34358555	WP_023307886.1	Escherichia coli	phage DNA replication protein	Chromosome
37291555	WP_000788774.1	Escherichia coli O103 str. RM8385	DNA replication protein DnaC	Chromosome
34323710	WP_049595159.1	Escherichia coli	DNA replication protein DnaC	Chromosome
34610566	WP_042097776.1	Escherichia coli	DNA replication protein DnaC	Chromosome
37210085	WP_044805258.1	Escherichia coli	DNA replication protein DnaC	Chromosome
34596734	WP_073534993.1	Escherichia coli	DNA replication protein DnaC	Chromosome
36862824	WP_000790392.1	Escherichia coli O104:H4	DNA replication protein DnaC	Chromosome
36666990	WP_000790391.1	Escherichia coli	DNA replication protein DnaC	Chromosome
37188991	WP_047083545.1	Escherichia coli	DNA replication protein DnaC	Chromosome
29318997	WP_025404326.1	Escherichia coli O145:H28 str. RM12581	DNA replication protein DnaC	Chromosome
37203011	WP_021498074.1	Escherichia coli	DNA replication protein DnaC	Chromosome
30219788	WP_040081866.1	Escherichia coli 1303	DNA replication protein DnaC	Chromosome
36657796	WP_000788764.1	Escherichia coli	chromosomal replication initiator protein DnaA	Chromosome
36611759	WP_000788763.1	Escherichia coli	chromosomal replication initiator protein DnaA	Chromosome
36558509	WP_101979665.1	Escherichia coli	DNA replication protein DnaC	Chromosome
37197705	WP_000788990.1	Escherichia coli	DNA replication protein DnaC	Chromosome
34498931	WP_073511869.1	Escherichia coli	DNA replication protein DnaC	Chromosome
37286612	WP_000788989.1	Escherichia coli O121 str. RM8352	DNA replication protein DnaC	Chromosome
33795792	WP_021293152.1	Escherichia coli	DNA replication protein DnaC	Chromosome
37641795	WP_000790390.1	Escherichia coli	DNA replication protein DnaC	Chromosome
37150810	WP_000788938.1	Escherichia coli	replication protein	Chromosome
33838240	WP_033816178.1	Escherichia coli	DNA replication protein DnaC	Chromosome
36893827	WP_045906934.1	Escherichia coli	DNA replication protein DnaC	Chromosome
37178472	WP_032206334.1	Escherichia coli	DNA replication protein DnaC	Chromosome
34813214	WP_073519612.1	Escherichia coli	DNA replication protein DnaC	Chromosome
36651689	WP_101973502.1	Escherichia coli	DNA replication protein DnaC	Chromosome
37034752	WP_000789014.1	Escherichia coli	DNA replication protein DnaC	Chromosome
36734783	WP_104888917.1	Escherichia coli	DNA replication protein DnaC	Chromosome
37399396	WP_000788950.1	Escherichia coli	DNA replication protein DnaC	Chromosome
37202082	WP_000788751.1	Escherichia coli	replication protein	Chromosome
33922016	WP_072643150.1	Escherichia coli	DNA replication protein DnaC	Chromosome
33008294	WP_001545904.1	Escherichia coli	phage DNA replication protein	Chromosome
37286024	WP_000788752.1	Escherichia coli O121 str. RM8352	DNA replication protein DnaC	Chromosome
37292633	WP_000788759.1	Escherichia coli O103 str. RM8385	DNA replication protein DnaC	Chromosome
37390742	WP_000788760.1	Escherichia coli	DNA replication protein DnaC	Chromosome
37308010	WP_000788742.1	Escherichia coli O26 str. RM10386	DNA replication protein DnaC	Chromosome
36598918	WP_050923779.1	Escherichia coli	DNA replication protein DnaC	Chromosome
33260073	WP_000788936.1	Escherichia coli O157:H7	DNA replication protein DnaC	Chromosome
30653011	WP_046201490.1	Escherichia coli	DNA replication protein DnaC	Chromosome
37039772	WP_101974178.1	Escherichia coli	DNA replication protein DnaC	Chromosome
33859133	WP_000788745.1	Escherichia coli	DNA replication protein DnaC	Chromosome
34794978	WP_073527773.1	Escherichia coli	DNA replication protein DnaC	Chromosome
37292602	WP_000788750.1	Escherichia coli O103 str. RM8385	DNA replication protein DnaC	Chromosome
34676356	WP_073520616.1	Escherichia coli	DNA replication protein DnaC	Chromosome
37072931	WP_000788758.1	Escherichia coli	DNA replication protein DnaC	Chromosome
33299472	WP_001375615.1	Escherichia coli	DNA replication protein DnaC	Chromosome
37151972	WP_000788749.1	Escherichia coli	DNA replication protein DnaC	Chromosome
