# Supplementary material for: Essential gene acquisition destabilizes plasmid inheritance
Source: PLoS Genet. 2021 Jul 12;17(7):e1009656. doi: 10.1371/journal.pgen.1009656 (PMC8297927; doi:10.1371/journal.pgen.1009656)
Supplement: S1 Data — (GZ) [file pgen.1009656.s029.tar.gz › Phylogenetic data/157/157.faa]

>16925627
MAAKDIRFGEDARARMVRGVNVLANAVKATLGPKGRNVVLEKSFGAPTITKDGVSVAKEIELADKFENMGAQMVKEVASKTSDNAGDGTTTATVLAQALIREGMKAVAAGMNPMDLKRGIDKAVTSAVEELKKISKPCSTSKEIAQVGSISANSDTDIGELIAKAMDKVGKEGVITVEEGSGLENELDVVEGMQFDRGYLSPYFINNPQSMQAELEDPFILLHDKKISNVRDLLPILEGVAKAGKPLLIVAEDVEGEALATLVVNTIRGIVKVCAVKAPGFGDRRKAMLEDMAILTGGTVISEEVGLSLEKATINDLGRAKKVQVSKENTTIIDGAGDTADIEARIKQIKAQIEETTSDYDREKLQERVAKLAGGVAVIKVGAATEVEMKEKKARVEDALHATRAAVEEGIVPGGGVALIRAKAAIAELKGANEDQNHGIAIALRAMEAPLREIVTNAGDEPSVVLNRVAEGTGAFGYNAANGEFGDMIEFGILDPTKVTRSALQNAASIAGLMITTEAMVAEAPKKEEPAAPGGGMGGMGGMDF
>22813650
MAAKDIRFGEDARARMVRGVNVLANAVKATLGPKGRNVVLEKSFGAPTITKDGVSVAKEIELADKFENMGAQMVKEVASKTSDNAGDGTTTATVLAQALIREGMKAVAAGMNPMDLKRGIDKAVTSAVEELKKISKPCSTSKEIAQVGSISANSDTDIGELIAKAMDKVGKEGVITVEEGSGLENELDVVEGMQFDRGYLSPYFINNPQSMQAELEDPFILLHDKKISNVRDLLPILEGVAKAGKPLLIVAEDVEGEALATLVVNTIRGIVKVCAVKAPGFGDRRKAMLEDMAILTGGTVISEEVGLSLEKATINDLGRAKKVQVSKENTTIIDGAGDTADIEARIKQIKAQIEETTSDYDREKLQERVAKLAGGVAVIKVGAATEVEMKEKKARVEDALHATRAAVEEGIVPGGGVALIRAKAAIAELKGANEDQNHGIAIALRAMEAPLREIVTNAGDEPSVVLNRVAEGTGAFGYNAANGEFGDMIEFGILDPTKVTRSALQNAASIAGLMITTEAMVAEAPKKEEPAAPGGGMGGMGGMDF
>30046874
MAAKDIRFGEDARSKMVRGVNVLANAVKATLGPKGRNVVLQKSYGAPTITKDGVSVAKEIELADAFENMGAQMVKEVASKTSDNAGDGTTTATVLAQAFIREGMKAVAAGMNPMDLKRGIDQAVKAAVGELKSLSKPSSTSKEIAQVGAISANSDANIGDLIAQAMDKVGKEGVITVEEGSGLDNELDVVEGMQFDRGYLSPYFVNNQQSMSADLDDPFILLYDKKISNVRDLLPVLEGVAKAGKPLLIVAEEVEGEALATLVVNTIRGIVKVCAVKAPGFGDRRKAMLEDMAILTGGVVISEEVGLSLEKATIKDLGRAKKIQVSKENTTIIDGAGEGAGIEARIKQIKAQIEETSSDYDREKLQERVAKLAGGVAVIKVGAATEVEMKEKKARVEDALHATRAAVEEGIVPGGGVALIRAKAAIAGIKGVNEDQNHGIQIALRAMEAPLREIVTNAGDEPSVILNRVVEGSGAFGYNAANGEFGDMIEFGILDPTKVTRTALQNAASIAGLMITTEAMVAEAPKKDEPAMPAGGGMGGMGGMDF
>30046884
MAAKDIRFGEDARSKMVRGVNVLANAVKATLGPKGRNVVLQKSYGAPTITKDGVSVAKEIELADAFENMGAQMVKEVASKTSDNAGDGTTTATVLAQAFIREGMKAVAAGMNPMDLKRGIDQAVKAAVGELKSLSKPSSTSKEIAQVGAISANSDANIGDLIAQAMDKVGKEGVITVEEGSGLDNELDVVEGMQFDRGYLSPYFVNNQQSMSADLDDPFILLYDKKISNVRDLLPVLEGVAKAGKPLLIVAEEVEGEALATLVVNTIRGIVKVCAVKAPGFGDRRKAMLEDMAILTGGVVISEEVGLSLEKATIKDLGRAKKIQVSKENTTIIDGAGEGAGIEARIKQIKAQIEETSSDYDREKLQERVAKLAGGVAVIKVGAATEVEMKEKKARVEDALHATRAAVEEGIVPGGGVALIRAKAAIAGIKGVNEDQNHGIQIALRAMEAPLREIVTNAGDEPSVILNRVVEGSGAFGYNAANGEFGDMIEFGILDPTKVTRTALQNAASIAGLMITTEAMVAEAPKKDEPAMPAGGGMGGMGGMDF
>33346279
MAAKDIRFGEDARSKMVRGVNVLANAVKATLGPKGRNVVLQKSYGAPTITKDGVSVAKEIELADAFENMGAQMVKEVASKTSDNAGDGTTTATVLAQAFIREGMKAVAAGMNPMDLKRGIDQAVKAAVGELKSLSKPSSTSKEIAQVGAISANSDANIGDLIAQAMDKVGKEGVITVEEGSGLDNELDVVEGMQFDRGYLSPYFVNNQQSMSADLDDPFILLYDKKISNVRDLLPVLEGVAKAGKPLLIVAEEVEGEALATLVVNTIRGIVKVCAVKAPGFGDRRKAMLEDMAILTGGVVISEEVGLSLEKATIKDLGRAKKIQVSKENTTIIDGAGEGAGIEARIKQIKAQIEETSSDYDREKLQERVAKLAGGVAVIKVGAATEVEMKEKKARVEDALHATRAAVEEGIVPGGGVALIRAKAAIAGIKGVNEDQNHGIQIALRAMEAPLREIVTNAGDEPSVILNRVVEGSGAFGYNAANGEFGDMIEFGILDPTKVTRTALQNAASIAGLMITTEAMVAEAPKKDEPAMPAGGGMGGMGGMDF
>35289174
MAAKDIRFGEDARSKMVRGVNVLANAVKATLGPKGRNVVLQKSYGAPTITKDGVSVAKEIELADAFENMGAQMVKEVASKTSDNAGDGTTTATVLAQAFIREGMKAVAAGMNPMDLKRGIDQAVKAAVGELKSLSKPSSTSKEIAQVGAISANSDANIGDLIAQAMDKVGKEGVITVEEGSGLDNELDVVEGMQFDRGYLSPYFVNNQQSMSADLDDPFILLYDKKISNVRDLLPVLEGVAKAGKPLLIVAEEVEGEALATLVVNTIRGIVKVCAVKAPGFGDRRKAMLEDMAILTGGVVISEEVGLSLEKATIKDLGRAKKIQVSKENTTIIDGAGEGAGIEARIKQIKAQIEETSSDYDREKLQERVAKLAGGVAVIKVGAATEVEMKEKKARVEDALHATRAAVEEGIVPGGGVALIRAKAAIAGIKGVNEDQNHGIQIALRAMEAPLREIVTNAGDEPSVILNRVVEGSGAFGYNAANGEFGDMIEFGILDPTKVTRTALQNAASIAGLMITTEAMVAEAPKKDEPAMPAGGGMGGMGGMDF
>35451094
MAAKDIRFGEDARSKMVRGVNVLANAVKATLGPKGRNVVLQKSYGAPTITKDGVSVAKEIELADAFENMGAQMVKEVASKTSDNAGDGTTTATVLAQAFIREGMKAVAAGMNPMDLKRGIDQAVKAAVGELKSLSKPSSTSKEIAQVGAISANSDANIGDLIAQAMDKVGKEGVITVEEGSGLDNELDVVEGMQFDRGYLSPYFVNNQQSMSADLDDPFILLYDKKISNVRDLLPVLEGVAKAGKPLLIVAEEVEGEALATLVVNTIRGIVKVCAVKAPGFGDRRKAMLEDMAILTGGVVISEEVGLSLEKATIKDLGRAKKIQVSKENTTIIDGAGEGAGIEARIKQIKAQIEETSSDYDREKLQERVAKLAGGVAVIKVGAATEVEMKEKKARVEDALHATRAAVEEGIVPGGGVALIRAKAAIAGIKGVNEDQNHGIQIALRAMEAPLREIVTNAGDEPSVILNRVVEGSGAFGYNAANGEFGDMIEFGILDPTKVTRTALQNAASIAGLMITTEAMVAEAPKKDEPAMPAGGGMGGMGGMDF
>35591418
MAAKDIRFGEDARSKMVRGVNVLANAVKATLGPKGRNVVLQKSYGAPTITKDGVSVAKEIELADAFENMGAQMVKEVASKTSDNAGDGTTTATVLAQAFIREGMKAVAAGMNPMDLKRGIDQAVKAAVGELKSLSKPSSTSKEIAQVGAISANSDANIGDLIAQAMDKVGKEGVITVEEGSGLDNELDVVEGMQFDRGYLSPYFVNNQQSMSADLDDPFILLYDKKISNVRDLLPVLEGVAKAGKPLLIVAEEVEGEALATLVVNTIRGIVKVCAVKAPGFGDRRKAMLEDMAILTGGVVISEEVGLSLEKATIKDLGRAKKIQVSKENTTIIDGAGEGAGIEARIKQIKAQIEETSSDYDREKLQERVAKLAGGVAVIKVGAATEVEMKEKKARVEDALHATRAAVEEGIVPGGGVALIRAKAAIAGIKGVNEDQNHGIQIALRAMEAPLREIVTNAGDEPSVILNRVVEGSGAFGYNAANGEFGDMIEFGILDPTKVTRTALQNAASIAGLMITTEAMVAEAPKKDEPAMPAGGGMGGMGGMDF
>35596907
MAAKDIRFGEDARSKMVRGVNVLANAVKATLGPKGRNVVLQKSYGAPTITKDGVSVAKEIELADAFENMGAQMVKEVASKTSDNAGDGTTTATVLAQAFIREGMKAVAAGMNPMDLKRGIDQAVKAAVGELKSLSKPSSTSKEIAQVGAISANSDANIGDLIAQAMDKVGKEGVITVEEGSGLDNELDVVEGMQFDRGYLSPYFVNNQQSMSADLDDPFILLYDKKISNVRDLLPVLEGVAKAGKPLLIVAEEVEGEALATLVVNTIRGIVKVCAVKAPGFGDRRKAMLEDMAILTGGVVISEEVGLSLEKATIKDLGRAKKIQVSKENTTIIDGAGEGAGIEARIKQIKAQIEETSSDYDREKLQERVAKLAGGVAVIKVGAATEVEMKEKKARVEDALHATRAAVEEGIVPGGGVALIRAKAAIAGIKGVNEDQNHGIQIALRAMEAPLREIVTNAGDEPSVILNRVVEGSGAFGYNAANGEFGDMIEFGILDPTKVTRTALQNAASIAGLMITTEAMVAEAPKKDEPAMPAGGGMGGMGGMDF
>35626681
MAAKDIRFGEDARSKMVRGVNVLANAVKATLGPKGRNVVLQKSYGAPTITKDGVSVAKEIELADAFENMGAQMVKEVASKTSDNAGDGTTTATVLAQAFIREGMKAVAAGMNPMDLKRGIDQAVKAAVGELKSLSKPSSTSKEIAQVGAISANSDANIGDLIAQAMDKVGKEGVITVEEGSGLDNELDVVEGMQFDRGYLSPYFVNNQQSMSADLDDPFILLYDKKISNVRDLLPVLEGVAKAGKPLLIVAEEVEGEALATLVVNTIRGIVKVCAVKAPGFGDRRKAMLEDMAILTGGVVISEEVGLSLEKATIKDLGRAKKIQVSKENTTIIDGAGEGAGIEARIKQIKAQIEETSSDYDREKLQERVAKLAGGVAVIKVGAATEVEMKEKKARVEDALHATRAAVEEGIVPGGGVALIRAKAAIAGIKGVNEDQNHGIQIALRAMEAPLREIVTNAGDEPSVILNRVVEGSGAFGYNAANGEFGDMIEFGILDPTKVTRTALQNAASIAGLMITTEAMVAEAPKKDEPAMPAGGGMGGMGGMDF
>35773365
MAAKDIRFGEDARSKMVRGVNVLANAVKATLGPKGRNVVLQKSYGAPTITKDGVSVAKEIELADAFENMGAQMVKEVASKTSDNAGDGTTTATVLAQAFIREGMKAVAAGMNPMDLKRGIDQAVKAAVGELKSLSKPSSTSKEIAQVGAISANSDANIGDLIAQAMDKVGKEGVITVEEGSGLDNELDVVEGMQFDRGYLSPYFVNNQQSMSADLDDPFILLYDKKISNVRDLLPVLEGVAKAGKPLLIVAEEVEGEALATLVVNTIRGIVKVCAVKAPGFGDRRKAMLEDMAILTGGVVISEEVGLSLEKATIKDLGRAKKIQVSKENTTIIDGAGEGAGIEARIKQIKAQIEETSSDYDREKLQERVAKLAGGVAVIKVGAATEVEMKEKKARVEDALHATRAAVEEGIVPGGGVALIRAKAAIAGIKGVNEDQNHGIQIALRAMEAPLREIVTNAGDEPSVILNRVVEGSGAFGYNAANGEFGDMIEFGILDPTKVTRTALQNAASIAGLMITTEAMVAEAPKKDEPAMPAGGGMGGMGGMDF
>37265946
MAAKDIRFGEDARSKMVRGVNVLANAVKATLGPKGRNVVLQKSYGAPTITKDGVSVAKEIELADAFENMGAQMVKEVASKTSDNAGDGTTTATVLAQAFIREGMKAVAAGMNPMDLKRGIDQAVKAAVGELKSLSKPSSTSKEIAQVGAISANSDANIGDLIAQAMDKVGKEGVITVEEGSGLDNELDVVEGMQFDRGYLSPYFVNNQQSMSADLDDPFILLYDKKISNVRDLLPVLEGVAKAGKPLLIVAEEVEGEALATLVVNTIRGIVKVCAVKAPGFGDRRKAMLEDMAILTGGVVISEEVGLSLEKATIKDLGRAKKIQVSKENTTIIDGAGEGAGIEARIKQIKAQIEETSSDYDREKLQERVAKLAGGVAVIKVGAATEVEMKEKKARVEDALHATRAAVEEGIVPGGGVALIRAKAAIAGIKGVNEDQNHGIQIALRAMEAPLREIVTNAGDEPSVILNRVVEGSGAFGYNAANGEFGDMIEFGILDPTKVTRTALQNAASIAGLMITTEAMVAEAPKKDEPAMPAGGGMGGMGGMDF
>37656848
MAAKDIRFGEDARARMVRGVNVLANAVKATLGPKGRNVVLEKSFGAPTITKDGVSVAKEIELADKFENMGAQMVKEVASKTSDNAGDGTTTATVLAQALIREGMKAVAAGMNPMDLKRGIDKAVTSAVEELKKISKPCSTSKEIAQVGSISANSDTDIGELIAKAMDKVGKEGVITVEEGSGLENELDVVEGMQFDRGYLSPYFINNPQSMQAELEDPFILLHDKKISNVRDLLPILEGVAKAGKPLLIVAEDVEGEALATLVVNTIRGIVKVCAVKAPGFGDRRKAMLEDMAILTGGTVISEEVGLSLEKATINDLGRAKKVQVSKENTTIIDGAGDTADIEARIKQIKAQIEETTSDYDREKLQERVAKLAGGVAVIKVGAATEVEMKEKKARVEDALHATRAAVEEGIVPGGGVALIRAKAAIAELKGANEDQNHGIAIALRAMEAPLREIVTNAGDEPSVVLNRVAEGTGAFGYNAANGEFGDMIEFGILDPTKVTRSALQNAASIAGLMITTEAMVAEAPKKEEPAAPGGGMGGMGGMDF
>36580801
MAAKDVKFGNDARVKMLRGVNVLADAVKVTLGPKGRNVVLDKSFGAPTITKDGVSVAREIELEDKFENMGAQMVKEVASKANDAAGDGTTTATVLAQAIITEGLKAVAAGMNPMDLKRGIDKAVTAAVEELKALSVPCSDSKAIAQVGTISANSDETVGKLIAEAMDKVGKEGVITVEDGTGLQDELDVVEGMQFDRGYLSPYFINKPETGAVELESPFILLADKKISNIREMLPVLEAVAKAGKPLLIIAEDVEGEALATLVVNTMRGIVKVAAVKAPGFGDRRKAMLQDIATLTGGTVISEEIGMELEKATLEDLGQAKRVVINKDTTTIIDGVGEEAAIQGRVAQIRQQIEEATSDYDREKLQERVAKLAGGVAVIKVGAATEVEMKEKKARVEDALHATRAAVEEGVVAGGGVALIRVASKLADLRGQNEDQNVGIKVALRAMEAPLRQIVLNCGEEPSVVANTVKGGDGNYGYNAATEEYGNMIDMGILDPTKVTRSALQYAASVAGLMITTECMVTDLPKNDAADLGAAGGMGGMGGMM
>37658194
MAAKDVKFGNDARVKMLRGVNVLADAVKVTLGPKGRNVVLDKSFGAPTITKDGVSVAREIELEDKFENMGAQMVKEVASKANDAAGDGTTTATVLAQAIITEGLKAVAAGMNPMDLKRGIDKAVTAAVEELKALSVPCSDSKAIAQVGTISANSDETVGKLIAEAMDKVGKEGVITVEDGTGLQDELDVVEGMQFDRGYLSPYFINKPETGAVELESPFILLADKKISNIREMLPVLEAVAKAGKPLLIIAEDVEGEALATLVVNTMRGIVKVAAVKAPGFGDRRKAMLQDIATLTGGTVISEEIGMELEKATLEDLGQAKRVVINKDTTTIIDGVGEEAAIQGRVAQIRQQIEEATSDYDREKLQERVAKLAGGVAVIKVGAATEVEMKEKKARVEDALHATRAAVEEGVVAGGGVALIRVASKLADLRGQNEDQNVGIKVALRAMEAPLRQIVLNCGEEPSVVANTVKGGDGNYGYNAATEEYGNMIDMGILDPTKVTRSALQYAASVAGLMITTECMVTDLPKNDAADLGAAGGMGGMGGMGGMM
>37243184
MAAKDVKFGNDARVKMLRGVNVLADAVKVTLGPKGRNVVLDKSFGAPTITKDGVSVAREIELEDKFENMGAQMVKEVASKANDAAGDGTTTATVLAQAIITEGLKAVAAGMNPMDLKRGIDKAVTAAVEELKALSVPCSDSKAIAQVGTISANSDETVGKLIAEAMDKVGKEGVITVEDGTGLQDELDVVEGMQFDRGYLSPYFINKPETGAVELESPFILLADKKISNIREMLPVLEAVAKAGKPLLIIAEDVEGEALATLVVNTMRGIVKVAAVKAPGFGDRRKAMLQDIATLTGGTVISEEIGMELEKATLEDLGQAKRVVINKDTTTIIDGMGEEAAIQGRVAQIRQQIEEATSDYDREKLQERVAKLAGGVAVIKVGAATEVEMKEKKARVEDALHATRAAVEEGVVAGGGVALIRVASKLADLRGQNEDQNVGIKVALRAMEAPLRQIVLNCGEEPSVVANTVKGGDGNYGYNAATEEYGNMIDMGILDPTKVTRSALQYAASVAGLMITTECMVTDLPKNDAADLGAAGGMGGMGGMGGMM
>37327705
MAAKDVKFGNDARVKMLRGVNVLADAVKVTLGPKGRNVVLDKSFGAPTITKDGVSVAREIELEDKFENMGAQMVKEVASKANDAAGDGTTTATVLAQAIITEGLKAVAAGMNPMDLKRGIDKAVTAAVEELKALSVPCSDSKAIAQVGTISANSDETVGKLIAEAMDKVGKEGVITVEDGTGLQDELDVVEGMQFDRGYLSPYFINKPETGAVELESPFILLADKKISNIREMLPVLEAVAKAGKPLLIIAEDVEGEALATLVVNTMRGIVKVAAVKAPGFGDRRKAMLQDIATLTGGTVISEEIGMELEKATLEDLGQAKRVVINKDTTTIIDGVGEEAAIQGRVAQIRQQIEEATSDYDREKLQERVAKLAGGVAVIKVGAATEVEMKEKKARVEDALHATRAAVEEGVVAGGGVALIRVASKLADLRGQNEDQNVGIKVALRAMEAPLRQIVLNCGEEPSVVANTVKGGDGNYGYNAATEEYGNMIDMGILDPTKVTRSALQYAASVAGLMITTECMVTDLPKNDAADLGAAGGMGGMGGMGGMGGMM
>37283605
MAAKDVKFGNDARVKMLRGVNVLADAVKVTLGPKGRNVVLDKSFGAPTITKDGVSVAREIELEDKFENMGAQMVKEVASKANDAAGDGTTTATVLAQAIITEGLKAVAAGMNPMDLKRGIDKAVTAAVEELKALSVPCSDSKAIAQVGTISANSDETVGKLIAEAMDKVGKEGVITVEDGTGLQDELDVVEGMQFDRGYLSPYFINKPETGAVELESPFILLVDKKISNIREMLPVLEAVAKAGKPLLIIAEDVEGEALATLVVNTMRGIVKVAAVKAPGFGDRRKAMLQDIATLTGGTVISEEIGMELEKATLEDLGQAKRVVINKDTTTIIDGVGEEAAIQGRVAQIRQQIEEATSDYDREKLQERVAKLAGGVAVIKVGAATEVEMKEKKARVEDALHATRAAVEEGVVAGGGVALIRVASKLADLRGQNEDQNVGIKVALRAMEAPLRQIVLNCGEEPSVVANTVKGGDGNYGYNAATEEYGNMIDMGILDPTKVTRSALQYAASVAGLMITTECMVTDLPKNDAADLGAAGGMGGMGGMGGMM
>36541189
MAAKDVKFGNDARVKMLRGVNVLADAVKVTLGPKGRNVVLDKSFGAPTITKDGVSVAREIELEDKFENMGAQMVKEVASKANDAAGDGTTTATVLAQAIITEGLKAVAAGMNPMDLKRGIDKAVTVAVEELKALSVPCSDSKAIAQVGTISANSDETVGKLIAEAMDKVGKEGVITVEDGTGLQDELDVVEGMQFDRGYLSPYFINKPETGAVELESPFILLADKKISNIREMLPVLEAVAKAGKPLLIIAEDVEGEALATLVVNTMRGIVKVAAVKAPGFGDRRKAMLQDIATLTGGTVISEEIGMELEKATLEDLGQAKRVVINKDTTTIIDGVGEEAAIQGRVAQIRQQIEEATSDYDREKLQERVAKLAGGVAVIKVGAATEVEMKEKKARVEDALHATRAAVEEGVVAGGGVALIRVASKLADLRGQNEDQNVGIKVALRAMEAPLRQIVLNCGEEPSVVANTVKGGDGNYGYNAATEEYGNMIDMGILDPTKVTRSALQYAASVAGLMITTECMVTDLPKNDAADLGAAGGMGGMGGMGGMM
>16921695
MAAKDVKFGNDARVKMLRGVNVLADAVKVTLGPKGRNVVLDKSFGAPTITKDGVSVAREIELEDKFENMGAQMVKEVASKANDAAGDGTTTATVLAQAIITEGLKAVAAGMNPMDLKRGIDKAVSAAVEELKALSVPCSDSKAIAQVGTISANSDETVGKLIAEAMDKVGKEGVITVEDGTGLQDELDVVEGMQFDRGYLSPYFINKPETGAVELESPFILLADKKISNIREMLPVLEAVAKAGKPLLIIAEDVEGEALATLVVNTMRGIVKVAAVKAPGFGDRRKAMLQDIATLTGGTVISEEIGMELEKATLEDLGQAKRVVINKDTTTIIDGVGEEAAIQGRVAQIRQQIEEATSDYDREKLQERVAKLAGGVAVIKVGAATEVEMKEKKARVEDALHATRAAVEEGVVAGGGVALIRVASKLADLRGQNEDQNVGIKVALRAMEAPLRQIVLNCGEEPSVVANTVKGGDGNYGYNAATEEYGNMIDMGILDPTKVTRSALQYAASVAGLMITTECMVTDLPKNDAADLGAAGGMGGMGGMGGMM
>36669113
MAAKDVKFGNDARVKMLRGVNVLADAVKVTLGPKGRNVVLDKSFGAPTITKDGVSVAREIELEDKFENMGAQMVKEVASKANDAAGDGTTTATVLAQAIITEGLKAVAAGMNPMDLKRGIDKAVSAAVEELKALSVPCSDSKAIAQVGTISANSDETVGKLIAEAMDKVGKEGVITVEDGTGLQDELDVVEGMQFDRGYLSPYFINKPETGAVELESPFILLADKKISNIREMLPVLEAVAKAGKPLLIIAEDVEGEALATLVVNTMRGIVKVAAVKAPGFGDRRKAMLQDIATLTGGTVISEEIGMELEKATLEDLGQAKRVVINKDTTTIIDGVGEEAAIQGRVAQIRQQIEEATSDYDREKLQERVAKLAGGVAVIKVGAATEVEMKEKKARVEDALHATRAAVEEGVVAGGGVALIRVASKLADLRGHNEDQNVGIKVALRAMEAPLRQIVLNCGEEPSVVANTVKGGDGNYGYNAATEEYGNMIDMGILDPTKVTRSALQYAASVAGLMITTECMVTDLPKNDAADLGAAGGMGGMGGMGGMM
>36701761
MAAKDVKFGNDARVKMLRGVNVLADAVKVTLGPKGRNVVLDKSFGAPTITKDGVSVAREIELEDKFENMGAQMVKEVASKANDAAGDGTTTATVLAQAIITEGLKAVAAGMNPMDLKRGIDKAVAAAVEELKTLSVPCSDSKAIAQVGTISANSDETVGKLIAEAMDKVGKEGVITVEDGTGLQDELDVVEGMQFDRGYLSPYFINKPETGAVELESPFILLADKKISNIREMLPVLEAVAKAGKPLLIIAEDVEGEALATLVVNTMRGIVKVAAVKAPGFGDRRKAMLQDIATLTGGTVISEEIGMELEKATLEDLGQAKRVVINKDTTTIIDGVGEEAAIQGRVAQIRQQIEEATSDYDREKLQERVAKLAGGVAVIKVGAATEVEMKEKKARVEDALHATRAAVEEGVVAGGGVALIRVASKLADLRGQNEDQNVGIKVALRAMEAPLRQIVLNCGEEPSVVANTVKGGDGNYGYNAATEEYGNMIDMGILDPTKVTRSALQYAASVAGLMITTECMVTDLPKNDAADLGAAGGMGGMGGMGGMM
>37025991
MAAKDVKFGNDARVKMLRGVNVLADAVKVTLGPKGRNVVLDKSFGAPTITKDGVSVAREIELEDKFENMGAQMVKEVASKANDTAGDGTTTATVLAQAIITEGLKAVAAGMNPMDLKRGIDKAVTAAVEELKALSVPCSDSKAIAQVGTISANSDETVGKLIAEAMDKVGKEGVITVEDGTGLQDELDVVEGMQFDRGYLSPYFINKPETGAVELESPFILLADKKISNIREMLPVLEAVAKAGKPLLIIAEDVEGEALATLVVNTMRGIVKVAAVKAPGFGDRRKAMLQDIATLTGGTVISEEIGMELEKATLEDLGQAKRVVINKDTTTIIDGVGEEAAIQGRVAQIRQQIEEATSDYDREKLQERVAKLAGGVAVIKVGAATEVEMKEKKARVEDALHATRAAVEEGVVAGGGVALIRVASKLADLRGQNEEQNVGIKVALRAMEAPLRQIVLNCGEEPSVVANTVKAGDGNYGYNAATEEYGNMIDMGILDPTKVTRSALQYAASVAGLMITTECMVTDLPKNDAADLGAAGGMGGMGGMGGMM
