# Supplementary material for: Essential gene acquisition destabilizes plasmid inheritance
Source: PLoS Genet. 2021 Jul 12;17(7):e1009656. doi: 10.1371/journal.pgen.1009656 (PMC8297927; doi:10.1371/journal.pgen.1009656)
Supplement: S1 Data — (GZ) [file pgen.1009656.s029.tar.gz › Phylogenetic data/157/157.phy.treefile]

(16925627:0.0000000000,(22813650:0.0000010000,((((((((((30046874:0.0000000000,35591418:0.0000000000):0.000000,37265946:0.0000000000):0.000000,35451094:0.0000000000):0.000000,33346279:0.0000000000):0.000000,35596907:0.0000000000):0.000000,35773365:0.0000000000):0.000000,35626681:0.0000000000):0.000000,35289174:0.0000000000):0.000001,30046884:0.0000010000):0.078571,((((((36580801:0.0019027362,37327705:0.0018838510):0.000003,(37283605:0.0018677086,36541189:0.0018677164):0.000002):0.000001,37658194:0.0000027731):0.000001,37243184:0.0018792208):0.000002,((16921695:0.0000028106,36669113:0.0018665226):0.000002,36701761:0.0037489186):0.001866):0.002622,37025991:0.0030092154):0.350815):0.015522):0.000001,37656848:0.0000000000);
