# Supplementary material for: Essential gene acquisition destabilizes plasmid inheritance
Source: PLoS Genet. 2021 Jul 12;17(7):e1009656. doi: 10.1371/journal.pgen.1009656 (PMC8297927; doi:10.1371/journal.pgen.1009656)
Supplement: S1 Data — (GZ) [file pgen.1009656.s029.tar.gz › Phylogenetic data/157/157.phy]

 23 551
16925627   MAAKDIRFGE DARARMVRGV NVLANAVKAT LGPKGRNVVL EKSFGAPTIT
22813650   MAAKDIRFGE DARARMVRGV NVLANAVKAT LGPKGRNVVL EKSFGAPTIT
30046874   MAAKDIRFGE DARSKMVRGV NVLANAVKAT LGPKGRNVVL QKSYGAPTIT
30046884   MAAKDIRFGE DARSKMVRGV NVLANAVKAT LGPKGRNVVL QKSYGAPTIT
33346279   MAAKDIRFGE DARSKMVRGV NVLANAVKAT LGPKGRNVVL QKSYGAPTIT
35289174   MAAKDIRFGE DARSKMVRGV NVLANAVKAT LGPKGRNVVL QKSYGAPTIT
35451094   MAAKDIRFGE DARSKMVRGV NVLANAVKAT LGPKGRNVVL QKSYGAPTIT
35591418   MAAKDIRFGE DARSKMVRGV NVLANAVKAT LGPKGRNVVL QKSYGAPTIT
35596907   MAAKDIRFGE DARSKMVRGV NVLANAVKAT LGPKGRNVVL QKSYGAPTIT
35626681   MAAKDIRFGE DARSKMVRGV NVLANAVKAT LGPKGRNVVL QKSYGAPTIT
35773365   MAAKDIRFGE DARSKMVRGV NVLANAVKAT LGPKGRNVVL QKSYGAPTIT
37265946   MAAKDIRFGE DARSKMVRGV NVLANAVKAT LGPKGRNVVL QKSYGAPTIT
37656848   MAAKDIRFGE DARARMVRGV NVLANAVKAT LGPKGRNVVL EKSFGAPTIT
36580801   MAAKDVKFGN DARVKMLRGV NVLADAVKVT LGPKGRNVVL DKSFGAPTIT
37658194   MAAKDVKFGN DARVKMLRGV NVLADAVKVT LGPKGRNVVL DKSFGAPTIT
37243184   MAAKDVKFGN DARVKMLRGV NVLADAVKVT LGPKGRNVVL DKSFGAPTIT
37327705   MAAKDVKFGN DARVKMLRGV NVLADAVKVT LGPKGRNVVL DKSFGAPTIT
37283605   MAAKDVKFGN DARVKMLRGV NVLADAVKVT LGPKGRNVVL DKSFGAPTIT
36541189   MAAKDVKFGN DARVKMLRGV NVLADAVKVT LGPKGRNVVL DKSFGAPTIT
16921695   MAAKDVKFGN DARVKMLRGV NVLADAVKVT LGPKGRNVVL DKSFGAPTIT
36669113   MAAKDVKFGN DARVKMLRGV NVLADAVKVT LGPKGRNVVL DKSFGAPTIT
36701761   MAAKDVKFGN DARVKMLRGV NVLADAVKVT LGPKGRNVVL DKSFGAPTIT
37025991   MAAKDVKFGN DARVKMLRGV NVLADAVKVT LGPKGRNVVL DKSFGAPTIT

           KDGVSVAKEI ELADKFENMG AQMVKEVASK TSDNAGDGTT TATVLAQALI
           KDGVSVAKEI ELADKFENMG AQMVKEVASK TSDNAGDGTT TATVLAQALI
           KDGVSVAKEI ELADAFENMG AQMVKEVASK TSDNAGDGTT TATVLAQAFI
           KDGVSVAKEI ELADAFENMG AQMVKEVASK TSDNAGDGTT TATVLAQAFI
           KDGVSVAKEI ELADAFENMG AQMVKEVASK TSDNAGDGTT TATVLAQAFI
           KDGVSVAKEI ELADAFENMG AQMVKEVASK TSDNAGDGTT TATVLAQAFI
           KDGVSVAKEI ELADAFENMG AQMVKEVASK TSDNAGDGTT TATVLAQAFI
           KDGVSVAKEI ELADAFENMG AQMVKEVASK TSDNAGDGTT TATVLAQAFI
           KDGVSVAKEI ELADAFENMG AQMVKEVASK TSDNAGDGTT TATVLAQAFI
           KDGVSVAKEI ELADAFENMG AQMVKEVASK TSDNAGDGTT TATVLAQAFI
           KDGVSVAKEI ELADAFENMG AQMVKEVASK TSDNAGDGTT TATVLAQAFI
           KDGVSVAKEI ELADAFENMG AQMVKEVASK TSDNAGDGTT TATVLAQAFI
           KDGVSVAKEI ELADKFENMG AQMVKEVASK TSDNAGDGTT TATVLAQALI
           KDGVSVAREI ELEDKFENMG AQMVKEVASK ANDAAGDGTT TATVLAQAII
           KDGVSVAREI ELEDKFENMG AQMVKEVASK ANDAAGDGTT TATVLAQAII
           KDGVSVAREI ELEDKFENMG AQMVKEVASK ANDAAGDGTT TATVLAQAII
           KDGVSVAREI ELEDKFENMG AQMVKEVASK ANDAAGDGTT TATVLAQAII
           KDGVSVAREI ELEDKFENMG AQMVKEVASK ANDAAGDGTT TATVLAQAII
           KDGVSVAREI ELEDKFENMG AQMVKEVASK ANDAAGDGTT TATVLAQAII
           KDGVSVAREI ELEDKFENMG AQMVKEVASK ANDAAGDGTT TATVLAQAII
           KDGVSVAREI ELEDKFENMG AQMVKEVASK ANDAAGDGTT TATVLAQAII
           KDGVSVAREI ELEDKFENMG AQMVKEVASK ANDAAGDGTT TATVLAQAII
           KDGVSVAREI ELEDKFENMG AQMVKEVASK ANDTAGDGTT TATVLAQAII

           REGMKAVAAG MNPMDLKRGI DKAVTSAVEE LKKISKPCST SKEIAQVGSI
           REGMKAVAAG MNPMDLKRGI DKAVTSAVEE LKKISKPCST SKEIAQVGSI
           REGMKAVAAG MNPMDLKRGI DQAVKAAVGE LKSLSKPSST SKEIAQVGAI
           REGMKAVAAG MNPMDLKRGI DQAVKAAVGE LKSLSKPSST SKEIAQVGAI
           REGMKAVAAG MNPMDLKRGI DQAVKAAVGE LKSLSKPSST SKEIAQVGAI
           REGMKAVAAG MNPMDLKRGI DQAVKAAVGE LKSLSKPSST SKEIAQVGAI
           REGMKAVAAG MNPMDLKRGI DQAVKAAVGE LKSLSKPSST SKEIAQVGAI
           REGMKAVAAG MNPMDLKRGI DQAVKAAVGE LKSLSKPSST SKEIAQVGAI
           REGMKAVAAG MNPMDLKRGI DQAVKAAVGE LKSLSKPSST SKEIAQVGAI
           REGMKAVAAG MNPMDLKRGI DQAVKAAVGE LKSLSKPSST SKEIAQVGAI
           REGMKAVAAG MNPMDLKRGI DQAVKAAVGE LKSLSKPSST SKEIAQVGAI
           REGMKAVAAG MNPMDLKRGI DQAVKAAVGE LKSLSKPSST SKEIAQVGAI
           REGMKAVAAG MNPMDLKRGI DKAVTSAVEE LKKISKPCST SKEIAQVGSI
           TEGLKAVAAG MNPMDLKRGI DKAVTAAVEE LKALSVPCSD SKAIAQVGTI
           TEGLKAVAAG MNPMDLKRGI DKAVTAAVEE LKALSVPCSD SKAIAQVGTI
           TEGLKAVAAG MNPMDLKRGI DKAVTAAVEE LKALSVPCSD SKAIAQVGTI
           TEGLKAVAAG MNPMDLKRGI DKAVTAAVEE LKALSVPCSD SKAIAQVGTI
           TEGLKAVAAG MNPMDLKRGI DKAVTAAVEE LKALSVPCSD SKAIAQVGTI
           TEGLKAVAAG MNPMDLKRGI DKAVTVAVEE LKALSVPCSD SKAIAQVGTI
           TEGLKAVAAG MNPMDLKRGI DKAVSAAVEE LKALSVPCSD SKAIAQVGTI
           TEGLKAVAAG MNPMDLKRGI DKAVSAAVEE LKALSVPCSD SKAIAQVGTI
           TEGLKAVAAG MNPMDLKRGI DKAVAAAVEE LKTLSVPCSD SKAIAQVGTI
           TEGLKAVAAG MNPMDLKRGI DKAVTAAVEE LKALSVPCSD SKAIAQVGTI

           SANSDTDIGE LIAKAMDKVG KEGVITVEEG SGLENELDVV EGMQFDRGYL
           SANSDTDIGE LIAKAMDKVG KEGVITVEEG SGLENELDVV EGMQFDRGYL
           SANSDANIGD LIAQAMDKVG KEGVITVEEG SGLDNELDVV EGMQFDRGYL
           SANSDANIGD LIAQAMDKVG KEGVITVEEG SGLDNELDVV EGMQFDRGYL
           SANSDANIGD LIAQAMDKVG KEGVITVEEG SGLDNELDVV EGMQFDRGYL
           SANSDANIGD LIAQAMDKVG KEGVITVEEG SGLDNELDVV EGMQFDRGYL
           SANSDANIGD LIAQAMDKVG KEGVITVEEG SGLDNELDVV EGMQFDRGYL
           SANSDANIGD LIAQAMDKVG KEGVITVEEG SGLDNELDVV EGMQFDRGYL
           SANSDANIGD LIAQAMDKVG KEGVITVEEG SGLDNELDVV EGMQFDRGYL
           SANSDANIGD LIAQAMDKVG KEGVITVEEG SGLDNELDVV EGMQFDRGYL
           SANSDANIGD LIAQAMDKVG KEGVITVEEG SGLDNELDVV EGMQFDRGYL
           SANSDANIGD LIAQAMDKVG KEGVITVEEG SGLDNELDVV EGMQFDRGYL
           SANSDTDIGE LIAKAMDKVG KEGVITVEEG SGLENELDVV EGMQFDRGYL
           SANSDETVGK LIAEAMDKVG KEGVITVEDG TGLQDELDVV EGMQFDRGYL
           SANSDETVGK LIAEAMDKVG KEGVITVEDG TGLQDELDVV EGMQFDRGYL
           SANSDETVGK LIAEAMDKVG KEGVITVEDG TGLQDELDVV EGMQFDRGYL
           SANSDETVGK LIAEAMDKVG KEGVITVEDG TGLQDELDVV EGMQFDRGYL
           SANSDETVGK LIAEAMDKVG KEGVITVEDG TGLQDELDVV EGMQFDRGYL
           SANSDETVGK LIAEAMDKVG KEGVITVEDG TGLQDELDVV EGMQFDRGYL
           SANSDETVGK LIAEAMDKVG KEGVITVEDG TGLQDELDVV EGMQFDRGYL
           SANSDETVGK LIAEAMDKVG KEGVITVEDG TGLQDELDVV EGMQFDRGYL
           SANSDETVGK LIAEAMDKVG KEGVITVEDG TGLQDELDVV EGMQFDRGYL
           SANSDETVGK LIAEAMDKVG KEGVITVEDG TGLQDELDVV EGMQFDRGYL

           SPYFINNPQS MQAELEDPFI LLHDKKISNV RDLLPILEGV AKAGKPLLIV
           SPYFINNPQS MQAELEDPFI LLHDKKISNV RDLLPILEGV AKAGKPLLIV
           SPYFVNNQQS MSADLDDPFI LLYDKKISNV RDLLPVLEGV AKAGKPLLIV
           SPYFVNNQQS MSADLDDPFI LLYDKKISNV RDLLPVLEGV AKAGKPLLIV
           SPYFVNNQQS MSADLDDPFI LLYDKKISNV RDLLPVLEGV AKAGKPLLIV
           SPYFVNNQQS MSADLDDPFI LLYDKKISNV RDLLPVLEGV AKAGKPLLIV
           SPYFVNNQQS MSADLDDPFI LLYDKKISNV RDLLPVLEGV AKAGKPLLIV
           SPYFVNNQQS MSADLDDPFI LLYDKKISNV RDLLPVLEGV AKAGKPLLIV
           SPYFVNNQQS MSADLDDPFI LLYDKKISNV RDLLPVLEGV AKAGKPLLIV
           SPYFVNNQQS MSADLDDPFI LLYDKKISNV RDLLPVLEGV AKAGKPLLIV
           SPYFVNNQQS MSADLDDPFI LLYDKKISNV RDLLPVLEGV AKAGKPLLIV
           SPYFVNNQQS MSADLDDPFI LLYDKKISNV RDLLPVLEGV AKAGKPLLIV
           SPYFINNPQS MQAELEDPFI LLHDKKISNV RDLLPILEGV AKAGKPLLIV
           SPYFINKPET GAVELESPFI LLADKKISNI REMLPVLEAV AKAGKPLLII
           SPYFINKPET GAVELESPFI LLADKKISNI REMLPVLEAV AKAGKPLLII
           SPYFINKPET GAVELESPFI LLADKKISNI REMLPVLEAV AKAGKPLLII
           SPYFINKPET GAVELESPFI LLADKKISNI REMLPVLEAV AKAGKPLLII
           SPYFINKPET GAVELESPFI LLVDKKISNI REMLPVLEAV AKAGKPLLII
           SPYFINKPET GAVELESPFI LLADKKISNI REMLPVLEAV AKAGKPLLII
           SPYFINKPET GAVELESPFI LLADKKISNI REMLPVLEAV AKAGKPLLII
           SPYFINKPET GAVELESPFI LLADKKISNI REMLPVLEAV AKAGKPLLII
           SPYFINKPET GAVELESPFI LLADKKISNI REMLPVLEAV AKAGKPLLII
           SPYFINKPET GAVELESPFI LLADKKISNI REMLPVLEAV AKAGKPLLII

           AEDVEGEALA TLVVNTIRGI VKVCAVKAPG FGDRRKAMLE DMAILTGGTV
           AEDVEGEALA TLVVNTIRGI VKVCAVKAPG FGDRRKAMLE DMAILTGGTV
           AEEVEGEALA TLVVNTIRGI VKVCAVKAPG FGDRRKAMLE DMAILTGGVV
           AEEVEGEALA TLVVNTIRGI VKVCAVKAPG FGDRRKAMLE DMAILTGGVV
           AEEVEGEALA TLVVNTIRGI VKVCAVKAPG FGDRRKAMLE DMAILTGGVV
           AEEVEGEALA TLVVNTIRGI VKVCAVKAPG FGDRRKAMLE DMAILTGGVV
           AEEVEGEALA TLVVNTIRGI VKVCAVKAPG FGDRRKAMLE DMAILTGGVV
           AEEVEGEALA TLVVNTIRGI VKVCAVKAPG FGDRRKAMLE DMAILTGGVV
           AEEVEGEALA TLVVNTIRGI VKVCAVKAPG FGDRRKAMLE DMAILTGGVV
           AEEVEGEALA TLVVNTIRGI VKVCAVKAPG FGDRRKAMLE DMAILTGGVV
           AEEVEGEALA TLVVNTIRGI VKVCAVKAPG FGDRRKAMLE DMAILTGGVV
           AEEVEGEALA TLVVNTIRGI VKVCAVKAPG FGDRRKAMLE DMAILTGGVV
           AEDVEGEALA TLVVNTIRGI VKVCAVKAPG FGDRRKAMLE DMAILTGGTV
           AEDVEGEALA TLVVNTMRGI VKVAAVKAPG FGDRRKAMLQ DIATLTGGTV
           AEDVEGEALA TLVVNTMRGI VKVAAVKAPG FGDRRKAMLQ DIATLTGGTV
           AEDVEGEALA TLVVNTMRGI VKVAAVKAPG FGDRRKAMLQ DIATLTGGTV
           AEDVEGEALA TLVVNTMRGI VKVAAVKAPG FGDRRKAMLQ DIATLTGGTV
           AEDVEGEALA TLVVNTMRGI VKVAAVKAPG FGDRRKAMLQ DIATLTGGTV
           AEDVEGEALA TLVVNTMRGI VKVAAVKAPG FGDRRKAMLQ DIATLTGGTV
           AEDVEGEALA TLVVNTMRGI VKVAAVKAPG FGDRRKAMLQ DIATLTGGTV
           AEDVEGEALA TLVVNTMRGI VKVAAVKAPG FGDRRKAMLQ DIATLTGGTV
           AEDVEGEALA TLVVNTMRGI VKVAAVKAPG FGDRRKAMLQ DIATLTGGTV
           AEDVEGEALA TLVVNTMRGI VKVAAVKAPG FGDRRKAMLQ DIATLTGGTV

           ISEEVGLSLE KATINDLGRA KKVQVSKENT TIIDGAGDTA DIEARIKQIK
           ISEEVGLSLE KATINDLGRA KKVQVSKENT TIIDGAGDTA DIEARIKQIK
           ISEEVGLSLE KATIKDLGRA KKIQVSKENT TIIDGAGEGA GIEARIKQIK
           ISEEVGLSLE KATIKDLGRA KKIQVSKENT TIIDGAGEGA GIEARIKQIK
           ISEEVGLSLE KATIKDLGRA KKIQVSKENT TIIDGAGEGA GIEARIKQIK
           ISEEVGLSLE KATIKDLGRA KKIQVSKENT TIIDGAGEGA GIEARIKQIK
           ISEEVGLSLE KATIKDLGRA KKIQVSKENT TIIDGAGEGA GIEARIKQIK
           ISEEVGLSLE KATIKDLGRA KKIQVSKENT TIIDGAGEGA GIEARIKQIK
           ISEEVGLSLE KATIKDLGRA KKIQVSKENT TIIDGAGEGA GIEARIKQIK
           ISEEVGLSLE KATIKDLGRA KKIQVSKENT TIIDGAGEGA GIEARIKQIK
           ISEEVGLSLE KATIKDLGRA KKIQVSKENT TIIDGAGEGA GIEARIKQIK
           ISEEVGLSLE KATIKDLGRA KKIQVSKENT TIIDGAGEGA GIEARIKQIK
           ISEEVGLSLE KATINDLGRA KKVQVSKENT TIIDGAGDTA DIEARIKQIK
           ISEEIGMELE KATLEDLGQA KRVVINKDTT TIIDGVGEEA AIQGRVAQIR
           ISEEIGMELE KATLEDLGQA KRVVINKDTT TIIDGVGEEA AIQGRVAQIR
           ISEEIGMELE KATLEDLGQA KRVVINKDTT TIIDGMGEEA AIQGRVAQIR
           ISEEIGMELE KATLEDLGQA KRVVINKDTT TIIDGVGEEA AIQGRVAQIR
           ISEEIGMELE KATLEDLGQA KRVVINKDTT TIIDGVGEEA AIQGRVAQIR
           ISEEIGMELE KATLEDLGQA KRVVINKDTT TIIDGVGEEA AIQGRVAQIR
           ISEEIGMELE KATLEDLGQA KRVVINKDTT TIIDGVGEEA AIQGRVAQIR
           ISEEIGMELE KATLEDLGQA KRVVINKDTT TIIDGVGEEA AIQGRVAQIR
           ISEEIGMELE KATLEDLGQA KRVVINKDTT TIIDGVGEEA AIQGRVAQIR
           ISEEIGMELE KATLEDLGQA KRVVINKDTT TIIDGVGEEA AIQGRVAQIR

           AQIEETTSDY DREKLQERVA KLAGGVAVIK VGAATEVEMK EKKARVEDAL
           AQIEETTSDY DREKLQERVA KLAGGVAVIK VGAATEVEMK EKKARVEDAL
           AQIEETSSDY DREKLQERVA KLAGGVAVIK VGAATEVEMK EKKARVEDAL
           AQIEETSSDY DREKLQERVA KLAGGVAVIK VGAATEVEMK EKKARVEDAL
           AQIEETSSDY DREKLQERVA KLAGGVAVIK VGAATEVEMK EKKARVEDAL
           AQIEETSSDY DREKLQERVA KLAGGVAVIK VGAATEVEMK EKKARVEDAL
           AQIEETSSDY DREKLQERVA KLAGGVAVIK VGAATEVEMK EKKARVEDAL
           AQIEETSSDY DREKLQERVA KLAGGVAVIK VGAATEVEMK EKKARVEDAL
           AQIEETSSDY DREKLQERVA KLAGGVAVIK VGAATEVEMK EKKARVEDAL
           AQIEETSSDY DREKLQERVA KLAGGVAVIK VGAATEVEMK EKKARVEDAL
           AQIEETSSDY DREKLQERVA KLAGGVAVIK VGAATEVEMK EKKARVEDAL
           AQIEETSSDY DREKLQERVA KLAGGVAVIK VGAATEVEMK EKKARVEDAL
           AQIEETTSDY DREKLQERVA KLAGGVAVIK VGAATEVEMK EKKARVEDAL
           QQIEEATSDY DREKLQERVA KLAGGVAVIK VGAATEVEMK EKKARVEDAL
           QQIEEATSDY DREKLQERVA KLAGGVAVIK VGAATEVEMK EKKARVEDAL
           QQIEEATSDY DREKLQERVA KLAGGVAVIK VGAATEVEMK EKKARVEDAL
           QQIEEATSDY DREKLQERVA KLAGGVAVIK VGAATEVEMK EKKARVEDAL
           QQIEEATSDY DREKLQERVA KLAGGVAVIK VGAATEVEMK EKKARVEDAL
           QQIEEATSDY DREKLQERVA KLAGGVAVIK VGAATEVEMK EKKARVEDAL
           QQIEEATSDY DREKLQERVA KLAGGVAVIK VGAATEVEMK EKKARVEDAL
           QQIEEATSDY DREKLQERVA KLAGGVAVIK VGAATEVEMK EKKARVEDAL
           QQIEEATSDY DREKLQERVA KLAGGVAVIK VGAATEVEMK EKKARVEDAL
           QQIEEATSDY DREKLQERVA KLAGGVAVIK VGAATEVEMK EKKARVEDAL

           HATRAAVEEG IVPGGGVALI RAKAAIAELK GANEDQNHGI AIALRAMEAP
           HATRAAVEEG IVPGGGVALI RAKAAIAELK GANEDQNHGI AIALRAMEAP
           HATRAAVEEG IVPGGGVALI RAKAAIAGIK GVNEDQNHGI QIALRAMEAP
           HATRAAVEEG IVPGGGVALI RAKAAIAGIK GVNEDQNHGI QIALRAMEAP
           HATRAAVEEG IVPGGGVALI RAKAAIAGIK GVNEDQNHGI QIALRAMEAP
           HATRAAVEEG IVPGGGVALI RAKAAIAGIK GVNEDQNHGI QIALRAMEAP
           HATRAAVEEG IVPGGGVALI RAKAAIAGIK GVNEDQNHGI QIALRAMEAP
           HATRAAVEEG IVPGGGVALI RAKAAIAGIK GVNEDQNHGI QIALRAMEAP
           HATRAAVEEG IVPGGGVALI RAKAAIAGIK GVNEDQNHGI QIALRAMEAP
           HATRAAVEEG IVPGGGVALI RAKAAIAGIK GVNEDQNHGI QIALRAMEAP
           HATRAAVEEG IVPGGGVALI RAKAAIAGIK GVNEDQNHGI QIALRAMEAP
           HATRAAVEEG IVPGGGVALI RAKAAIAGIK GVNEDQNHGI QIALRAMEAP
           HATRAAVEEG IVPGGGVALI RAKAAIAELK GANEDQNHGI AIALRAMEAP
           HATRAAVEEG VVAGGGVALI RVASKLADLR GQNEDQNVGI KVALRAMEAP
           HATRAAVEEG VVAGGGVALI RVASKLADLR GQNEDQNVGI KVALRAMEAP
           HATRAAVEEG VVAGGGVALI RVASKLADLR GQNEDQNVGI KVALRAMEAP
           HATRAAVEEG VVAGGGVALI RVASKLADLR GQNEDQNVGI KVALRAMEAP
           HATRAAVEEG VVAGGGVALI RVASKLADLR GQNEDQNVGI KVALRAMEAP
           HATRAAVEEG VVAGGGVALI RVASKLADLR GQNEDQNVGI KVALRAMEAP
           HATRAAVEEG VVAGGGVALI RVASKLADLR GQNEDQNVGI KVALRAMEAP
           HATRAAVEEG VVAGGGVALI RVASKLADLR GHNEDQNVGI KVALRAMEAP
           HATRAAVEEG VVAGGGVALI RVASKLADLR GQNEDQNVGI KVALRAMEAP
           HATRAAVEEG VVAGGGVALI RVASKLADLR GQNEEQNVGI KVALRAMEAP

           LREIVTNAGD EPSVVLNRVA EGTGAFGYNA ANGEFGDMIE FGILDPTKVT
           LREIVTNAGD EPSVVLNRVA EGTGAFGYNA ANGEFGDMIE FGILDPTKVT
           LREIVTNAGD EPSVILNRVV EGSGAFGYNA ANGEFGDMIE FGILDPTKVT
           LREIVTNAGD EPSVILNRVV EGSGAFGYNA ANGEFGDMIE FGILDPTKVT
           LREIVTNAGD EPSVILNRVV EGSGAFGYNA ANGEFGDMIE FGILDPTKVT
           LREIVTNAGD EPSVILNRVV EGSGAFGYNA ANGEFGDMIE FGILDPTKVT
           LREIVTNAGD EPSVILNRVV EGSGAFGYNA ANGEFGDMIE FGILDPTKVT
           LREIVTNAGD EPSVILNRVV EGSGAFGYNA ANGEFGDMIE FGILDPTKVT
           LREIVTNAGD EPSVILNRVV EGSGAFGYNA ANGEFGDMIE FGILDPTKVT
           LREIVTNAGD EPSVILNRVV EGSGAFGYNA ANGEFGDMIE FGILDPTKVT
           LREIVTNAGD EPSVILNRVV EGSGAFGYNA ANGEFGDMIE FGILDPTKVT
           LREIVTNAGD EPSVILNRVV EGSGAFGYNA ANGEFGDMIE FGILDPTKVT
           LREIVTNAGD EPSVVLNRVA EGTGAFGYNA ANGEFGDMIE FGILDPTKVT
           LRQIVLNCGE EPSVVANTVK GGDGNYGYNA ATEEYGNMID MGILDPTKVT
           LRQIVLNCGE EPSVVANTVK GGDGNYGYNA ATEEYGNMID MGILDPTKVT
           LRQIVLNCGE EPSVVANTVK GGDGNYGYNA ATEEYGNMID MGILDPTKVT
           LRQIVLNCGE EPSVVANTVK GGDGNYGYNA ATEEYGNMID MGILDPTKVT
           LRQIVLNCGE EPSVVANTVK GGDGNYGYNA ATEEYGNMID MGILDPTKVT
           LRQIVLNCGE EPSVVANTVK GGDGNYGYNA ATEEYGNMID MGILDPTKVT
           LRQIVLNCGE EPSVVANTVK GGDGNYGYNA ATEEYGNMID MGILDPTKVT
           LRQIVLNCGE EPSVVANTVK GGDGNYGYNA ATEEYGNMID MGILDPTKVT
           LRQIVLNCGE EPSVVANTVK GGDGNYGYNA ATEEYGNMID MGILDPTKVT
           LRQIVLNCGE EPSVVANTVK AGDGNYGYNA ATEEYGNMID MGILDPTKVT

           RSALQNAASI AGLMITTEAM VAEAPKKEEP AAP-GGGMGG MGGMDF----
           RSALQNAASI AGLMITTEAM VAEAPKKEEP AAP-GGGMGG MGGMDF----
           RTALQNAASI AGLMITTEAM VAEAPKKDEP AMPAGGGMGG MGGMDF----
           RTALQNAASI AGLMITTEAM VAEAPKKDEP AMPAGGGMGG MGGMDF----
           RTALQNAASI AGLMITTEAM VAEAPKKDEP AMPAGGGMGG MGGMDF----
           RTALQNAASI AGLMITTEAM VAEAPKKDEP AMPAGGGMGG MGGMDF----
           RTALQNAASI AGLMITTEAM VAEAPKKDEP AMPAGGGMGG MGGMDF----
           RTALQNAASI AGLMITTEAM VAEAPKKDEP AMPAGGGMGG MGGMDF----
           RTALQNAASI AGLMITTEAM VAEAPKKDEP AMPAGGGMGG MGGMDF----
           RTALQNAASI AGLMITTEAM VAEAPKKDEP AMPAGGGMGG MGGMDF----
           RTALQNAASI AGLMITTEAM VAEAPKKDEP AMPAGGGMGG MGGMDF----
           RTALQNAASI AGLMITTEAM VAEAPKKDEP AMPAGGGMGG MGGMDF----
           RSALQNAASI AGLMITTEAM VAEAPKKEEP AAP-GGGMGG MGGMDF----
           RSALQYAASV AGLMITTECM VTDLPKNDAA DLGAAGGMGG MGGMM-----
           RSALQYAASV AGLMITTECM VTDLPKNDAA DLGAAGGMGG MGGMGGMM--
           RSALQYAASV AGLMITTECM VTDLPKNDAA DLGAAGGMGG MGGMGGMM--
           RSALQYAASV AGLMITTECM VTDLPKNDAA DLGAAGGMGG MGGMGGMGGM
           RSALQYAASV AGLMITTECM VTDLPKNDAA DLGAAGGMGG MGGMGGMM--
           RSALQYAASV AGLMITTECM VTDLPKNDAA DLGAAGGMGG MGGMGGMM--
           RSALQYAASV AGLMITTECM VTDLPKNDAA DLGAAGGMGG MGGMGGMM--
           RSALQYAASV AGLMITTECM VTDLPKNDAA DLGAAGGMGG MGGMGGMM--
           RSALQYAASV AGLMITTECM VTDLPKNDAA DLGAAGGMGG MGGMGGMM--
           RSALQYAASV AGLMITTECM VTDLPKNDAA DLGAAGGMGG MGGMGGMM--

           -
           -
           -
           -
           -
           -
           -
           -
           -
           -
           -
           -
           -
           -
           -
           -
           M
           -
           -
           -
           -
           -
           -
