# Supplementary material for: Essential gene acquisition destabilizes plasmid inheritance
Source: PLoS Genet. 2021 Jul 12;17(7):e1009656. doi: 10.1371/journal.pgen.1009656 (PMC8297927; doi:10.1371/journal.pgen.1009656)
Supplement: S1 Data — (GZ) [file pgen.1009656.s029.tar.gz › Phylogenetic data/157/157.protein_info.txt]

16925627	WP_000719078.1	Escherichia albertii	molecular chaperone GroEL	Plasmid
22813650	WP_000719078.1	Escherichia coli APEC O1	molecular chaperone GroEL	Plasmid
30046874	WP_004201176.1	Escherichia coli	chaperonin GroEL	Plasmid
30046884	WP_004201176.1	Escherichia coli	chaperonin GroEL	Plasmid
33346279	WP_004201176.1	Escherichia coli	chaperonin GroEL	Plasmid
35289174	WP_004201176.1	Escherichia coli	chaperonin GroEL	Plasmid
35451094	WP_004201176.1	Escherichia coli	chaperonin GroEL	Plasmid
35591418	WP_004201176.1	Escherichia coli	chaperonin GroEL	Plasmid
35596907	WP_004201176.1	Escherichia coli	chaperonin GroEL	Plasmid
35626681	WP_004201176.1	Escherichia coli	chaperonin GroEL	Plasmid
35773365	WP_004201176.1	Escherichia coli	chaperonin GroEL	Plasmid
37265946	WP_004201176.1	Escherichia coli	chaperonin GroEL	Plasmid
37656848	WP_000719078.1	Escherichia coli	molecular chaperone GroEL	Chromosome
36580801	WP_001365150.1	Escherichia coli	chaperonin GroEL	Chromosome
37658194	WP_000729117.1	Escherichia coli	molecular chaperone GroEL	Chromosome
37243184	WP_000729114.1	Escherichia coli	molecular chaperone GroEL	Chromosome
37327705	WP_000729116.1	Escherichia coli	chaperonin GroEL	Chromosome
37283605	WP_072645070.1	Escherichia coli	chaperonin GroEL	Chromosome
36541189	WP_000729122.1	Escherichia coli	chaperonin GroEL	Chromosome
16921695	WP_059258071.1	Escherichia albertii	chaperonin GroEL	Chromosome
36669113	WP_000729112.1	Escherichia coli	chaperonin GroEL	Chromosome
36701761	WP_000719111.1	Escherichia coli	molecular chaperone GroEL	Chromosome
37025991	WP_000729132.1	Escherichia coli	molecular chaperone GroEL	Chromosome
